# Supplementary material for: Chemical Genetic Validation of CSNK2 Substrates Using an Inhibitor-Resistant Mutant in Combination with Triple SILAC Quantitative Phosphoproteomics
Source: Front Mol Biosci. 2022 Jun 9;9:909711. doi: 10.3389/fmolb.2022.909711 (PMC9225150; doi:10.3389/fmolb.2022.909711)
Supplement: Supplementary file 1 [file Table2.XLSX]

## Sheet: All Proteins
Gene Names	Protein Names	Protein IDs	Peptides	Razor + Unique Peptides	Unique Peptides	Mean M/L	Mean H/L	Mean H/M	T-test Significant M/L	T-test Significant H/M	T-test M/L q-value	T-test H/M q-value	Regulation	Rescued
AAAS	Aladin	Q9NRG9	6	6	6	-0.218588	-0.00202241	0.14836	FALSE	FALSE	0.225546	1	None	FALSE
AACS	Acetoacetyl-CoA synthetase	Q86V21	3	3	3	-0.122162	-0.885606	-0.80216	FALSE	FALSE	1	1	None	FALSE
AAGAB	Alpha- and gamma-adaptin-binding protein p34	Q6PD74	2	2	2	0.0324354	-0.00447043	-0.0118202	FALSE	FALSE	1	1	None	FALSE
AAK1	AP2-associated protein kinase 1	Q2M2I8	4	4	4	0.254225	0.0923882	-0.183396	FALSE	FALSE	0.144152	0.218634	None	FALSE
AAMP	Angio-associated migratory cell protein	Q13685	4	4	4	0.00199319	0.107665	0.0844926	FALSE	FALSE	1	1	None	FALSE
AAR2	Protein AAR2 homolog	Q9Y312	5	5	5	-0.234366	-0.13499	0.00161567	FALSE	FALSE	0.233197	1	None	FALSE
AARS	Alanine--tRNA ligase, cytoplasmic	P49588	22	22	22	0.0960192	-0.276735	-0.382435	TRUE	TRUE	0.0279363	0.00469464	None	FALSE
AARS2	Alanine--tRNA ligase, mitochondrial	Q5JTZ9	1	1	1	NA	NA	NA	FALSE	FALSE	1	1	None	FALSE
AARSD1	Alanyl-tRNA editing protein Aarsd1	Q9BTE6	4	4	4	-0.0100817	-0.146123	-0.13536	FALSE	FALSE	1	0.479793	None	FALSE
AASDHPPT	L-aminoadipate-semialdehyde dehydrogenase-phosphopantetheinyl transferase	Q9NRN7	7	7	7	-0.260618	-0.0627331	0.112491	FALSE	FALSE	0.1949	1	None	FALSE
AATF	Protein AATF	Q9NY61	9	9	9	0.177879	-0.109878	-0.304444	FALSE	TRUE	0.193445	0.0338938	None	FALSE
ABCB7	ATP-binding cassette sub-family B member 7, mitochondrial	O75027	1	1	1	0.00158601	0.0659859	0.0347792	FALSE	FALSE	1	1	None	FALSE
ABCD3	ATP-binding cassette sub-family D member 3	P28288	6	6	6	-0.169714	-0.073665	0.0256074	FALSE	FALSE	0.246936	1	None	FALSE
ABCE1	ATP-binding cassette sub-family E member 1	P61221	16	16	16	-0.111385	-0.251804	-0.104412	FALSE	FALSE	0.0607915	0.0696654	None	FALSE
ABCF1	ATP-binding cassette sub-family F member 1	Q8NE71	19	19	19	0.0822636	0.0881137	-0.0140761	TRUE	FALSE	0.00812669	0.828512	None	FALSE
ABCF2	ATP-binding cassette sub-family F member 2	Q9UG63	6	6	6	-0.843242	-1.07154	-0.25657	TRUE	FALSE	4.2421e-05	0.125607	Down	FALSE
ABCF3	ATP-binding cassette sub-family F member 3	Q9NUQ8	5	5	5	-0.132689	-0.191755	-0.0604273	FALSE	FALSE	1	1	None	FALSE
ABHD10	Mycophenolic acid acyl-glucuronide esterase, mitochondrial	Q9NUJ1	6	6	6	0.247905	0.0991827	-0.270377	FALSE	FALSE	0.23133	0.287718	None	FALSE
ABHD11	Alpha/beta hydrolase domain-containing protein 11	Q8NFV4	1	1	1	-0.25281	0.213503	0.461633	FALSE	FALSE	1	1	None	FALSE
ABHD12	Monoacylglycerol lipase ABHD12	Q8N2K0	1	1	1	NA	NA	NA	FALSE	FALSE	1	1	None	FALSE
ABHD14B	Alpha/beta hydrolase domain-containing protein 14B	Q96IU4	5	5	5	-0.0754564	-0.245141	-0.176812	FALSE	TRUE	0.251956	0.0183463	None	FALSE
ABI1	Abl interactor 1	Q8IZP0	3	3	3	NA	NA	NA	FALSE	FALSE	1	1	None	FALSE
ABL2	Abelson tyrosine-protein kinase 2	P42684	3	3	3	NA	NA	NA	FALSE	FALSE	1	1	None	FALSE
ABLIM1	Actin-binding LIM protein 1	O14639	10	10	10	0.325617	-0.139617	-0.491227	FALSE	FALSE	1	1	None	FALSE
ABRACL	Costars family protein ABRACL	Q9P1F3	1	1	1	NA	NA	NA	FALSE	FALSE	1	1	None	FALSE
ACAA1	3-ketoacyl-CoA thiolase, peroxisomal	P09110	5	5	5	-0.598602	-0.519541	0.0889079	TRUE	FALSE	0.00819556	1	Down	FALSE
ACAA2	3-ketoacyl-CoA thiolase, mitochondrial	P42765	7	7	7	0.123102	0.503458	0.321122	FALSE	FALSE	0.0649744	0.173077	None	FALSE
ACACA	Acetyl-CoA carboxylase 1;Biotin carboxylase	Q13085;O00763	10	10	10	0.209635	0.20078	-0.160767	FALSE	FALSE	0.518669	0.773519	None	FALSE
ACAD9	Acyl-CoA dehydrogenase family member 9, mitochondrial	Q9H845	9	9	9	-0.0134053	0.00194153	-0.027204	FALSE	FALSE	1	1	None	FALSE
ACADM	Medium-chain specific acyl-CoA dehydrogenase, mitochondrial	P11310	6	6	6	0.597802	0.452272	-0.0682965	TRUE	FALSE	0.0038349	0.354945	Up	FALSE
ACADS	Short-chain specific acyl-CoA dehydrogenase, mitochondrial	P16219	1	1	1	NA	NA	NA	FALSE	FALSE	1	1	None	FALSE
ACADSB	Short/branched chain specific acyl-CoA dehydrogenase, mitochondrial	P45954	2	2	2	0.734135	0.471135	-0.332971	FALSE	FALSE	1	1	None	FALSE
ACADVL	Very long-chain specific acyl-CoA dehydrogenase, mitochondrial	P49748	17	17	17	0.0448858	0.239075	0.167865	FALSE	TRUE	0.619432	0.0449545	None	FALSE
ACAT1	Acetyl-CoA acetyltransferase, mitochondrial	P24752	6	6	6	0.124332	0.21227	0.0446063	FALSE	FALSE	0.0758343	0.500819	None	FALSE
ACAT2	Acetyl-CoA acetyltransferase, cytosolic	Q9BWD1	4	4	4	0.760003	0.503755	-0.250603	TRUE	TRUE	0.00597883	0.045328	Up	TRUE
ACBD3	Golgi resident protein GCP60	Q9H3P7	4	4	4	-0.0868841	-0.0337918	0.0948216	FALSE	FALSE	0.478709	0.417562	None	FALSE
ACD	Adrenocortical dysplasia protein homolog	Q96AP0	1	1	1	NA	NA	NA	FALSE	FALSE	1	1	None	FALSE
ACIN1	Apoptotic chromatin condensation inducer in the nucleus	Q9UKV3	12	12	12	0.204766	0.128176	-0.039676	FALSE	FALSE	0.0585192	1	None	FALSE
ACLY	ATP-citrate synthase	P53396	29	29	29	0.0614507	0.134375	0.0758538	FALSE	FALSE	0.11571	0.149866	None	FALSE
ACO1	Cytoplasmic aconitate hydratase	P21399	15	15	15	0.0303144	0.281497	0.230711	FALSE	TRUE	1	0.00121409	None	FALSE
ACO2	Aconitate hydratase, mitochondrial	Q99798	22	22	22	0.026741	0.0727945	0.0432701	FALSE	FALSE	0.65746	0.381417	None	FALSE
ACOT1;ACOT2	Acyl-coenzyme A thioesterase 1;Acyl-coenzyme A thioesterase 2, mitochondrial	Q86TX2;P49753	8	8	8	0.209992	0.247681	0.00520548	TRUE	FALSE	0.0113617	1	None	FALSE
ACOT7	Cytosolic acyl coenzyme A thioester hydrolase	O00154	5	5	5	-0.0957213	0.239376	0.29042	FALSE	TRUE	0.236691	0.021998	None	FALSE
ACOT9	Acyl-coenzyme A thioesterase 9, mitochondrial	Q9Y305	7	7	7	0.059665	0.194742	0.122154	FALSE	FALSE	0.668882	0.810116	None	FALSE
ACOX1	Peroxisomal acyl-coenzyme A oxidase 1	Q15067	3	3	3	NA	NA	NA	FALSE	FALSE	1	1	None	FALSE
ACP1	Low molecular weight phosphotyrosine protein phosphatase	P24666	3	3	3	-0.683043	-0.237643	0.468218	FALSE	FALSE	1	1	None	FALSE
ACSF2	Acyl-CoA synthetase family member 2, mitochondrial	Q96CM8	1	1	1	NA	NA	NA	FALSE	FALSE	1	1	None	FALSE
ACSL1	Long-chain-fatty-acid--CoA ligase 1	P33121	3	3	3	-0.166532	0.146861	0.246606	FALSE	FALSE	0.761777	0.523132	None	FALSE
ACSL3	Long-chain-fatty-acid--CoA ligase 3	O95573	7	7	6	0.00219927	0.152159	0.139646	FALSE	TRUE	1	0.0416592	None	FALSE
ACSL4	Long-chain-fatty-acid--CoA ligase 4	O60488	5	4	4	NA	NA	NA	FALSE	FALSE	1	1	None	FALSE
ACTA1;ACTC1;ACTG2;ACTA2	Actin, alpha skeletal muscle;Actin, alpha cardiac muscle 1;Actin, gamma-enteric smooth muscle;Actin, aortic smooth muscle	P68133;P68032;P63267;P62736	12	1	1	0.0321521	0.0592096	-0.00122609	FALSE	FALSE	0.522231	1	None	FALSE
ACTB	Actin, cytoplasmic 1;Actin, cytoplasmic 1, N-terminally processed	P60709;Q9BYX7	22	22	1	0.0918503	0.102315	-0.0168804	TRUE	FALSE	0.00263737	0.0749992	None	FALSE
ACTBL2	Beta-actin-like protein 2	Q562R1	6	2	2	0.0602696	-0.0149103	-0.0407917	FALSE	TRUE	0.11819	0.0444637	None	FALSE
ACTG1	Actin, cytoplasmic 2;Actin, cytoplasmic 2, N-terminally processed	P63261	22	1	1	0.38663	0.0760003	-0.34822	TRUE	TRUE	0.00979067	0.005193	None	FALSE
ACTL6A	Actin-like protein 6A	O96019	6	6	6	0.0347829	0.14257	0.123573	FALSE	TRUE	0.751529	0.0375554	None	FALSE
ACTN1	Alpha-actinin-1	P12814	45	45	27	0.0519992	-0.00111632	-0.0550062	FALSE	FALSE	0.0696296	0.0696654	None	FALSE
ACTN2	Alpha-actinin-2	P35609	12	1	0	0.0233796	-0.0196193	-0.030822	FALSE	FALSE	1	0.849363	None	FALSE
ACTN3	Alpha-actinin-3	Q08043	10	1	1	NA	NA	NA	FALSE	FALSE	1	1	None	FALSE
ACTN4	Alpha-actinin-4	O43707	41	26	25	-0.0504712	-0.11494	-0.086101	TRUE	TRUE	0.0038349	0.0111524	None	FALSE
ACTR10	Actin-related protein 10	Q9NZ32	3	3	3	0.520188	-0.194356	-0.518307	FALSE	FALSE	0.31927	0.397812	None	FALSE
ACTR1A	Alpha-centractin	P61163	10	10	4	0.0507208	-0.0100199	-0.0904916	FALSE	FALSE	0.217155	0.278653	None	FALSE
ACTR1B	Beta-centractin	P42025	7	1	1	NA	NA	NA	FALSE	FALSE	1	1	None	FALSE
ACTR2	Actin-related protein 2	P61160	8	8	8	-0.10093	-0.0592507	-0.0179413	FALSE	FALSE	0.347173	1	None	FALSE
ACTR3	Actin-related protein 3	P61158;Q9P1U1;Q9C0K3	13	13	13	-0.0691374	-0.0759591	-0.0316587	FALSE	FALSE	0.108806	0.613119	None	FALSE
ACY1	Aminoacylase-1	Q03154	1	1	1	NA	NA	NA	FALSE	FALSE	1	1	None	FALSE
ACYP1	Acylphosphatase-1	P07311	1	1	1	0.69332	0.909197	0.227864	FALSE	FALSE	1	1	None	FALSE
ADA	Adenosine deaminase	P00813	4	4	4	-0.255508	0.197257	0.577798	FALSE	FALSE	0.802554	0.228374	None	FALSE
ADAM10	Disintegrin and metalloproteinase domain-containing protein 10	O14672	1	1	1	NA	NA	NA	FALSE	FALSE	1	1	None	FALSE
ADAM9	Disintegrin and metalloproteinase domain-containing protein 9	Q13443	5	5	5	0.173047	0.201963	0.114689	FALSE	FALSE	0.496221	0.709384	None	FALSE
ADAR	Double-stranded RNA-specific adenosine deaminase	P55265	11	11	11	-0.0441829	0.245307	0.213457	FALSE	FALSE	1	0.120517	None	FALSE
ADD1	Alpha-adducin	P35611	8	8	8	0.0455502	0.502735	0.390081	FALSE	FALSE	1	0.323352	None	FALSE
ADD3	Gamma-adducin	Q9UEY8	7	7	7	-0.0571065	0.84141	1.1236	FALSE	FALSE	1	1	None	FALSE
ADH5	Alcohol dehydrogenase class-3	P11766	7	7	7	0.0941117	0.21659	0.107636	FALSE	FALSE	0.0637696	0.172918	None	FALSE
ADK	Adenosine kinase	P55263	10	10	10	0.0384227	0.00545391	0.0154533	FALSE	FALSE	0.769473	1	None	FALSE
ADNP	Activity-dependent neuroprotector homeobox protein	Q9H2P0	7	7	7	-0.0122513	0.207548	0.0928244	FALSE	FALSE	1	1	None	FALSE
ADPRHL2	Poly(ADP-ribose) glycohydrolase ARH3	Q9NX46	4	4	4	-0.228187	0.201969	0.404191	FALSE	FALSE	0.582245	0.056267	None	FALSE
ADRM1	Proteasomal ubiquitin receptor ADRM1	Q16186	5	5	5	-0.071269	-0.125246	-0.060365	FALSE	TRUE	0.42197	0.0191503	None	FALSE
ADSL	Adenylosuccinate lyase	P30566	9	9	9	0.132305	-0.0655085	-0.173955	TRUE	TRUE	0.026108	0.0405853	None	FALSE
ADSS	Adenylosuccinate synthetase isozyme 2	P30520	7	7	7	-0.154302	-0.109619	-0.0372009	FALSE	FALSE	0.483549	1	None	FALSE
AEBP2	Zinc finger protein AEBP2	Q6ZN18	2	2	2	NA	NA	NA	FALSE	FALSE	1	1	None	FALSE
AFF4	AF4/FMR2 family member 4	Q9UHB7	5	5	5	NA	NA	NA	FALSE	FALSE	1	1	None	FALSE
AFG3L2	AFG3-like protein 2	Q9Y4W6;Q01484	7	7	7	-0.0906088	-0.0309571	0.0417869	FALSE	FALSE	0.849557	1	None	FALSE
AGFG1	Arf-GAP domain and FG repeat-containing protein 1	P52594	2	2	2	NA	NA	NA	FALSE	FALSE	1	1	None	FALSE
AGFG2	Arf-GAP domain and FG repeat-containing protein 2	O95081	1	1	1	NA	NA	NA	FALSE	FALSE	1	1	None	FALSE
AGK	Acylglycerol kinase, mitochondrial	Q53H12	2	2	2	-0.350927	-0.966038	-0.68309	FALSE	FALSE	1	1	None	FALSE
AGL	Glycogen debranching enzyme;4-alpha-glucanotransferase;Amylo-alpha-1,6-glucosidase	P35573	5	5	5	0.109561	0.140909	0.0196308	FALSE	FALSE	1	1	None	FALSE
AGO2	Protein argonaute-2	Q9UKV8;Q9UL18;Q9H9G7	8	8	6	0.0163898	0.205031	0.228228	FALSE	FALSE	1	0.430404	None	FALSE
AGPAT1	1-acyl-sn-glycerol-3-phosphate acyltransferase alpha	Q99943	1	1	1	NA	NA	NA	FALSE	FALSE	1	1	None	FALSE
AGPAT2	1-acyl-sn-glycerol-3-phosphate acyltransferase beta	O15120	1	1	1	NA	NA	NA	FALSE	FALSE	1	1	None	FALSE
AGPS	Alkyldihydroxyacetonephosphate synthase, peroxisomal	O00116	11	11	11	-0.0577398	-0.00519926	0.0440621	FALSE	FALSE	0.253191	0.647083	None	FALSE
AGTRAP	Type-1 angiotensin II receptor-associated protein	Q6RW13	1	1	1	-0.508793	-0.0486658	0.371615	FALSE	FALSE	1	1	None	FALSE
AHCTF1	Protein ELYS	Q8WYP5	5	5	5	NA	NA	NA	FALSE	FALSE	1	1	None	FALSE
AHCY	Adenosylhomocysteinase	P23526	16	16	16	-0.00140511	-0.22201	-0.222284	FALSE	TRUE	1	0.00314676	None	FALSE
AHCYL1;AHCYL2	Putative adenosylhomocysteinase 2;Putative adenosylhomocysteinase 3	O43865;Q96HN2	7	7	7	0.757182	0.434842	-0.057241	FALSE	FALSE	0.112922	1	None	FALSE
AHNAK	Neuroblast differentiation-associated protein AHNAK	Q09666	166	166	166	0.368705	0.40641	0.0385372	TRUE	FALSE	0.00434914	0.256793	None	FALSE
AHNAK2	Protein AHNAK2	Q8IVF2	15	15	15	0.210348	0.512695	0.247586	TRUE	FALSE	0.0470542	0.0710965	None	FALSE
AHSA1	Activator of 90 kDa heat shock protein ATPase homolog 1	O95433	10	10	10	-0.286243	-0.185226	0.0663095	TRUE	FALSE	0.00383696	0.0650362	None	FALSE
AIDA	Axin interactor, dorsalization-associated protein	Q96BJ3	1	1	1	NA	NA	NA	FALSE	FALSE	1	1	None	FALSE
AIFM1	Apoptosis-inducing factor 1, mitochondrial	O95831	7	7	7	-0.236644	0.0842854	0.280536	FALSE	FALSE	0.522546	0.445962	None	FALSE
AIFM2	Apoptosis-inducing factor 2	Q9BRQ8	1	1	1	NA	NA	NA	FALSE	FALSE	1	1	None	FALSE
AIMP1	Aminoacyl tRNA synthase complex-interacting multifunctional protein 1;Endothelial monocyte-activating polypeptide 2	Q12904	6	6	6	-0.0613263	-0.252316	-0.164925	FALSE	FALSE	0.40084	0.0661983	None	FALSE
AIMP2	Aminoacyl tRNA synthase complex-interacting multifunctional protein 2	Q13155	6	6	6	-0.0564518	-0.138747	-0.123785	FALSE	FALSE	0.492731	0.155628	None	FALSE
AIP	AH receptor-interacting protein	O00170	6	6	6	0.1423	-0.00252095	-0.156219	FALSE	TRUE	0.124561	0.0357222	None	FALSE
AK1	Adenylate kinase isoenzyme 1	P00568;Q9Y6K8	6	6	6	-0.0796487	0.17155	0.253524	FALSE	TRUE	0.668882	0.0416592	None	FALSE
AK2	Adenylate kinase 2, mitochondrial;Adenylate kinase 2, mitochondrial, N-terminally processed	P54819	10	10	10	-0.117475	-0.159217	-0.0276752	FALSE	FALSE	0.0895415	0.718784	None	FALSE
AK3	GTP:AMP phosphotransferase AK3, mitochondrial	Q9UIJ7	4	4	4	0.205462	0.546441	0.320731	FALSE	FALSE	0.59132	0.17525	None	FALSE
AK4	Adenylate kinase 4, mitochondrial	P27144	2	2	2	NA	NA	NA	FALSE	FALSE	1	1	None	FALSE
AK6	Adenylate kinase isoenzyme 6	Q9Y3D8	2	2	2	-0.170654	0.119024	0.256648	FALSE	FALSE	1	1	None	FALSE
AKAP12	A-kinase anchor protein 12	Q02952	19	19	19	-0.163345	-0.325087	-0.131202	FALSE	TRUE	0.29545	0.00377651	None	FALSE
AKAP13	A-kinase anchor protein 13	Q12802	4	4	4	NA	NA	NA	FALSE	FALSE	1	1	None	FALSE
AKAP2	A-kinase anchor protein 2	Q9Y2D5	13	13	13	-0.0839259	0.317287	0.390927	FALSE	TRUE	0.907373	0.0374557	None	FALSE
AKAP5	A-kinase anchor protein 5	P24588	2	2	2	NA	NA	NA	FALSE	FALSE	1	1	None	FALSE
AKAP8	A-kinase anchor protein 8	O43823	3	3	3	0.111432	0.280006	0.389897	FALSE	FALSE	1	1	None	FALSE
AKAP8L	A-kinase anchor protein 8-like	Q9ULX6	2	2	2	-0.212551	-0.143739	0.0641931	FALSE	FALSE	1	1	None	FALSE
AKR1A1	Alcohol dehydrogenase [NADP(+)]	P14550	17	17	17	0.179893	0.196197	0.0142372	TRUE	FALSE	0.0111864	1	None	FALSE
AKR1B1	Aldose reductase	P15121;C9JRZ8	8	8	8	-0.34954	-0.498781	-0.143717	TRUE	TRUE	0.00257349	0.0280132	None	FALSE
AKR7A2	Aflatoxin B1 aldehyde reductase member 2	O43488;Q8NHP1	3	3	3	0.123633	-0.0186227	-0.0345329	FALSE	FALSE	0.102275	0.852841	None	FALSE
AKT1S1	Proline-rich AKT1 substrate 1	Q96B36	2	2	2	NA	NA	NA	FALSE	FALSE	1	1	None	FALSE
ALAD	Delta-aminolevulinic acid dehydratase	P13716	2	2	2	NA	NA	NA	FALSE	FALSE	1	1	None	FALSE
ALCAM	CD166 antigen	Q13740	10	10	10	-0.147042	-0.849412	-0.550925	FALSE	FALSE	0.325535	0.0539701	None	FALSE
ALDH16A1	Aldehyde dehydrogenase family 16 member A1	Q8IZ83	2	2	2	-0.201394	-0.81774	-0.607902	FALSE	FALSE	1	1	None	FALSE
ALDH18A1	Delta-1-pyrroline-5-carboxylate synthase;Glutamate 5-kinase;Gamma-glutamyl phosphate reductase	P54886	14	14	14	0.0835224	0.094753	0.0333987	TRUE	FALSE	0.0132363	0.797302	None	FALSE
ALDH1B1	Aldehyde dehydrogenase X, mitochondrial	P30837;P00352;P47895;O94788	12	12	11	0.0299766	0.0463382	0.0225569	FALSE	FALSE	0.992825	1	None	FALSE
ALDH2	Aldehyde dehydrogenase, mitochondrial	P05091	12	11	11	0.246176	-0.0393188	-0.201824	TRUE	TRUE	0.00597883	0.00716286	None	FALSE
ALDH3A2	Fatty aldehyde dehydrogenase	P51648	1	1	1	0.0327173	-0.133289	-0.0569362	FALSE	FALSE	1	1	None	FALSE
ALDH4A1	Delta-1-pyrroline-5-carboxylate dehydrogenase, mitochondrial	P30038	1	1	1	-0.0880247	-0.323444	-0.284159	FALSE	FALSE	1	1	None	FALSE
ALDH5A1	Succinate-semialdehyde dehydrogenase, mitochondrial	P51649	2	2	2	0.91173	0.37829	-0.567874	FALSE	FALSE	1	1	None	FALSE
ALDH6A1	Methylmalonate-semialdehyde dehydrogenase [acylating], mitochondrial	Q02252	3	3	3	0.157304	0.0496253	-0.11168	FALSE	FALSE	0.306364	0.737124	None	FALSE
ALDH7A1	Alpha-aminoadipic semialdehyde dehydrogenase	P49419	13	13	13	0.376923	0.281107	-0.123938	TRUE	FALSE	0.00407196	0.146498	None	FALSE
ALDH9A1	4-trimethylaminobutyraldehyde dehydrogenase	P49189	6	6	6	-0.187159	-0.0332464	0.0501285	FALSE	FALSE	0.392372	1	None	FALSE
ALDOA	Fructose-bisphosphate aldolase A	P04075	17	17	15	-0.0442249	0.151394	0.186479	FALSE	TRUE	0.294157	0.0033535	None	FALSE
ALDOC	Fructose-bisphosphate aldolase C	P09972	3	1	1	0.00712506	0.205677	0.122648	FALSE	TRUE	1	0.0191503	None	FALSE
ALG1	Chitobiosyldiphosphodolichol beta-mannosyltransferase	Q9BT22	1	1	1	NA	NA	NA	FALSE	FALSE	1	1	None	FALSE
ALG2	Alpha-1,3/1,6-mannosyltransferase ALG2	Q9H553	2	2	2	0.15017	-0.302778	-0.339035	FALSE	FALSE	1	1	None	FALSE
ALG3	Dol-P-Man:Man(5)GlcNAc(2)-PP-Dol alpha-1,3-mannosyltransferase	Q92685	2	2	2	NA	NA	NA	FALSE	FALSE	1	1	None	FALSE
ALKBH5	RNA demethylase ALKBH5	Q6P6C2	2	2	2	0.312433	0.244156	-0.074198	FALSE	FALSE	1	1	None	FALSE
ALYREF	THO complex subunit 4	Q86V81	7	7	7	0.0336052	-0.0669386	-0.146649	FALSE	FALSE	0.838032	0.0696654	None	FALSE
AMPD2	AMP deaminase 2	Q01433	7	7	7	-0.103915	-0.029517	0.00894705	FALSE	FALSE	0.74801	1	None	FALSE
AMPH	Amphiphysin	P49418	1	1	1	NA	NA	NA	FALSE	FALSE	1	1	None	FALSE
ANAPC1	Anaphase-promoting complex subunit 1	Q9H1A4	1	1	1	NA	NA	NA	FALSE	FALSE	1	1	None	FALSE
ANAPC7	Anaphase-promoting complex subunit 7	Q9UJX3	4	4	4	NA	NA	NA	FALSE	FALSE	1	1	None	FALSE
ANGPT1	Angiopoietin-1	Q15389	1	1	1	NA	NA	NA	FALSE	FALSE	1	1	None	FALSE
ANKHD1	Ankyrin repeat and KH domain-containing protein 1	Q8IWZ3	4	2	2	-0.250566	-0.267573	-0.0525876	FALSE	FALSE	0.367385	1	None	FALSE
ANKRD17	Ankyrin repeat domain-containing protein 17	O75179	7	7	5	NA	NA	NA	FALSE	FALSE	1	1	None	FALSE
ANKRD28	Serine/threonine-protein phosphatase 6 regulatory ankyrin repeat subunit A	O15084	1	1	1	NA	NA	NA	FALSE	FALSE	1	1	None	FALSE
ANKZF1	Ankyrin repeat and zinc finger domain-containing protein 1	Q9H8Y5	2	2	2	NA	NA	NA	FALSE	FALSE	1	1	None	FALSE
ANLN	Actin-binding protein anillin	Q9NQW6	18	18	18	-0.322011	-0.154619	0.146449	TRUE	FALSE	0.0168219	0.158613	None	FALSE
ANO6	Anoctamin-6	Q4KMQ2	1	1	1	NA	NA	NA	FALSE	FALSE	1	1	None	FALSE
ANP32A	Acidic leucine-rich nuclear phosphoprotein 32 family member A	P39687;O95626;O43423	10	10	8	0.0404907	0.193441	0.112001	FALSE	FALSE	0.0633553	0.0837037	None	FALSE
ANP32B	Acidic leucine-rich nuclear phosphoprotein 32 family member B	Q92688	5	3	3	0.138585	0.138899	-0.034355	FALSE	FALSE	0.0592425	1	None	FALSE
ANP32E	Acidic leucine-rich nuclear phosphoprotein 32 family member E	Q9BTT0	6	6	6	0.11105	0.462556	0.312739	FALSE	TRUE	0.155708	0.00792383	None	FALSE
ANXA1	Annexin A1	P04083	22	22	22	-0.31054	-1.23536	-0.944559	TRUE	TRUE	0.00238206	0.000873726	None	FALSE
ANXA11	Annexin A11	P50995	9	9	9	0.128833	0.42836	0.284664	TRUE	TRUE	0.00405745	0.00443221	None	FALSE
ANXA2;ANXA2P2	Annexin A2;Putative annexin A2-like protein	P07355;A6NMY6	25	25	25	0.465776	-0.220451	-0.730136	TRUE	TRUE	0.00333699	0.00100596	None	FALSE
ANXA3	Annexin A3	P12429	7	7	7	0.215168	-0.051142	-0.0734148	FALSE	FALSE	0.385273	0.672714	None	FALSE
ANXA4	Annexin A4	P09525	13	13	13	0.283048	0.258689	-0.0124235	TRUE	FALSE	0.0035264	1	None	FALSE
ANXA5	Annexin A5	P08758	17	17	17	0.164085	0.0384198	-0.138075	TRUE	TRUE	0.00879316	0.00377651	None	FALSE
ANXA6	Annexin A6	P08133	25	25	25	0.392107	0.54885	0.169152	TRUE	TRUE	0.00257349	0.00594653	None	FALSE
ANXA7	Annexin A7	P20073	10	10	10	0.273022	0.45848	0.210928	TRUE	TRUE	0.0091638	0.019353	None	FALSE
ANXA8L2;ANXA8	Annexin A8-like protein 2;Annexin A8	Q5VT79;P13928	5	5	5	0.58173	NA	NA	FALSE	FALSE	0.251625	1	None	FALSE
AP1B1	AP-1 complex subunit beta-1	Q10567	15	7	7	-0.0604866	-0.0941768	-0.0502395	FALSE	FALSE	0.193144	0.945818	None	FALSE
AP1G1	AP-1 complex subunit gamma-1	O43747	10	10	10	0.111278	-0.229978	-0.242687	FALSE	TRUE	0.637709	0.0231253	None	FALSE
AP1M1	AP-1 complex subunit mu-1	Q9BXS5;Q9Y6Q5	8	8	8	-0.0408601	-0.189227	0.0277459	FALSE	FALSE	0.952986	1	None	FALSE
AP1S1	AP-1 complex subunit sigma-1A	P61966;P56377	4	4	4	-0.0520422	-0.0409718	-0.0446872	FALSE	FALSE	1	1	None	FALSE
AP2A1	AP-2 complex subunit alpha-1	O95782	22	22	15	0.0959824	0.291777	0.160527	TRUE	TRUE	0.0292714	0.0346384	None	FALSE
AP2B1	AP-2 complex subunit beta	P63010	21	21	13	0.126102	0.181991	0.10037	TRUE	FALSE	0.0329422	0.157288	None	FALSE
AP2M1	AP-2 complex subunit mu	Q96CW1	8	8	8	0.194738	0.375652	0.151359	FALSE	FALSE	0.17222	0.060914	None	FALSE
AP3B1	AP-3 complex subunit beta-1	O00203;Q13367	7	7	7	0.0389613	0.0711935	0.0853317	FALSE	FALSE	1	0.884907	None	FALSE
AP3D1	AP-3 complex subunit delta-1	O14617	9	9	9	0.0185348	-0.10047	-0.0955163	FALSE	FALSE	1	1	None	FALSE
AP3M1	AP-3 complex subunit mu-1	Q9Y2T2	3	3	3	-0.0247487	0.0790575	0.0970025	FALSE	FALSE	1	0.420365	None	FALSE
AP3S1	AP-3 complex subunit sigma-1	Q92572	4	4	4	-0.382105	0.128335	0.469033	TRUE	FALSE	0.00848754	0.0522165	None	FALSE
APBB2	Amyloid beta A4 precursor protein-binding family B member 2	Q92870	2	2	2	NA	NA	NA	FALSE	FALSE	1	1	None	FALSE
APEH	Acylamino-acid-releasing enzyme	P13798	10	10	10	-0.079166	-0.163535	-0.0511417	FALSE	FALSE	0.465428	0.527109	None	FALSE
APEX1	DNA-(apurinic or apyrimidinic site) lyase;DNA-(apurinic or apyrimidinic site) lyase, mitochondrial	P27695	14	14	14	0.361856	0.257929	-0.11975	TRUE	TRUE	0.0010113	0.0308493	None	FALSE
API5	Apoptosis inhibitor 5	Q9BZZ5	8	8	8	-0.0299661	-0.197183	-0.128386	FALSE	TRUE	1	0.027076	None	FALSE
APIP	Methylthioribulose-1-phosphate dehydratase	Q96GX9	1	1	1	-0.354825	-0.141892	0.192754	FALSE	FALSE	0.117439	0.404526	None	FALSE
APMAP	Adipocyte plasma membrane-associated protein	Q9HDC9	11	11	11	0.0548878	0.150837	0.113355	FALSE	TRUE	0.570917	0.0484696	None	FALSE
APOA1BP	NAD(P)H-hydrate epimerase	Q8NCW5	5	5	5	0.152483	0.257679	0.0432334	FALSE	FALSE	0.510423	1	None	FALSE
APOB	Apolipoprotein B-100;Apolipoprotein B-48	P04114	6	6	6	0.227419	0.59568	0.530287	FALSE	FALSE	0.854751	0.146726	None	FALSE
APOBEC3B	DNA dC->dU-editing enzyme APOBEC-3B	Q9UH17;P31941	11	11	8	0.052318	0.346134	0.26969	FALSE	TRUE	0.375054	0.0138375	None	FALSE
APOBEC3C	DNA dC->dU-editing enzyme APOBEC-3C	Q9NRW3	3	2	2	-0.0764118	0.324077	0.30542	FALSE	TRUE	0.591426	0.00790986	None	FALSE
APOBEC3D	DNA dC->dU-editing enzyme APOBEC-3D	Q96AK3	3	1	0	NA	NA	NA	FALSE	FALSE	1	1	None	FALSE
APOL2	Apolipoprotein L2	Q9BQE5	4	4	4	0.107796	1.02771	0.932623	FALSE	TRUE	0.122548	0.00111276	None	FALSE
APOOL	MICOS complex subunit MIC27	Q6UXV4	3	3	3	0.0174944	NA	NA	FALSE	FALSE	1	1	None	FALSE
APPL1	DCC-interacting protein 13-alpha	Q9UKG1	2	2	2	NA	NA	NA	FALSE	FALSE	1	1	None	FALSE
APRT	Adenine phosphoribosyltransferase	P07741	6	6	6	-0.215475	0.325951	0.554334	TRUE	TRUE	0.02909	0.0200128	None	FALSE
AQR	Intron-binding protein aquarius	O60306	1	1	1	NA	NA	NA	FALSE	FALSE	1	1	None	FALSE
ARAF	Serine/threonine-protein kinase A-Raf	P10398	3	3	2	NA	NA	NA	FALSE	FALSE	1	1	None	FALSE
ARAP1	Arf-GAP with Rho-GAP domain, ANK repeat and PH domain-containing protein 1	Q96P48	4	4	4	NA	NA	NA	FALSE	FALSE	1	1	None	FALSE
ARCN1	Coatomer subunit delta	P48444	11	11	11	-0.0862388	-0.0278732	-0.00564323	FALSE	FALSE	0.207156	1	None	FALSE
ARF1;ARF3	ADP-ribosylation factor 1;ADP-ribosylation factor 3	P84077;P61204	9	9	6	-0.0159464	0.0714752	0.0855162	FALSE	FALSE	1	0.490678	None	FALSE
ARF4	ADP-ribosylation factor 4	P18085	7	5	5	-0.40395	-0.443368	-0.0425462	TRUE	FALSE	0.0139334	0.592871	None	FALSE
ARF5	ADP-ribosylation factor 5	P84085	5	2	2	0.124781	0.287897	0.134968	FALSE	FALSE	0.945156	1	None	FALSE
ARF6	ADP-ribosylation factor 6	P62330	3	3	3	0.157136	0.429264	0.115436	FALSE	FALSE	0.934798	1	None	FALSE
ARFGAP1	ADP-ribosylation factor GTPase-activating protein 1	Q8N6T3	8	8	8	-0.258336	-0.332095	-0.11317	FALSE	FALSE	0.0752727	0.398657	None	FALSE
ARFGAP2	ADP-ribosylation factor GTPase-activating protein 2	Q8N6H7	6	6	6	-0.0261179	-0.115189	0.00673152	FALSE	FALSE	1	1	None	FALSE
ARFGEF2	Brefeldin A-inhibited guanine nucleotide-exchange protein 2	Q9Y6D5;Q9Y6D6	8	8	8	NA	NA	NA	FALSE	FALSE	1	1	None	FALSE
ARFRP1	ADP-ribosylation factor-related protein 1	Q13795	1	1	1	NA	NA	NA	FALSE	FALSE	1	1	None	FALSE
ARHGAP1	Rho GTPase-activating protein 1	Q07960	11	11	11	0.0255504	-0.182773	-0.212625	FALSE	TRUE	0.904102	0.045328	None	FALSE
ARHGAP12	Rho GTPase-activating protein 12	Q8IWW6	2	2	2	NA	NA	NA	FALSE	FALSE	1	1	None	FALSE
ARHGAP17	Rho GTPase-activating protein 17	Q68EM7	3	3	3	NA	NA	NA	FALSE	FALSE	1	1	None	FALSE
ARHGAP29	Rho GTPase-activating protein 29	Q52LW3	2	2	2	NA	NA	NA	FALSE	FALSE	1	1	None	FALSE
ARHGAP5	Rho GTPase-activating protein 5	Q13017	4	4	4	-0.280422	1.03097	1.28487	FALSE	FALSE	1	1	None	FALSE
ARHGDIA	Rho GDP-dissociation inhibitor 1	P52565	5	5	5	-0.0203777	-0.277557	-0.25411	FALSE	TRUE	0.532651	0.0105666	None	FALSE
ARHGDIB	Rho GDP-dissociation inhibitor 2	P52566	2	2	2	NA	NA	NA	FALSE	FALSE	1	1	None	FALSE
ARHGEF10	Rho guanine nucleotide exchange factor 10	O15013	2	2	2	NA	NA	NA	FALSE	FALSE	1	1	None	FALSE
ARHGEF11	Rho guanine nucleotide exchange factor 11	O15085	2	2	2	NA	NA	NA	FALSE	FALSE	1	1	None	FALSE
ARHGEF16	Rho guanine nucleotide exchange factor 16	Q5VV41	2	2	2	NA	NA	NA	FALSE	FALSE	1	1	None	FALSE
ARHGEF17	Rho guanine nucleotide exchange factor 17	Q96PE2	5	5	5	NA	NA	NA	FALSE	FALSE	1	1	None	FALSE
ARHGEF2	Rho guanine nucleotide exchange factor 2	Q92974	12	12	12	-0.47702	-0.102727	0.408129	TRUE	FALSE	0.0204457	0.0719725	None	FALSE
ARHGEF6;ARHGEF7	Rho guanine nucleotide exchange factor 6;Rho guanine nucleotide exchange factor 7	Q15052;Q14155	2	2	2	NA	NA	NA	FALSE	FALSE	1	1	None	FALSE
ARID1A	AT-rich interactive domain-containing protein 1A	O14497	6	6	6	-0.2859	-0.163058	0.170694	FALSE	FALSE	1	1	None	FALSE
ARID3A	AT-rich interactive domain-containing protein 3A	Q99856	1	1	1	NA	NA	NA	FALSE	FALSE	1	1	None	FALSE
ARID4B	AT-rich interactive domain-containing protein 4B	Q4LE39	3	3	3	0.279174	-0.234958	-0.630171	FALSE	FALSE	1	1	None	FALSE
ARIH2	E3 ubiquitin-protein ligase ARIH2	O95376	3	3	3	-0.308356	-0.260295	0.0329628	FALSE	FALSE	0.0823329	1	None	FALSE
ARL1	ADP-ribosylation factor-like protein 1	P40616	3	3	3	-0.0158368	0.476675	0.258537	FALSE	FALSE	0.956047	1	None	FALSE
ARL2	ADP-ribosylation factor-like protein 2	P36404	2	2	2	NA	NA	NA	FALSE	FALSE	1	1	None	FALSE
ARL3	ADP-ribosylation factor-like protein 3	P36405	5	5	5	0.223543	-0.00149911	-0.288971	TRUE	TRUE	0.00512769	0.00798482	None	FALSE
ARL6IP1	ADP-ribosylation factor-like protein 6-interacting protein 1	Q15041	1	1	1	NA	NA	NA	FALSE	FALSE	1	1	None	FALSE
ARL6IP4	ADP-ribosylation factor-like protein 6-interacting protein 4	Q66PJ3	2	2	2	NA	NA	NA	FALSE	FALSE	1	1	None	FALSE
ARL6IP5	PRA1 family protein 3	O75915	2	2	2	-0.148185	0.775734	0.940072	FALSE	TRUE	0.303657	0.00165351	None	FALSE
ARL8B	ADP-ribosylation factor-like protein 8B	Q9NVJ2	3	3	1	-0.557025	-0.355846	0.2085	TRUE	FALSE	0.00467149	0.613448	None	FALSE
ARMC1	Armadillo repeat-containing protein 1	Q9NVT9	2	2	2	-0.095945	0.0599748	0.129986	FALSE	FALSE	0.954455	0.778669	None	FALSE
ARMC10	Armadillo repeat-containing protein 10	Q8N2F6	3	3	3	NA	NA	NA	FALSE	FALSE	1	1	None	FALSE
ARMC6	Armadillo repeat-containing protein 6	Q6NXE6	1	1	1	NA	NA	NA	FALSE	FALSE	1	1	None	FALSE
ARMCX3	Armadillo repeat-containing X-linked protein 3	Q9UH62	5	5	5	-0.142906	0.222681	0.282855	FALSE	FALSE	0.521392	1	None	FALSE
ARMT1	Protein-glutamate O-methyltransferase	Q9H993	4	4	4	0.0725409	0.0832173	0.13406	FALSE	FALSE	0.63724	0.101301	None	FALSE
ARPC1A	Actin-related protein 2/3 complex subunit 1A	Q92747	2	2	2	NA	NA	NA	FALSE	FALSE	1	1	None	FALSE
ARPC1B	Actin-related protein 2/3 complex subunit 1B	O15143	10	10	10	-0.0983262	-0.13486	-0.0766869	FALSE	FALSE	0.138677	0.703834	None	FALSE
ARPC2	Actin-related protein 2/3 complex subunit 2	O15144	5	5	5	-0.18215	-0.157317	-0.0587362	FALSE	FALSE	0.0780443	0.736418	None	FALSE
ARPC3	Actin-related protein 2/3 complex subunit 3	O15145	5	5	5	-0.157174	-0.114982	0.150137	FALSE	FALSE	0.471784	0.889119	None	FALSE
ARPC4	Actin-related protein 2/3 complex subunit 4	P59998	5	5	5	-0.181708	-0.101564	0.0657871	TRUE	FALSE	0.0360624	0.432271	None	FALSE
ARPC5	Actin-related protein 2/3 complex subunit 5	O15511	2	2	2	-0.150224	0.160976	0.28609	FALSE	FALSE	0.65754	0.225107	None	FALSE
ARPC5L	Actin-related protein 2/3 complex subunit 5-like protein	Q9BPX5	3	3	3	NA	NA	NA	FALSE	FALSE	1	1	None	FALSE
ARRB1	Beta-arrestin-1	P49407	2	2	2	NA	NA	NA	FALSE	FALSE	1	1	None	FALSE
ARRB2	Beta-arrestin-2	P32121	2	2	2	NA	NA	NA	FALSE	FALSE	1	1	None	FALSE
ARVCF	Armadillo repeat protein deleted in velo-cardio-facial syndrome	O00192	2	2	2	NA	NA	NA	FALSE	FALSE	1	1	None	FALSE
ASAH1	Acid ceramidase;Acid ceramidase subunit alpha;Acid ceramidase subunit beta	Q13510	2	2	2	-0.00066901	0.708721	0.572705	FALSE	FALSE	1	0.188836	None	FALSE
ASAP1	Arf-GAP with SH3 domain, ANK repeat and PH domain-containing protein 1	Q9ULH1	6	6	6	NA	NA	NA	FALSE	FALSE	1	1	None	FALSE
ASF1A	Histone chaperone ASF1A	Q9Y294	2	2	2	NA	NA	NA	FALSE	FALSE	1	1	None	FALSE
ASF1B	Histone chaperone ASF1B	Q9NVP2	2	2	2	0.326163	0.0256659	-0.342956	FALSE	FALSE	0.293086	0.267016	None	FALSE
ASH2L	Set1/Ash2 histone methyltransferase complex subunit ASH2	Q9UBL3	3	3	3	NA	NA	NA	FALSE	FALSE	1	1	None	FALSE
ASMTL	N-acetylserotonin O-methyltransferase-like protein	O95671	4	4	4	-0.0174882	-0.227568	-0.226289	FALSE	FALSE	1	0.583369	None	FALSE
ASNA1	ATPase ASNA1	O43681	7	7	7	0.0418458	-0.101754	-0.117771	TRUE	FALSE	0.0176609	0.123751	None	FALSE
ASNS	Asparagine synthetase [glutamine-hydrolyzing]	P08243	13	13	13	-0.459248	-0.786948	-0.333305	TRUE	TRUE	0.00333699	0.019353	None	FALSE
ASPH	Aspartyl/asparaginyl beta-hydroxylase	Q12797	7	7	7	0.133744	-0.0542716	0.0295475	FALSE	FALSE	0.268851	0.738551	None	FALSE
ASPSCR1	Tether containing UBX domain for GLUT4	Q9BZE9	4	4	4	0.112713	-0.263896	-0.422837	FALSE	FALSE	0.112026	0.103767	None	FALSE
ASUN	Protein asunder homolog	Q9NVM9	3	3	3	NA	NA	NA	FALSE	FALSE	1	1	None	FALSE
ATAD1	ATPase family AAA domain-containing protein 1	Q8NBU5	2	2	2	-0.0104306	0.160111	0.0992803	FALSE	FALSE	1	1	None	FALSE
ATAD2	ATPase family AAA domain-containing protein 2	Q6PL18	11	11	11	0.163973	0.0991428	-0.0312214	FALSE	FALSE	0.129766	1	None	FALSE
ATAD3A;ATAD3C;ATAD3B	ATPase family AAA domain-containing protein 3A;ATPase family AAA domain-containing protein 3C;ATPase family AAA domain-containing protein 3B	Q9NVI7;Q5T2N8;Q5T9A4	10	10	10	-0.0405283	-0.201938	-0.204146	FALSE	FALSE	1	0.0517791	None	FALSE
ATE1	Arginyl-tRNA--protein transferase 1	O95260	2	2	2	NA	NA	NA	FALSE	FALSE	1	1	None	FALSE
ATF2	Cyclic AMP-dependent transcription factor ATF-2	P15336	1	1	1	NA	NA	NA	FALSE	FALSE	1	1	None	FALSE
ATF7	Cyclic AMP-dependent transcription factor ATF-7	P17544	1	1	1	NA	NA	NA	FALSE	FALSE	1	1	None	FALSE
ATF7IP	Activating transcription factor 7-interacting protein 1	Q6VMQ6	2	2	2	NA	NA	NA	FALSE	FALSE	1	1	None	FALSE
ATG13	Autophagy-related protein 13	O75143	1	1	1	NA	NA	NA	FALSE	FALSE	1	1	None	FALSE
ATG3	Ubiquitin-like-conjugating enzyme ATG3	Q9NT62	3	3	3	-0.20897	-0.74417	-0.602916	FALSE	FALSE	0.772465	0.418496	None	FALSE
ATG4B	Cysteine protease ATG4B	Q9Y4P1	5	5	5	NA	NA	NA	FALSE	FALSE	1	1	None	FALSE
ATG5	Autophagy protein 5	Q9H1Y0	1	1	1	-0.0479647	0.876016	0.904195	FALSE	FALSE	1	1	None	FALSE
ATG7	Ubiquitin-like modifier-activating enzyme ATG7	O95352	1	1	1	NA	NA	NA	FALSE	FALSE	1	1	None	FALSE
ATG9A	Autophagy-related protein 9A	Q7Z3C6	2	2	2	NA	NA	NA	FALSE	FALSE	1	1	None	FALSE
ATIC	Bifunctional purine biosynthesis protein PURH;Phosphoribosylaminoimidazolecarboxamide formyltransferase;IMP cyclohydrolase	P31939	25	25	25	-0.0280255	-0.146796	-0.151171	FALSE	TRUE	0.108567	0.010125	None	FALSE
ATL2	Atlastin-2	Q8NHH9	3	3	3	-0.0129898	0.0690515	0.160871	FALSE	FALSE	1	0.0789817	None	FALSE
ATL3	Atlastin-3	Q6DD88	9	9	9	0.0609455	0.254385	0.184751	FALSE	TRUE	0.33184	0.0252837	None	FALSE
ATN1	Atrophin-1	P54259	3	3	3	NA	NA	NA	FALSE	FALSE	1	1	None	FALSE
ATOX1	Copper transport protein ATOX1	O00244	1	1	1	-0.0522308	-0.373641	-0.339373	FALSE	FALSE	1	0.335832	None	FALSE
ATP1A1	Sodium/potassium-transporting ATPase subunit alpha-1	P05023;P13637	23	23	16	-0.0676729	0.110242	0.136652	FALSE	FALSE	0.256682	0.0726855	None	FALSE
ATP1A4	Sodium/potassium-transporting ATPase subunit alpha-4	Q13733	6	2	2	NA	NA	NA	FALSE	FALSE	1	1	None	FALSE
ATP1B1	Sodium/potassium-transporting ATPase subunit beta-1	P05026	5	5	5	0.0630316	0.290055	0.185969	FALSE	TRUE	0.0515448	0.0439149	None	FALSE
ATP1B3	Sodium/potassium-transporting ATPase subunit beta-3	P54709	6	6	6	-0.335623	-0.0885706	0.298854	FALSE	FALSE	0.0892684	0.220434	None	FALSE
ATP2A2	Sarcoplasmic/endoplasmic reticulum calcium ATPase 2	P16615;Q93084;O14983	14	14	14	0.0991126	0.0986037	0.035561	FALSE	FALSE	0.359294	0.984132	None	FALSE
ATP2B1	Plasma membrane calcium-transporting ATPase 1	P20020	6	6	3	0.0940165	0.318788	0.140807	FALSE	FALSE	1	0.998079	None	FALSE
ATP5A1	ATP synthase subunit alpha, mitochondrial	P25705	20	20	20	0.0646647	0.0585204	-0.0370296	TRUE	FALSE	0.032065	0.200817	None	FALSE
ATP5B	ATP synthase subunit beta, mitochondrial	P06576	23	23	23	0.0963204	0.0818335	-0.0416345	TRUE	FALSE	0.00564134	0.0921206	None	FALSE
ATP5C1	ATP synthase subunit gamma, mitochondrial	P36542	5	5	5	0.0543595	0.089396	-0.007563	FALSE	FALSE	0.156922	1	None	FALSE
ATP5D	ATP synthase subunit delta, mitochondrial	P30049	4	4	4	-0.0233605	0.0661175	0.123366	FALSE	FALSE	1	0.367381	None	FALSE
ATP5F1	ATP synthase F(0) complex subunit B1, mitochondrial	P24539	7	7	7	0.063756	0.0271173	0.0218986	FALSE	FALSE	0.324298	0.981987	None	FALSE
ATP5H	ATP synthase subunit d, mitochondrial	O75947	5	5	5	0.184652	-0.117062	-0.249627	FALSE	FALSE	0.246745	0.413656	None	FALSE
ATP5J2	ATP synthase subunit f, mitochondrial	P56134	3	3	3	-0.0225931	0.0343557	-0.0475768	FALSE	FALSE	1	0.523759	None	FALSE
ATP5L	ATP synthase subunit g, mitochondrial	O75964	3	3	3	-0.0686658	-0.0659962	0.00632762	FALSE	FALSE	0.0595823	1	None	FALSE
ATP5O	ATP synthase subunit O, mitochondrial	P48047	7	7	7	0.0121971	0.0800257	-0.0331784	FALSE	FALSE	1	0.17263	None	FALSE
ATP6V0D1	V-type proton ATPase subunit d 1	P61421	3	3	3	0.194288	-0.0546408	-0.273588	FALSE	FALSE	0.699523	0.252324	None	FALSE
ATP6V1A	V-type proton ATPase catalytic subunit A	P38606	11	11	11	-0.00069177	-0.0485032	-0.0355662	FALSE	FALSE	1	0.443081	None	FALSE
ATP6V1B2	V-type proton ATPase subunit B, brain isoform	P21281;P15313	8	8	8	-0.0784807	-0.0291305	0.0757355	FALSE	FALSE	0.242302	0.10554	None	FALSE
ATP6V1C1	V-type proton ATPase subunit C 1	P21283	5	5	5	-0.221997	-0.0219882	0.188745	TRUE	FALSE	0.0269538	0.0885431	None	FALSE
ATP6V1D	V-type proton ATPase subunit D	Q9Y5K8	1	1	1	NA	NA	NA	FALSE	FALSE	1	1	None	FALSE
ATP6V1E1	V-type proton ATPase subunit E 1	P36543	4	4	3	-0.0546517	0.0533577	0.0401701	FALSE	FALSE	0.952986	1	None	FALSE
ATP6V1H	V-type proton ATPase subunit H	Q9UI12	5	5	5	0.0703842	0.0110171	0.0554408	FALSE	FALSE	0.673239	0.314818	None	FALSE
ATRIP	ATR-interacting protein	Q8WXE1	1	1	1	NA	NA	NA	FALSE	FALSE	1	1	None	FALSE
ATXN10	Ataxin-10	Q9UBB4	9	9	9	-0.104806	-0.247721	-0.205175	FALSE	FALSE	0.314957	0.0570623	None	FALSE
ATXN2	Ataxin-2	Q99700	7	7	7	-0.604571	-0.173627	0.408308	FALSE	FALSE	0.1949	0.400079	None	FALSE
ATXN2L	Ataxin-2-like protein	Q8WWM7	8	8	8	-0.0250378	-0.0113325	0.0231415	FALSE	FALSE	1	1	None	FALSE
ATXN3	Ataxin-3	P54252	1	1	1	NA	NA	NA	FALSE	FALSE	1	1	None	FALSE
AUP1	Ancient ubiquitous protein 1	Q9Y679	2	2	2	-0.0333333	-0.953998	-0.837017	FALSE	FALSE	1	1	None	FALSE
AURKB	Aurora kinase B	Q96GD4	1	1	1	NA	NA	NA	FALSE	FALSE	1	1	None	FALSE
AXL	Tyrosine-protein kinase receptor UFO	P30530	2	2	2	NA	NA	NA	FALSE	FALSE	1	1	None	FALSE
B3GALTL	Beta-1,3-glucosyltransferase	Q6Y288	1	1	1	NA	NA	NA	FALSE	FALSE	1	1	None	FALSE
BABAM1	BRISC and BRCA1-A complex member 1	Q9NWV8	3	3	3	NA	NA	NA	FALSE	FALSE	1	1	None	FALSE
BACH1	Transcription regulator protein BACH1	O14867	1	1	1	NA	NA	NA	FALSE	FALSE	1	1	None	FALSE
BACH2	Transcription regulator protein BACH2	Q9BYV9	1	1	1	NA	NA	NA	FALSE	FALSE	1	1	None	FALSE
BAG2	BAG family molecular chaperone regulator 2	O95816	6	6	6	-0.159597	0.0426115	0.172193	FALSE	TRUE	0.0626961	0.0409981	None	FALSE
BAG3	BAG family molecular chaperone regulator 3	O95817	4	4	4	0.138693	0.515319	0.281065	FALSE	FALSE	0.352845	0.175726	None	FALSE
BAG6	Large proline-rich protein BAG6	P46379	12	12	12	-0.0774738	-0.10364	-0.0298644	FALSE	FALSE	0.554782	1	None	FALSE
BAIAP2	Brain-specific angiogenesis inhibitor 1-associated protein 2	Q9UQB8	13	13	13	0.166268	0.0235941	-0.192885	TRUE	FALSE	0.0386221	0.0889358	None	FALSE
BAIAP2L1	Brain-specific angiogenesis inhibitor 1-associated protein 2-like protein 1	Q9UHR4	5	5	5	0.205447	-0.347177	-0.0742093	FALSE	FALSE	0.948192	1	None	FALSE
BANF1	Barrier-to-autointegration factor;Barrier-to-autointegration factor, N-terminally processed	O75531	1	1	1	0.0521377	0.163628	0.192194	FALSE	FALSE	1	1	None	FALSE
BAP18	Chromatin complexes subunit BAP18	Q8IXM2	1	1	1	NA	NA	NA	FALSE	FALSE	1	1	None	FALSE
BAX	Apoptosis regulator BAX	Q07812	4	4	4	0.065981	0.231133	0.156605	FALSE	FALSE	0.632883	0.127187	None	FALSE
BAZ1B	Tyrosine-protein kinase BAZ1B	Q9UIG0	16	16	16	0.127977	0.256684	0.113349	FALSE	FALSE	0.34027	0.0517791	None	FALSE
BAZ2A	Bromodomain adjacent to zinc finger domain protein 2A	Q9UIF9	2	2	2	NA	NA	NA	FALSE	FALSE	1	1	None	FALSE
BCAM	Basal cell adhesion molecule	P50895	6	6	6	0.453622	0.750659	0.166713	FALSE	FALSE	0.207585	0.656744	None	FALSE
BCAP29	B-cell receptor-associated protein 29	Q9UHQ4	1	1	1	NA	NA	NA	FALSE	FALSE	1	1	None	FALSE
BCAP31	B-cell receptor-associated protein 31	P51572	5	5	5	-0.0590939	-0.115743	-0.0205794	FALSE	FALSE	0.804314	1	None	FALSE
BCAS2	Pre-mRNA-splicing factor SPF27	O75934	3	3	3	-0.443477	-0.233125	0.201885	FALSE	FALSE	1	1	None	FALSE
BCAT1	Branched-chain-amino-acid aminotransferase, cytosolic	P54687	7	7	7	-0.286765	-0.766562	-0.511829	TRUE	TRUE	0.0208137	0.00195384	None	FALSE
BCCIP	BRCA2 and CDKN1A-interacting protein	Q9P287	7	7	7	0.0252135	0.126831	-0.0337615	FALSE	FALSE	1	0.949609	None	FALSE
BCL2L13	Bcl-2-like protein 13	Q9BXK5	3	3	3	0.177697	0.548868	0.397953	FALSE	FALSE	0.248888	0.10554	None	FALSE
BCLAF1	Bcl-2-associated transcription factor 1	Q9NYF8	14	13	13	0.00481087	-0.0518115	-0.0419986	FALSE	FALSE	1	1	None	FALSE
BHLHE40	Class E basic helix-loop-helix protein 40	O14503	2	2	2	NA	NA	NA	FALSE	FALSE	1	1	None	FALSE
BICD2	Protein bicaudal D homolog 2	Q8TD16	3	3	3	0.300768	0.0226164	-0.250903	FALSE	FALSE	1	1	None	FALSE
BID	BH3-interacting domain death agonist;BH3-interacting domain death agonist p15;BH3-interacting domain death agonist p13;BH3-interacting domain death agonist p11	P55957	4	4	4	-0.121202	-0.313696	-0.123336	FALSE	FALSE	0.138677	0.434808	None	FALSE
BIN1	Myc box-dependent-interacting protein 1	O00499	5	5	5	-0.028852	0.509442	0.364124	FALSE	FALSE	1	1	None	FALSE
BIRC6	Baculoviral IAP repeat-containing protein 6	Q9NR09	2	2	2	NA	NA	NA	FALSE	FALSE	1	1	None	FALSE
BLM	Bloom syndrome protein	P54132	3	3	3	-0.0742132	-0.0518626	-0.0432742	FALSE	FALSE	1	1	None	FALSE
BLMH	Bleomycin hydrolase	Q13867	5	5	5	0.594119	0.584755	0.00873797	TRUE	FALSE	0.00612956	1	Up	FALSE
BLOC1S3	Biogenesis of lysosome-related organelles complex 1 subunit 3	Q6QNY0	1	1	1	NA	NA	NA	FALSE	FALSE	1	1	None	FALSE
BLVRA	Biliverdin reductase A	P53004	7	7	7	0.318831	0.298066	-0.0504038	TRUE	FALSE	0.00923148	0.708803	None	FALSE
BLVRB	Flavin reductase (NADPH)	P30043	8	8	8	-0.0788972	-0.0215031	0.0900372	FALSE	FALSE	0.104782	0.30699	None	FALSE
BMS1	Ribosome biogenesis protein BMS1 homolog	Q14692	12	12	12	0.0938511	-0.0249404	-0.0264507	FALSE	FALSE	0.509484	0.523759	None	FALSE
BNIP2	BCL2/adenovirus E1B 19 kDa protein-interacting protein 2	Q12982	2	2	2	NA	NA	NA	FALSE	FALSE	1	1	None	FALSE
BOD1L1	Biorientation of chromosomes in cell division protein 1-like 1	Q8NFC6	3	3	3	NA	NA	NA	FALSE	FALSE	1	1	None	FALSE
BOP1	Ribosome biogenesis protein BOP1	Q14137	16	16	16	-0.253902	-0.200821	0.0292064	TRUE	FALSE	0.0114112	0.527341	None	FALSE
BPNT1	3(2),5-bisphosphate nucleotidase 1	O95861	5	5	5	0.0443149	-0.107178	-0.206879	FALSE	FALSE	1	0.173409	None	FALSE
BRAF	Serine/threonine-protein kinase B-raf	P15056	3	3	3	NA	NA	NA	FALSE	FALSE	1	1	None	FALSE
BRAT1	BRCA1-associated ATM activator 1	Q6PJG6	12	12	12	-0.0503622	-0.18422	-0.0784343	FALSE	FALSE	0.117339	1	None	FALSE
BRCC3	Lys-63-specific deubiquitinase BRCC36	P46736	2	2	2	NA	NA	NA	FALSE	FALSE	1	1	None	FALSE
BRD1	Bromodomain-containing protein 1	O95696	1	1	1	NA	NA	NA	FALSE	FALSE	1	1	None	FALSE
BRD2	Bromodomain-containing protein 2	P25440	3	3	3	NA	NA	NA	FALSE	FALSE	1	1	None	FALSE
BRD3	Bromodomain-containing protein 3	Q15059;O60885	4	4	4	NA	NA	NA	FALSE	FALSE	1	1	None	FALSE
BRE	BRCA1-A complex subunit BRE	Q9NXR7	1	1	1	NA	NA	NA	FALSE	FALSE	1	1	None	FALSE
BRI3BP	BRI3-binding protein	Q8WY22	1	1	1	NA	NA	NA	FALSE	FALSE	1	1	None	FALSE
BRIP1	Fanconi anemia group J protein	Q9BX63	2	2	2	NA	NA	NA	FALSE	FALSE	1	1	None	FALSE
BRIX1	Ribosome biogenesis protein BRX1 homolog	Q8TDN6	7	7	7	0.0584902	-0.138943	-0.265118	FALSE	FALSE	0.761777	0.0696654	None	FALSE
BROX	BRO1 domain-containing protein BROX	Q5VW32	2	2	2	-0.0769101	0.144344	0.164816	FALSE	FALSE	0.59132	0.280559	None	FALSE
BSG	Basigin	P35613	4	4	4	0.0786281	0.212238	0.0652911	FALSE	FALSE	0.266793	0.439026	None	FALSE
BTF3	Transcription factor BTF3	P20290	4	4	4	-0.0808839	-0.216008	-0.0274125	FALSE	FALSE	0.652208	1	None	FALSE
BTF3L4	Transcription factor BTF3 homolog 4	Q96K17	4	4	4	0.0709318	0.129414	0.12086	FALSE	FALSE	0.803126	0.107664	None	FALSE
BTK	Tyrosine-protein kinase BTK	Q06187	1	1	1	NA	NA	NA	FALSE	FALSE	1	1	None	FALSE
BUB1B	Mitotic checkpoint serine/threonine-protein kinase BUB1 beta	O60566	2	2	2	NA	NA	NA	FALSE	FALSE	1	1	None	FALSE
BUB3	Mitotic checkpoint protein BUB3	O43684	8	8	8	-0.00964008	0.096548	0.0919755	FALSE	TRUE	1	0.00902947	None	FALSE
BUD13	BUD13 homolog	Q9BRD0	6	6	6	NA	NA	NA	FALSE	FALSE	1	1	None	FALSE
BUD31	Protein BUD31 homolog	P41223	2	2	2	NA	NA	NA	FALSE	FALSE	1	1	None	FALSE
BYSL	Bystin	Q13895	7	7	7	-0.0567171	-0.0801537	-0.0218999	FALSE	FALSE	0.761777	1	None	FALSE
BZW1	Basic leucine zipper and W2 domain-containing protein 1	Q7L1Q6	10	10	9	-0.158525	-0.232509	-0.0542787	FALSE	FALSE	0.169833	0.428287	None	FALSE
BZW2	Basic leucine zipper and W2 domain-containing protein 2	Q9Y6E2	4	3	3	-0.013534	-0.130275	-0.181481	FALSE	FALSE	1	0.099688	None	FALSE
C10orf76	UPF0668 protein C10orf76	Q5T2E6	2	2	2	0.588325	0.826437	0.241474	FALSE	FALSE	1	1	None	FALSE
C11orf54	Ester hydrolase C11orf54	Q9H0W9	3	3	3	0.490426	0.836672	0.253438	FALSE	FALSE	0.151982	1	None	FALSE
C11orf68	UPF0696 protein C11orf68	Q9H3H3	4	4	4	-0.0847068	0.0754688	-0.025548	FALSE	FALSE	1	1	None	FALSE
C11orf73	Protein Hikeshi	Q53FT3	4	4	4	0.0318834	-0.0108451	-0.180289	FALSE	FALSE	1	0.125255	None	FALSE
C12orf10	UPF0160 protein MYG1, mitochondrial	Q9HB07	5	5	5	0.10961	-0.363377	-0.489673	FALSE	TRUE	0.64538	0.010693	None	FALSE
C14orf166	UPF0568 protein C14orf166	Q9Y224	9	9	9	-0.0846254	0.0761749	0.098847	FALSE	FALSE	0.0829885	0.225107	None	FALSE
C15orf52	Uncharacterized protein C15orf52	Q6ZUT6	5	5	5	-0.223677	-0.515001	-0.31378	FALSE	FALSE	0.486933	0.176203	None	FALSE
C16orf58	RUS1 family protein C16orf58	Q96GQ5	1	1	1	0.227371	0.172616	-0.107011	FALSE	FALSE	1	1	None	FALSE
C16orf70	UPF0183 protein C16orf70	Q9BSU1	1	1	1	NA	NA	NA	FALSE	FALSE	1	1	None	FALSE
C17orf75	Protein Njmu-R1	Q9HAS0	1	1	1	NA	NA	NA	FALSE	FALSE	1	1	None	FALSE
C18orf25	Uncharacterized protein C18orf25	Q96B23	2	2	2	NA	NA	NA	FALSE	FALSE	1	1	None	FALSE
C19orf44	Uncharacterized protein C19orf44	Q9H6X5	1	1	1	NA	NA	NA	FALSE	FALSE	1	1	None	FALSE
C1orf109	Uncharacterized protein C1orf109	Q9NX04	1	1	1	NA	NA	NA	FALSE	FALSE	1	1	None	FALSE
C1orf123	UPF0587 protein C1orf123	Q9NWV4	2	2	2	-0.210823	0.203823	0.423528	FALSE	FALSE	0.802771	0.420365	None	FALSE
C1orf174	UPF0688 protein C1orf174	Q8IYL3	2	2	2	-0.375441	1.26303	1.62989	FALSE	FALSE	1	1	None	FALSE
C1orf198	Uncharacterized protein C1orf198	Q9H425	3	3	3	NA	NA	NA	FALSE	FALSE	1	1	None	FALSE
C1QBP	Complement component 1 Q subcomponent-binding protein, mitochondrial	Q07021	5	5	5	-0.20899	-0.32486	-0.128294	TRUE	TRUE	0.00997982	0.00623759	None	FALSE
C20orf27	UPF0687 protein C20orf27	Q9GZN8	1	1	1	NA	NA	NA	FALSE	FALSE	1	1	None	FALSE
C2CD4C	C2 calcium-dependent domain-containing protein 4C	Q8TF44	2	2	2	NA	NA	NA	FALSE	FALSE	1	1	None	FALSE
C2CD5	C2 domain-containing protein 5	Q86YS7	4	4	4	NA	NA	NA	FALSE	FALSE	1	1	None	FALSE
C2orf44	WD repeat and coiled-coil-containing protein C2orf44	Q9H6R7	2	2	2	NA	NA	NA	FALSE	FALSE	1	1	None	FALSE
C2orf47	Uncharacterized protein C2orf47, mitochondrial	Q8WWC4	1	1	1	-0.362047	0.0863761	0.428035	FALSE	FALSE	1	1	None	FALSE
C5orf22	UPF0489 protein C5orf22	Q49AR2	2	2	2	NA	NA	NA	FALSE	FALSE	1	1	None	FALSE
C6orf106	Uncharacterized protein C6orf106	Q9H6K1	1	1	1	NA	NA	NA	FALSE	FALSE	1	1	None	FALSE
C7orf50	Uncharacterized protein C7orf50	Q9BRJ6	3	3	3	-0.129467	0.107661	0.250996	FALSE	FALSE	0.652635	0.158535	None	FALSE
C8orf82	UPF0598 protein C8orf82	Q6P1X6	3	3	3	-0.104859	0.650579	0.985582	FALSE	TRUE	0.898127	0.0165694	None	FALSE
C9orf114	Putative methyltransferase C9orf114	Q5T280	1	1	1	NA	NA	NA	FALSE	FALSE	1	1	None	FALSE
C9orf142	Protein PAXX	Q9BUH6	2	2	2	NA	NA	NA	FALSE	FALSE	1	1	None	FALSE
C9orf64	UPF0553 protein C9orf64	Q5T6V5	4	4	4	-0.191459	-0.46638	-0.267465	TRUE	FALSE	0.0271164	0.129864	None	FALSE
C9orf72	Protein C9orf72	Q96LT7	1	1	1	NA	NA	NA	FALSE	FALSE	1	1	None	FALSE
C9orf78	Uncharacterized protein C9orf78	Q9NZ63	4	4	4	NA	NA	NA	FALSE	FALSE	1	1	None	FALSE
CA2	Carbonic anhydrase 2	P00918	4	4	4	-0.070649	0.42661	0.466729	FALSE	FALSE	0.492731	0.0645792	None	FALSE
CAAP1	Caspase activity and apoptosis inhibitor 1	Q9H8G2	3	3	3	NA	NA	NA	FALSE	FALSE	1	1	None	FALSE
CAB39	Calcium-binding protein 39	Q9Y376	2	2	2	NA	NA	NA	FALSE	FALSE	1	1	None	FALSE
CACYBP	Calcyclin-binding protein	Q9HB71	8	8	8	-0.148706	-0.0403661	0.0186891	TRUE	FALSE	0.0334373	1	None	FALSE
CAD	CAD protein;Glutamine-dependent carbamoyl-phosphate synthase;Aspartate carbamoyltransferase;Dihydroorotase	P27708	29	29	29	0.0741204	0.0415586	-0.0270463	FALSE	FALSE	0.254318	0.578858	None	FALSE
CADM1	Cell adhesion molecule 1	Q9BY67	2	2	2	0.260261	0.162537	-0.094297	FALSE	FALSE	0.924982	0.249889	None	FALSE
CADPS	Calcium-dependent secretion activator 1	Q9ULU8	1	1	1	NA	NA	NA	FALSE	FALSE	1	1	None	FALSE
CALB2	Calretinin	P22676;P05937	4	4	4	0.632113	-0.304171	-1.0053	TRUE	TRUE	0.0287618	0.0107689	Up	TRUE
CALCOCO2	Calcium-binding and coiled-coil domain-containing protein 2	Q13137	2	2	2	NA	NA	NA	FALSE	FALSE	1	1	None	FALSE
CALD1	Caldesmon	Q05682	10	10	10	-0.0593265	-0.212372	-0.187865	FALSE	TRUE	0.190552	0.0306155	None	FALSE
CALR	Calreticulin	P27797	14	14	14	0.236092	0.362528	0.0714776	TRUE	FALSE	0.0142881	0.35236	None	FALSE
CALU	Calumenin	O43852	9	9	9	-0.153382	-0.106985	0.0924694	TRUE	TRUE	0.00626884	0.0231253	None	FALSE
CAMK2D	Calcium/calmodulin-dependent protein kinase type II subunit delta	Q13557;Q9UQM7	7	5	4	0.453828	0.0759358	-0.414559	FALSE	FALSE	0.608325	0.238423	None	FALSE
CAMK2G	Calcium/calmodulin-dependent protein kinase type II subunit gamma	Q13555	8	8	5	0.287764	0.279657	0.0741232	TRUE	FALSE	0.0370333	0.315799	None	FALSE
CAMSAP2	Calmodulin-regulated spectrin-associated protein 2	Q08AD1	2	2	2	NA	NA	NA	FALSE	FALSE	1	1	None	FALSE
CAND1	Cullin-associated NEDD8-dissociated protein 1	Q86VP6	27	27	27	0.0202658	0.114405	0.0475447	FALSE	FALSE	1	0.287718	None	FALSE
CANX	Calnexin	P27824	21	21	21	0.0405009	0.0909234	0.0590031	FALSE	FALSE	0.148757	0.217329	None	FALSE
CAP1	Adenylyl cyclase-associated protein 1	Q01518	15	15	14	0.0157445	0.0131992	-0.0345193	FALSE	FALSE	1	0.558229	None	FALSE
CAP2	Adenylyl cyclase-associated protein 2	P40123	4	3	3	0.0126968	0.471273	0.438911	FALSE	FALSE	1	0.144327	None	FALSE
CAPG	Macrophage-capping protein	P40121	2	2	2	0.593688	0.893906	0.198997	FALSE	FALSE	1	1	None	FALSE
CAPN1	Calpain-1 catalytic subunit	P07384	19	19	19	0.0258264	0.11693	0.0517465	FALSE	FALSE	0.722417	0.148243	None	FALSE
CAPN2	Calpain-2 catalytic subunit	P17655	18	18	18	-0.132127	-0.313584	-0.165754	TRUE	TRUE	0.0070065	0.0143985	None	FALSE
CAPNS1	Calpain small subunit 1	P04632;Q96L46	8	8	8	-0.0779659	-0.18113	-0.123414	TRUE	FALSE	0.0447669	0.0564459	None	FALSE
CAPRIN1	Caprin-1	Q14444	6	6	6	-0.286604	-0.217217	0.163254	FALSE	FALSE	0.0738522	0.433557	None	FALSE
CAPZA1	F-actin-capping protein subunit alpha-1	P52907	12	12	10	0.163215	0.154199	-0.0692603	TRUE	FALSE	0.00415045	0.0633935	None	FALSE
CAPZA2	F-actin-capping protein subunit alpha-2	P47755	6	4	4	0.0505798	-0.214762	-0.215119	FALSE	FALSE	0.683029	0.133608	None	FALSE
CAPZB	F-actin-capping protein subunit beta	P47756	9	9	9	0.0276041	0.0104834	-0.0249197	FALSE	FALSE	0.6533	0.976679	None	FALSE
CARHSP1	Calcium-regulated heat stable protein 1	Q9Y2V2	5	5	5	0.360805	0.393519	0.0711055	FALSE	FALSE	0.312859	0.314275	None	FALSE
CARM1	Histone-arginine methyltransferase CARM1	Q86X55	4	4	4	0.0310929	-0.176912	-0.339132	FALSE	FALSE	1	0.301539	None	FALSE
CARS	Cysteine--tRNA ligase, cytoplasmic	P49589	16	16	16	-0.0792512	-0.297356	-0.153228	FALSE	FALSE	0.531289	0.0773244	None	FALSE
CASC3	Protein CASC3	O15234	4	4	4	NA	NA	NA	FALSE	FALSE	1	1	None	FALSE
CASP4	Caspase-4;Caspase-4 subunit 1;Caspase-4 subunit 2	P49662	1	1	1	NA	NA	NA	FALSE	FALSE	1	1	None	FALSE
CASP6	Caspase-6;Caspase-6 subunit p18;Caspase-6 subunit p11	P55212	2	2	2	-0.106281	0.095587	0.237074	FALSE	FALSE	1	1	None	FALSE
CASP7	Caspase-7;Caspase-7 subunit p20;Caspase-7 subunit p11	P55210	2	2	2	NA	NA	NA	FALSE	FALSE	1	1	None	FALSE
CASP8	Caspase-8;Caspase-8 subunit p18;Caspase-8 subunit p10	Q14790	2	2	2	NA	NA	NA	FALSE	FALSE	1	1	None	FALSE
CAST	Calpastatin	P20810	6	6	6	0.262074	0.0113429	-0.195793	TRUE	FALSE	0.0252588	0.0613839	None	FALSE
CAT	Catalase	P04040	8	8	8	0.340368	0.366088	-0.0359569	FALSE	FALSE	0.0732455	0.994953	None	FALSE
CAV1	Caveolin-1	Q03135	4	4	4	0.290343	-0.768388	-1.11608	TRUE	TRUE	0.0199683	0.00376637	None	FALSE
CBFB	Core-binding factor subunit beta	Q13951	3	3	3	0.341194	-0.150595	-0.435779	FALSE	FALSE	0.542895	0.37038	None	FALSE
CBR1	Carbonyl reductase [NADPH] 1	P16152	8	8	6	-0.238222	-0.0309275	0.127616	TRUE	FALSE	0.0239005	0.17685	None	FALSE
CBR3	Carbonyl reductase [NADPH] 3	O75828	3	1	1	-0.18331	0.245496	0.432959	FALSE	FALSE	1	1	None	FALSE
CBS	Cystathionine beta-synthase	P0DN79;P35520	3	3	3	0.191666	-1.04296	-1.37816	FALSE	FALSE	0.68889	1	None	FALSE
CBX1	Chromobox protein homolog 1	P83916	6	5	5	0.268835	0.186401	-0.100913	TRUE	FALSE	0.0471232	0.172918	None	FALSE
CBX3	Chromobox protein homolog 3	Q13185	8	8	7	0.123159	0.122412	0.00437778	TRUE	FALSE	0.0435535	1	None	FALSE
CBX5	Chromobox protein homolog 5	P45973	4	4	4	0.297104	0.41028	0.115065	TRUE	FALSE	0.0188585	0.175605	None	FALSE
CCAR1	Cell division cycle and apoptosis regulator protein 1	Q8IX12	8	8	8	0.121891	0.284011	0.142007	FALSE	FALSE	0.124561	0.362622	None	FALSE
CCAR2	Cell cycle and apoptosis regulator protein 2	Q8N163	22	22	22	0.109735	0.174195	0.053464	TRUE	FALSE	0.0273467	0.183868	None	FALSE
CCDC117	Coiled-coil domain-containing protein 117	Q8IWD4	2	2	2	NA	NA	NA	FALSE	FALSE	1	1	None	FALSE
CCDC124	Coiled-coil domain-containing protein 124	Q96CT7	1	1	1	NA	NA	NA	FALSE	FALSE	1	1	None	FALSE
CCDC132	Coiled-coil domain-containing protein 132	Q96JG6	3	3	3	NA	NA	NA	FALSE	FALSE	1	1	None	FALSE
CCDC14	Coiled-coil domain-containing protein 14	Q49A88	2	2	2	NA	NA	NA	FALSE	FALSE	1	1	None	FALSE
CCDC22	Coiled-coil domain-containing protein 22	O60826	1	1	1	NA	NA	NA	FALSE	FALSE	1	1	None	FALSE
CCDC25	Coiled-coil domain-containing protein 25	Q86WR0	1	1	1	NA	NA	NA	FALSE	FALSE	1	1	None	FALSE
CCDC30	Coiled-coil domain-containing protein 30	Q5VVM6	3	3	3	NA	NA	NA	FALSE	FALSE	1	1	None	FALSE
CCDC47	Coiled-coil domain-containing protein 47	Q96A33	9	9	9	0.0553914	0.0521668	-0.130947	FALSE	FALSE	0.779041	0.33937	None	FALSE
CCDC51	Coiled-coil domain-containing protein 51	Q96ER9	2	2	2	NA	NA	NA	FALSE	FALSE	1	1	None	FALSE
CCDC6	Coiled-coil domain-containing protein 6	Q16204	8	8	8	0.422169	0.538852	0.126418	FALSE	FALSE	0.195016	0.420072	None	FALSE
CCDC82	Coiled-coil domain-containing protein 82	Q8N4S0	2	2	2	NA	NA	NA	FALSE	FALSE	1	1	None	FALSE
CCDC86	Coiled-coil domain-containing protein 86	Q9H6F5	6	6	6	NA	NA	NA	FALSE	FALSE	1	1	None	FALSE
CCDC88A	Girdin	Q3V6T2	3	3	3	NA	NA	NA	FALSE	FALSE	1	1	None	FALSE
CCDC88C	Protein Daple	Q9P219	3	3	3	NA	NA	NA	FALSE	FALSE	1	1	None	FALSE
CCDC9	Coiled-coil domain-containing protein 9	Q9Y3X0	1	1	1	NA	NA	NA	FALSE	FALSE	1	1	None	FALSE
CCDC94	Coiled-coil domain-containing protein 94	Q9BW85	3	3	3	NA	NA	NA	FALSE	FALSE	1	1	None	FALSE
CCDC97	Coiled-coil domain-containing protein 97	Q96F63	2	2	2	NA	NA	NA	FALSE	FALSE	1	1	None	FALSE
CCHCR1	Coiled-coil alpha-helical rod protein 1	Q8TD31	1	1	1	NA	NA	NA	FALSE	FALSE	1	1	None	FALSE
CCNB1	G2/mitotic-specific cyclin-B1	P14635	4	4	4	-0.426786	-0.201398	0.205557	TRUE	FALSE	0.00717435	0.432765	None	FALSE
CCND2	G1/S-specific cyclin-D2	P30279	2	2	2	NA	NA	NA	FALSE	FALSE	1	1	None	FALSE
CCNDBP1	Cyclin-D1-binding protein 1	O95273	1	1	1	NA	NA	NA	FALSE	FALSE	1	1	None	FALSE
CCNH	Cyclin-H	P51946	2	2	2	NA	NA	NA	FALSE	FALSE	1	1	None	FALSE
CCNL1	Cyclin-L1	Q9UK58	2	2	2	NA	NA	NA	FALSE	FALSE	1	1	None	FALSE
CCNY	Cyclin-Y	Q8ND76	2	2	2	NA	NA	NA	FALSE	FALSE	1	1	None	FALSE
CCNYL1	Cyclin-Y-like protein 1	Q8N7R7	1	1	1	NA	NA	NA	FALSE	FALSE	1	1	None	FALSE
CCT2	T-complex protein 1 subunit beta	P78371	26	26	26	-0.202406	-0.241045	-0.0610468	TRUE	FALSE	0.00142609	0.0613839	None	FALSE
CCT3	T-complex protein 1 subunit gamma	P49368	26	26	26	-0.169248	-0.215974	-0.0605535	TRUE	TRUE	0.00263737	0.0279193	None	FALSE
CCT4	T-complex protein 1 subunit delta	P50991	20	20	20	-0.182461	-0.230445	-0.0667312	TRUE	TRUE	0.00740202	0.0367966	None	FALSE
CCT5	T-complex protein 1 subunit epsilon	P48643	26	26	26	-0.210243	-0.206747	-0.00977517	TRUE	FALSE	0.00383696	0.969904	None	FALSE
CCT6A	T-complex protein 1 subunit zeta	P40227	18	18	14	-0.21328	-0.219712	-0.055912	TRUE	FALSE	0.00442229	0.0540677	None	FALSE
CCT7	T-complex protein 1 subunit eta	Q99832	21	21	21	-0.164994	-0.217331	-0.0499255	TRUE	TRUE	0.00142609	0.0243347	None	FALSE
CCT8	T-complex protein 1 subunit theta	P50990	27	27	27	-0.202959	-0.210928	-0.0167159	TRUE	FALSE	0.00257349	0.855465	None	FALSE
CCZ1;CCZ1B	Vacuolar fusion protein CCZ1 homolog;Vacuolar fusion protein CCZ1 homolog B	P86791;P86790	5	5	5	-0.295836	-0.203718	-0.0340274	FALSE	FALSE	1	1	None	FALSE
CD151	CD151 antigen	P48509	1	1	1	NA	NA	NA	FALSE	FALSE	1	1	None	FALSE
CD2AP	CD2-associated protein	Q9Y5K6	9	9	9	0.0133839	0.0674157	0.0265351	FALSE	FALSE	1	1	None	FALSE
CD2BP2	CD2 antigen cytoplasmic tail-binding protein 2	O95400	4	4	4	-0.134635	0.119555	0.245861	FALSE	FALSE	1	1	None	FALSE
CD3EAP	DNA-directed RNA polymerase I subunit RPA34	O15446	2	2	2	-0.717193	-0.359027	0.394843	FALSE	FALSE	1	1	None	FALSE
CD44	CD44 antigen	P16070	7	7	7	-0.157829	-0.64253	-0.448729	TRUE	TRUE	0.00801697	0.000964797	None	FALSE
CD58	Lymphocyte function-associated antigen 3	P19256	1	1	1	NA	NA	NA	FALSE	FALSE	1	1	None	FALSE
CD59	CD59 glycoprotein	P13987	4	4	4	-0.317574	-0.0241974	0.288748	TRUE	TRUE	0.00923148	0.0371155	None	FALSE
CD81	CD81 antigen	P60033	2	2	2	0.0239495	0.200899	0.248713	FALSE	TRUE	0.984643	0.0306191	None	FALSE
CD9	CD9 antigen	P21926	3	3	3	0.450657	0.0909436	-0.141656	TRUE	FALSE	0.0357892	0.145915	None	FALSE
CD97	CD97 antigen;CD97 antigen subunit alpha;CD97 antigen subunit beta	P48960	5	5	5	-0.590528	-0.077291	0.465865	FALSE	FALSE	0.198164	0.301539	None	FALSE
CDA	Cytidine deaminase	P32320	1	1	1	0.590013	0.324291	-0.286678	FALSE	FALSE	0.632383	1	None	FALSE
CDAN1	Codanin-1	Q8IWY9	1	1	1	NA	NA	NA	FALSE	FALSE	1	1	None	FALSE
CDC123	Cell division cycle protein 123 homolog	O75794	2	2	2	NA	NA	NA	FALSE	FALSE	1	1	None	FALSE
CDC16	Cell division cycle protein 16 homolog	Q13042	2	2	2	0.21881	-0.276777	-0.437165	FALSE	FALSE	1	0.202332	None	FALSE
CDC20	Cell division cycle protein 20 homolog	Q12834	2	2	2	NA	NA	NA	FALSE	FALSE	1	1	None	FALSE
CDC23	Cell division cycle protein 23 homolog	Q9UJX2	4	4	4	NA	NA	NA	FALSE	FALSE	1	1	None	FALSE
CDC27	Cell division cycle protein 27 homolog	P30260	3	3	3	0.5144	-0.37962	-0.825466	FALSE	FALSE	1	1	None	FALSE
CDC37	Hsp90 co-chaperone Cdc37;Hsp90 co-chaperone Cdc37, N-terminally processed	Q16543	6	6	6	-0.271859	-0.213323	0.0471952	TRUE	FALSE	0.00925949	0.969904	None	FALSE
CDC40	Pre-mRNA-processing factor 17	O60508	2	2	2	NA	NA	NA	FALSE	FALSE	1	1	None	FALSE
CDC42	Cell division control protein 42 homolog	P60953;P17081;Q9H4E5	5	4	4	0.105164	0.0863712	-0.0500467	FALSE	FALSE	0.0785897	1	None	FALSE
CDC42BPG	Serine/threonine-protein kinase MRCK gamma	Q6DT37	2	2	2	NA	NA	NA	FALSE	FALSE	1	1	None	FALSE
CDC42EP1	Cdc42 effector protein 1	Q00587	7	7	7	0.0543624	0.581303	0.528271	FALSE	FALSE	1	1	None	FALSE
CDC42EP3	Cdc42 effector protein 3	Q9UKI2	2	2	2	NA	NA	NA	FALSE	FALSE	1	1	None	FALSE
CDC42EP4	Cdc42 effector protein 4	Q9H3Q1	10	10	9	0.124061	0.045564	-0.078357	FALSE	FALSE	0.0950467	0.299044	None	FALSE
CDC42SE2	CDC42 small effector protein 2	Q9NRR3	1	1	1	NA	NA	NA	FALSE	FALSE	1	1	None	FALSE
CDC45	Cell division control protein 45 homolog	O75419	3	3	3	NA	NA	NA	FALSE	FALSE	1	1	None	FALSE
CDC5L	Cell division cycle 5-like protein	Q99459	10	10	10	-0.016199	-0.0250725	0.0163119	FALSE	FALSE	1	1	None	FALSE
CDC73	Parafibromin	Q6P1J9	2	2	2	NA	NA	NA	FALSE	FALSE	1	1	None	FALSE
CDCA2	Cell division cycle-associated protein 2	Q69YH5	2	2	2	NA	NA	NA	FALSE	FALSE	1	1	None	FALSE
CDCA5	Sororin	Q96FF9	2	2	2	NA	NA	NA	FALSE	FALSE	1	1	None	FALSE
CDCA8	Borealin	Q53HL2	1	1	1	NA	NA	NA	FALSE	FALSE	1	1	None	FALSE
CDH13	Cadherin-13	P55290	1	1	1	NA	NA	NA	FALSE	FALSE	1	1	None	FALSE
CDH2	Cadherin-2	P19022	6	6	6	0.378313	0.786261	0.175932	FALSE	FALSE	0.0516411	0.535123	None	FALSE
CDH6	Cadherin-6	P55285	1	1	1	NA	NA	NA	FALSE	FALSE	1	1	None	FALSE
CDK1	Cyclin-dependent kinase 1	P06493	13	13	11	0.0340772	0.0493344	0.0247829	FALSE	FALSE	0.651195	1	None	FALSE
CDK11A;CDK11B	Cyclin-dependent kinase 11A;Cyclin-dependent kinase 11B	Q9UQ88;P21127	6	6	6	0.547055	-0.024003	-0.57626	FALSE	FALSE	1	1	None	FALSE
CDK12	Cyclin-dependent kinase 12	Q9NYV4;P11802;Q96Q40;Q00536;Q00537	7	6	6	NA	NA	NA	FALSE	FALSE	1	1	None	FALSE
CDK13	Cyclin-dependent kinase 13	Q14004	2	1	1	NA	NA	NA	FALSE	FALSE	1	1	None	FALSE
CDK2	Cyclin-dependent kinase 2	P24941;Q00526	7	5	5	0.124309	0.130731	-0.0161876	TRUE	FALSE	0.0488776	1	None	FALSE
CDK5	Cyclin-dependent-like kinase 5	Q00535	2	1	1	NA	NA	NA	FALSE	FALSE	1	1	None	FALSE
CDK5RAP3	CDK5 regulatory subunit-associated protein 3	Q96JB5	2	2	2	NA	NA	NA	FALSE	FALSE	1	1	None	FALSE
CDK6	Cyclin-dependent kinase 6	Q00534	5	4	4	-0.347337	-0.731263	-0.316767	FALSE	TRUE	0.0987359	0.0369563	None	FALSE
CDK7	Cyclin-dependent kinase 7	P50613	2	2	2	-0.157427	-0.189962	-0.0105717	FALSE	FALSE	1	1	None	FALSE
CDK9	Cyclin-dependent kinase 9	P50750	5	4	4	0.101826	-0.2202	-0.00573421	FALSE	FALSE	1	1	None	FALSE
CDKN2AIP	CDKN2A-interacting protein	Q9NXV6	2	2	2	-0.220877	0.372324	0.658114	FALSE	FALSE	0.816399	0.252063	None	FALSE
CDKN2AIPNL	CDKN2AIP N-terminal-like protein	Q96HQ2	1	1	1	NA	NA	NA	FALSE	FALSE	1	1	None	FALSE
CDO1	Cysteine dioxygenase type 1	Q16878	2	2	2	-0.259415	-0.148517	0.162414	FALSE	FALSE	0.157611	0.431295	None	FALSE
CDS2	Phosphatidate cytidylyltransferase 2	O95674	3	3	3	NA	NA	NA	FALSE	FALSE	1	1	None	FALSE
CDV3	Protein CDV3 homolog	Q9UKY7	8	8	8	-0.0688369	-0.260171	-0.245623	FALSE	TRUE	0.794084	0.007836	None	FALSE
CDYL	Chromodomain Y-like protein	Q9Y232	3	3	3	NA	NA	NA	FALSE	FALSE	1	1	None	FALSE
CDYL2	Chromodomain Y-like protein 2	Q8N8U2	1	1	1	NA	NA	NA	FALSE	FALSE	1	1	None	FALSE
CEBPZ	CCAAT/enhancer-binding protein zeta	Q03701	10	10	10	-0.174522	-0.324039	-0.143311	FALSE	FALSE	0.621349	0.561851	None	FALSE
CECR5	Cat eye syndrome critical region protein 5	Q9BXW7	4	4	4	0.158655	0.282295	0.177548	FALSE	FALSE	0.194457	0.0895779	None	FALSE
CELF1	CUGBP Elav-like family member 1	Q92879;O95319	6	6	6	-0.0291156	0.124805	0.117936	FALSE	FALSE	0.700648	0.107664	None	FALSE
CENPH	Centromere protein H	Q9H3R5	1	1	1	-0.115472	-0.359212	-0.243899	FALSE	FALSE	1	1	None	FALSE
CEP104	Centrosomal protein of 104 kDa	O60308	1	1	1	NA	NA	NA	FALSE	FALSE	1	1	None	FALSE
CEP131	Centrosomal protein of 131 kDa	Q9UPN4	2	2	2	NA	NA	NA	FALSE	FALSE	1	1	None	FALSE
CEP164	Centrosomal protein of 164 kDa	Q9UPV0	1	1	1	NA	NA	NA	FALSE	FALSE	1	1	None	FALSE
CEP170	Centrosomal protein of 170 kDa	Q5SW79	4	4	4	NA	NA	NA	FALSE	FALSE	1	1	None	FALSE
CEP170B	Centrosomal protein of 170 kDa protein B	Q9Y4F5	2	2	2	NA	NA	NA	FALSE	FALSE	1	1	None	FALSE
CEP295	Centrosomal protein of 295 kDa	Q9C0D2	3	3	3	NA	NA	NA	FALSE	FALSE	1	1	None	FALSE
CEP41	Centrosomal protein of 41 kDa	Q9BYV8	2	2	2	NA	NA	NA	FALSE	FALSE	1	1	None	FALSE
CEP97	Centrosomal protein of 97 kDa	Q8IW35	3	3	3	-0.194311	0.0048968	0.173895	FALSE	FALSE	1	1	None	FALSE
CERS4	Ceramide synthase 4	Q9HA82	1	1	1	NA	NA	NA	FALSE	FALSE	1	1	None	FALSE
CETN2	Centrin-2	P41208	1	1	1	NA	NA	NA	FALSE	FALSE	1	1	None	FALSE
CFAP20	Cilia- and flagella-associated protein 20	Q9Y6A4	2	2	2	NA	NA	NA	FALSE	FALSE	1	1	None	FALSE
CFDP1	Craniofacial development protein 1	Q9UEE9	2	2	2	0.29008	-0.0598561	-0.273599	FALSE	FALSE	0.15842	0.164372	None	FALSE
CFL1	Cofilin-1	P23528	11	11	8	0.0637013	0.259045	0.209565	TRUE	TRUE	0.0327394	0.0115816	None	FALSE
CFL2	Cofilin-2	Q9Y281	6	3	3	0.142789	0.239849	0.106011	FALSE	FALSE	0.115601	0.556261	None	FALSE
CGN	Cingulin	Q9P2M7	3	3	3	-0.0513543	0.208892	0.382944	FALSE	FALSE	1	1	None	FALSE
CHAF1A	Chromatin assembly factor 1 subunit A	Q13111	1	1	1	NA	NA	NA	FALSE	FALSE	1	1	None	FALSE
CHAF1B	Chromatin assembly factor 1 subunit B	Q13112	1	1	1	NA	NA	NA	FALSE	FALSE	1	1	None	FALSE
CHAMP1	Chromosome alignment-maintaining phosphoprotein 1	Q96JM3	13	13	13	0.0317677	0.281377	0.246201	FALSE	FALSE	1	0.648312	None	FALSE
CHCHD2;CHCHD2P9	Coiled-coil-helix-coiled-coil-helix domain-containing protein 2;Putative coiled-coil-helix-coiled-coil-helix domain-containing protein CHCHD2P9, mitochondrial	Q9Y6H1;Q5T1J5	3	3	3	0.37152	-0.563967	-0.900743	FALSE	FALSE	0.987736	0.258393	None	FALSE
CHCHD3	MICOS complex subunit MIC19	Q9NX63	2	2	2	NA	NA	NA	FALSE	FALSE	1	1	None	FALSE
CHCHD4	Mitochondrial intermembrane space import and assembly protein 40	Q8N4Q1	1	1	1	NA	NA	NA	FALSE	FALSE	1	1	None	FALSE
CHD1L	Chromodomain-helicase-DNA-binding protein 1-like	Q86WJ1	2	2	2	NA	NA	NA	FALSE	FALSE	1	1	None	FALSE
CHD3	Chromodomain-helicase-DNA-binding protein 3	Q12873	7	2	2	NA	NA	NA	FALSE	FALSE	1	1	None	FALSE
CHD4	Chromodomain-helicase-DNA-binding protein 4	Q14839;Q8TDI0	29	29	24	-0.00986726	0.1362	0.155542	FALSE	FALSE	1	0.0706215	None	FALSE
CHD7	Chromodomain-helicase-DNA-binding protein 7	Q9P2D1	3	3	3	NA	NA	NA	FALSE	FALSE	1	1	None	FALSE
CHEK1	Serine/threonine-protein kinase Chk1	O14757	1	1	1	NA	NA	NA	FALSE	FALSE	1	1	None	FALSE
CHERP	Calcium homeostasis endoplasmic reticulum protein	Q8IWX8	3	3	3	-0.880471	-0.708444	0.166458	FALSE	FALSE	1	1	None	FALSE
CHMP1A	Charged multivesicular body protein 1a	Q9HD42	1	1	1	0.316957	0.988703	0.665484	FALSE	FALSE	1	1	None	FALSE
CHMP2B	Charged multivesicular body protein 2b	Q9UQN3	2	2	2	NA	NA	NA	FALSE	FALSE	1	1	None	FALSE
CHMP4A	Charged multivesicular body protein 4a	Q9BY43	1	1	1	NA	NA	NA	FALSE	FALSE	1	1	None	FALSE
CHMP4B	Charged multivesicular body protein 4b	Q9H444	3	3	3	-0.225749	-0.103726	0.12892	FALSE	FALSE	0.534828	0.979659	None	FALSE
CHMP5	Charged multivesicular body protein 5	Q9NZZ3	3	3	3	-0.153679	-0.312975	-0.15721	FALSE	FALSE	0.208939	1	None	FALSE
CHMP7	Charged multivesicular body protein 7	Q8WUX9	3	3	3	-0.231769	NA	NA	FALSE	FALSE	1	1	None	FALSE
CHORDC1	Cysteine and histidine-rich domain-containing protein 1	Q9UHD1	10	10	10	-0.275709	-0.389644	-0.146764	TRUE	TRUE	0.00475078	0.0200128	None	FALSE
CHP1	Calcineurin B homologous protein 1	Q99653	3	3	3	-0.175835	-0.301107	-0.119829	FALSE	FALSE	0.0665825	0.202332	None	FALSE
CHTF18	Chromosome transmission fidelity protein 18 homolog	Q8WVB6	7	7	7	-0.107312	0.178727	0.229853	FALSE	FALSE	0.761777	0.523174	None	FALSE
CHTOP	Chromatin target of PRMT1 protein	Q9Y3Y2	1	1	1	NA	NA	NA	FALSE	FALSE	1	1	None	FALSE
CIAO1	Probable cytosolic iron-sulfur protein assembly protein CIAO1	O76071	5	5	5	0.0911949	-0.00302887	0.00175873	FALSE	FALSE	0.562636	1	None	FALSE
CIAPIN1	Anamorsin	Q6FI81	6	6	6	0.0239838	0.119418	0.0464772	FALSE	FALSE	1	1	None	FALSE
CIC	Protein capicua homolog	Q96RK0	2	2	2	NA	NA	NA	FALSE	FALSE	1	1	None	FALSE
CIR1	Corepressor interacting with RBPJ 1	Q86X95	1	1	1	NA	NA	NA	FALSE	FALSE	1	1	None	FALSE
CIRBP	Cold-inducible RNA-binding protein	Q14011	4	4	4	-0.768371	-0.228182	0.547055	FALSE	FALSE	1	1	None	FALSE
CIRH1A	Cirhin	Q969X6	6	6	6	-0.0143142	-0.354955	-0.0303783	FALSE	FALSE	1	1	None	FALSE
CISD1	CDGSH iron-sulfur domain-containing protein 1	Q9NZ45	2	2	2	-0.0681141	0.184534	0.279808	FALSE	FALSE	0.993587	0.264019	None	FALSE
CISD2	CDGSH iron-sulfur domain-containing protein 2	Q8N5K1	4	4	4	0.10264	0.182474	0.138889	FALSE	FALSE	0.420903	0.336486	None	FALSE
CIT	Citron Rho-interacting kinase	O14578	5	5	5	-0.334971	0.0233263	0.324119	FALSE	FALSE	1	1	None	FALSE
CKAP4	Cytoskeleton-associated protein 4	Q07065	17	17	17	-0.000124042	0.07345	0.0776618	FALSE	TRUE	1	0.0473607	None	FALSE
CKAP5	Cytoskeleton-associated protein 5	Q14008	24	24	24	-0.0599125	-0.0384625	0.0511852	FALSE	FALSE	0.436249	0.474128	None	FALSE
CKB	Creatine kinase B-type	P12277	10	10	10	-0.27799	0.217595	0.513149	TRUE	TRUE	0.0265666	0.0108322	None	FALSE
CKMT1A;CKMT2	Creatine kinase U-type, mitochondrial;Creatine kinase S-type, mitochondrial	P12532;P17540	1	1	1	NA	NA	NA	FALSE	FALSE	1	1	None	FALSE
CLASP1	CLIP-associating protein 1	Q7Z460	8	8	6	-0.120103	0.177799	0.172261	FALSE	TRUE	0.457913	0.0481812	None	FALSE
CLASP2	CLIP-associating protein 2	O75122	6	4	4	NA	NA	NA	FALSE	FALSE	1	1	None	FALSE
CLCC1	Chloride channel CLIC-like protein 1	Q96S66	3	3	3	NA	NA	NA	FALSE	FALSE	1	1	None	FALSE
CLEC16A	Protein CLEC16A	Q2KHT3	4	4	4	0.0349337	-0.00842377	0.213005	FALSE	FALSE	0.74801	1	None	FALSE
CLEC2B	C-type lectin domain family 2 member B	Q92478	1	1	1	NA	NA	NA	FALSE	FALSE	1	1	None	FALSE
CLGN	Calmegin	O14967	1	1	1	NA	NA	NA	FALSE	FALSE	1	1	None	FALSE
CLIC1	Chloride intracellular channel protein 1	O00299	13	13	13	0.0426308	0.23667	0.152181	FALSE	TRUE	0.298422	0.0105666	None	FALSE
CLIC4	Chloride intracellular channel protein 4	Q9Y696	14	14	14	0.163963	-0.0261016	-0.199801	TRUE	TRUE	0.0147813	0.0250575	None	FALSE
CLIC5;CLIC6	Chloride intracellular channel protein 5;Chloride intracellular channel protein 6	Q9NZA1;Q96NY7	1	1	1	NA	NA	NA	FALSE	FALSE	1	1	None	FALSE
CLINT1	Clathrin interactor 1	Q14677	6	6	6	-0.148615	-0.0413773	0.104758	TRUE	FALSE	0.0261995	0.405115	None	FALSE
CLIP1	CAP-Gly domain-containing linker protein 1	P30622	6	6	6	0.259386	0.629225	0.259583	FALSE	FALSE	0.579881	0.263368	None	FALSE
CLIP2	CAP-Gly domain-containing linker protein 2	Q9UDT6	3	3	3	0.424452	0.502021	0.0546877	TRUE	FALSE	0.00717435	0.250373	None	FALSE
CLK2	Dual specificity protein kinase CLK2	P49760	1	1	1	NA	NA	NA	FALSE	FALSE	1	1	None	FALSE
CLK3	Dual specificity protein kinase CLK3	P49761	2	2	2	0.0291349	-0.00255586	-0.030855	FALSE	FALSE	1	1	None	FALSE
CLNS1A	Methylosome subunit pICln	P54105	3	3	3	NA	NA	NA	FALSE	FALSE	1	1	None	FALSE
CLPB	Caseinolytic peptidase B protein homolog	Q9H078	1	1	1	NA	NA	NA	FALSE	FALSE	1	1	None	FALSE
CLPTM1	Cleft lip and palate transmembrane protein 1	O96005	2	2	2	-0.224586	0.26818	0.491372	FALSE	FALSE	0.0865673	0.176758	None	FALSE
CLPTM1L	Cleft lip and palate transmembrane protein 1-like protein	Q96KA5	2	2	2	NA	NA	NA	FALSE	FALSE	1	1	None	FALSE
CLPX	ATP-dependent Clp protease ATP-binding subunit clpX-like, mitochondrial	O76031	6	6	6	-0.291668	-0.304364	-0.0822494	FALSE	FALSE	0.0987359	0.801593	None	FALSE
CLSPN	Claspin	Q9HAW4	3	3	3	NA	NA	NA	FALSE	FALSE	1	1	None	FALSE
CLSTN3	Calsyntenin-3	Q9BQT9	1	1	1	-0.204865	-0.241219	-0.0746233	FALSE	FALSE	1	1	None	FALSE
CLTA	Clathrin light chain A	P09496	2	2	2	NA	NA	NA	FALSE	FALSE	1	1	None	FALSE
CLTB	Clathrin light chain B	P09497	1	1	1	NA	NA	NA	FALSE	FALSE	1	1	None	FALSE
CLTC	Clathrin heavy chain 1	Q00610	67	67	54	-0.0570131	0.07193	0.113844	TRUE	TRUE	0.0387338	0.0191503	None	FALSE
CLU	Clusterin;Clusterin beta chain;Clusterin alpha chain	P10909	3	3	3	0.456597	0.228118	-0.11327	TRUE	FALSE	0.0255938	0.627574	None	FALSE
CLUH	Clustered mitochondria protein homolog	O75153	9	9	9	-0.263109	-0.109913	0.0550197	TRUE	FALSE	0.0120219	0.591604	None	FALSE
CMAS	N-acylneuraminate cytidylyltransferase	Q8NFW8	5	5	5	-0.260118	-0.0310276	0.186631	FALSE	FALSE	0.0782156	0.318518	None	FALSE
CMBL	Carboxymethylenebutenolidase homolog	Q96DG6	1	1	1	NA	NA	NA	FALSE	FALSE	1	1	None	FALSE
CMPK1	UMP-CMP kinase	P30085	8	8	8	-0.0039502	0.0806974	0.150111	FALSE	FALSE	1	0.0773244	None	FALSE
CMSS1	Protein CMSS1	Q9BQ75	5	5	5	0.0567222	0.483983	0.422233	FALSE	FALSE	1	1	None	FALSE
CMTR1	Cap-specific mRNA (nucleoside-2-O-)-methyltransferase 1	Q8N1G2	3	3	3	NA	NA	NA	FALSE	FALSE	1	1	None	FALSE
CNBP	Cellular nucleic acid-binding protein	P62633	5	5	5	-0.48509	-0.111315	0.39092	FALSE	FALSE	0.133977	0.0696654	None	FALSE
CNDP2	Cytosolic non-specific dipeptidase	Q96KP4	16	16	16	-0.0466438	-0.135249	-0.0811545	FALSE	FALSE	0.0516652	0.174014	None	FALSE
CNIH1	Protein cornichon homolog 1	O95406	1	1	1	NA	NA	NA	FALSE	FALSE	1	1	None	FALSE
CNIH4	Protein cornichon homolog 4	Q9P003	1	1	1	NA	NA	NA	FALSE	FALSE	1	1	None	FALSE
CNN1	Calponin-1	P51911	4	4	4	-0.241102	1.43968	1.59981	FALSE	TRUE	0.899692	0.0362225	None	FALSE
CNN2	Calponin-2	Q99439	6	5	5	0.0308602	0.0525713	0.0447178	FALSE	FALSE	1	0.35218	None	FALSE
CNN3	Calponin-3	Q15417	13	13	12	-0.283839	0.141736	0.396985	TRUE	TRUE	0.00644787	0.00188073	None	FALSE
CNOT1	CCR4-NOT transcription complex subunit 1	A5YKK6	7	7	7	-0.0920575	0.374578	0.378822	FALSE	FALSE	1	0.0801801	None	FALSE
CNOT4	CCR4-NOT transcription complex subunit 4	O95628	1	1	1	NA	NA	NA	FALSE	FALSE	1	1	None	FALSE
CNP	2,3-cyclic-nucleotide 3-phosphodiesterase	P09543	5	5	5	0.286511	0.589501	0.31559	TRUE	TRUE	0.00422932	0.0277152	None	FALSE
CNPY2	Protein canopy homolog 2	Q9Y2B0	4	4	4	0.141453	-0.051893	-0.292347	TRUE	FALSE	0.0242622	0.112689	None	FALSE
COASY	Bifunctional coenzyme A synthase;Phosphopantetheine adenylyltransferase;Dephospho-CoA kinase	Q13057	2	2	2	0.207664	0.702192	0.323962	FALSE	FALSE	0.0746876	0.0921206	None	FALSE
COBLL1	Cordon-bleu protein-like 1	Q53SF7	3	3	3	NA	NA	NA	FALSE	FALSE	1	1	None	FALSE
COG4	Conserved oligomeric Golgi complex subunit 4	Q9H9E3	1	1	1	-0.12904	-0.246173	-0.104201	FALSE	FALSE	1	1	None	FALSE
COIL	Coilin	P38432	8	8	8	0.151164	-0.298134	-0.268339	FALSE	FALSE	1	0.778144	None	FALSE
COLGALT1	Procollagen galactosyltransferase 1	Q8NBJ5	5	5	5	0.147176	0.376674	0.217596	FALSE	FALSE	0.226772	0.124189	None	FALSE
COMMD10	COMM domain-containing protein 10	Q9Y6G5	2	2	2	NA	NA	NA	FALSE	FALSE	1	1	None	FALSE
COMMD2	COMM domain-containing protein 2	Q86X83	1	1	1	NA	NA	NA	FALSE	FALSE	1	1	None	FALSE
COMMD3	COMM domain-containing protein 3	Q9UBI1	4	4	4	-0.0101867	-0.110342	-0.121574	FALSE	FALSE	1	0.317815	None	FALSE
COMMD4	COMM domain-containing protein 4	Q9H0A8	3	3	3	0.026057	-0.43221	-0.224205	FALSE	FALSE	1	0.882024	None	FALSE
COMMD5	COMM domain-containing protein 5	Q9GZQ3	1	1	1	0.483777	0.646716	0.139862	FALSE	FALSE	1	1	None	FALSE
COMMD8	COMM domain-containing protein 8	Q9NX08	3	3	3	-0.265102	0.282262	0.532666	FALSE	FALSE	1	1	None	FALSE
COMMD9	COMM domain-containing protein 9	Q9P000	3	3	3	-0.142537	0.0738964	0.285494	FALSE	FALSE	0.40084	0.237727	None	FALSE
COMT	Catechol O-methyltransferase	P21964	3	3	3	0.0254226	0.0838663	0.0967481	FALSE	FALSE	1	0.0549995	None	FALSE
COPA	Coatomer subunit alpha;Xenin;Proxenin	P53621	27	27	27	-0.114305	-0.0252451	0.0573955	FALSE	FALSE	0.0696221	0.479793	None	FALSE
COPB1	Coatomer subunit beta	P53618	12	12	12	-0.0955314	-0.0415416	0.0322371	FALSE	FALSE	0.324615	1	None	FALSE
COPB2	Coatomer subunit beta	P35606	21	21	21	-0.0906731	-0.0236198	0.030888	FALSE	FALSE	0.0938897	1	None	FALSE
COPE	Coatomer subunit epsilon	O14579	8	8	8	0.0027484	-0.0707048	-0.0885037	FALSE	FALSE	1	0.582959	None	FALSE
COPG1	Coatomer subunit gamma-1	Q9Y678	19	19	16	-0.0156408	0.0206635	0.054332	FALSE	FALSE	1	0.164758	None	FALSE
COPG2	Coatomer subunit gamma-2	Q9UBF2	8	5	5	0.0131185	0.0546302	0.149715	FALSE	FALSE	1	1	None	FALSE
COPS2	COP9 signalosome complex subunit 2	P61201	7	7	7	-0.213948	-0.543593	-0.108703	FALSE	FALSE	0.958166	1	None	FALSE
COPS3	COP9 signalosome complex subunit 3	Q9UNS2	9	9	9	-0.0967669	-0.305255	-0.223239	FALSE	FALSE	0.73778	0.268636	None	FALSE
COPS4	COP9 signalosome complex subunit 4	Q9BT78	15	15	15	-0.0950698	-0.400029	-0.369708	FALSE	FALSE	0.383767	0.0692404	None	FALSE
COPS5	COP9 signalosome complex subunit 5	Q92905	3	3	3	-0.0246735	-0.794617	-0.786239	FALSE	FALSE	1	0.891533	None	FALSE
COPS6	COP9 signalosome complex subunit 6	Q7L5N1	6	6	6	-0.169829	-0.446527	-0.329968	FALSE	FALSE	0.688225	0.168345	None	FALSE
COPS7A	COP9 signalosome complex subunit 7a	Q9UBW8	1	1	1	NA	NA	NA	FALSE	FALSE	1	1	None	FALSE
COPS7B	COP9 signalosome complex subunit 7b	Q9H9Q2	3	3	3	0.0686251	0.15365	0.0544458	FALSE	FALSE	0.883796	0.430809	None	FALSE
COPS8	COP9 signalosome complex subunit 8	Q99627	4	4	4	-0.116657	-0.233665	-0.166144	FALSE	FALSE	0.254734	0.125595	None	FALSE
COPZ1	Coatomer subunit zeta-1	P61923	5	5	5	-0.158184	-0.00943223	0.0305095	TRUE	FALSE	0.0197981	1	None	FALSE
COPZ2	Coatomer subunit zeta-2	Q9P299	1	1	1	NA	NA	NA	FALSE	FALSE	1	1	None	FALSE
COQ5	2-methoxy-6-polyprenyl-1,4-benzoquinol methylase, mitochondrial	Q5HYK3	1	1	1	NA	NA	NA	FALSE	FALSE	1	1	None	FALSE
COQ9	Ubiquinone biosynthesis protein COQ9, mitochondrial	O75208	2	2	2	NA	NA	NA	FALSE	FALSE	1	1	None	FALSE
CORO1B	Coronin-1B	Q9BR76	6	6	6	-0.0113633	-0.0205223	-0.00136452	FALSE	FALSE	1	1	None	FALSE
CORO1C	Coronin-1C	Q9ULV4;Q6QEF8	11	11	11	-0.215807	-0.115728	0.0822398	TRUE	FALSE	0.0060358	0.430404	None	FALSE
CORO7	Coronin-7	P57737	5	5	5	0.0914307	-0.00642578	-0.193552	FALSE	FALSE	0.779041	0.203955	None	FALSE
COTL1	Coactosin-like protein	Q14019	5	5	5	-0.14327	-0.27889	-0.153844	FALSE	TRUE	0.0639461	0.0264394	None	FALSE
COX20	Cytochrome c oxidase protein 20 homolog	Q5RI15	3	3	3	0.0173307	0.0701373	-0.0332897	FALSE	FALSE	1	1	None	FALSE
COX4I1	Cytochrome c oxidase subunit 4 isoform 1, mitochondrial	P13073	4	4	4	-0.275044	-0.119195	0.132208	TRUE	TRUE	0.0151875	0.0310735	None	FALSE
COX7A2	Cytochrome c oxidase subunit 7A2, mitochondrial	P14406	1	1	1	NA	NA	NA	FALSE	FALSE	1	1	None	FALSE
COX7A2L	Cytochrome c oxidase subunit 7A-related protein, mitochondrial	O14548	2	2	2	0.440421	0.169284	0.0485151	FALSE	FALSE	1	1	None	FALSE
CPA4	Carboxypeptidase A4	Q9UI42	3	3	3	-0.865569	-0.487035	0.358509	FALSE	FALSE	1	1	None	FALSE
CPNE1	Copine-1	Q99829	7	7	7	0.199707	0.165425	-0.0142628	TRUE	FALSE	0.0455308	1	None	FALSE
CPNE3	Copine-3	O75131;Q8IYJ1;Q96A23;O95741;Q9HCH3;Q9UBL6	13	13	12	0.0417903	-0.0225633	-0.116831	FALSE	FALSE	0.107043	0.0517791	None	FALSE
CPOX	Oxygen-dependent coproporphyrinogen-III oxidase, mitochondrial	P36551	8	8	8	-0.0295165	-0.0619219	-0.000273377	FALSE	FALSE	0.907208	1	None	FALSE
CPPED1	Serine/threonine-protein phosphatase CPPED1	Q9BRF8	3	3	3	-0.291486	-0.726926	-0.312061	FALSE	FALSE	1	1	None	FALSE
CPSF1	Cleavage and polyadenylation specificity factor subunit 1	Q10570	10	10	10	0.0687264	0.319172	0.107367	FALSE	FALSE	0.71679	0.561345	None	FALSE
CPSF2	Cleavage and polyadenylation specificity factor subunit 2	Q9P2I0	6	6	6	0.0150298	0.366467	0.236005	FALSE	TRUE	1	0.0332645	None	FALSE
CPSF3	Cleavage and polyadenylation specificity factor subunit 3	Q9UKF6	7	7	7	0.012261	0.0404342	0.118739	FALSE	FALSE	1	0.968497	None	FALSE
CPSF4	Cleavage and polyadenylation specificity factor subunit 4	O95639	2	2	2	-0.666265	-0.432226	0.194531	FALSE	FALSE	0.0937779	0.228833	None	FALSE
CPSF6	Cleavage and polyadenylation specificity factor subunit 6	Q16630	9	9	9	-0.00608626	0.11799	0.0867468	FALSE	FALSE	1	0.0897921	None	FALSE
CPSF7	Cleavage and polyadenylation specificity factor subunit 7	Q8N684	6	6	6	0.144914	0.0362253	-0.118678	FALSE	FALSE	0.193898	0.258819	None	FALSE
CPT2	Carnitine O-palmitoyltransferase 2, mitochondrial	P23786	3	3	3	NA	NA	NA	FALSE	FALSE	1	1	None	FALSE
CRABP2	Cellular retinoic acid-binding protein 2	P29373	2	2	2	-0.0483916	0.729209	0.754919	FALSE	TRUE	1	0.019353	None	FALSE
CREBBP	CREB-binding protein	Q92793	1	1	1	NA	NA	NA	FALSE	FALSE	1	1	None	FALSE
CREBRF	CREB3 regulatory factor	Q8IUR6	1	1	1	NA	NA	NA	FALSE	FALSE	1	1	None	FALSE
CRELD2	Cysteine-rich with EGF-like domain protein 2	Q6UXH1	3	3	3	NA	NA	NA	FALSE	FALSE	1	1	None	FALSE
CRIP2	Cysteine-rich protein 2	P52943	1	1	1	0.307778	0.584674	0.290306	FALSE	FALSE	1	1	None	FALSE
CRIPT	Cysteine-rich PDZ-binding protein	Q9P021	1	1	1	NA	NA	NA	FALSE	FALSE	1	1	None	FALSE
CRK	Adapter molecule crk	P46108	5	5	5	0.0344034	0.249857	-0.0535084	FALSE	FALSE	1	0.918074	None	FALSE
CRKL	Crk-like protein	P46109	8	8	8	0.170691	0.276892	0.124513	TRUE	FALSE	0.0271164	0.221833	None	FALSE
CRLF3	Cytokine receptor-like factor 3	Q8IUI8	1	1	1	NA	NA	NA	FALSE	FALSE	1	1	None	FALSE
CRMP1	Dihydropyrimidinase-related protein 1	Q14194	6	3	3	0.0405417	0.346531	0.380508	FALSE	FALSE	1	1	None	FALSE
CRNKL1	Crooked neck-like protein 1	Q9BZJ0	5	5	5	-0.360584	-0.102018	0.182777	FALSE	FALSE	0.489471	0.600935	None	FALSE
CROCC	Rootletin	Q5TZA2	1	1	1	NA	NA	NA	FALSE	FALSE	1	1	None	FALSE
CRTAP	Cartilage-associated protein	O75718	1	1	1	0.443135	0.388819	-0.0477233	FALSE	FALSE	0.0882488	1	None	FALSE
CRTC1	CREB-regulated transcription coactivator 1	Q6UUV9	1	1	1	NA	NA	NA	FALSE	FALSE	1	1	None	FALSE
CRYAB	Alpha-crystallin B chain	P02511	2	2	2	0.960549	2.50806	1.5142	TRUE	TRUE	0.0454046	0.0176809	Up	FALSE
CRYBG3	Very large A-kinase anchor protein	Q68DQ2	2	2	2	NA	NA	NA	FALSE	FALSE	1	1	None	FALSE
CRYZ	Quinone oxidoreductase	Q08257	6	6	6	0.268847	0.126625	-0.0371213	FALSE	FALSE	0.120471	1	None	FALSE
CRYZL1	Quinone oxidoreductase-like protein 1	O95825	1	1	1	NA	NA	NA	FALSE	FALSE	1	1	None	FALSE
CS	Citrate synthase, mitochondrial	O75390	6	6	6	0.0247167	0.0764552	0.015273	FALSE	FALSE	0.535456	0.884581	None	FALSE
CSDC2	Cold shock domain-containing protein C2	Q9Y534	2	2	2	NA	NA	NA	FALSE	FALSE	1	1	None	FALSE
CSDE1	Cold shock domain-containing protein E1	O75534	12	12	12	-0.0628735	-0.369553	-0.242059	FALSE	FALSE	0.322816	0.110233	None	FALSE
CSE1L	Exportin-2	P55060	32	32	32	0.00381641	-0.0352964	-0.067509	FALSE	TRUE	1	0.0279193	None	FALSE
CSK;MATK	Tyrosine-protein kinase CSK;Megakaryocyte-associated tyrosine-protein kinase	P41240;P42679	2	2	2	NA	NA	NA	FALSE	FALSE	1	1	None	FALSE
CSNK1A1	Casein kinase I isoform alpha	P48729;Q8N752	5	5	5	-0.0449748	0.035733	0.251244	FALSE	FALSE	1	0.378143	None	FALSE
CSNK2A1;CSNK2A3	Casein kinase II subunit alpha;Casein kinase II subunit alpha 3	P68400;Q8NEV1	12	12	12	-0.0131453	0.0680497	0.114243	FALSE	FALSE	1	0.314804	None	FALSE
CSNK2A2	Casein kinase II subunit alpha	P19784	7	7	7	0.035339	-0.135348	-0.0797355	FALSE	FALSE	1	1	None	FALSE
CSNK2B	Casein kinase II subunit beta	P67870	5	5	5	-0.019471	0.000777151	0.0408579	FALSE	FALSE	1	0.969904	None	FALSE
CSPG4	Chondroitin sulfate proteoglycan 4	Q6UVK1	4	4	4	0.0973096	0.417125	0.26037	FALSE	FALSE	1	0.542026	None	FALSE
CSRP1	Cysteine and glycine-rich protein 1	P21291	7	7	7	-0.241102	0.452786	0.670935	FALSE	TRUE	0.251956	0.00870731	None	FALSE
CSRP2	Cysteine and glycine-rich protein 2	Q16527	4	4	4	0.117911	0.306193	0.209178	FALSE	TRUE	0.194457	0.0105666	None	FALSE
CSTB	Cystatin-B	P04080	2	2	2	NA	NA	NA	FALSE	FALSE	1	1	None	FALSE
CSTF1	Cleavage stimulation factor subunit 1	Q05048	6	6	6	-0.0656054	0.138622	0.173023	FALSE	FALSE	0.746939	0.525166	None	FALSE
CSTF2	Cleavage stimulation factor subunit 2	P33240;Q9H0L4	7	7	7	0.481652	0.353079	0.0886523	FALSE	FALSE	0.15842	0.10917	None	FALSE
CSTF3	Cleavage stimulation factor subunit 3	Q12996	8	8	8	-0.0255695	0.235947	0.273278	FALSE	TRUE	1	0.0370888	None	FALSE
CT45A3;CT45A1;CT45A2;CT45A9;CT45A8;CT45A7;CT45A10;CT45A5;CT45A6	Cancer/testis antigen family 45 member A3;Cancer/testis antigen family 45 member A1;Cancer/testis antigen family 45 member A2;Cancer/testis antigen family 45 member A9;Cancer/testis antigen family 45 member A8;Cancer/testis antigen family 45 member A7;Cancer/testis antigen family 45 member A10;Cancer/testis antigen family 45 member A5;Cancer/testis antigen family 45 member A6	Q8NHU0;Q5HYN5;Q5DJT8;P0DMV2;P0DMV1;P0DMV0;P0DMU9;P0DMU8;P0DMU7	1	1	1	0.09995	0.419543	0.302457	FALSE	FALSE	0.293086	0.119798	None	FALSE
CTBP1	C-terminal-binding protein 1	Q13363	4	2	2	0.299593	0.3442	0.0668648	FALSE	FALSE	0.641468	1	None	FALSE
CTBP2	C-terminal-binding protein 2	P56545	5	5	3	0.125656	0.324264	0.143122	FALSE	FALSE	0.145719	0.0714176	None	FALSE
CTCF	Transcriptional repressor CTCF	P49711	3	3	3	NA	NA	NA	FALSE	FALSE	1	1	None	FALSE
CTDP1	RNA polymerase II subunit A C-terminal domain phosphatase	Q9Y5B0	3	3	3	NA	NA	NA	FALSE	FALSE	1	1	None	FALSE
CTIF	CBP80/20-dependent translation initiation factor	O43310	1	1	1	NA	NA	NA	FALSE	FALSE	1	1	None	FALSE
CTNNA1	Catenin alpha-1	P35221	20	20	16	0.0486579	0.218809	0.142981	FALSE	FALSE	0.883796	0.165496	None	FALSE
CTNNA2	Catenin alpha-2	P26232	6	2	1	0.0377156	-0.158602	-0.0327963	FALSE	FALSE	1	1	None	FALSE
CTNNB1	Catenin beta-1	P35222	11	11	8	0.174815	0.341772	0.0851212	FALSE	FALSE	0.102528	0.657895	None	FALSE
CTNNBL1	Beta-catenin-like protein 1	Q8WYA6	6	6	6	-0.00415698	0.0305328	0.0389634	FALSE	FALSE	1	0.915711	None	FALSE
CTNND1	Catenin delta-1	O60716	20	20	20	0.0958534	0.33968	0.267714	FALSE	FALSE	0.280321	0.0641986	None	FALSE
CTPS1	CTP synthase 1	P17812;Q9NRF8	25	25	25	-0.171953	-0.187824	-0.0385496	TRUE	FALSE	0.00740202	0.0696654	None	FALSE
CTR9	RNA polymerase-associated protein CTR9 homolog	Q6PD62	5	5	5	NA	NA	NA	FALSE	FALSE	1	1	None	FALSE
CTSA	Lysosomal protective protein;Lysosomal protective protein 32 kDa chain;Lysosomal protective protein 20 kDa chain	P10619	2	2	2	0.683383	0.0590931	-0.635959	FALSE	FALSE	0.37549	0.453804	None	FALSE
CTSB	Cathepsin B;Cathepsin B light chain;Cathepsin B heavy chain	P07858	8	8	8	0.216925	0.577614	0.317501	FALSE	TRUE	0.136221	0.0074211	None	FALSE
CTSC	Dipeptidyl peptidase 1;Dipeptidyl peptidase 1 exclusion domain chain;Dipeptidyl peptidase 1 heavy chain;Dipeptidyl peptidase 1 light chain	P53634	3	3	3	0.0773797	0.156785	0.0433446	FALSE	FALSE	1	1	None	FALSE
CTSD	Cathepsin D;Cathepsin D light chain;Cathepsin D heavy chain	P07339	7	7	7	0.0952713	0.476058	0.344889	FALSE	TRUE	0.0878376	0.0068048	None	FALSE
CTSL	Cathepsin L1;Cathepsin L1 heavy chain;Cathepsin L1 light chain	P07711	1	1	1	NA	NA	NA	FALSE	FALSE	1	1	None	FALSE
CTSZ	Cathepsin Z	Q9UBR2	5	5	5	0.0636299	0.479951	0.37573	FALSE	TRUE	0.6533	0.0386236	None	FALSE
CTTN	Src substrate cortactin	Q14247	7	7	7	-0.0337186	-0.162894	-0.162661	FALSE	FALSE	1	0.582019	None	FALSE
CTTNBP2NL	CTTNBP2 N-terminal-like protein	Q9P2B4	2	2	2	NA	NA	NA	FALSE	FALSE	1	1	None	FALSE
CTU2	Cytoplasmic tRNA 2-thiolation protein 2	Q2VPK5	1	1	1	NA	NA	NA	FALSE	FALSE	1	1	None	FALSE
CUBN	Cubilin	O60494	2	2	2	NA	NA	NA	FALSE	FALSE	1	1	None	FALSE
CUL1	Cullin-1	Q13616	4	4	4	-0.0208234	-1.11591	-0.443988	FALSE	FALSE	1	1	None	FALSE
CUL2	Cullin-2	Q13617	8	8	8	0.126853	-0.369226	-0.268529	FALSE	FALSE	1	1	None	FALSE
CUL3	Cullin-3	Q13618	4	4	4	-0.117075	-0.177906	0.0491082	FALSE	FALSE	1	1	None	FALSE
CUL4A	Cullin-4A	Q13619	9	5	5	0.0419828	-0.535525	-0.567381	FALSE	TRUE	1	0.00561959	None	FALSE
CUL4B	Cullin-4B	Q13620	18	18	14	0.237207	0.141987	-0.0765468	FALSE	FALSE	0.0570497	0.101128	None	FALSE
CUL5	Cullin-5	Q93034	4	4	4	-0.145063	-0.0117479	0.186247	FALSE	FALSE	1	1	None	FALSE
CUTA	Protein CutA	O60888	3	3	3	-0.0316586	-0.10127	-0.0668855	FALSE	FALSE	1	0.736391	None	FALSE
CUX1	Protein CASP;Homeobox protein cut-like 1	Q13948;P39880	1	1	1	NA	NA	NA	FALSE	FALSE	1	1	None	FALSE
CWC27	Peptidyl-prolyl cis-trans isomerase CWC27 homolog	Q6UX04	3	3	3	0.131394	0.0171478	-0.0952603	FALSE	FALSE	0.129766	0.744644	None	FALSE
CWF19L1	CWF19-like protein 1	Q69YN2	2	2	2	-0.359027	0.188148	0.514703	FALSE	FALSE	1	1	None	FALSE
CXADR	Coxsackievirus and adenovirus receptor	P78310	4	4	4	0.170181	0.591967	0.365021	FALSE	FALSE	1	1	None	FALSE
CXorf67	Uncharacterized protein CXorf67	Q86X51	13	13	13	NA	NA	NA	FALSE	FALSE	1	1	None	FALSE
CYB5A	Cytochrome b5	P00167	4	4	4	0.175114	0.0953081	-0.119553	FALSE	FALSE	0.269303	0.181319	None	FALSE
CYB5B	Cytochrome b5 type B	O43169	4	4	4	0.220183	-0.136207	-0.366634	TRUE	TRUE	0.00626884	0.000964797	None	FALSE
CYB5R3	NADH-cytochrome b5 reductase 3;NADH-cytochrome b5 reductase 3 membrane-bound form;NADH-cytochrome b5 reductase 3 soluble form	P00387	9	9	9	0.142338	0.0337164	-0.12029	TRUE	TRUE	0.0148041	0.0357693	None	FALSE
CYC1	Cytochrome c1, heme protein, mitochondrial	P08574	4	4	4	-0.0863792	0.37848	0.434471	FALSE	TRUE	1	0.0348984	None	FALSE
CYFIP1	Cytoplasmic FMR1-interacting protein 1	Q7L576	17	17	11	0.106768	0.138072	0.0226516	FALSE	FALSE	0.49767	1	None	FALSE
CYFIP2	Cytoplasmic FMR1-interacting protein 2	Q96F07	9	3	3	-0.0988215	0.0178479	0.124666	FALSE	FALSE	1	0.0801801	None	FALSE
CYP2C19	Cytochrome P450 2C19	P33261	1	1	1	NA	NA	NA	FALSE	FALSE	1	1	None	FALSE
CYP4A11;CYP4A22	Cytochrome P450 4A11;Cytochrome P450 4A22	Q02928;Q5TCH4	2	2	2	NA	NA	NA	FALSE	FALSE	1	1	None	FALSE
CYP51A1	Lanosterol 14-alpha demethylase	Q16850	4	4	4	0.312317	-0.150657	-0.50226	FALSE	FALSE	1	1	None	FALSE
CYR61	Protein CYR61	O00622	9	9	9	-0.545419	-0.583963	-0.112807	TRUE	FALSE	0.0141702	0.315893	None	FALSE
DAD1	Dolichyl-diphosphooligosaccharide--protein glycosyltransferase subunit DAD1	P61803	3	3	3	-0.0458057	-0.0138522	0.0482266	FALSE	FALSE	0.494218	0.847676	None	FALSE
DAG1	Dystroglycan;Alpha-dystroglycan;Beta-dystroglycan	Q14118	3	3	3	0.117101	0.212516	0.103131	FALSE	FALSE	0.959369	1	None	FALSE
DAGLB	Sn1-specific diacylglycerol lipase beta	Q8NCG7	8	8	8	-0.229277	-0.0582159	0.0849243	FALSE	FALSE	0.146247	0.885954	None	FALSE
DAK	Bifunctional ATP-dependent dihydroxyacetone kinase/FAD-AMP lyase (cyclizing);ATP-dependent dihydroxyacetone kinase;FAD-AMP lyase (cyclizing)	Q3LXA3	5	5	5	-0.0259498	0.142686	0.169	FALSE	FALSE	1	0.107664	None	FALSE
DAP3	28S ribosomal protein S29, mitochondrial	P51398	9	9	9	-0.175061	-0.251842	-0.0772939	FALSE	FALSE	0.103403	0.778144	None	FALSE
DARS	Aspartate--tRNA ligase, cytoplasmic	P14868	25	25	25	-0.0012587	0.0389274	0.0457077	FALSE	FALSE	1	0.220524	None	FALSE
DARS2	Aspartate--tRNA ligase, mitochondrial	Q6PI48	2	2	2	-0.00166135	-0.304634	-0.380723	FALSE	FALSE	1	0.102767	None	FALSE
DAZAP1	DAZ-associated protein 1	Q96EP5	4	4	4	0.126937	0.161692	0.00108679	TRUE	FALSE	0.0251171	1	None	FALSE
DBN1	Drebrin	Q16643	13	13	13	0.0380097	0.403175	0.382994	FALSE	TRUE	0.40459	0.0119773	None	FALSE
DBNL	Drebrin-like protein	Q9UJU6	9	9	9	0.0592132	0.35376	0.259532	FALSE	FALSE	0.573573	0.0613839	None	FALSE
DBR1	Lariat debranching enzyme	Q9UK59	2	2	2	-0.135787	0.272928	0.312891	FALSE	FALSE	0.129766	0.0904115	None	FALSE
DBT	Lipoamide acyltransferase component of branched-chain alpha-keto acid dehydrogenase complex, mitochondrial	P11182	2	2	2	NA	NA	NA	FALSE	FALSE	1	1	None	FALSE
DCAF13	DDB1- and CUL4-associated factor 13	Q9NV06	5	5	5	-0.304758	-0.321217	-0.0342651	FALSE	FALSE	0.831199	1	None	FALSE
DCAF6	DDB1- and CUL4-associated factor 6	Q58WW2	1	1	1	NA	NA	NA	FALSE	FALSE	1	1	None	FALSE
DCAF7	DDB1- and CUL4-associated factor 7	P61962	1	1	1	-0.695582	-0.511835	0.142217	FALSE	FALSE	1	1	None	FALSE
DCK	Deoxycytidine kinase	P27707	4	4	4	-0.0246451	0.257615	0.137813	FALSE	FALSE	1	0.361623	None	FALSE
DCP1A	mRNA-decapping enzyme 1A	Q9NPI6	4	4	4	NA	NA	NA	FALSE	FALSE	1	1	None	FALSE
DCP1B	mRNA-decapping enzyme 1B	Q8IZD4	4	4	4	-0.195556	-0.0585744	0.507996	FALSE	FALSE	0.476962	0.191186	None	FALSE
DCPS	m7GpppX diphosphatase	Q96C86	1	1	1	NA	NA	NA	FALSE	FALSE	1	1	None	FALSE
DCTD	Deoxycytidylate deaminase	P32321	2	2	2	0.18916	0.564427	0.383939	FALSE	FALSE	1	1	None	FALSE
DCTN1	Dynactin subunit 1	Q14203	25	25	25	0.0860567	-0.0314377	-0.104284	FALSE	FALSE	0.123151	0.392075	None	FALSE
DCTN2	Dynactin subunit 2	Q13561	10	10	10	0.15451	-0.00986695	-0.14558	FALSE	TRUE	0.0637696	0.0301904	None	FALSE
DCTN3	Dynactin subunit 3	O75935	2	2	2	-0.262342	-0.108174	-0.159412	FALSE	FALSE	0.162644	1	None	FALSE
DCTN4	Dynactin subunit 4	Q9UJW0	3	3	3	-0.173077	-0.102962	0.0578117	FALSE	FALSE	1	1	None	FALSE
DCTN5	Dynactin subunit 5	Q9BTE1	3	3	3	-0.139816	-0.0771806	0.0780087	FALSE	FALSE	0.838032	1	None	FALSE
DCUN1D1	DCN1-like protein 1	Q96GG9	4	4	4	-0.0492039	0.13987	0.0212751	FALSE	FALSE	1	1	None	FALSE
DCUN1D5	DCN1-like protein 5	Q9BTE7	1	1	1	NA	NA	NA	FALSE	FALSE	1	1	None	FALSE
DDAH1	N(G),N(G)-dimethylarginine dimethylaminohydrolase 1	O94760	7	7	7	0.200101	0.293941	-0.0498971	FALSE	FALSE	0.138677	1	None	FALSE
DDB1	DNA damage-binding protein 1	Q16531	29	29	29	-0.0257583	-0.162736	-0.169603	FALSE	TRUE	1	0.020693	None	FALSE
DDB2	DNA damage-binding protein 2	Q92466	6	6	6	-1.09157	-0.571214	0.573375	FALSE	FALSE	1	1	None	FALSE
DDOST	Dolichyl-diphosphooligosaccharide--protein glycosyltransferase 48 kDa subunit	P39656	8	8	8	0.0361734	0.128543	0.0657646	FALSE	FALSE	0.721358	0.130442	None	FALSE
DDRGK1	DDRGK domain-containing protein 1	Q96HY6	4	4	4	NA	NA	NA	FALSE	FALSE	1	1	None	FALSE
DDT;DDTL	D-dopachrome decarboxylase;D-dopachrome decarboxylase-like protein	P30046;A6NHG4	5	5	5	-0.0824153	0.25217	0.176463	TRUE	TRUE	0.0168405	0.00314676	None	FALSE
DDX1	ATP-dependent RNA helicase DDX1	Q92499	20	20	20	-0.033643	0.0992626	0.105017	FALSE	FALSE	0.530051	0.104693	None	FALSE
DDX10	Probable ATP-dependent RNA helicase DDX10	Q13206	1	1	1	NA	NA	NA	FALSE	FALSE	1	1	None	FALSE
DDX17	Probable ATP-dependent RNA helicase DDX17	Q92841	25	25	19	-0.0218386	0.09985	0.0657758	FALSE	TRUE	0.603349	0.02665	None	FALSE
DDX18	ATP-dependent RNA helicase DDX18	Q9NVP1	9	9	9	-0.00430023	0.011182	-0.020376	FALSE	FALSE	1	1	None	FALSE
DDX19A;DDX19B	ATP-dependent RNA helicase DDX19A;ATP-dependent RNA helicase DDX19B	Q9NUU7;Q9UMR2;Q9UHL0	8	8	8	0.0218904	-0.328654	-0.352824	FALSE	TRUE	0.634622	0.0122267	None	FALSE
DDX20	Probable ATP-dependent RNA helicase DDX20	Q9UHI6	5	5	5	-0.137193	-0.0764021	0.19406	FALSE	FALSE	0.750064	0.267016	None	FALSE
DDX21	Nucleolar RNA helicase 2	Q9NR30	28	28	27	-0.0608397	-0.123553	-0.101326	TRUE	FALSE	0.0142881	0.163381	None	FALSE
DDX23	Probable ATP-dependent RNA helicase DDX23	Q9BUQ8	7	7	7	-0.0177317	-0.204028	-0.237937	FALSE	TRUE	1	0.0370948	None	FALSE
DDX24	ATP-dependent RNA helicase DDX24	Q9GZR7	4	4	4	-0.321459	-0.0486658	0.414569	FALSE	FALSE	1	1	None	FALSE
DDX27	Probable ATP-dependent RNA helicase DDX27	Q96GQ7	9	9	9	0.177577	-0.0678504	-0.227915	FALSE	FALSE	0.0823035	0.0941687	None	FALSE
DDX39A	ATP-dependent RNA helicase DDX39A	O00148	14	4	4	0.138871	0.0468529	-0.0923442	FALSE	FALSE	0.102167	0.407764	None	FALSE
DDX39B	Spliceosome RNA helicase DDX39B	Q13838	17	17	7	0.000383046	-0.0217023	-0.0651727	FALSE	FALSE	1	0.175258	None	FALSE
DDX3X;DDX3Y	ATP-dependent RNA helicase DDX3X;ATP-dependent RNA helicase DDX3Y	O00571;O15523;Q9NQI0	15	14	14	-0.0849665	0.0212222	0.110522	TRUE	TRUE	0.0428843	0.0348984	None	FALSE
DDX41	Probable ATP-dependent RNA helicase DDX41	Q9UJV9	2	2	2	NA	NA	NA	FALSE	FALSE	1	1	None	FALSE
DDX42	ATP-dependent RNA helicase DDX42	Q86XP3	7	7	7	0.0070657	-0.137877	-0.15657	FALSE	FALSE	1	0.186532	None	FALSE
DDX46	Probable ATP-dependent RNA helicase DDX46	Q7L014	12	12	12	0.0943182	0.107364	-0.0530599	FALSE	FALSE	0.408196	0.657895	None	FALSE
DDX47	Probable ATP-dependent RNA helicase DDX47	Q9H0S4	15	15	15	-0.0617569	0.011759	0.035095	FALSE	FALSE	0.136183	0.708803	None	FALSE
DDX5	Probable ATP-dependent RNA helicase DDX5	P17844	25	19	19	-0.209814	-0.216384	-0.023569	TRUE	FALSE	0.00263737	0.0637361	None	FALSE
DDX50	ATP-dependent RNA helicase DDX50	Q9BQ39	5	4	4	0.0669837	0.393757	0.367365	FALSE	FALSE	0.394596	0.125595	None	FALSE
DDX51	ATP-dependent RNA helicase DDX51	Q8N8A6	4	4	4	NA	NA	NA	FALSE	FALSE	1	1	None	FALSE
DDX52	Probable ATP-dependent RNA helicase DDX52	Q9Y2R4	4	4	4	0.0713519	0.346221	0.206716	FALSE	FALSE	1	0.465571	None	FALSE
DDX54	ATP-dependent RNA helicase DDX54	Q8TDD1	9	9	9	0.0685381	-0.252757	-0.357122	FALSE	TRUE	0.65754	0.005193	None	FALSE
DDX55	ATP-dependent RNA helicase DDX55	Q8NHQ9	5	5	5	-0.160685	-0.219858	-0.0230792	FALSE	FALSE	1	1	None	FALSE
DDX56	Probable ATP-dependent RNA helicase DDX56	Q9NY93	5	5	5	0.0904	-0.277004	-0.44594	FALSE	TRUE	0.812421	0.0242131	None	FALSE
DDX6	Probable ATP-dependent RNA helicase DDX6	P26196	13	13	13	0.0431765	0.0440884	-0.0164611	FALSE	FALSE	0.69365	1	None	FALSE
DECR1	2,4-dienoyl-CoA reductase, mitochondrial	Q16698	4	4	4	0.08275	0.0303009	-0.0346229	FALSE	FALSE	0.758683	1	None	FALSE
DEK	Protein DEK	P35659	11	11	11	0.356471	0.25743	-0.131997	TRUE	TRUE	0.0126131	0.0374534	None	FALSE
DENND4C	DENN domain-containing protein 4C	Q5VZ89	2	2	2	NA	NA	NA	FALSE	FALSE	1	1	None	FALSE
DENR	Density-regulated protein	O43583	11	11	11	0.197862	0.0858297	-0.181282	FALSE	FALSE	0.202947	0.064831	None	FALSE
DERA	Deoxyribose-phosphate aldolase	Q9Y315	3	3	3	NA	NA	NA	FALSE	FALSE	1	1	None	FALSE
DERL1	Derlin-1	Q9BUN8	2	2	2	-0.324007	0.180379	0.481236	FALSE	TRUE	0.103403	0.027076	None	FALSE
DES	Desmin	P17661	5	1	1	NA	NA	NA	FALSE	FALSE	1	1	None	FALSE
DFFA	DNA fragmentation factor subunit alpha	O00273	6	6	6	0.00307153	-0.123574	-0.150896	FALSE	FALSE	1	0.176781	None	FALSE
DFNA5	Non-syndromic hearing impairment protein 5	O60443	5	5	5	0.207317	0.228585	0.102397	FALSE	FALSE	0.0931794	0.193635	None	FALSE
DGAT1	Diacylglycerol O-acyltransferase 1	O75907	1	1	1	NA	NA	NA	FALSE	FALSE	1	1	None	FALSE
DGKA	Diacylglycerol kinase alpha	P23743	3	3	3	-0.331881	-0.224435	0.0842003	FALSE	FALSE	1	1	None	FALSE
DHCR24	Delta(24)-sterol reductase	Q15392	3	3	3	-0.442164	0.445939	0.544683	FALSE	FALSE	1	1	None	FALSE
DHFR	Dihydrofolate reductase	P00374	2	2	2	0.611172	0.875308	0.210264	FALSE	FALSE	1	1	None	FALSE
DHPS	Deoxyhypusine synthase	P49366	1	1	1	NA	NA	NA	FALSE	FALSE	1	1	None	FALSE
DHRS2	Dehydrogenase/reductase SDR family member 2, mitochondrial	Q13268	9	9	9	0.248136	0.545822	0.270657	TRUE	TRUE	0.00323061	0.00191838	None	FALSE
DHRS4	Dehydrogenase/reductase SDR family member 4	Q9BTZ2	1	1	1	NA	NA	NA	FALSE	FALSE	1	1	None	FALSE
DHRS7	Dehydrogenase/reductase SDR family member 7	Q9Y394	4	4	4	0.230139	0.00350981	-0.191825	FALSE	TRUE	0.143934	0.0414914	None	FALSE
DHX15	Pre-mRNA-splicing factor ATP-dependent RNA helicase DHX15	O43143	18	18	18	0.0724901	0.161189	0.0837398	FALSE	FALSE	0.130926	0.13781	None	FALSE
DHX16	Putative pre-mRNA-splicing factor ATP-dependent RNA helicase DHX16	O60231	6	6	6	-0.341336	0.1956	0.528971	FALSE	FALSE	1	1	None	FALSE
DHX29	ATP-dependent RNA helicase DHX29	Q7Z478	10	10	10	-0.0743081	0.0192593	0.061835	FALSE	FALSE	0.974442	0.981554	None	FALSE
DHX30	Putative ATP-dependent RNA helicase DHX30	Q7L2E3	12	12	12	-0.243231	-0.247501	-0.0806134	FALSE	FALSE	0.127185	0.890995	None	FALSE
DHX33	Putative ATP-dependent RNA helicase DHX33	Q9H6R0	3	3	3	0.277366	-0.10943	-0.443424	FALSE	FALSE	0.404889	0.457214	None	FALSE
DHX36	ATP-dependent RNA helicase DHX36	Q9H2U1	3	3	3	-0.427867	0.0211954	0.323774	FALSE	FALSE	1	1	None	FALSE
DHX38	Pre-mRNA-splicing factor ATP-dependent RNA helicase PRP16	Q92620	2	2	2	NA	NA	NA	FALSE	FALSE	1	1	None	FALSE
DHX40	Probable ATP-dependent RNA helicase DHX40	Q8IX18	2	2	2	-0.475515	0.198117	0.692249	FALSE	FALSE	1	1	None	FALSE
DHX57	Putative ATP-dependent RNA helicase DHX57	Q6P158	1	1	1	NA	NA	NA	FALSE	FALSE	1	1	None	FALSE
DHX8	ATP-dependent RNA helicase DHX8	Q14562	6	6	6	0.219719	-0.100784	-0.0364134	FALSE	FALSE	0.806787	1	None	FALSE
DHX9	ATP-dependent RNA helicase A	Q08211	32	32	32	0.0759383	0.203407	0.109632	TRUE	TRUE	0.0342891	0.0290268	None	FALSE
DIABLO	Diablo homolog, mitochondrial	Q9NR28	5	5	5	-0.0534426	-0.0997503	-0.243298	FALSE	FALSE	0.282332	0.320296	None	FALSE
DIAPH1	Protein diaphanous homolog 1	O60610	6	6	6	0.142968	-0.161588	-0.179697	FALSE	FALSE	0.415659	0.228303	None	FALSE
DIDO1	Death-inducer obliterator 1	Q9BTC0	4	4	4	-0.0718723	0.142407	0.11321	FALSE	FALSE	0.724911	0.429471	None	FALSE
DIEXF	Digestive organ expansion factor homolog	Q68CQ4	2	2	2	NA	NA	NA	FALSE	FALSE	1	1	None	FALSE
DIMT1	Probable dimethyladenosine transferase	Q9UNQ2	5	5	5	0.0758749	-0.0509507	0.0626743	FALSE	FALSE	1	1	None	FALSE
DIS3	Exosome complex exonuclease RRP44	Q9Y2L1	6	6	6	-0.256952	-0.205462	-0.103374	TRUE	FALSE	0.00931787	0.900271	None	FALSE
DKC1	H/ACA ribonucleoprotein complex subunit 4	O60832	13	13	13	-0.15648	-0.17675	-0.0193776	FALSE	FALSE	0.120563	1	None	FALSE
DLAT	Dihydrolipoyllysine-residue acetyltransferase component of pyruvate dehydrogenase complex, mitochondrial	P10515	8	8	8	-0.0779814	0.0893147	0.17932	FALSE	TRUE	0.0653911	0.0242131	None	FALSE
DLD	Dihydrolipoyl dehydrogenase, mitochondrial	P09622	9	9	9	-0.167201	-0.243036	-0.0844104	TRUE	FALSE	0.0371069	0.133608	None	FALSE
DLG1	Disks large homolog 1	Q12959	3	3	3	-0.542059	NA	NA	FALSE	FALSE	1	1	None	FALSE
DLG5	Disks large homolog 5	Q8TDM6	2	2	2	NA	NA	NA	FALSE	FALSE	1	1	None	FALSE
DLGAP5	Disks large-associated protein 5	Q15398	7	7	7	-0.0262834	0.161917	0.19326	FALSE	FALSE	1	0.234508	None	FALSE
DLST	Dihydrolipoyllysine-residue succinyltransferase component of 2-oxoglutarate dehydrogenase complex, mitochondrial	P36957	6	6	6	0.203899	0.31473	0.0878931	FALSE	FALSE	0.0694403	0.476643	None	FALSE
DMTN	Dematin	Q08495	1	1	1	NA	NA	NA	FALSE	FALSE	1	1	None	FALSE
DNAAF5	Dynein assembly factor 5, axonemal	Q86Y56	7	7	7	0.202762	0.184979	-0.28597	FALSE	FALSE	1	1	None	FALSE
DNAH1	Dynein heavy chain 1, axonemal	Q9P2D7	3	3	3	NA	NA	NA	FALSE	FALSE	1	1	None	FALSE
DNAH17	Dynein heavy chain 17, axonemal	Q9UFH2	3	3	3	NA	NA	NA	FALSE	FALSE	1	1	None	FALSE
DNAH5	Dynein heavy chain 5, axonemal	Q8TE73	1	1	1	NA	NA	NA	FALSE	FALSE	1	1	None	FALSE
DNAH9	Dynein heavy chain 9, axonemal	Q9NYC9	3	3	3	NA	NA	NA	FALSE	FALSE	1	1	None	FALSE
DNAJA1	DnaJ homolog subfamily A member 1	P31689	10	10	10	-0.480912	-0.317441	0.0904411	TRUE	FALSE	0.00733287	0.195309	None	FALSE
DNAJA2	DnaJ homolog subfamily A member 2	O60884	5	5	5	0.0286154	-0.327506	-0.228409	FALSE	FALSE	1	0.0737496	None	FALSE
DNAJA3	DnaJ homolog subfamily A member 3, mitochondrial	Q96EY1	3	3	3	-0.429744	-0.402159	0.0447843	TRUE	FALSE	0.026108	1	None	FALSE
DNAJB1	DnaJ homolog subfamily B member 1	P25685	7	7	6	-0.378905	-0.336336	0.00851696	TRUE	FALSE	0.00564134	1	None	FALSE
DNAJB11	DnaJ homolog subfamily B member 11	Q9UBS4	7	7	7	0.0398556	0.000195442	-0.124194	FALSE	FALSE	0.324067	0.21025	None	FALSE
DNAJB2	DnaJ homolog subfamily B member 2	P25686;Q8NHS0;O75190	3	3	3	0.680517	1.56073	0.827952	FALSE	FALSE	0.159987	0.301539	None	FALSE
DNAJB4	DnaJ homolog subfamily B member 4	Q9UDY4	5	4	4	0.367794	0.224798	0.00773373	FALSE	FALSE	0.335359	1	None	FALSE
DNAJC1	DnaJ homolog subfamily C member 1	Q96KC8	4	4	4	NA	NA	NA	FALSE	FALSE	1	1	None	FALSE
DNAJC10	DnaJ homolog subfamily C member 10	Q8IXB1	2	2	2	NA	NA	NA	FALSE	FALSE	1	1	None	FALSE
DNAJC13	DnaJ homolog subfamily C member 13	O75165	5	5	5	0.506598	0.132784	-0.188855	FALSE	FALSE	0.262146	0.150737	None	FALSE
DNAJC17	DnaJ homolog subfamily C member 17	Q9NVM6	2	2	2	NA	NA	NA	FALSE	FALSE	1	1	None	FALSE
DNAJC2	DnaJ homolog subfamily C member 2;DnaJ homolog subfamily C member 2, N-terminally processed	Q99543	4	4	4	-0.336154	-0.279739	-0.140364	FALSE	FALSE	1	1	None	FALSE
DNAJC5	DnaJ homolog subfamily C member 5	Q9H3Z4	1	1	1	NA	NA	NA	FALSE	FALSE	1	1	None	FALSE
DNAJC7	DnaJ homolog subfamily C member 7	Q99615	7	7	7	0.151808	-0.07327	-0.247842	FALSE	FALSE	0.44037	0.114979	None	FALSE
DNAJC8	DnaJ homolog subfamily C member 8	O75937	4	4	4	-0.237691	0.0511278	0.00880852	FALSE	FALSE	0.739143	1	None	FALSE
DNAJC9	DnaJ homolog subfamily C member 9	Q8WXX5	5	5	5	0.170252	0.259279	0.112419	FALSE	FALSE	0.146807	0.498021	None	FALSE
DNASE2	Deoxyribonuclease-2-alpha	O00115	1	1	1	NA	NA	NA	FALSE	FALSE	1	1	None	FALSE
DNM1	Dynamin-1	Q05193	9	9	6	0.208986	0.263315	0.0769328	FALSE	FALSE	0.123533	1	None	FALSE
DNM1L	Dynamin-1-like protein	O00429	29	29	29	-0.0186901	-0.0644331	-0.0419051	FALSE	TRUE	0.288455	0.0386718	None	FALSE
DNM2	Dynamin-2	P50570	8	6	5	-0.146499	-0.420704	-0.00766773	FALSE	FALSE	0.904938	1	None	FALSE
DNMBP	Dynamin-binding protein	Q6XZF7	3	3	3	NA	NA	NA	FALSE	FALSE	1	1	None	FALSE
DNMT1	DNA (cytosine-5)-methyltransferase 1	P26358	14	14	14	-0.1039	-0.159929	-0.0340407	FALSE	FALSE	0.690865	1	None	FALSE
DNPEP	Aspartyl aminopeptidase	Q9ULA0	11	11	11	0.0268452	0.340412	0.246085	FALSE	FALSE	1	0.0504813	None	FALSE
DNPH1	2-deoxynucleoside 5-phosphate N-hydrolase 1	O43598	1	1	1	NA	NA	NA	FALSE	FALSE	1	1	None	FALSE
DNTTIP2	Deoxynucleotidyltransferase terminal-interacting protein 2	Q5QJE6	7	7	7	-0.31908	-0.0649882	0.0966221	FALSE	FALSE	0.133205	0.133608	None	FALSE
DOCK10	Dedicator of cytokinesis protein 10	Q96BY6	2	2	2	NA	NA	NA	FALSE	FALSE	1	1	None	FALSE
DOCK5	Dedicator of cytokinesis protein 5	Q9H7D0	2	2	2	NA	NA	NA	FALSE	FALSE	1	1	None	FALSE
DOCK7	Dedicator of cytokinesis protein 7	Q96N67	13	13	12	0.108811	0.0400836	0.0369448	FALSE	FALSE	0.220147	1	None	FALSE
DOLPP1	Dolichyldiphosphatase 1	Q86YN1	1	1	1	NA	NA	NA	FALSE	FALSE	1	1	None	FALSE
DOS	Protein Dos	Q8N350	1	1	1	NA	NA	NA	FALSE	FALSE	1	1	None	FALSE
DPCD	Protein DPCD	Q9BVM2	1	1	1	NA	NA	NA	FALSE	FALSE	1	1	None	FALSE
DPF2	Zinc finger protein ubi-d4	Q92785	7	7	7	0.417285	0.603462	0.0612153	FALSE	FALSE	0.492731	1	None	FALSE
DPH1	Diphthamide biosynthesis protein 1	Q9BZG8	2	2	2	-0.632629	-0.286551	0.277032	FALSE	FALSE	1	1	None	FALSE
DPH2	Diphthamide biosynthesis protein 2	Q9BQC3	1	1	1	-0.28488	NA	NA	FALSE	FALSE	1	1	None	FALSE
DPH5	Diphthine synthase	Q9H2P9	2	2	2	-0.0970852	-0.408742	-0.314966	FALSE	FALSE	1	1	None	FALSE
DPM1	Dolichol-phosphate mannosyltransferase subunit 1	O60762	7	7	7	-0.062883	-0.279896	-0.276404	FALSE	FALSE	0.361892	0.117628	None	FALSE
DPP3	Dipeptidyl peptidase 3	Q9NY33	7	7	7	0.122182	-0.0993679	-0.237353	FALSE	FALSE	0.0656816	0.115647	None	FALSE
DPP7	Dipeptidyl peptidase 2	Q9UHL4	2	2	2	NA	NA	NA	FALSE	FALSE	1	1	None	FALSE
DPY19L1	Probable C-mannosyltransferase DPY19L1	Q2PZI1	1	1	1	NA	NA	NA	FALSE	FALSE	1	1	None	FALSE
DPY19L4	Probable C-mannosyltransferase DPY19L4	Q7Z388	3	3	3	NA	NA	NA	FALSE	FALSE	1	1	None	FALSE
DPYSL2	Dihydropyrimidinase-related protein 2	Q16555	19	19	16	0.466535	0.51446	0.0276628	TRUE	FALSE	0.000147804	0.609633	None	FALSE
DPYSL3	Dihydropyrimidinase-related protein 3	Q14195;Q14117	18	16	15	0.367831	0.109168	-0.259837	TRUE	TRUE	0.00692329	0.00165351	None	FALSE
DRAP1	Dr1-associated corepressor	Q14919	2	2	2	-0.282717	-0.168114	0.0433579	FALSE	FALSE	0.376823	1	None	FALSE
DRG1	Developmentally-regulated GTP-binding protein 1	Q9Y295	7	7	7	-0.0364395	-0.0683772	0.0383746	FALSE	FALSE	0.875513	0.656515	None	FALSE
DRG2	Developmentally-regulated GTP-binding protein 2	P55039	1	1	1	-0.133306	-0.0929709	0.0865121	FALSE	FALSE	1	1	None	FALSE
DSCC1	Sister chromatid cohesion protein DCC1	Q9BVC3	2	2	2	-0.12279	0.509746	0.665029	FALSE	FALSE	1	1	None	FALSE
DSG2	Desmoglein-2	Q14126	5	5	5	-0.0492071	-0.00950411	0.0223804	FALSE	FALSE	0.614066	1	None	FALSE
DSN1	Kinetochore-associated protein DSN1 homolog	Q9H410	2	2	2	NA	NA	NA	FALSE	FALSE	1	1	None	FALSE
DST	Dystonin	Q03001	7	7	7	-0.0872805	0.620221	0.722823	FALSE	FALSE	1	0.420072	None	FALSE
DSTN	Destrin	P60981	4	4	4	0.116943	0.268937	0.22624	FALSE	FALSE	0.236227	0.252324	None	FALSE
DTD1	D-tyrosyl-tRNA(Tyr) deacylase 1	Q8TEA8	2	2	2	NA	NA	NA	FALSE	FALSE	1	1	None	FALSE
DTNB	Dystrobrevin beta	O60941	1	1	1	NA	NA	NA	FALSE	FALSE	1	1	None	FALSE
DTX3L	E3 ubiquitin-protein ligase DTX3L	Q8TDB6	4	4	4	-0.145103	0.0576621	0.150587	TRUE	FALSE	0.0422018	0.688544	None	FALSE
DTYMK	Thymidylate kinase	P23919	2	2	2	0.108223	-0.0387027	-0.16075	FALSE	FALSE	1	1	None	FALSE
DUS2	tRNA-dihydrouridine(20) synthase [NAD(P)+]-like	Q9NX74	2	2	2	-0.0427675	-0.363897	-0.290014	FALSE	TRUE	1	0.0405853	None	FALSE
DUS3L	tRNA-dihydrouridine(47) synthase [NAD(P)(+)]-like	Q96G46	2	2	2	NA	NA	NA	FALSE	FALSE	1	1	None	FALSE
DUSP12	Dual specificity protein phosphatase 12	Q9UNI6	2	2	2	0.403922	-0.000432859	-0.330901	FALSE	FALSE	1	1	None	FALSE
DUSP3	Dual specificity protein phosphatase 3	P51452	3	3	3	-0.0457403	-0.121385	0.00109144	FALSE	FALSE	1	1	None	FALSE
DUT	Deoxyuridine 5-triphosphate nucleotidohydrolase, mitochondrial	P33316	9	9	9	-0.10292	-0.891412	-0.777737	FALSE	TRUE	0.342299	0.0102011	None	FALSE
DYNC1H1	Cytoplasmic dynein 1 heavy chain 1	Q14204	88	88	88	0.0944526	0.277406	0.139695	FALSE	FALSE	0.123897	0.056267	None	FALSE
DYNC1I2	Cytoplasmic dynein 1 intermediate chain 2	Q13409	5	5	5	-0.0299613	0.0683875	0.146558	FALSE	FALSE	0.354473	0.0940452	None	FALSE
DYNC1LI1	Cytoplasmic dynein 1 light intermediate chain 1	Q9Y6G9	10	10	9	-0.274379	-0.117663	0.126369	TRUE	TRUE	0.0485195	0.0230193	None	FALSE
DYNC1LI2	Cytoplasmic dynein 1 light intermediate chain 2	O43237	4	3	3	NA	NA	NA	FALSE	FALSE	1	1	None	FALSE
DYNLL1;DYNLL2	Dynein light chain 1, cytoplasmic;Dynein light chain 2, cytoplasmic	P63167;Q96FJ2	2	2	2	0.0298605	0.0661566	0.101612	FALSE	FALSE	1	0.839548	None	FALSE
DYNLT1	Dynein light chain Tctex-type 1	P63172	2	2	2	NA	NA	NA	FALSE	FALSE	1	1	None	FALSE
DYRK1A;DYRK1B	Dual specificity tyrosine-phosphorylation-regulated kinase 1A;Dual specificity tyrosine-phosphorylation-regulated kinase 1B	Q13627;Q9Y463	2	2	2	NA	NA	NA	FALSE	FALSE	1	1	None	FALSE
EAPP	E2F-associated phosphoprotein	Q56P03	2	2	2	NA	NA	NA	FALSE	FALSE	1	1	None	FALSE
EBAG9	Receptor-binding cancer antigen expressed on SiSo cells	O00559	2	2	2	NA	NA	NA	FALSE	FALSE	1	1	None	FALSE
EBNA1BP2	Probable rRNA-processing protein EBP2	Q99848	6	6	6	0.0286744	-0.166341	-0.226272	FALSE	FALSE	1	0.0661983	None	FALSE
ECH1	Delta(3,5)-Delta(2,4)-dienoyl-CoA isomerase, mitochondrial	Q13011	5	5	5	0.467214	0.61717	0.373661	FALSE	FALSE	0.0654878	0.157165	None	FALSE
ECHDC1	Ethylmalonyl-CoA decarboxylase	Q9NTX5	5	5	5	0.169914	0.0885487	-0.291892	FALSE	FALSE	1	1	None	FALSE
ECHS1	Enoyl-CoA hydratase, mitochondrial	P30084	8	8	8	-0.0700243	-1.25531	-1.14015	FALSE	TRUE	0.124791	0.00165073	None	FALSE
ECI1	Enoyl-CoA delta isomerase 1, mitochondrial	P42126	4	4	4	0.238682	0.303321	0.109494	TRUE	FALSE	0.00262004	0.494588	None	FALSE
ECI2	Enoyl-CoA delta isomerase 2, mitochondrial	O75521	4	4	4	0.432203	0.434044	0.223761	FALSE	FALSE	0.25166	0.771878	None	FALSE
ECM29	Proteasome-associated protein ECM29 homolog	Q5VYK3	12	12	12	0.0218858	0.157807	0.0550806	FALSE	FALSE	1	1	None	FALSE
EDC3	Enhancer of mRNA-decapping protein 3	Q96F86	1	1	1	NA	NA	NA	FALSE	FALSE	1	1	None	FALSE
EDC4	Enhancer of mRNA-decapping protein 4	Q6P2E9	13	13	13	0.17098	0.170906	0.0100849	TRUE	FALSE	0.0463982	1	None	FALSE
EEA1	Early endosome antigen 1	Q15075	4	4	4	0.361207	0.626673	0.202637	FALSE	FALSE	1	1	None	FALSE
EED	Polycomb protein EED	O75530	3	3	3	0.162339	-0.0554714	-0.164723	FALSE	FALSE	1	1	None	FALSE
EEF1A1;EEF1A1P5	Elongation factor 1-alpha 1;Putative elongation factor 1-alpha-like 3	P68104;Q5VTE0	25	25	15	-0.183283	-0.230496	-0.072385	TRUE	FALSE	0.0070065	0.056267	None	FALSE
EEF1A2	Elongation factor 1-alpha 2	Q05639	20	10	10	-0.308758	-0.175195	0.10568	TRUE	FALSE	0.0141702	0.0760954	None	FALSE
EEF1B2	Elongation factor 1-beta	P24534	9	8	8	-0.0596366	-0.280107	-0.221047	FALSE	TRUE	0.23721	0.0186703	None	FALSE
EEF1D	Elongation factor 1-delta	P29692	19	19	18	-0.385466	-0.333644	0.0353528	TRUE	FALSE	0.00426438	0.164274	None	FALSE
EEF1E1	Eukaryotic translation elongation factor 1 epsilon-1	O43324	3	3	3	-0.128259	0.04673	0.12017	FALSE	FALSE	0.60855	0.972598	None	FALSE
EEF1G	Elongation factor 1-gamma	P26641	17	17	17	-0.227744	-0.418027	-0.208395	TRUE	TRUE	0.00471507	0.00359727	None	FALSE
EEF2	Elongation factor 2	P13639	43	43	42	-0.155445	-0.0768617	0.0422142	TRUE	FALSE	0.00723824	0.088442	None	FALSE
EFCAB5	EF-hand calcium-binding domain-containing protein 5	A4FU69	2	2	2	0.458592	-1.36093	-1.81208	FALSE	FALSE	1	1	None	FALSE
EFHD2	EF-hand domain-containing protein D2	Q96C19;Q9BUP0	6	6	6	-0.147937	-0.235875	-0.0485017	FALSE	FALSE	1	1	None	FALSE
EFTUD1	Elongation factor Tu GTP-binding domain-containing protein 1	Q7Z2Z2	3	3	3	-0.659335	0.0816123	0.693141	FALSE	FALSE	1	1	None	FALSE
EFTUD2	116 kDa U5 small nuclear ribonucleoprotein component	Q15029	21	20	20	-0.0719011	0.0778005	0.0706538	FALSE	FALSE	0.117836	0.265984	None	FALSE
EGLN1	Egl nine homolog 1	Q9GZT9	1	1	1	NA	NA	NA	FALSE	FALSE	1	1	None	FALSE
EHBP1	EH domain-binding protein 1	Q8NDI1	2	2	2	NA	NA	NA	FALSE	FALSE	1	1	None	FALSE
EHBP1L1	EH domain-binding protein 1-like protein 1	Q8N3D4	10	10	10	-0.269167	0.034972	0.289466	FALSE	FALSE	0.598253	0.695046	None	FALSE
EHD1	EH domain-containing protein 1	Q9H4M9	18	18	12	-0.00117732	-0.136574	-0.0899082	FALSE	FALSE	1	0.102245	None	FALSE
EHD2	EH domain-containing protein 2	Q9NZN4	2	2	2	NA	NA	NA	FALSE	FALSE	1	1	None	FALSE
EHD4	EH domain-containing protein 4	Q9H223	11	10	9	-0.111566	0.0604725	0.266164	FALSE	FALSE	0.277099	0.688544	None	FALSE
EIF1;EIF1B	Eukaryotic translation initiation factor 1;Eukaryotic translation initiation factor 1b	P41567;O60739	4	4	4	-0.147073	-0.337847	-0.208146	TRUE	FALSE	0.0269538	0.479793	None	FALSE
EIF1AD	Probable RNA-binding protein EIF1AD	Q8N9N8	3	3	3	-0.733747	0.127501	0.780646	FALSE	FALSE	1	1	None	FALSE
EIF1AX	Eukaryotic translation initiation factor 1A, X-chromosomal	P47813	1	1	1	NA	NA	NA	FALSE	FALSE	1	1	None	FALSE
EIF2A	Eukaryotic translation initiation factor 2A;Eukaryotic translation initiation factor 2A, N-terminally processed	Q9BY44	19	19	19	-0.151448	-0.185253	-0.0660764	TRUE	FALSE	0.0292714	0.283783	None	FALSE
EIF2AK2	Interferon-induced, double-stranded RNA-activated protein kinase	P19525	8	8	8	-0.0830541	0.0223299	0.221382	FALSE	TRUE	0.403172	0.010055	None	FALSE
EIF2B1	Translation initiation factor eIF-2B subunit alpha	Q14232	8	8	8	-0.193291	-0.523112	-0.229954	TRUE	FALSE	0.0220298	0.464663	None	FALSE
EIF2B2	Translation initiation factor eIF-2B subunit beta	P49770	6	6	6	-0.0757155	0.0498967	0.0705576	FALSE	FALSE	0.339044	0.432271	None	FALSE
EIF2B3	Translation initiation factor eIF-2B subunit gamma	Q9NR50	7	7	7	-0.116189	-0.0231707	0.0801635	FALSE	FALSE	0.704478	0.561239	None	FALSE
EIF2B4	Translation initiation factor eIF-2B subunit delta	Q9UI10	9	9	9	0.108819	-0.0197686	-0.0446351	FALSE	FALSE	0.622662	1	None	FALSE
EIF2B5	Translation initiation factor eIF-2B subunit epsilon	Q13144	7	7	7	-0.252997	-0.399051	-0.219819	FALSE	FALSE	0.17222	0.682049	None	FALSE
EIF2D	Eukaryotic translation initiation factor 2D	P41214	6	6	6	-0.295978	-0.422783	-0.0699206	TRUE	FALSE	0.00238206	1	None	FALSE
EIF2S1	Eukaryotic translation initiation factor 2 subunit 1	P05198	17	17	17	-0.109943	-0.277231	-0.188535	TRUE	TRUE	0.048141	0.007836	None	FALSE
EIF2S2	Eukaryotic translation initiation factor 2 subunit 2	P20042	12	12	12	0.207035	0.0121971	-0.210866	TRUE	TRUE	0.032065	0.0286841	None	FALSE
EIF2S3;EIF2S3L	Eukaryotic translation initiation factor 2 subunit 3;Putative eukaryotic translation initiation factor 2 subunit 3-like protein	P41091;Q2VIR3	11	11	11	0.148743	-0.0495458	-0.220963	TRUE	TRUE	0.0249391	0.0165694	None	FALSE
EIF3A	Eukaryotic translation initiation factor 3 subunit A	Q14152	26	26	26	-0.144704	-0.0602259	0.0300851	TRUE	FALSE	0.00456501	0.359285	None	FALSE
EIF3B	Eukaryotic translation initiation factor 3 subunit B	P55884	28	28	28	-0.222798	-0.253614	-0.0169685	TRUE	FALSE	0.0194953	1	None	FALSE
EIF3C;EIF3CL	Eukaryotic translation initiation factor 3 subunit C;Eukaryotic translation initiation factor 3 subunit C-like protein	Q99613;B5ME19	21	21	21	-0.0951388	-0.0962408	0.00918791	FALSE	FALSE	0.0696708	1	None	FALSE
EIF3D	Eukaryotic translation initiation factor 3 subunit D	O15371	15	15	15	-0.203366	-0.0917855	0.0518942	TRUE	FALSE	0.0343085	0.464663	None	FALSE
EIF3E	Eukaryotic translation initiation factor 3 subunit E	P60228	19	19	19	-0.230718	-0.195027	0.0397238	TRUE	FALSE	0.0128692	0.452888	None	FALSE
EIF3F	Eukaryotic translation initiation factor 3 subunit F	O00303	10	10	10	-0.251626	-0.233839	-0.0150534	TRUE	FALSE	0.00590464	1	None	FALSE
EIF3G	Eukaryotic translation initiation factor 3 subunit G	O75821	11	11	11	-0.129425	-0.265917	-0.149878	TRUE	TRUE	0.0213895	0.0113194	None	FALSE
EIF3H	Eukaryotic translation initiation factor 3 subunit H	O15372	5	5	5	-0.303014	-0.234346	0.346476	FALSE	TRUE	0.253191	0.0191503	None	FALSE
EIF3I	Eukaryotic translation initiation factor 3 subunit I	Q13347	8	8	8	-0.0782343	-0.255796	-0.167763	FALSE	FALSE	0.40459	0.0786593	None	FALSE
EIF3J	Eukaryotic translation initiation factor 3 subunit J	O75822	6	6	6	-0.311532	-0.627265	-0.265596	FALSE	FALSE	0.0816067	0.0526978	None	FALSE
EIF3K	Eukaryotic translation initiation factor 3 subunit K	Q9UBQ5	5	5	5	-0.129216	-0.0508387	0.1123	FALSE	FALSE	0.121674	0.0951089	None	FALSE
EIF3L	Eukaryotic translation initiation factor 3 subunit L	Q9Y262	18	18	18	-0.113545	-0.0821253	-0.00308167	TRUE	FALSE	0.0210484	1	None	FALSE
EIF3M	Eukaryotic translation initiation factor 3 subunit M	Q7L2H7	11	11	11	-0.259145	-0.236767	0.0561282	TRUE	FALSE	0.00717435	0.18813	None	FALSE
EIF4A1	Eukaryotic initiation factor 4A-I	P60842	20	20	11	-0.258303	-0.0918106	0.132966	TRUE	TRUE	0.00322195	0.00623759	None	FALSE
EIF4A2	Eukaryotic initiation factor 4A-II;Eukaryotic initiation factor 4A-II, N-terminally processed	Q14240	15	6	6	0.0599122	0.168466	0.133517	FALSE	FALSE	0.843406	0.173157	None	FALSE
EIF4A3	Eukaryotic initiation factor 4A-III;Eukaryotic initiation factor 4A-III, N-terminally processed	P38919	16	13	13	0.0766004	0.10239	-0.018391	FALSE	FALSE	0.0916758	0.398657	None	FALSE
EIF4B	Eukaryotic translation initiation factor 4B	P23588	14	14	14	-0.15637	-0.23568	-0.200319	TRUE	TRUE	0.0060358	0.0303394	None	FALSE
EIF4E	Eukaryotic translation initiation factor 4E	P06730;A6NMX2	6	6	6	-0.0511279	-0.0399444	0.043684	FALSE	FALSE	0.277099	0.393605	None	FALSE
EIF4E2	Eukaryotic translation initiation factor 4E type 2	O60573	5	5	5	0.0549088	0.190461	-0.140551	FALSE	FALSE	0.218105	1	None	FALSE
EIF4ENIF1	Eukaryotic translation initiation factor 4E transporter	Q9NRA8	2	2	2	NA	NA	NA	FALSE	FALSE	1	1	None	FALSE
EIF4G1	Eukaryotic translation initiation factor 4 gamma 1	Q04637	32	32	28	-0.233217	-0.147076	0.0672955	TRUE	TRUE	0.00132022	0.0446197	None	FALSE
EIF4G2	Eukaryotic translation initiation factor 4 gamma 2	P78344	25	25	25	-0.286636	-0.261844	-0.0292821	TRUE	FALSE	0.00598707	0.948582	None	FALSE
EIF4H	Eukaryotic translation initiation factor 4H	Q15056	5	5	5	0.197473	0.199374	0.0172747	FALSE	FALSE	0.0952942	0.896085	None	FALSE
EIF5	Eukaryotic translation initiation factor 5	P55010	8	8	8	-0.130447	0.114646	0.144071	FALSE	FALSE	0.313143	0.2767	None	FALSE
EIF5A;EIF5AL1	Eukaryotic translation initiation factor 5A-1;Eukaryotic translation initiation factor 5A-1-like	P63241;Q6IS14;Q9GZV4	8	8	8	-0.14001	-0.084418	0.0554515	TRUE	FALSE	0.0125688	0.16494	None	FALSE
EIF5B	Eukaryotic translation initiation factor 5B	O60841	21	21	21	-0.123995	-0.297766	-0.165787	TRUE	FALSE	0.0481257	0.0552731	None	FALSE
EIF6	Eukaryotic translation initiation factor 6	P56537	9	9	9	-0.0732014	-0.248791	-0.178585	TRUE	TRUE	0.0147813	0.0386817	None	FALSE
ELAC2	Zinc phosphodiesterase ELAC protein 2	Q9BQ52	8	8	8	0.137681	-0.079474	-0.162628	FALSE	FALSE	1	0.151592	None	FALSE
ELAVL1	ELAV-like protein 1	Q15717	8	8	8	-0.0855383	0.0770545	0.103207	FALSE	FALSE	0.383509	0.206857	None	FALSE
ELAVL2	ELAV-like protein 2	Q12926	2	2	2	NA	NA	NA	FALSE	FALSE	1	1	None	FALSE
ELFN2;ELFN1	Protein phosphatase 1 regulatory subunit 29;Protein ELFN1	Q5R3F8;P0C7U0	2	2	2	NA	NA	NA	FALSE	FALSE	1	1	None	FALSE
ELMO2	Engulfment and cell motility protein 2	Q96JJ3	4	4	4	-0.21885	-0.525247	-0.268904	FALSE	FALSE	1	1	None	FALSE
ELMSAN1	ELM2 and SANT domain-containing protein 1	Q6PJG2	5	5	5	NA	NA	NA	FALSE	FALSE	1	1	None	FALSE
ELOVL1	Elongation of very long chain fatty acids protein 1	Q9BW60	1	1	1	NA	NA	NA	FALSE	FALSE	1	1	None	FALSE
ELP2	Elongator complex protein 2	Q6IA86	1	1	1	NA	NA	NA	FALSE	FALSE	1	1	None	FALSE
ELP3	Elongator complex protein 3	Q9H9T3	4	4	4	-0.0969308	-0.153894	0.0571297	FALSE	FALSE	0.428129	1	None	FALSE
ELP4	Elongator complex protein 4	Q96EB1	1	1	1	NA	NA	NA	FALSE	FALSE	1	1	None	FALSE
EMC1	ER membrane protein complex subunit 1	Q8N766	4	4	4	-0.00706203	0.195898	0.309721	FALSE	FALSE	1	0.330676	None	FALSE
EMC10	ER membrane protein complex subunit 10	Q5UCC4	1	1	1	NA	NA	NA	FALSE	FALSE	1	1	None	FALSE
EMC2	ER membrane protein complex subunit 2	Q15006	3	3	3	-0.220801	-0.164273	0.0449712	FALSE	FALSE	0.150521	1	None	FALSE
EMC3	ER membrane protein complex subunit 3	Q9P0I2	2	2	2	-0.011617	0.37629	0.346872	FALSE	FALSE	1	1	None	FALSE
EMC4	ER membrane protein complex subunit 4	Q5J8M3	2	2	2	NA	NA	NA	FALSE	FALSE	1	1	None	FALSE
EMD	Emerin	P50402	3	3	3	0.278725	0.968011	0.670207	FALSE	FALSE	0.773178	0.230935	None	FALSE
EMG1	Ribosomal RNA small subunit methyltransferase NEP1	Q92979	7	7	7	-0.0186534	-0.247981	-0.293136	FALSE	TRUE	1	0.0165694	None	FALSE
EML1	Echinoderm microtubule-associated protein-like 1	O00423	1	1	1	NA	NA	NA	FALSE	FALSE	1	1	None	FALSE
EML3	Echinoderm microtubule-associated protein-like 3	Q32P44	2	2	2	NA	NA	NA	FALSE	FALSE	1	1	None	FALSE
EML4	Echinoderm microtubule-associated protein-like 4	Q9HC35	7	7	7	0.0230477	0.17995	0.343196	FALSE	FALSE	1	0.088533	None	FALSE
ENAH	Protein enabled homolog	Q8N8S7	4	4	4	0.096666	0.72253	0.691161	FALSE	FALSE	0.139112	0.12955	None	FALSE
ENO1	Alpha-enolase	P06733;P13929	20	20	17	-0.022097	0.103589	0.0909944	FALSE	TRUE	0.477981	0.0191888	None	FALSE
ENO2	Gamma-enolase	P09104	13	10	10	0.052605	0.288131	0.214332	FALSE	TRUE	0.537627	0.005193	None	FALSE
ENOPH1	Enolase-phosphatase E1	Q9UHY7	5	5	5	-0.0883482	-0.043837	0.129717	FALSE	FALSE	0.61288	0.745907	None	FALSE
ENOSF1	Mitochondrial enolase superfamily member 1	Q7L5Y1	1	1	1	NA	NA	NA	FALSE	FALSE	1	1	None	FALSE
ENTPD8	Ectonucleoside triphosphate diphosphohydrolase 8	Q5MY95	1	1	1	NA	NA	NA	FALSE	FALSE	1	1	None	FALSE
EP300	Histone acetyltransferase p300	Q09472	1	1	1	NA	NA	NA	FALSE	FALSE	1	1	None	FALSE
EPB41L2	Band 4.1-like protein 2	O43491;Q9H4G0	26	26	24	0.355222	0.305561	-0.012035	TRUE	FALSE	0.0060358	0.828512	None	FALSE
EPB41L3	Band 4.1-like protein 3;Band 4.1-like protein 3, N-terminally processed	Q9Y2J2	23	21	21	-0.0343002	-0.120348	-0.173364	FALSE	FALSE	1	0.139519	None	FALSE
EPHA2	Ephrin type-A receptor 2	P29317	9	9	9	-0.0502953	-0.29775	-0.221266	FALSE	FALSE	0.61535	0.157165	None	FALSE
EPHB2;EPHB1;EPHA7	Ephrin type-B receptor 2;Ephrin type-B receptor 1;Ephrin type-A receptor 7	P29323;P54762;Q15375	2	2	2	NA	NA	NA	FALSE	FALSE	1	1	None	FALSE
EPHX1	Epoxide hydrolase 1	P07099	6	6	6	0.308332	0.770963	0.542883	FALSE	FALSE	0.324615	0.0996414	None	FALSE
EPN1	Epsin-1	Q9Y6I3	3	3	3	NA	NA	NA	FALSE	FALSE	1	1	None	FALSE
EPN3	Epsin-3	Q9H201	1	1	1	NA	NA	NA	FALSE	FALSE	1	1	None	FALSE
EPPK1	Epiplakin	P58107	7	1	1	NA	NA	NA	FALSE	FALSE	1	1	None	FALSE
EPRS	Bifunctional glutamate/proline--tRNA ligase;Glutamate--tRNA ligase;Proline--tRNA ligase	P07814	41	41	41	-0.0202454	-0.141024	-0.106894	FALSE	TRUE	0.802554	0.0273627	None	FALSE
EPS15	Epidermal growth factor receptor substrate 15	P42566	6	6	6	-0.116642	0.201537	0.401073	FALSE	FALSE	1	0.771858	None	FALSE
EPS15L1	Epidermal growth factor receptor substrate 15-like 1	Q9UBC2	2	2	2	NA	NA	NA	FALSE	FALSE	1	1	None	FALSE
EPS8L2	Epidermal growth factor receptor kinase substrate 8-like protein 2	Q9H6S3	4	4	4	-0.0303633	0.0432993	0.0373728	FALSE	FALSE	1	1	None	FALSE
ERAL1	GTPase Era, mitochondrial	O75616	1	1	1	NA	NA	NA	FALSE	FALSE	1	1	None	FALSE
ERAP1	Endoplasmic reticulum aminopeptidase 1	Q9NZ08	3	3	3	0.622274	0.273098	-0.378457	FALSE	FALSE	1	1	None	FALSE
ERBB2	Receptor tyrosine-protein kinase erbB-2	P04626	1	1	1	NA	NA	NA	FALSE	FALSE	1	1	None	FALSE
ERBB2IP	Protein LAP2	Q96RT1	3	3	3	0.281599	0.15971	-0.187728	FALSE	FALSE	0.133977	0.126707	None	FALSE
ERC1	ELKS/Rab6-interacting/CAST family member 1	Q8IUD2	7	7	7	0.134978	0.197018	-0.0643598	FALSE	FALSE	0.877649	1	None	FALSE
ERCC1	DNA excision repair protein ERCC-1	P07992	1	1	1	NA	NA	NA	FALSE	FALSE	1	1	None	FALSE
ERCC4	DNA repair endonuclease XPF	Q92889	1	1	1	NA	NA	NA	FALSE	FALSE	1	1	None	FALSE
ERCC5	DNA repair protein complementing XP-G cells	P28715	3	3	3	NA	NA	NA	FALSE	FALSE	1	1	None	FALSE
ERCC6L	DNA excision repair protein ERCC-6-like	Q2NKX8	2	2	2	-0.0512945	0.297837	0.382944	FALSE	FALSE	1	1	None	FALSE
ERGIC2	Endoplasmic reticulum-Golgi intermediate compartment protein 2	Q96RQ1	2	2	2	-0.0491905	0.284579	0.252318	FALSE	FALSE	1	0.313338	None	FALSE
ERH	Enhancer of rudimentary homolog	P84090	3	3	3	-0.0761681	0.0859426	0.133087	FALSE	FALSE	0.482099	0.430809	None	FALSE
ERI1	3-5 exoribonuclease 1	Q8IV48	2	2	2	NA	NA	NA	FALSE	FALSE	1	1	None	FALSE
ERI3	ERI1 exoribonuclease 3	O43414	3	3	3	0.139912	0.0708553	-0.119772	FALSE	FALSE	0.160729	0.358865	None	FALSE
ERLIN1	Erlin-1	O75477	7	7	5	0.210393	0.0251141	-0.188581	FALSE	TRUE	0.133518	0.015897	None	FALSE
ERLIN2	Erlin-2	O94905	7	5	5	0.253194	0.173807	-0.133411	FALSE	FALSE	0.672342	0.606955	None	FALSE
ERO1L	ERO1-like protein alpha	Q96HE7;Q86YB8	16	16	16	0.140098	0.334205	0.178649	FALSE	FALSE	0.115601	0.0522165	None	FALSE
ERP29	Endoplasmic reticulum resident protein 29	P30040	10	10	10	0.432063	0.171745	-0.23693	TRUE	TRUE	0.00185493	0.0052202	None	FALSE
ERP44	Endoplasmic reticulum resident protein 44	Q9BS26	7	7	7	-0.385451	-0.236475	0.175378	TRUE	FALSE	0.0073411	0.442669	None	FALSE
ESCO1	N-acetyltransferase ESCO1	Q5FWF5	1	1	1	NA	NA	NA	FALSE	FALSE	1	1	None	FALSE
ESCO2	N-acetyltransferase ESCO2	Q56NI9	4	4	4	NA	NA	NA	FALSE	FALSE	1	1	None	FALSE
ESD	S-formylglutathione hydrolase	P10768	9	9	9	0.0274635	-0.46021	-0.434953	FALSE	TRUE	0.671091	0.00314676	None	FALSE
ESF1	ESF1 homolog	Q9H501	4	4	4	NA	NA	NA	FALSE	FALSE	1	1	None	FALSE
ESYT1	Extended synaptotagmin-1	Q9BSJ8	22	22	22	0.109018	0.124455	0.048037	TRUE	FALSE	0.011119	0.59424	None	FALSE
ESYT2	Extended synaptotagmin-2	A0FGR8	3	3	3	NA	NA	NA	FALSE	FALSE	1	1	None	FALSE
ETF1	Eukaryotic peptide chain release factor subunit 1	P62495	11	11	11	-0.176173	-0.290007	-0.0857991	TRUE	FALSE	0.0432179	0.0726855	None	FALSE
ETFA	Electron transfer flavoprotein subunit alpha, mitochondrial	P13804	8	8	8	-0.0016333	0.0115433	-0.0130222	FALSE	FALSE	1	1	None	FALSE
ETFB	Electron transfer flavoprotein subunit beta	P38117	7	7	7	-0.0915779	-0.0150169	0.0976658	FALSE	FALSE	0.323852	0.234721	None	FALSE
ETHE1	Persulfide dioxygenase ETHE1, mitochondrial	O95571	6	6	6	-0.0307619	0.183608	0.208611	FALSE	FALSE	1	0.133608	None	FALSE
ETNK1	Ethanolamine kinase 1	Q9HBU6	2	2	2	0.172527	-0.398739	-0.442597	FALSE	FALSE	1	0.129685	None	FALSE
ETV3	ETS translocation variant 3	P41162	1	1	1	NA	NA	NA	FALSE	FALSE	1	1	None	FALSE
ETV6	Transcription factor ETV6	P41212	1	1	1	NA	NA	NA	FALSE	FALSE	1	1	None	FALSE
EVA1A	Protein eva-1 homolog A	Q9H8M9	1	1	1	NA	NA	NA	FALSE	FALSE	1	1	None	FALSE
EVC	Ellis-van Creveld syndrome protein	P57679	1	1	1	NA	NA	NA	FALSE	FALSE	1	1	None	FALSE
EWSR1	RNA-binding protein EWS	Q01844	5	5	5	0.0531834	0.186368	0.0821901	TRUE	TRUE	0.0366258	0.0286841	None	FALSE
EXD2	Exonuclease 3-5 domain-containing protein 2	Q9NVH0	1	1	1	NA	NA	NA	FALSE	FALSE	1	1	None	FALSE
EXOC1	Exocyst complex component 1	Q9NV70	4	4	4	NA	NA	NA	FALSE	FALSE	1	1	None	FALSE
EXOC2	Exocyst complex component 2	Q96KP1	2	2	2	NA	NA	NA	FALSE	FALSE	1	1	None	FALSE
EXOC4	Exocyst complex component 4	Q96A65	4	4	4	-0.409202	-0.521618	-0.102698	FALSE	FALSE	1	1	None	FALSE
EXOC5	Exocyst complex component 5	O00471	3	3	3	NA	NA	NA	FALSE	FALSE	1	1	None	FALSE
EXOC6B	Exocyst complex component 6B	Q9Y2D4	3	3	3	NA	0.0173518	NA	FALSE	FALSE	1	1	None	FALSE
EXOC7	Exocyst complex component 7	Q9UPT5	2	2	2	NA	NA	NA	FALSE	FALSE	1	1	None	FALSE
EXOG	Nuclease EXOG, mitochondrial	Q9Y2C4	2	2	2	NA	NA	NA	FALSE	FALSE	1	1	None	FALSE
EXOSC1	Exosome complex component CSL4	Q9Y3B2	2	2	2	NA	NA	NA	FALSE	FALSE	1	1	None	FALSE
EXOSC10	Exosome component 10	Q01780	9	9	9	-0.204729	-0.344707	-0.0562564	TRUE	FALSE	0.0381481	1	None	FALSE
EXOSC2	Exosome complex component RRP4	Q13868	6	6	6	-0.042625	-0.271072	-0.315596	FALSE	FALSE	1	0.139397	None	FALSE
EXOSC3	Exosome complex component RRP40	Q9NQT5	3	3	3	-0.181884	-0.189527	-0.0571955	FALSE	FALSE	0.690828	1	None	FALSE
EXOSC4	Exosome complex component RRP41	Q9NPD3	5	5	5	-0.436689	-0.503358	-0.00893872	FALSE	FALSE	0.0756316	1	None	FALSE
EXOSC6	Exosome complex component MTR3	Q5RKV6	2	2	2	-0.268462	-0.28733	-0.0330697	FALSE	FALSE	0.0738522	1	None	FALSE
EXOSC7	Exosome complex component RRP42	Q15024	4	4	4	-0.122487	-0.235454	-0.140367	FALSE	FALSE	0.251625	0.262048	None	FALSE
EXOSC8	Exosome complex component RRP43	Q96B26	1	1	1	-0.535374	-0.0561762	0.443501	FALSE	FALSE	1	1	None	FALSE
EXOSC9	Exosome complex component RRP45	Q06265	6	6	6	-0.252279	-0.277725	-0.0844101	FALSE	FALSE	0.100873	1	None	FALSE
EYA3	Eyes absent homolog 3	Q99504	4	4	4	-0.0907517	-0.140212	-0.047725	FALSE	FALSE	0.242746	0.645245	None	FALSE
EZR	Ezrin	P15311	18	11	11	0.01494	-0.201253	-0.184141	FALSE	TRUE	1	0.019353	None	FALSE
FABP5	Fatty acid-binding protein, epidermal	Q01469;A8MUU1	8	8	8	-0.54131	-0.383823	0.0388054	TRUE	FALSE	0.000951692	0.348591	None	FALSE
FADD	FAS-associated death domain protein	Q13158	2	2	2	NA	NA	NA	FALSE	FALSE	1	1	None	FALSE
FADS1	Fatty acid desaturase 1	O60427	1	1	1	NA	NA	NA	FALSE	FALSE	1	1	None	FALSE
FADS2	Fatty acid desaturase 2	O95864	7	7	7	-0.0445739	-0.213187	-0.108375	FALSE	FALSE	0.795759	0.480382	None	FALSE
FAF1	FAS-associated factor 1	Q9UNN5	2	2	2	NA	NA	NA	FALSE	FALSE	1	1	None	FALSE
FAF2	FAS-associated factor 2	Q96CS3	5	5	5	0.073658	0.0220852	0.0576483	FALSE	FALSE	0.482321	1	None	FALSE
FAH	Fumarylacetoacetase	P16930	1	1	1	NA	NA	NA	FALSE	FALSE	1	1	None	FALSE
FAHD1	Acylpyruvase FAHD1, mitochondrial	Q6P587	4	4	4	-0.0453537	-0.106281	-0.09558	FALSE	FALSE	0.897183	0.402529	None	FALSE
FAHD2A;FAHD2B	Fumarylacetoacetate hydrolase domain-containing protein 2A;Fumarylacetoacetate hydrolase domain-containing protein 2B	Q96GK7;Q6P2I3	4	4	4	-0.131727	-0.0196447	0.0693212	FALSE	FALSE	0.456019	0.889119	None	FALSE
FAM111A	Protein FAM111A	Q96PZ2	1	1	1	NA	NA	NA	FALSE	FALSE	1	1	None	FALSE
FAM111B	Protein FAM111B	Q6SJ93	2	2	2	NA	NA	NA	FALSE	FALSE	1	1	None	FALSE
FAM114A1	Protein NOXP20	Q8IWE2	4	4	4	-0.0183858	0.225601	0.188644	FALSE	FALSE	1	0.227702	None	FALSE
FAM118A	Protein FAM118A	Q9NWS6	1	1	1	NA	NA	NA	FALSE	FALSE	1	1	None	FALSE
FAM120A	Constitutive coactivator of PPAR-gamma-like protein 1	Q9NZB2;Q5T035	9	9	9	0.208129	0.0944208	0.147773	FALSE	FALSE	0.159759	0.264019	None	FALSE
FAM122A	Protein FAM122A	Q96E09	2	2	2	NA	NA	NA	FALSE	FALSE	1	1	None	FALSE
FAM122B	Protein FAM122B	Q7Z309	2	2	2	NA	NA	NA	FALSE	FALSE	1	1	None	FALSE
FAM129B	Niban-like protein 1	Q96TA1	6	6	6	-0.277892	-0.287135	0.0635545	FALSE	FALSE	0.993086	1	None	FALSE
FAM134A	Protein FAM134A	Q8NC44	3	3	3	NA	NA	NA	FALSE	FALSE	1	1	None	FALSE
FAM134C	Protein FAM134C	Q86VR2	2	2	2	-0.0175341	-0.0706934	-0.0323028	FALSE	FALSE	1	1	None	FALSE
FAM171A1	Protein FAM171A1	Q5VUB5	6	6	6	NA	NA	NA	FALSE	FALSE	1	1	None	FALSE
FAM175B	BRISC complex subunit Abro1	Q15018	2	2	2	-0.272237	-0.151049	0.101577	FALSE	FALSE	0.678894	1	None	FALSE
FAM179B	Protein FAM179B	Q9Y4F4	3	3	3	NA	NA	NA	FALSE	FALSE	1	1	None	FALSE
FAM192A	Protein FAM192A	Q9GZU8	2	2	2	0.673737	-0.370545	-1.05814	FALSE	FALSE	1	1	None	FALSE
FAM193A	Protein FAM193A	P78312	3	3	3	NA	NA	NA	FALSE	FALSE	1	1	None	FALSE
FAM210B	Protein FAM210B	Q96KR6	2	2	2	NA	NA	NA	FALSE	FALSE	1	1	None	FALSE
FAM219A	Protein FAM219A	Q8IW50	1	1	1	NA	NA	NA	FALSE	FALSE	1	1	None	FALSE
FAM21A;FAM21C	WASH complex subunit FAM21A;WASH complex subunit FAM21C	Q641Q2;Q9Y4E1;Q5SRD0	11	11	11	NA	NA	NA	FALSE	FALSE	1	1	None	FALSE
FAM45A;FAM45B	Protein FAM45A;Protein FAM45B	Q8TCE6;Q6NSW5	1	1	1	NA	NA	NA	FALSE	FALSE	1	1	None	FALSE
FAM49B	Protein FAM49B	Q9NUQ9;Q9H0Q0	10	10	10	0.142789	0.436477	0.32732	TRUE	TRUE	0.0486797	0.0100192	None	FALSE
FAM50A;FAM50B	Protein FAM50A;Protein FAM50B	Q14320;Q9Y247	3	3	3	0.0775164	-0.595685	-0.421013	FALSE	FALSE	1	1	None	FALSE
FAM65A	Protein FAM65A	Q6ZS17	5	5	5	NA	NA	NA	FALSE	FALSE	1	1	None	FALSE
FAM98A	Protein FAM98A	Q8NCA5	7	6	6	-0.174971	-0.245417	0.0358665	FALSE	FALSE	0.313146	1	None	FALSE
FAM98B	Protein FAM98B	Q52LJ0	9	9	8	0.11426	0.24766	0.138801	TRUE	FALSE	0.0200249	0.120041	None	FALSE
FANCD2	Fanconi anemia group D2 protein	Q9BXW9	1	1	1	NA	NA	NA	FALSE	FALSE	1	1	None	FALSE
FANCI	Fanconi anemia group I protein	Q9NVI1	5	5	5	0.0357084	-0.248491	-0.305985	FALSE	FALSE	1	0.10103	None	FALSE
FARS2	Phenylalanine--tRNA ligase, mitochondrial	O95363	1	1	1	NA	NA	NA	FALSE	FALSE	1	1	None	FALSE
FARSA	Phenylalanine--tRNA ligase alpha subunit	Q9Y285	9	9	9	-0.229256	-0.269774	-0.0364527	TRUE	FALSE	0.00717435	1	None	FALSE
FARSB	Phenylalanine--tRNA ligase beta subunit	Q9NSD9	13	13	13	-0.290219	-0.231414	-0.0266722	TRUE	FALSE	0.0164007	0.999661	None	FALSE
FAS	Tumor necrosis factor receptor superfamily member 6	P25445	1	1	1	NA	NA	NA	FALSE	FALSE	1	1	None	FALSE
FASN	Fatty acid synthase;[Acyl-carrier-protein] S-acetyltransferase;[Acyl-carrier-protein] S-malonyltransferase;3-oxoacyl-[acyl-carrier-protein] synthase;3-oxoacyl-[acyl-carrier-protein] reductase;3-hydroxyacyl-[acyl-carrier-protein] dehydratase;Enoyl-[acyl-carrier-protein] reductase;Oleoyl-[acyl-carrier-protein] hydrolase	P49327	67	67	67	-0.0467805	-0.587466	-0.554038	TRUE	TRUE	0.0118518	0.000823164	None	FALSE
FASTKD2	FAST kinase domain-containing protein 2	Q9NYY8	2	2	2	-0.964883	NA	NA	FALSE	FALSE	1	1	None	FALSE
FASTKD5	FAST kinase domain-containing protein 5	Q7L8L6	2	2	2	-0.462893	-0.690288	-0.174475	FALSE	FALSE	1	1	None	FALSE
FAT1	Protocadherin Fat 1;Protocadherin Fat 1, nuclear form	Q14517	3	3	3	NA	NA	NA	FALSE	FALSE	1	1	None	FALSE
FAU	40S ribosomal protein S30	P62861	1	1	1	NA	NA	NA	FALSE	FALSE	1	1	None	FALSE
FBL	rRNA 2-O-methyltransferase fibrillarin	P22087	6	6	4	-0.324858	-0.374764	-0.0869399	TRUE	FALSE	0.0407492	0.794315	None	FALSE
FBLL1	rRNA/tRNA 2-O-methyltransferase fibrillarin-like protein 1	A6NHQ2	3	1	1	NA	NA	NA	FALSE	FALSE	1	1	None	FALSE
FBXL18	F-box/LRR-repeat protein 18	Q96ME1	5	5	5	0.108731	-0.0913795	-0.0818002	FALSE	FALSE	1	1	None	FALSE
FBXO22	F-box only protein 22	Q8NEZ5	3	3	3	-0.0603923	-0.0246825	0.0574953	FALSE	FALSE	1	1	None	FALSE
FBXO28	F-box only protein 28	Q9NVF7	3	3	3	NA	NA	NA	FALSE	FALSE	1	1	None	FALSE
FBXO3	F-box only protein 3	Q9UK99	1	1	1	NA	NA	NA	FALSE	FALSE	1	1	None	FALSE
FBXO30	F-box only protein 30	Q8TB52	3	3	3	NA	NA	NA	FALSE	FALSE	1	1	None	FALSE
FCF1	rRNA-processing protein FCF1 homolog	Q9Y324	1	1	1	NA	NA	NA	FALSE	FALSE	1	1	None	FALSE
FCRL3	Fc receptor-like protein 3	Q96P31	2	2	2	NA	NA	NA	FALSE	FALSE	1	1	None	FALSE
FDFT1	Squalene synthase	P37268	4	4	4	-0.227351	0.063992	0.372014	TRUE	TRUE	0.0451175	0.0451909	None	FALSE
FDPS	Farnesyl pyrophosphate synthase	P14324	5	5	5	0.142704	0.0300077	-0.158896	FALSE	FALSE	0.138677	0.177031	None	FALSE
FDXR	NADPH:adrenodoxin oxidoreductase, mitochondrial	P22570	18	18	18	-0.00448928	-0.00769768	-0.0415939	FALSE	FALSE	1	0.244643	None	FALSE
FEN1	Flap endonuclease 1	P39748	12	12	12	0.151133	0.105624	-0.0416889	TRUE	FALSE	0.0125688	0.0990861	None	FALSE
FERMT2	Fermitin family homolog 2	Q96AC1;Q9BQL6	11	11	11	0.215335	0.661535	0.429759	TRUE	TRUE	0.0279363	0.00174068	None	FALSE
FGFR1OP	FGFR1 oncogene partner	O95684	5	5	5	NA	NA	NA	FALSE	FALSE	1	1	None	FALSE
FH	Fumarate hydratase, mitochondrial	P07954	10	10	10	0.021037	-0.113557	-0.145142	FALSE	TRUE	0.722052	0.00947524	None	FALSE
FHL1	Four and a half LIM domains protein 1	Q13642	6	6	6	0.332507	0.513287	0.175638	TRUE	FALSE	0.0293116	0.297538	None	FALSE
FHL2	Four and a half LIM domains protein 2	Q14192	8	8	8	-0.164831	0.0853756	0.0977688	FALSE	FALSE	0.0553899	0.474466	None	FALSE
FHL3	Four and a half LIM domains protein 3	Q13643	1	1	1	NA	NA	NA	FALSE	FALSE	1	1	None	FALSE
FHOD1	FH1/FH2 domain-containing protein 1	Q9Y613	14	14	14	0.142396	-0.188635	-0.32039	FALSE	TRUE	0.140829	0.0264962	None	FALSE
FIP1L1	Pre-mRNA 3-end-processing factor FIP1	Q6UN15	7	7	7	-0.0941036	-0.047762	0.218272	FALSE	TRUE	0.638636	0.0196326	None	FALSE
FIS1	Mitochondrial fission 1 protein	Q9Y3D6	3	3	3	-0.293963	-0.290743	-0.26102	FALSE	FALSE	0.83303	1	None	FALSE
FKBP10	Peptidyl-prolyl cis-trans isomerase FKBP10	Q96AY3	7	7	7	0.059529	0.24711	0.234424	FALSE	TRUE	0.76461	0.0367966	None	FALSE
FKBP15	FK506-binding protein 15	Q5T1M5	5	5	5	NA	NA	NA	FALSE	FALSE	1	1	None	FALSE
FKBP1A	Peptidyl-prolyl cis-trans isomerase FKBP1A	P62942	5	5	5	0.639662	0.332444	0.0807083	TRUE	FALSE	0.00607102	1	Up	FALSE
FKBP2	Peptidyl-prolyl cis-trans isomerase FKBP2	P26885	2	2	2	0.0824022	0.165217	0.0435927	FALSE	FALSE	0.632113	0.877218	None	FALSE
FKBP3	Peptidyl-prolyl cis-trans isomerase FKBP3	Q00688	7	7	7	0.315379	0.270764	-0.126055	TRUE	FALSE	0.0189423	0.13576	None	FALSE
FKBP4	Peptidyl-prolyl cis-trans isomerase FKBP4;Peptidyl-prolyl cis-trans isomerase FKBP4, N-terminally processed	Q02790	25	25	25	-0.401689	-0.30231	0.104449	TRUE	TRUE	0.0010113	0.033784	None	FALSE
FKBP8	Peptidyl-prolyl cis-trans isomerase FKBP8	Q14318	3	3	3	-0.337436	0.046019	0.511395	FALSE	FALSE	0.739143	0.393605	None	FALSE
FLAD1	FAD synthase;Molybdenum cofactor biosynthesis protein-like region;FAD synthase region	Q8NFF5	4	4	4	0.000379168	-0.0899413	-0.064421	FALSE	FALSE	1	1	None	FALSE
FLII	Protein flightless-1 homolog	Q13045	10	10	10	-0.216743	-0.105115	0.152252	FALSE	FALSE	0.0932847	0.17263	None	FALSE
FLNA	Filamin-A	P21333	89	83	83	0.335028	0.0463696	-0.297932	TRUE	TRUE	0.000601214	0.000921924	None	FALSE
FLNB	Filamin-B	O75369	73	67	67	0.00405742	-0.00508212	-0.0137294	FALSE	FALSE	1	0.507985	None	FALSE
FLNC	Filamin-C	Q14315	104	104	96	-0.56074	-0.901007	-0.340388	TRUE	TRUE	0.00185493	0.000873726	None	FALSE
FLOT1	Flotillin-1	O75955	4	4	4	0.296503	0.648875	0.346636	TRUE	TRUE	0.00613578	0.00445417	None	FALSE
FLOT2	Flotillin-2	Q14254	4	4	4	0.372022	0.553508	0.24518	FALSE	FALSE	0.219444	0.0721387	None	FALSE
FMNL1	Formin-like protein 1	O95466	3	3	3	NA	NA	NA	FALSE	FALSE	1	1	None	FALSE
FN1	Fibronectin;Anastellin;Ugl-Y1;Ugl-Y2;Ugl-Y3	P02751	2	2	2	NA	NA	NA	FALSE	FALSE	1	1	None	FALSE
FNBP1	Formin-binding protein 1	Q96RU3	2	2	2	NA	NA	NA	FALSE	FALSE	1	1	None	FALSE
FNBP1L	Formin-binding protein 1-like	Q5T0N5	4	4	4	0.281797	0.451707	0.183899	FALSE	TRUE	1	0.0374557	None	FALSE
FNBP4	Formin-binding protein 4	Q8N3X1	5	5	5	NA	NA	NA	FALSE	FALSE	1	1	None	FALSE
FNTA	Protein farnesyltransferase/geranylgeranyltransferase type-1 subunit alpha	P49354	3	3	3	-0.296235	-0.187125	0.174585	FALSE	FALSE	0.610454	1	None	FALSE
FNTB	Protein farnesyltransferase subunit beta	P49356	1	1	1	NA	NA	NA	FALSE	FALSE	1	1	None	FALSE
FOSL2	Fos-related antigen 2	P15408	2	2	2	NA	NA	NA	FALSE	FALSE	1	1	None	FALSE
FOXK1	Forkhead box protein K1	P85037	8	8	8	NA	NA	NA	FALSE	FALSE	1	1	None	FALSE
FOXK2	Forkhead box protein K2	Q01167	1	1	1	NA	NA	NA	FALSE	FALSE	1	1	None	FALSE
FOXO1	Forkhead box protein O1	Q12778	1	1	1	NA	NA	NA	FALSE	FALSE	1	1	None	FALSE
FRYL	Protein furry homolog-like	O94915	3	3	3	NA	NA	NA	FALSE	FALSE	1	1	None	FALSE
FSCN1	Fascin	Q16658	15	15	15	0.662225	1.05917	0.398872	TRUE	TRUE	0.00322195	0.00450274	Up	FALSE
FSD1	Fibronectin type III and SPRY domain-containing protein 1	Q9BTV5	2	2	2	1.07327	0.477781	-0.593703	FALSE	FALSE	1	1	None	FALSE
FSIP2	Fibrous sheath-interacting protein 2	Q5CZC0	6	6	6	0.66102	-0.0397107	-0.689008	FALSE	FALSE	1	1	None	FALSE
FSTL1	Follistatin-related protein 1	Q12841	1	1	1	NA	NA	NA	FALSE	FALSE	1	1	None	FALSE
FTO	Alpha-ketoglutarate-dependent dioxygenase FTO	Q9C0B1	9	9	9	-0.0555156	0.152948	0.314384	FALSE	TRUE	0.948192	0.0256393	None	FALSE
FTSJ3	pre-rRNA processing protein FTSJ3	Q8IY81	15	15	15	-0.0421199	-0.391157	-0.396944	FALSE	TRUE	0.769473	0.0165694	None	FALSE
FUBP1	Far upstream element-binding protein 1	Q96AE4	16	16	15	0.116058	0.0878454	-0.0585835	TRUE	FALSE	0.0131011	0.334179	None	FALSE
FUBP3	Far upstream element-binding protein 3	Q96I24	7	7	7	0.134634	0.286655	0.0409958	FALSE	FALSE	0.440383	0.57496	None	FALSE
FUCA1	Tissue alpha-L-fucosidase	P04066	1	1	1	NA	NA	NA	FALSE	FALSE	1	1	None	FALSE
FUS	RNA-binding protein FUS	P35637	6	6	4	-0.0593476	-0.00966489	0.0216946	FALSE	FALSE	0.0823035	0.228303	None	FALSE
FXR1	Fragile X mental retardation syndrome-related protein 1	P51114	12	12	10	-0.138171	-0.0628124	0.108815	FALSE	FALSE	0.340432	0.285808	None	FALSE
FXR2	Fragile X mental retardation syndrome-related protein 2	P51116;Q06787	5	3	3	-0.233719	0.179256	0.464982	FALSE	FALSE	1	1	None	FALSE
G3BP1	Ras GTPase-activating protein-binding protein 1	Q13283	17	17	15	-0.22656	-0.187039	0.0666777	TRUE	TRUE	0.0135893	0.0409981	None	FALSE
G3BP2	Ras GTPase-activating protein-binding protein 2	Q9UN86	8	6	6	-0.497831	-0.274061	0.0765394	TRUE	FALSE	0.0060358	0.464316	None	FALSE
G6PD	Glucose-6-phosphate 1-dehydrogenase	P11413	15	15	15	0.661745	0.413598	-0.273103	TRUE	TRUE	0.00262004	0.0122109	Up	TRUE
GAA	Lysosomal alpha-glucosidase;76 kDa lysosomal alpha-glucosidase;70 kDa lysosomal alpha-glucosidase	P10253	7	7	7	0.0480829	0.400421	0.20165	FALSE	FALSE	0.690452	0.129864	None	FALSE
GAB3	GRB2-associated-binding protein 3	Q8WWW8	2	2	2	NA	NA	NA	FALSE	FALSE	1	1	None	FALSE
GAB4	GRB2-associated-binding protein 4	Q2WGN9	1	1	1	NA	NA	NA	FALSE	FALSE	1	1	None	FALSE
GABARAPL2	Gamma-aminobutyric acid receptor-associated protein-like 2	P60520	2	2	2	-0.589724	-0.293571	0.260869	FALSE	FALSE	1	1	None	FALSE
GABPA	GA-binding protein alpha chain	Q06546	2	2	2	1.16266	0.479644	-0.551226	FALSE	FALSE	1	1	None	FALSE
GALE	UDP-glucose 4-epimerase	Q14376	11	11	11	-0.148879	0.0340349	0.226488	TRUE	TRUE	0.0317437	0.00506825	None	FALSE
GALK1	Galactokinase	P51570	1	1	1	0.233397	0.247806	-0.0240617	FALSE	FALSE	1	1	None	FALSE
GALNT2	Polypeptide N-acetylgalactosaminyltransferase 2;Polypeptide N-acetylgalactosaminyltransferase 2 soluble form	Q10471	5	5	5	-0.0736996	0.377688	0.259137	FALSE	FALSE	1	0.0572119	None	FALSE
GAMT	Guanidinoacetate N-methyltransferase	Q14353	2	2	2	-0.0559908	0.549274	0.587438	FALSE	TRUE	1	0.045328	None	FALSE
GAN	Gigaxonin	Q9H2C0	2	2	2	0.507617	-0.0197699	-0.559983	FALSE	FALSE	1	1	None	FALSE
GANAB	Neutral alpha-glucosidase AB	Q14697	28	28	28	0.240062	0.412947	0.113119	TRUE	TRUE	0.0060358	0.0368887	None	FALSE
GAPDH	Glyceraldehyde-3-phosphate dehydrogenase	P04406;O14556	16	16	16	0.0286159	-0.247805	-0.288983	FALSE	TRUE	0.079906	0.00116582	None	FALSE
GAPVD1	GTPase-activating protein and VPS9 domain-containing protein 1	Q14C86	3	3	3	NA	NA	NA	FALSE	FALSE	1	1	None	FALSE
GARS	Glycine--tRNA ligase	P41250	19	19	19	-0.199977	-0.211882	-0.0597689	TRUE	FALSE	0.00257349	0.165751	None	FALSE
GART	Trifunctional purine biosynthetic protein adenosine-3;Phosphoribosylamine--glycine ligase;Phosphoribosylformylglycinamidine cyclo-ligase;Phosphoribosylglycinamide formyltransferase	P22102	25	25	25	-0.0392248	-0.170541	-0.152175	FALSE	TRUE	0.113187	0.0242292	None	FALSE
GATAD2A	Transcriptional repressor p66-alpha	Q86YP4	2	1	1	NA	NA	NA	FALSE	FALSE	1	1	None	FALSE
GATAD2B	Transcriptional repressor p66-beta	Q8WXI9	8	8	7	-0.0429868	0.24322	0.291376	FALSE	TRUE	0.825345	0.0346384	None	FALSE
GBAS	Protein NipSnap homolog 2	O75323	2	2	2	NA	NA	NA	FALSE	FALSE	1	1	None	FALSE
GBE1	1,4-alpha-glucan-branching enzyme	Q04446	8	8	8	-0.154986	-0.124158	0.054458	FALSE	FALSE	0.0942203	0.583344	None	FALSE
GBF1	Golgi-specific brefeldin A-resistance guanine nucleotide exchange factor 1	Q92538	14	14	14	0.037913	0.207046	0.0179665	FALSE	FALSE	1	1	None	FALSE
GCA	Grancalcin	P28676	3	3	3	0.612852	0.302639	-0.329589	TRUE	FALSE	0.0499709	0.579053	Up	FALSE
GCC2	GRIP and coiled-coil domain-containing protein 2	Q8IWJ2	2	2	2	NA	NA	NA	FALSE	FALSE	1	1	None	FALSE
GCFC2	GC-rich sequence DNA-binding factor 2	P16383	3	3	3	NA	NA	NA	FALSE	FALSE	1	1	None	FALSE
GCLM	Glutamate--cysteine ligase regulatory subunit	P48507	1	1	1	NA	NA	NA	FALSE	FALSE	1	1	None	FALSE
GCN1L1	Translational activator GCN1	Q92616	59	59	59	0.102809	-0.141495	-0.26413	TRUE	TRUE	0.0307067	0.00111861	None	FALSE
GCSH	Glycine cleavage system H protein, mitochondrial	P23434	2	2	2	0.169211	-0.105636	-0.264935	FALSE	TRUE	0.126951	0.0143985	None	FALSE
GDAP1	Ganglioside-induced differentiation-associated protein 1	Q8TB36	1	1	1	NA	NA	NA	FALSE	FALSE	1	1	None	FALSE
GDI1	Rab GDP dissociation inhibitor alpha	P31150	19	11	11	0.0335827	-0.0620175	-0.106294	FALSE	FALSE	0.298847	0.0864786	None	FALSE
GDI2	Rab GDP dissociation inhibitor beta	P50395	27	27	19	0.0358262	0.0877897	0.0522338	FALSE	TRUE	0.268851	0.033784	None	FALSE
GEMIN4	Gem-associated protein 4	P57678	3	3	3	0.120485	0.266037	0.0553346	FALSE	FALSE	1	1	None	FALSE
GEMIN5	Gem-associated protein 5	Q8TEQ6	12	12	12	-0.135016	-0.0646554	-0.0501196	FALSE	FALSE	0.482099	0.949609	None	FALSE
GET4	Golgi to ER traffic protein 4 homolog	Q7L5D6	2	2	2	NA	NA	NA	FALSE	FALSE	1	1	None	FALSE
GFM1	Elongation factor G, mitochondrial	Q96RP9	6	6	6	-0.233974	0.113853	0.28315	FALSE	FALSE	0.0756316	0.137225	None	FALSE
GFPT1	Glutamine--fructose-6-phosphate aminotransferase [isomerizing] 1	Q06210;O94808	15	15	15	-0.062445	0.00397175	-0.00231403	FALSE	FALSE	0.713433	1	None	FALSE
GGA1	ADP-ribosylation factor-binding protein GGA1	Q9UJY5;Q9NZ52	3	3	2	0.00859841	0.584258	0.573765	FALSE	FALSE	1	0.16039	None	FALSE
GGCT	Gamma-glutamylcyclotransferase	O75223	4	4	4	-0.00861326	-0.283337	-0.235968	FALSE	FALSE	1	0.0941559	None	FALSE
GGH	Gamma-glutamyl hydrolase	Q92820	4	4	4	0.0847098	0.601583	0.508833	FALSE	TRUE	0.294762	0.005193	None	FALSE
GHDC	GH3 domain-containing protein	Q8N2G8	1	1	1	NA	NA	NA	FALSE	FALSE	1	1	None	FALSE
GID8	Glucose-induced degradation protein 8 homolog	Q9NWU2	5	5	5	-0.161727	0.0704357	0.0393589	FALSE	FALSE	1	1	None	FALSE
GIGYF2	PERQ amino acid-rich with GYF domain-containing protein 2	Q6Y7W6	8	8	8	0.433374	0.3741	-0.150673	FALSE	FALSE	0.428946	1	None	FALSE
GINS1	DNA replication complex GINS protein PSF1	Q14691	2	2	2	NA	NA	NA	FALSE	FALSE	1	1	None	FALSE
GINS2	DNA replication complex GINS protein PSF2	Q9Y248	4	4	4	-0.00241132	0.013498	-0.0936635	FALSE	FALSE	1	1	None	FALSE
GINS3	DNA replication complex GINS protein PSF3	Q9BRX5	5	5	5	-0.0184978	0.0424605	0.113846	FALSE	FALSE	1	0.904559	None	FALSE
GINS4	DNA replication complex GINS protein SLD5;DNA replication complex GINS protein SLD5, N-terminally processed	Q9BRT9	6	6	6	0.443182	-0.356402	-0.81891	FALSE	FALSE	1	1	None	FALSE
GIPC1	PDZ domain-containing protein GIPC1	O14908;Q8TF64	7	7	7	-0.116547	0.222378	0.28421	FALSE	FALSE	0.634622	0.0661983	None	FALSE
GIT1	ARF GTPase-activating protein GIT1	Q9Y2X7	5	5	5	NA	NA	NA	FALSE	FALSE	1	1	None	FALSE
GLA	Alpha-galactosidase A	P06280	1	1	1	0.369553	0.548065	0.243788	FALSE	FALSE	0.211827	0.742182	None	FALSE
GLB1	Beta-galactosidase	P16278	3	3	3	NA	NA	NA	FALSE	FALSE	1	1	None	FALSE
GLE1	Nucleoporin GLE1	Q53GS7	1	1	1	NA	NA	NA	FALSE	FALSE	1	1	None	FALSE
GLG1	Golgi apparatus protein 1	Q92896	5	5	5	0.264192	0.121065	-0.225719	FALSE	FALSE	0.629713	0.84272	None	FALSE
GLI3	Transcriptional activator GLI3;Transcriptional repressor GLI3R	P10071	3	3	3	NA	NA	NA	FALSE	FALSE	1	1	None	FALSE
GLIPR2	Golgi-associated plant pathogenesis-related protein 1	Q9H4G4	4	4	4	0.268539	0.772106	0.576017	FALSE	TRUE	0.184814	0.00736742	None	FALSE
GLMN	Glomulin	Q92990	4	4	4	-0.2719	0.0754756	0.357189	FALSE	FALSE	0.474911	0.219544	None	FALSE
GLO1	Lactoylglutathione lyase	Q04760	5	5	5	0.100517	0.14602	-0.00370284	FALSE	FALSE	0.3389	1	None	FALSE
GLOD4	Glyoxalase domain-containing protein 4	Q9HC38	5	5	5	0.075248	-0.0152832	-0.170135	FALSE	FALSE	0.416095	0.285279	None	FALSE
GLRX3	Glutaredoxin-3	O76003	8	8	8	-0.518162	-0.272156	0.221688	TRUE	TRUE	0.00238206	0.0119266	None	FALSE
GLRX5	Glutaredoxin-related protein 5, mitochondrial	Q86SX6	1	1	1	NA	NA	NA	FALSE	FALSE	1	1	None	FALSE
GLS	Glutaminase kidney isoform, mitochondrial	O94925	13	13	13	0.0271111	0.0271722	-0.0089219	FALSE	FALSE	0.776062	0.634726	None	FALSE
GLTP	Glycolipid transfer protein	Q9NZD2	2	2	2	-0.423739	-0.465779	-0.0829732	FALSE	FALSE	1	1	None	FALSE
GLTSCR2	Glioma tumor suppressor candidate region gene 2 protein	Q9NZM5	1	1	1	NA	NA	NA	FALSE	FALSE	1	1	None	FALSE
GLUD1;GLUD2	Glutamate dehydrogenase 1, mitochondrial;Glutamate dehydrogenase 2, mitochondrial	P00367;P49448	16	16	16	0.249978	-0.0285208	-0.276395	TRUE	TRUE	0.0236627	0.0160356	None	FALSE
GM2A	Ganglioside GM2 activator;Ganglioside GM2 activator isoform short	P17900	1	1	1	0.0994209	0.487961	0.42001	FALSE	FALSE	1	0.61679	None	FALSE
GMFB	Glia maturation factor beta	P60983	2	2	2	-0.657829	-0.22125	0.049385	FALSE	FALSE	0.145719	1	None	FALSE
GMPPA	Mannose-1-phosphate guanyltransferase alpha	Q96IJ6	6	6	6	-0.271585	-0.161448	0.165366	FALSE	FALSE	0.0672481	0.690016	None	FALSE
GMPPB	Mannose-1-phosphate guanyltransferase beta	Q9Y5P6	5	5	5	-0.484168	-0.358423	0.0755635	TRUE	FALSE	0.00535473	0.508859	None	FALSE
GMPR2	GMP reductase 2	Q9P2T1	1	1	1	0.488618	0.151079	-0.518618	FALSE	FALSE	1	1	None	FALSE
GMPS	GMP synthase [glutamine-hydrolyzing]	P49915	17	17	17	-0.182928	-0.1011	0.0903017	TRUE	TRUE	0.00740202	0.00553936	None	FALSE
GNA11;GNA14	Guanine nucleotide-binding protein subunit alpha-11;Guanine nucleotide-binding protein subunit alpha-14	P29992;O95837;P50148	4	4	4	-0.3435	-0.244456	0.112614	FALSE	FALSE	0.28245	1	None	FALSE
GNA13	Guanine nucleotide-binding protein subunit alpha-13	Q14344	2	2	2	0.0327779	0.290272	0.266491	FALSE	FALSE	1	0.465057	None	FALSE
GNAI1	Guanine nucleotide-binding protein G(i) subunit alpha-1	P63096	6	2	2	0.168129	0.156914	0.00906043	FALSE	FALSE	1	1	None	FALSE
GNAI2	Guanine nucleotide-binding protein G(i) subunit alpha-2	P04899	12	12	8	-0.00873487	0.0481502	0.0141583	FALSE	FALSE	1	0.949609	None	FALSE
GNAI3	Guanine nucleotide-binding protein G(k) subunit alpha	P08754	8	4	4	-0.0331976	-0.169229	-0.162663	FALSE	FALSE	0.651195	0.0989434	None	FALSE
GNAO1	Guanine nucleotide-binding protein G(o) subunit alpha	P09471	6	4	4	0.295664	0.229352	-0.0508268	TRUE	FALSE	0.0271164	0.672268	None	FALSE
GNAS	Guanine nucleotide-binding protein G(s) subunit alpha isoforms XLas;Guanine nucleotide-binding protein G(s) subunit alpha isoforms short	Q5JWF2;P63092;P38405	8	7	7	0.0640777	0.155414	0.000610686	FALSE	FALSE	1	1	None	FALSE
GNB1	Guanine nucleotide-binding protein G(I)/G(S)/G(T) subunit beta-1	P62873;P16520	9	5	5	0.2049	0.401774	0.105446	FALSE	FALSE	0.25166	0.655501	None	FALSE
GNB2	Guanine nucleotide-binding protein G(I)/G(S)/G(T) subunit beta-2	P62879	10	10	4	-0.0430511	0.054325	0.0200443	FALSE	FALSE	0.30399	0.523132	None	FALSE
GNB2L1	Guanine nucleotide-binding protein subunit beta-2-like 1;Guanine nucleotide-binding protein subunit beta-2-like 1, N-terminally processed	P63244	16	16	16	-0.0947707	-0.137928	-0.0627041	TRUE	FALSE	0.0273467	0.0535998	None	FALSE
GNE	Bifunctional UDP-N-acetylglucosamine 2-epimerase/N-acetylmannosamine kinase;UDP-N-acetylglucosamine 2-epimerase (hydrolyzing);N-acetylmannosamine kinase	Q9Y223	2	2	2	0.136115	0.243277	0.0725305	FALSE	FALSE	1	1	None	FALSE
GNL1	Guanine nucleotide-binding protein-like 1	P36915	5	5	5	NA	NA	NA	FALSE	FALSE	1	1	None	FALSE
GNL2	Nucleolar GTP-binding protein 2	Q13823	2	2	2	NA	NA	NA	FALSE	FALSE	1	1	None	FALSE
GNL3	Guanine nucleotide-binding protein-like 3	Q9BVP2	7	7	7	-0.347012	-0.673309	-0.288835	TRUE	FALSE	0.0293116	0.119798	None	FALSE
GNPDA1	Glucosamine-6-phosphate isomerase 1	P46926	6	6	3	-0.0939408	-0.161839	-0.0678742	FALSE	FALSE	0.465428	0.514174	None	FALSE
GNPNAT1	Glucosamine 6-phosphate N-acetyltransferase	Q96EK6	7	7	7	0.0208184	-0.0900459	-0.0734998	FALSE	FALSE	1	0.263368	None	FALSE
GNS	N-acetylglucosamine-6-sulfatase	P15586	6	6	6	0.055895	0.174271	0.118644	FALSE	FALSE	0.71516	0.100463	None	FALSE
GOLGA2	Golgin subfamily A member 2	Q08379	1	1	1	NA	NA	NA	FALSE	FALSE	1	1	None	FALSE
GOLGA3	Golgin subfamily A member 3	Q08378	3	3	3	0.156397	0.0425042	-0.228131	FALSE	FALSE	1	1	None	FALSE
GOLGA4	Golgin subfamily A member 4	Q13439	6	6	6	NA	NA	NA	FALSE	FALSE	1	1	None	FALSE
GOLM1	Golgi membrane protein 1	Q8NBJ4	1	1	1	NA	NA	NA	FALSE	FALSE	1	1	None	FALSE
GOLPH3	Golgi phosphoprotein 3	Q9H4A6	2	2	2	NA	NA	NA	FALSE	FALSE	1	1	None	FALSE
GOLT1B	Vesicle transport protein GOT1B	Q9Y3E0	3	3	3	-0.0717699	-0.380803	-0.248159	FALSE	FALSE	1	1	None	FALSE
GOPC	Golgi-associated PDZ and coiled-coil motif-containing protein	Q9HD26	2	2	2	NA	NA	NA	FALSE	FALSE	1	1	None	FALSE
GORAB	RAB6-interacting golgin	Q5T7V8	1	1	1	NA	NA	NA	FALSE	FALSE	1	1	None	FALSE
GORASP2	Golgi reassembly-stacking protein 2	Q9H8Y8	3	3	3	-0.109715	0.0965857	0.219608	FALSE	TRUE	0.0832395	0.0223791	None	FALSE
GOSR2	Golgi SNAP receptor complex member 2	O14653	2	2	2	-0.178747	0.545771	0.755059	FALSE	FALSE	1	1	None	FALSE
GOT1	Aspartate aminotransferase, cytoplasmic	P17174	18	18	18	0.122771	0.0537668	-0.0707999	TRUE	TRUE	0.00257349	0.0119266	None	FALSE
GOT2	Aspartate aminotransferase, mitochondrial	P00505	15	15	15	-0.179368	-0.118989	0.0469339	TRUE	FALSE	0.00257349	0.148243	None	FALSE
GPAA1	Glycosylphosphatidylinositol anchor attachment 1 protein	O43292	1	1	1	NA	NA	NA	FALSE	FALSE	1	1	None	FALSE
GPATCH1	G patch domain-containing protein 1	Q9BRR8	1	1	1	NA	NA	NA	FALSE	FALSE	1	1	None	FALSE
GPATCH2L	G patch domain-containing protein 2-like	Q9NWQ4	1	1	1	NA	NA	NA	FALSE	FALSE	1	1	None	FALSE
GPATCH4	G patch domain-containing protein 4	Q5T3I0	2	2	2	NA	NA	NA	FALSE	FALSE	1	1	None	FALSE
GPATCH8	G patch domain-containing protein 8	Q9UKJ3	2	2	2	NA	NA	NA	FALSE	FALSE	1	1	None	FALSE
GPC1	Glypican-1;Secreted glypican-1	P35052	10	10	10	0.0533397	0.449123	0.431367	FALSE	FALSE	1	0.0838289	None	FALSE
GPD2	Glycerol-3-phosphate dehydrogenase, mitochondrial	P43304	16	16	16	-0.0728907	-0.115911	-0.0078553	FALSE	FALSE	0.222878	1	None	FALSE
GPHN	Gephyrin;Molybdopterin adenylyltransferase;Molybdopterin molybdenumtransferase	Q9NQX3	7	7	7	0.129299	-0.299864	-0.354376	FALSE	TRUE	0.249211	0.00870731	None	FALSE
GPI	Glucose-6-phosphate isomerase	P06744	12	12	7	-0.0440543	0.0467084	0.0411481	FALSE	FALSE	0.18007	0.221833	None	FALSE
GPKOW	G patch domain and KOW motifs-containing protein	Q92917	6	6	6	-0.193598	0.00525483	0.0315987	FALSE	FALSE	0.0694613	1	None	FALSE
GPN1	GPN-loop GTPase 1	Q9HCN4	2	2	2	NA	NA	NA	FALSE	FALSE	1	1	None	FALSE
GPN3	GPN-loop GTPase 3	Q9UHW5	1	1	1	NA	NA	NA	FALSE	FALSE	1	1	None	FALSE
GPR161	G-protein coupled receptor 161	Q8N6U8	1	1	1	NA	NA	NA	FALSE	FALSE	1	1	None	FALSE
GPRC5A	Retinoic acid-induced protein 3	Q8NFJ5	2	2	2	0.298091	0.734956	0.494008	FALSE	FALSE	0.408695	0.588436	None	FALSE
GPS1	COP9 signalosome complex subunit 1	Q13098	7	7	7	-0.138863	-0.349494	-0.191376	FALSE	FALSE	0.0829035	0.069834	None	FALSE
GPX1	Glutathione peroxidase 1	P07203	7	7	7	0.230857	0.53227	0.227484	FALSE	FALSE	0.0553899	0.367381	None	FALSE
GPX4	Phospholipid hydroperoxide glutathione peroxidase, mitochondrial	P36969	5	5	5	0.443924	0.826119	0.416067	FALSE	FALSE	0.173442	0.351157	None	FALSE
GPX8	Probable glutathione peroxidase 8	Q8TED1	2	2	2	-0.0773787	0.0607157	0.180783	FALSE	TRUE	0.469609	0.0446877	None	FALSE
GRAMD1A	GRAM domain-containing protein 1A	Q96CP6	1	1	1	NA	NA	NA	FALSE	FALSE	1	1	None	FALSE
GRB2	Growth factor receptor-bound protein 2	P62993	3	3	3	-0.445009	-0.592767	-0.159557	FALSE	FALSE	1	1	None	FALSE
GRHPR	Glyoxylate reductase/hydroxypyruvate reductase	Q9UBQ7	10	10	10	0.156654	0.169421	0.00647517	FALSE	FALSE	0.0551988	1	None	FALSE
GRIPAP1	GRIP1-associated protein 1	Q4V328	4	4	4	-0.77216	-0.700943	0.0549179	FALSE	FALSE	1	1	None	FALSE
GRN	Granulins;Acrogranin;Paragranulin;Granulin-1;Granulin-2;Granulin-3;Granulin-4;Granulin-5;Granulin-6;Granulin-7	P28799	2	2	2	NA	NA	NA	FALSE	FALSE	1	1	None	FALSE
GRPEL2	GrpE protein homolog 2, mitochondrial	Q8TAA5	2	2	2	-0.479126	-0.340236	0.187813	FALSE	FALSE	0.506832	0.250425	None	FALSE
GRSF1	G-rich sequence factor 1	Q12849	4	4	4	-0.305801	0.0100565	0.187048	TRUE	FALSE	0.00816343	0.0900954	None	FALSE
GRWD1	Glutamate-rich WD repeat-containing protein 1	Q9BQ67	4	4	4	-0.494485	-0.57039	-0.175807	TRUE	FALSE	0.0113005	0.711144	None	FALSE
GSDMD	Gasdermin-D	P57764	4	4	4	-0.0364239	0.384542	0.380377	FALSE	FALSE	1	0.0540677	None	FALSE
GSK3B	Glycogen synthase kinase-3 beta	P49841;P49840	5	5	5	0.0584621	0.144077	-0.0259762	FALSE	FALSE	0.413206	0.869039	None	FALSE
GSPT1	Eukaryotic peptide chain release factor GTP-binding subunit ERF3A	P15170	11	11	6	-0.221855	-0.175047	0.0375246	TRUE	FALSE	0.0327438	0.509516	None	FALSE
GSPT2	Eukaryotic peptide chain release factor GTP-binding subunit ERF3B	Q8IYD1	7	2	2	-0.182059	0.0879943	0.264027	FALSE	FALSE	0.521392	0.287125	None	FALSE
GSR	Glutathione reductase, mitochondrial	P00390	8	8	8	0.107471	0.186971	0.0588384	FALSE	FALSE	0.120563	0.80855	None	FALSE
GSS	Glutathione synthetase	P48637	7	7	7	-0.0459308	0.040128	-0.0206799	FALSE	FALSE	1	1	None	FALSE
GSTK1	Glutathione S-transferase kappa 1	Q9Y2Q3	3	3	3	-0.360859	-0.196319	0.245921	FALSE	FALSE	0.137148	0.383496	None	FALSE
GSTM3	Glutathione S-transferase Mu 3	P21266	1	1	1	NA	NA	NA	FALSE	FALSE	1	1	None	FALSE
GSTO1	Glutathione S-transferase omega-1	P78417	11	11	11	-0.195836	0.025597	0.198896	TRUE	TRUE	0.0108154	0.0132912	None	FALSE
GSTP1	Glutathione S-transferase P	P09211	11	11	11	0.183346	0.406496	0.185663	TRUE	TRUE	0.0060358	0.0272773	None	FALSE
GSTZ1	Maleylacetoacetate isomerase	O43708	4	4	4	0.0461381	0.187948	-0.0426368	FALSE	FALSE	0.756385	1	None	FALSE
GTF2B	Transcription initiation factor IIB	Q00403	4	4	4	-0.313728	0.0519985	0.575893	FALSE	FALSE	1	1	None	FALSE
GTF2E1	General transcription factor IIE subunit 1	P29083	2	2	2	-0.18556	0.198173	0.528395	FALSE	FALSE	1	0.258845	None	FALSE
GTF2F1	General transcription factor IIF subunit 1	P35269	6	6	6	0.17182	-0.0826865	-0.287423	FALSE	FALSE	1	0.553296	None	FALSE
GTF2F2	General transcription factor IIF subunit 2	P13984	1	1	1	NA	NA	NA	FALSE	FALSE	1	1	None	FALSE
GTF2I	General transcription factor II-I	P78347	4	4	4	0.386886	0.824706	0.390045	FALSE	FALSE	0.17222	0.352955	None	FALSE
GTF3C1	General transcription factor 3C polypeptide 1	Q12789	11	11	11	0.0199665	0.0796966	0.0605279	FALSE	FALSE	1	0.877218	None	FALSE
GTF3C2	General transcription factor 3C polypeptide 2	Q8WUA4	3	3	3	0.0531114	0.16221	0.165687	FALSE	FALSE	1	1	None	FALSE
GTF3C3	General transcription factor 3C polypeptide 3	Q9Y5Q9	2	2	2	NA	NA	NA	FALSE	FALSE	1	1	None	FALSE
GTF3C4	General transcription factor 3C polypeptide 4	Q9UKN8	4	4	4	0.0854391	0.202503	0.0912674	FALSE	FALSE	1	1	None	FALSE
GTF3C5	General transcription factor 3C polypeptide 5	Q9Y5Q8	2	2	2	NA	NA	NA	FALSE	FALSE	1	1	None	FALSE
GTPBP1	GTP-binding protein 1	O00178	5	5	5	NA	NA	NA	FALSE	FALSE	1	1	None	FALSE
GTPBP10	GTP-binding protein 10	A4D1E9	2	2	2	NA	NA	NA	FALSE	FALSE	1	1	None	FALSE
GTPBP4	Nucleolar GTP-binding protein 1	Q9BZE4	7	7	7	-0.203311	-0.342345	-0.245285	FALSE	FALSE	0.11571	0.160882	None	FALSE
GTSE1	G2 and S phase-expressed protein 1	Q9NYZ3	3	3	3	NA	NA	NA	FALSE	FALSE	1	1	None	FALSE
GUF1	Translation factor GUF1, mitochondrial	Q8N442	1	1	1	NA	NA	NA	FALSE	FALSE	1	1	None	FALSE
GULP1	PTB domain-containing engulfment adapter protein 1	Q9UBP9	1	1	1	NA	NA	NA	FALSE	FALSE	1	1	None	FALSE
GXYLT1	Glucoside xylosyltransferase 1	Q4G148	2	2	2	0.0275026	0.00462758	0.0102879	FALSE	FALSE	1	1	None	FALSE
GYG1	Glycogenin-1	P46976	2	2	2	-0.041042	-0.199365	-0.23457	FALSE	FALSE	1	0.970643	None	FALSE
GYS1	Glycogen [starch] synthase, muscle	P13807	2	2	2	NA	NA	NA	FALSE	FALSE	1	1	None	FALSE
H1F0	Histone H1.0;Histone H1.0, N-terminally processed	P07305	6	6	6	0.122287	0.548733	0.471061	FALSE	TRUE	0.176432	0.00711006	None	FALSE
H1FX	Histone H1x	Q92522	4	4	4	0.41367	0.534448	0.125483	TRUE	FALSE	0.00238206	0.0678774	None	FALSE
H2AFV;H2AFZ	Histone H2A.V;Histone H2A.Z	Q71UI9;P0C0S5	4	2	2	0.0753688	0.299662	0.197408	FALSE	TRUE	0.211827	0.00426144	None	FALSE
H2AFY	Core histone macro-H2A.1	O75367	8	8	6	0.0127987	-0.104238	-0.0924578	FALSE	TRUE	1	0.0449138	None	FALSE
H2AFY2	Core histone macro-H2A.2	Q9P0M6	4	2	2	0.549679	0.66858	0.0337404	FALSE	FALSE	0.535059	1	None	FALSE
H3F3A;HIST3H3;HIST1H3A;H3F3C	Histone H3.3;Histone H3.1t;Histone H3.1;Histone H3.3C	P84243;Q16695;P68431;Q6NXT2	4	4	1	0.275044	0.391178	0.0898139	TRUE	FALSE	0.0116386	0.0510423	None	FALSE
HACD3	Very-long-chain (3R)-3-hydroxyacyl-CoA dehydratase 3	Q9P035	7	7	7	0.246727	0.14081	-0.127361	TRUE	FALSE	0.0279363	0.176758	None	FALSE
HADH	Hydroxyacyl-coenzyme A dehydrogenase, mitochondrial	Q16836	6	6	6	0.122534	0.554134	0.391236	FALSE	TRUE	0.264524	0.0105666	None	FALSE
HADHA	Trifunctional enzyme subunit alpha, mitochondrial;Long-chain enoyl-CoA hydratase;Long chain 3-hydroxyacyl-CoA dehydrogenase	P40939	21	21	21	0.218624	0.430257	0.156753	TRUE	TRUE	0.00262004	0.0122267	None	FALSE
HADHB	Trifunctional enzyme subunit beta, mitochondrial;3-ketoacyl-CoA thiolase	P55084	16	16	16	0.245076	0.337042	0.107183	TRUE	TRUE	0.00925949	0.0198651	None	FALSE
HAGH	Hydroxyacylglutathione hydrolase, mitochondrial	Q16775	4	4	4	-0.115126	0.104802	0.237959	FALSE	TRUE	0.775173	0.0382714	None	FALSE
HARS	Histidine--tRNA ligase, cytoplasmic	P12081;P49590	8	8	8	-0.0165642	-0.11497	-0.082194	FALSE	FALSE	1	0.156672	None	FALSE
HAT1	Histone acetyltransferase type B catalytic subunit	O14929	8	8	8	0.102651	0.164295	0.0519007	FALSE	FALSE	0.160114	0.542026	None	FALSE
HAUS5	HAUS augmin-like complex subunit 5	O94927	2	2	2	NA	NA	NA	FALSE	FALSE	1	1	None	FALSE
HBA1	Hemoglobin subunit alpha	P69905	3	1	1	NA	NA	NA	FALSE	FALSE	1	1	None	FALSE
HBS1L	HBS1-like protein	Q9Y450	3	3	3	0.00545938	0.0378307	0.165809	FALSE	FALSE	1	0.219018	None	FALSE
HCCS	Cytochrome c-type heme lyase	P53701	2	2	2	NA	NA	NA	FALSE	FALSE	1	1	None	FALSE
HCFC1	Host cell factor 1;HCF N-terminal chain 1;HCF N-terminal chain 2;HCF N-terminal chain 3;HCF N-terminal chain 4;HCF N-terminal chain 5;HCF N-terminal chain 6;HCF C-terminal chain 1;HCF C-terminal chain 2;HCF C-terminal chain 3;HCF C-terminal chain 4;HCF C-terminal chain 5;HCF C-terminal chain 6	P51610	12	12	12	0.168368	0.194598	0.0195062	FALSE	FALSE	0.0876531	1	None	FALSE
HDAC1	Histone deacetylase 1	Q13547	11	8	8	0.314367	0.503326	0.186061	FALSE	TRUE	0.0756316	0.0493386	None	FALSE
HDAC2	Histone deacetylase 2	Q92769	12	12	9	0.0766655	0.163353	0.0471273	FALSE	FALSE	0.0736361	0.0894999	None	FALSE
HDAC7	Histone deacetylase 7	Q8WUI4	2	2	2	NA	NA	NA	FALSE	FALSE	1	1	None	FALSE
HDGF	Hepatoma-derived growth factor	P51858	21	21	21	-0.000850264	0.00241824	-0.00585707	FALSE	FALSE	1	1	None	FALSE
HDGFRP2	Hepatoma-derived growth factor-related protein 2	Q7Z4V5;Q9Y3E1	8	8	8	-0.0477766	0.0134918	0.0511051	FALSE	FALSE	1	0.432765	None	FALSE
HDHD1	Pseudouridine-5-phosphatase	Q08623	1	1	1	NA	NA	NA	FALSE	FALSE	1	1	None	FALSE
HDHD2	Haloacid dehalogenase-like hydrolase domain-containing protein 2	Q9H0R4	3	3	3	0.126444	0.293135	0.187768	FALSE	FALSE	1	1	None	FALSE
HDLBP	Vigilin	Q00341	6	6	6	0.0698718	0.126582	-0.0294269	FALSE	FALSE	0.454109	0.727416	None	FALSE
HEATR1	HEAT repeat-containing protein 1;HEAT repeat-containing protein 1, N-terminally processed	Q9H583	14	14	14	-0.189638	-0.179884	-0.074424	TRUE	FALSE	0.00979067	0.11923	None	FALSE
HEATR6	HEAT repeat-containing protein 6	Q6AI08	7	7	7	-0.140413	-0.49122	-0.335229	FALSE	FALSE	0.883796	0.125711	None	FALSE
HEBP1	Heme-binding protein 1	Q9NRV9	7	7	7	-0.0763455	0.0579196	0.113685	FALSE	FALSE	0.17222	0.165496	None	FALSE
HEBP2	Heme-binding protein 2	Q9Y5Z4	4	4	4	-0.0669933	-0.100804	-0.09091	FALSE	FALSE	0.678894	0.0695998	None	FALSE
HECTD1	E3 ubiquitin-protein ligase HECTD1	Q9ULT8	2	2	2	NA	NA	NA	FALSE	FALSE	1	1	None	FALSE
HERC1	Probable E3 ubiquitin-protein ligase HERC1	Q15751	4	4	4	0.0770266	0.36107	0.160045	FALSE	FALSE	0.89851	0.497906	None	FALSE
HERC4	Probable E3 ubiquitin-protein ligase HERC4	Q5GLZ8	3	3	3	NA	NA	NA	FALSE	FALSE	1	1	None	FALSE
HEXA	Beta-hexosaminidase subunit alpha	P06865	4	4	4	-0.207422	-0.159973	0.0439358	FALSE	FALSE	0.178991	1	None	FALSE
HEXB	Beta-hexosaminidase subunit beta;Beta-hexosaminidase subunit beta chain B;Beta-hexosaminidase subunit beta chain A	P07686	2	2	2	NA	NA	NA	FALSE	FALSE	1	1	None	FALSE
HEXIM1	Protein HEXIM1	O94992	1	1	1	NA	NA	NA	FALSE	FALSE	1	1	None	FALSE
HGS	Hepatocyte growth factor-regulated tyrosine kinase substrate	O14964	4	4	4	-0.11029	-0.200845	-0.132305	FALSE	FALSE	0.333646	0.308799	None	FALSE
HIBADH	3-hydroxyisobutyrate dehydrogenase, mitochondrial	P31937	8	8	8	0.284085	0.225103	-0.064766	FALSE	FALSE	0.0500688	0.682839	None	FALSE
HIBCH	3-hydroxyisobutyryl-CoA hydrolase, mitochondrial	Q6NVY1	2	2	2	0.665029	0.313478	-0.375946	FALSE	FALSE	1	1	None	FALSE
HIGD1A	HIG1 domain family member 1A, mitochondrial	Q9Y241	1	1	1	NA	NA	NA	FALSE	FALSE	1	1	None	FALSE
HINT1	Histidine triad nucleotide-binding protein 1	P49773	5	5	5	0.149206	0.0370722	-0.150836	FALSE	TRUE	0.130634	0.027076	None	FALSE
HIP1	Huntingtin-interacting protein 1	O00291	2	2	2	-0.395207	-0.260826	0.132906	FALSE	FALSE	1	1	None	FALSE
HIP1R	Huntingtin-interacting protein 1-related protein	O75146	8	8	8	-0.0738532	-0.0585526	0.109306	FALSE	FALSE	1	1	None	FALSE
HIRIP3	HIRA-interacting protein 3	Q9BW71	12	12	12	NA	NA	NA	FALSE	FALSE	1	1	None	FALSE
HIST1H1A	Histone H1.1	Q02539	5	3	3	0.655089	-0.0717088	-0.663177	TRUE	TRUE	0.0235574	0.00436595	Up	TRUE
HIST1H1C	Histone H1.2	P16403	6	1	1	NA	NA	NA	FALSE	FALSE	1	1	None	FALSE
HIST1H1E	Histone H1.4	P10412;P22492	8	8	3	0.460781	0.397302	-0.0520806	TRUE	TRUE	0.00257349	0.0427077	None	FALSE
HIST1H2AA;H2AFX	Histone H2A type 1-A;Histone H2AX	Q96QV6;P16104	4	1	0	NA	NA	NA	FALSE	FALSE	1	1	None	FALSE
HIST1H2AJ;HIST1H2AH;H2AFJ;HIST2H2AC;HIST1H2AC;HIST3H2A;HIST2H2AA3;HIST1H2AD;HIST1H2AG;HIST1H2AB	Histone H2A type 1-J;Histone H2A type 1-H;Histone H2A.J;Histone H2A type 2-C;Histone H2A type 1-C;Histone H2A type 3;Histone H2A type 2-A;Histone H2A type 1-D;Histone H2A type 1;Histone H2A type 1-B/E	Q99878;Q96KK5;Q9BTM1;Q16777;Q93077;Q7L7L0;Q6FI13;P20671;P0C0S8;P04908	4	4	1	0.303783	0.349646	0.0526823	TRUE	FALSE	0.00257349	0.35218	None	FALSE
HIST1H2BL;HIST1H2BM;HIST1H2BN;HIST1H2BH;HIST2H2BF;HIST1H2BC;HIST1H2BD;H2BFS;HIST1H2BK	Histone H2B type 1-L;Histone H2B type 1-M;Histone H2B type 1-N;Histone H2B type 1-H;Histone H2B type 2-F;Histone H2B type 1-C/E/F/G/I;Histone H2B type 1-D;Histone H2B type F-S;Histone H2B type 1-K	Q99880;Q99879;Q99877;Q93079;Q5QNW6;P62807;P58876;P57053;O60814;Q96A08	4	4	2	0.2721	0.277667	-0.00755472	TRUE	FALSE	0.00262004	0.69527	None	FALSE
HIST1H4A	Histone H4	P62805	8	8	8	0.22336	0.257689	0.0288609	TRUE	FALSE	0.00482789	0.0564489	None	FALSE
HIST2H3A	Histone H3.2	Q71DI3	4	1	1	NA	NA	NA	FALSE	FALSE	1	1	None	FALSE
HIST3H2BB;HIST2H2BE;HIST1H2BB;HIST1H2BO;HIST1H2BJ	Histone H2B type 3-B;Histone H2B type 2-E;Histone H2B type 1-B;Histone H2B type 1-O;Histone H2B type 1-J	Q8N257;Q16778;P33778;P23527;P06899	4	2	0	0.282618	0.489773	0.214546	TRUE	TRUE	0.0070065	0.00711006	None	FALSE
HJURP	Holliday junction recognition protein	Q8NCD3	1	1	1	NA	NA	NA	FALSE	FALSE	1	1	None	FALSE
HK1	Hexokinase-1	P19367;Q2TB90;P52790	25	25	21	-0.0357658	0.360827	0.355583	FALSE	TRUE	0.690865	0.00436595	None	FALSE
HK2	Hexokinase-2	P52789	6	2	2	NA	NA	NA	FALSE	FALSE	1	1	None	FALSE
HLA-A	HLA class I histocompatibility antigen, A-3 alpha chain	P04439;P01893	9	9	3	0.455482	1.06508	0.610018	TRUE	TRUE	0.00740202	0.00191838	None	FALSE
HLA-B	HLA class I histocompatibility antigen, B-7 alpha chain	P01889;P13747	6	2	2	0.740637	0.810189	0.0212222	TRUE	FALSE	0.0135893	1	Up	FALSE
HLA-C	HLA class I histocompatibility antigen, Cw-7 alpha chain	P10321	6	3	3	0.481248	1.13893	0.599879	TRUE	TRUE	0.0137255	0.0221842	None	FALSE
HM13	Minor histocompatibility antigen H13	Q8TCT9	5	5	5	-0.138258	0.509251	0.658552	FALSE	TRUE	0.48833	0.00824491	None	FALSE
HMGA1	High mobility group protein HMG-I/HMG-Y	P17096	5	5	5	NA	NA	NA	FALSE	FALSE	1	1	None	FALSE
HMGA2	High mobility group protein HMGI-C	P52926	4	4	4	-0.248058	-0.473621	-0.226802	TRUE	TRUE	0.0086569	0.0107568	None	FALSE
HMGB1;HMGB1P1	High mobility group protein B1;Putative high mobility group protein B1-like 1	P09429;B2RPK0	7	7	6	0.171575	0.246658	0.100889	TRUE	TRUE	0.0175986	0.00896437	None	FALSE
HMGB2	High mobility group protein B2	P26583	5	4	4	0.296204	0.438696	0.141249	TRUE	TRUE	0.00813424	0.019353	None	FALSE
HMGB3	High mobility group protein B3	O15347	5	5	5	0.335058	0.615355	0.289448	TRUE	TRUE	0.00590464	0.005193	None	FALSE
HMGCL	Hydroxymethylglutaryl-CoA lyase, mitochondrial	P35914	1	1	1	NA	NA	NA	FALSE	FALSE	1	1	None	FALSE
HMGCS1	Hydroxymethylglutaryl-CoA synthase, cytoplasmic	Q01581;P54868	16	16	16	-0.452531	-0.0569345	0.362922	TRUE	TRUE	0.0100828	0.0170185	None	FALSE
HMGN1	Non-histone chromosomal protein HMG-14	P05114	3	3	3	0.30947	0.158425	-0.138248	FALSE	FALSE	0.268958	1	None	FALSE
HMGN2;HMGN3	Non-histone chromosomal protein HMG-17;High mobility group nucleosome-binding domain-containing protein 3	P05204;Q15651	1	1	1	NA	NA	NA	FALSE	FALSE	1	1	None	FALSE
HMGN5	High mobility group nucleosome-binding domain-containing protein 5	P82970	2	2	2	NA	NA	NA	FALSE	FALSE	1	1	None	FALSE
HMGXB4	HMG domain-containing protein 4	Q9UGU5	2	2	2	NA	NA	NA	FALSE	FALSE	1	1	None	FALSE
HMMR	Hyaluronan mediated motility receptor	O75330	3	3	3	NA	NA	NA	FALSE	FALSE	1	1	None	FALSE
HMOX2	Heme oxygenase 2	P30519	4	4	4	-0.344495	-0.209263	0.173563	FALSE	FALSE	0.0958425	0.523759	None	FALSE
HN1	Hematological and neurological expressed 1 protein;Hematological and neurological expressed 1 protein, N-terminally processed	Q9UK76	6	6	6	-0.00160113	-0.0914518	-0.136754	FALSE	FALSE	1	0.146726	None	FALSE
HNRNPA0	Heterogeneous nuclear ribonucleoprotein A0	Q13151	4	4	4	0.165581	0.405669	0.248919	TRUE	TRUE	0.00612956	0.0122109	None	FALSE
HNRNPA1;HNRNPA1L2	Heterogeneous nuclear ribonucleoprotein A1;Heterogeneous nuclear ribonucleoprotein A1, N-terminally processed;Heterogeneous nuclear ribonucleoprotein A1-like 2	P09651;Q32P51	16	16	16	0.0216203	-0.0382306	-0.105457	FALSE	TRUE	0.674616	0.0191503	None	FALSE
HNRNPA2B1	Heterogeneous nuclear ribonucleoproteins A2/B1	P22626	17	17	17	0.0919281	0.182767	0.0638997	TRUE	FALSE	0.0471232	0.0985282	None	FALSE
HNRNPA3	Heterogeneous nuclear ribonucleoprotein A3	P51991	13	13	13	0.127259	0.435087	0.296476	TRUE	TRUE	0.0201776	0.00165073	None	FALSE
HNRNPAB	Heterogeneous nuclear ribonucleoprotein A/B	Q99729	5	5	5	-0.0840129	0.107124	0.184768	FALSE	TRUE	0.149971	0.0254856	None	FALSE
HNRNPC	Heterogeneous nuclear ribonucleoproteins C1/C2	P07910;P0DMR1;O60812;B7ZW38;B2RXH8	15	15	15	0.159047	0.330144	0.157083	TRUE	TRUE	0.00238206	0.0160356	None	FALSE
HNRNPD	Heterogeneous nuclear ribonucleoprotein D0	Q14103	13	13	12	0.165288	0.188384	-0.00913774	TRUE	FALSE	0.00598707	1	None	FALSE
HNRNPDL	Heterogeneous nuclear ribonucleoprotein D-like	O14979	9	8	8	0.0970636	0.199509	0.0596724	FALSE	TRUE	0.129723	0.0169817	None	FALSE
HNRNPF	Heterogeneous nuclear ribonucleoprotein F;Heterogeneous nuclear ribonucleoprotein F, N-terminally processed	P52597	10	8	8	0.114686	0.194625	0.0136513	TRUE	FALSE	0.0109771	1	None	FALSE
HNRNPH1	Heterogeneous nuclear ribonucleoprotein H;Heterogeneous nuclear ribonucleoprotein H, N-terminally processed	P31943	11	11	6	0.00295618	-0.0770208	-0.0887969	FALSE	FALSE	1	0.231694	None	FALSE
HNRNPH2	Heterogeneous nuclear ribonucleoprotein H2	P55795	8	4	4	0.372127	0.696022	0.295224	TRUE	TRUE	0.00148028	0.0209785	None	FALSE
HNRNPH3	Heterogeneous nuclear ribonucleoprotein H3	P31942	6	6	6	0.0950673	0.314374	0.169109	TRUE	TRUE	0.00263737	0.0273564	None	FALSE
HNRNPK	Heterogeneous nuclear ribonucleoprotein K	P61978	20	20	20	0.0995385	0.195522	0.0667483	TRUE	TRUE	0.0418253	0.0445614	None	FALSE
HNRNPL	Heterogeneous nuclear ribonucleoprotein L	P14866	14	14	13	0.106215	0.120037	-0.0213956	TRUE	FALSE	0.00227768	0.430809	None	FALSE
HNRNPLL	Heterogeneous nuclear ribonucleoprotein L-like	Q8WVV9	3	2	2	0.330388	0.38522	-0.0127515	FALSE	FALSE	0.227328	1	None	FALSE
HNRNPM	Heterogeneous nuclear ribonucleoprotein M	P52272	25	25	25	0.125101	0.27558	0.148679	TRUE	TRUE	0.00848754	0.0191503	None	FALSE
HNRNPR	Heterogeneous nuclear ribonucleoprotein R	O43390	20	20	15	0.054723	0.126712	0.0191288	TRUE	TRUE	0.0303958	0.0481812	None	FALSE
HNRNPU	Heterogeneous nuclear ribonucleoprotein U	Q00839	23	23	23	0.111754	0.0348145	-0.103618	TRUE	TRUE	0.00442229	0.0227454	None	FALSE
HNRNPUL1	Heterogeneous nuclear ribonucleoprotein U-like protein 1	Q9BUJ2	14	14	14	0.0519336	0.262933	0.129892	FALSE	FALSE	1	0.173157	None	FALSE
HNRNPUL2	Heterogeneous nuclear ribonucleoprotein U-like protein 2	Q1KMD3	14	14	14	0.133887	0.126531	-0.00456442	TRUE	FALSE	0.0169356	1	None	FALSE
HOMER3	Homer protein homolog 3	Q9NSC5	1	1	1	NA	NA	NA	FALSE	FALSE	1	1	None	FALSE
HOOK3	Protein Hook homolog 3	Q86VS8	3	3	3	0.0258793	0.31034	0.235727	FALSE	FALSE	1	1	None	FALSE
HP1BP3	Heterochromatin protein 1-binding protein 3	Q5SSJ5	9	9	9	0.278419	0.351162	-0.0181074	FALSE	FALSE	0.186983	1	None	FALSE
HPRT1	Hypoxanthine-guanine phosphoribosyltransferase	P00492	7	7	7	-0.041485	-0.00235796	0.0414835	FALSE	FALSE	0.700477	0.442742	None	FALSE
HS1BP3	HCLS1-binding protein 3	Q53T59	5	5	5	-0.0189913	0.47902	0.232604	FALSE	FALSE	1	0.216044	None	FALSE
HS3ST5	Heparan sulfate glucosamine 3-O-sulfotransferase 5	Q8IZT8	2	2	2	NA	NA	NA	FALSE	FALSE	1	1	None	FALSE
HSBP1	Heat shock factor-binding protein 1	O75506	1	1	1	-0.190743	0.0522768	0.522156	FALSE	FALSE	1	1	None	FALSE
HSD17B10	3-hydroxyacyl-CoA dehydrogenase type-2	Q99714	11	11	11	0.0731187	-0.0414946	-0.131052	FALSE	TRUE	0.129723	0.0176867	None	FALSE
HSD17B11	Estradiol 17-beta-dehydrogenase 11	Q8NBQ5	3	3	3	0.249437	0.116038	-0.405995	FALSE	FALSE	0.869454	0.597044	None	FALSE
HSD17B12	Very-long-chain 3-oxoacyl-CoA reductase	Q53GQ0	4	4	4	0.049958	0.263258	0.291673	FALSE	FALSE	1	0.217329	None	FALSE
HSD17B4	Peroxisomal multifunctional enzyme type 2;(3R)-hydroxyacyl-CoA dehydrogenase;Enoyl-CoA hydratase 2	P51659	12	12	12	0.0815061	-0.130724	-0.177602	FALSE	TRUE	0.184717	0.0251919	None	FALSE
HSDL1	Inactive hydroxysteroid dehydrogenase-like protein 1	Q3SXM5	1	1	1	-0.0582026	-0.150609	-0.140921	FALSE	FALSE	1	1	None	FALSE
HSDL2	Hydroxysteroid dehydrogenase-like protein 2	Q6YN16	4	4	4	0.146564	0.302591	0.0387533	FALSE	FALSE	0.125515	0.773536	None	FALSE
HSF1	Heat shock factor protein 1	Q00613	5	5	5	-0.092937	0.449938	0.452554	FALSE	FALSE	1	0.176781	None	FALSE
HSP90AA1	Heat shock protein HSP 90-alpha	P07900	45	33	28	-0.175646	-0.148005	8.88742e-05	TRUE	FALSE	0.0168215	1	None	FALSE
HSP90AA2P	Heat shock protein HSP 90-alpha A2	Q14568	8	1	1	NA	NA	NA	FALSE	FALSE	1	1	None	FALSE
HSP90AB1	Heat shock protein HSP 90-beta	P08238;Q58FF7	45	45	28	-0.101396	-0.0666919	-0.00476194	TRUE	FALSE	0.0147813	0.462549	None	FALSE
HSP90AB2P	Putative heat shock protein HSP 90-beta 2	Q58FF8	10	2	2	-0.071854	-0.144027	-0.0561653	TRUE	FALSE	0.0143193	0.133608	None	FALSE
HSP90AB4P	Putative heat shock protein HSP 90-beta 4	Q58FF6	6	1	1	NA	NA	NA	FALSE	FALSE	1	1	None	FALSE
HSP90B1	Endoplasmin	P14625;Q58FF3	32	31	31	0.220509	0.493938	0.263988	TRUE	TRUE	0.0078211	0.0107568	None	FALSE
HSPA13	Heat shock 70 kDa protein 13	P48723	2	2	2	NA	NA	NA	FALSE	FALSE	1	1	None	FALSE
HSPA14	Heat shock 70 kDa protein 14	Q0VDF9	2	2	2	-0.397132	-0.268628	0.256866	FALSE	FALSE	0.0845187	0.258819	None	FALSE
HSPA1B;HSPA1A	Heat shock 70 kDa protein 1B;Heat shock 70 kDa protein 1A	P0DMV9;P0DMV8	20	19	11	-0.125026	-0.203713	-0.122346	TRUE	TRUE	0.0026488	0.0160482	None	FALSE
HSPA4	Heat shock 70 kDa protein 4	P34932	39	39	37	-0.15678	-0.0387463	0.129062	TRUE	TRUE	0.00923148	0.00436595	None	FALSE
HSPA5	78 kDa glucose-regulated protein	P11021	23	22	22	-0.0953133	0.124455	0.204215	FALSE	TRUE	0.129433	0.00327584	None	FALSE
HSPA6;HSPA7	Heat shock 70 kDa protein 6;Putative heat shock 70 kDa protein 7	P17066;P48741	8	1	1	-0.328047	-0.314276	-0.00726052	FALSE	FALSE	0.819569	1	None	FALSE
HSPA8	Heat shock cognate 71 kDa protein	P11142;P54652	28	28	24	-0.206618	-0.221201	-0.0384488	TRUE	TRUE	0.00278423	0.0194161	None	FALSE
HSPA9	Stress-70 protein, mitochondrial	P38646	20	20	20	-0.103463	-0.0527146	0.0593831	TRUE	FALSE	0.00535473	0.0633935	None	FALSE
HSPB1	Heat shock protein beta-1	P04792	12	12	12	-0.0230829	0.475442	0.474292	FALSE	TRUE	1	0.00225309	None	FALSE
HSPB11	Intraflagellar transport protein 25 homolog	Q9Y547	2	2	2	0.150869	0.381437	0.122759	FALSE	FALSE	0.462496	0.884205	None	FALSE
HSPBP1	Hsp70-binding protein 1	Q9NZL4	9	9	9	-0.226866	-0.263586	-0.0965759	FALSE	FALSE	0.0823035	0.212636	None	FALSE
HSPD1	60 kDa heat shock protein, mitochondrial	P10809	31	31	31	-0.224889	-0.182138	0.0377654	TRUE	FALSE	0.00238206	0.250798	None	FALSE
HSPE1	10 kDa heat shock protein, mitochondrial	P61604	6	6	6	-0.0305677	0.164655	0.203759	FALSE	TRUE	0.410291	0.00111861	None	FALSE
HSPH1	Heat shock protein 105 kDa	Q92598	36	35	34	-0.279839	-0.233647	0.0332816	TRUE	FALSE	0.0109771	0.882024	None	FALSE
HTATIP2	Oxidoreductase HTATIP2	Q9BUP3	1	1	1	NA	NA	NA	FALSE	FALSE	1	1	None	FALSE
HTATSF1	HIV Tat-specific factor 1	O43719	16	16	16	0.24017	0.272122	0.0373525	FALSE	FALSE	0.0738522	1	None	FALSE
HTRA2	Serine protease HTRA2, mitochondrial	O43464	3	3	3	-0.281959	-0.110749	0.132009	FALSE	FALSE	0.577202	0.580632	None	FALSE
HUWE1	E3 ubiquitin-protein ligase HUWE1	Q7Z6Z7	30	30	30	0.149739	0.130139	0.0332036	FALSE	FALSE	0.115601	1	None	FALSE
HYOU1	Hypoxia up-regulated protein 1	Q9Y4L1	18	18	18	0.136277	0.254789	0.0930482	TRUE	TRUE	0.0358501	0.0348845	None	FALSE
IAH1	Isoamyl acetate-hydrolyzing esterase 1 homolog	Q2TAA2	1	1	1	NA	NA	NA	FALSE	FALSE	1	1	None	FALSE
IARS	Isoleucine--tRNA ligase, cytoplasmic	P41252	29	29	29	0.00802963	-0.0912149	-0.0708548	FALSE	FALSE	1	0.176621	None	FALSE
IARS2	Isoleucine--tRNA ligase, mitochondrial	Q9NSE4	14	14	14	-0.0916665	0.0708321	0.214119	FALSE	TRUE	0.461332	0.0451909	None	FALSE
ID1	DNA-binding protein inhibitor ID-1	P41134	1	1	1	NA	NA	NA	FALSE	FALSE	1	1	None	FALSE
IDE	Insulin-degrading enzyme	P14735	9	9	9	0.319928	0.521426	0.186784	FALSE	TRUE	0.121553	0.0465009	None	FALSE
IDH1	Isocitrate dehydrogenase [NADP] cytoplasmic	O75874	15	15	14	0.380912	0.378494	-0.00163373	TRUE	FALSE	0.00458561	1	None	FALSE
IDH3A	Isocitrate dehydrogenase [NAD] subunit alpha, mitochondrial	P50213	7	7	7	0.103314	-0.141516	-0.179626	FALSE	FALSE	0.130192	0.408479	None	FALSE
IDH3B	Isocitrate dehydrogenase [NAD] subunit beta, mitochondrial	O43837	6	6	6	-0.196092	-0.125178	0.0587254	FALSE	FALSE	0.18146	0.678138	None	FALSE
IDH3G	Isocitrate dehydrogenase [NAD] subunit gamma, mitochondrial	P51553	2	2	2	NA	NA	NA	FALSE	FALSE	1	1	None	FALSE
IDI1	Isopentenyl-diphosphate Delta-isomerase 1	Q13907	1	1	1	NA	NA	NA	FALSE	FALSE	1	1	None	FALSE
IER3IP1	Immediate early response 3-interacting protein 1	Q9Y5U9	1	1	1	0.0784732	-0.162299	-0.275577	FALSE	FALSE	1	1	None	FALSE
IFI16	Gamma-interferon-inducible protein 16	Q16666	11	11	11	-0.0547336	-0.310161	-0.132201	FALSE	FALSE	1	0.39698	None	FALSE
IFI35	Interferon-induced 35 kDa protein	P80217	1	1	1	NA	NA	NA	FALSE	FALSE	1	1	None	FALSE
IFIT5	Interferon-induced protein with tetratricopeptide repeats 5	Q13325	3	3	3	-0.0350814	-0.0591825	0.0310559	FALSE	FALSE	1	1	None	FALSE
IFITM1;IFITM2;IFITM3	Interferon-induced transmembrane protein 1;Interferon-induced transmembrane protein 2;Interferon-induced transmembrane protein 3	P13164;Q01629;Q01628	1	1	1	NA	NA	NA	FALSE	FALSE	1	1	None	FALSE
IGBP1	Immunoglobulin-binding protein 1	P78318	4	4	4	-0.128483	-0.278962	-0.124513	FALSE	FALSE	0.291795	0.105918	None	FALSE
IGF2BP2	Insulin-like growth factor 2 mRNA-binding protein 2	Q9Y6M1;Q9NZI8	15	15	14	-0.00996116	-0.24911	-0.238682	FALSE	TRUE	1	0.004787	None	FALSE
IGF2BP3	Insulin-like growth factor 2 mRNA-binding protein 3	O00425	2	1	1	0.395562	-0.237412	-0.615998	FALSE	FALSE	0.659332	0.0742942	None	FALSE
IGF2R	Cation-independent mannose-6-phosphate receptor	P11717	12	12	12	0.00802234	0.445639	0.360299	FALSE	TRUE	1	0.0374534	None	FALSE
IGFBP7	Insulin-like growth factor-binding protein 7	Q16270	1	1	1	NA	NA	NA	FALSE	FALSE	1	1	None	FALSE
IGSF8	Immunoglobulin superfamily member 8	Q969P0	1	1	1	NA	NA	NA	FALSE	FALSE	1	1	None	FALSE
IK	Protein Red	Q13123	3	3	3	-0.0804417	-0.1297	0.130193	FALSE	FALSE	0.854428	1	None	FALSE
IKBIP	Inhibitor of nuclear factor kappa-B kinase-interacting protein	Q70UQ0	3	3	3	-0.602175	0.154842	0.70726	FALSE	FALSE	1	1	None	FALSE
IKBKE	Inhibitor of nuclear factor kappa-B kinase subunit epsilon	Q14164	1	1	1	NA	NA	NA	FALSE	FALSE	1	1	None	FALSE
IL18	Interleukin-18	Q14116	7	7	7	-0.0140732	0.284274	0.322827	FALSE	TRUE	1	0.00214714	None	FALSE
ILF2	Interleukin enhancer-binding factor 2	Q12905	12	12	12	0.0865947	0.148176	0.0642838	FALSE	FALSE	0.130926	0.315811	None	FALSE
ILF3	Interleukin enhancer-binding factor 3	Q12906	21	21	19	0.121976	0.167269	0.0450753	TRUE	FALSE	0.00257349	0.281566	None	FALSE
ILK	Integrin-linked protein kinase	Q13418	6	6	6	-0.0158256	0.26622	0.320351	FALSE	TRUE	1	0.00443221	None	FALSE
ILKAP	Integrin-linked kinase-associated serine/threonine phosphatase 2C	Q9H0C8	4	4	4	-0.305636	0.128961	0.322625	FALSE	FALSE	0.470299	0.972598	None	FALSE
ILVBL	Acetolactate synthase-like protein	A1L0T0	4	4	4	0.0384648	0.191171	0.0840399	FALSE	FALSE	0.0740942	0.575841	None	FALSE
IMMT	MICOS complex subunit MIC60	Q16891	11	11	11	-0.0720655	-0.0400732	-0.0641078	FALSE	FALSE	0.327327	1	None	FALSE
IMP3	U3 small nucleolar ribonucleoprotein protein IMP3	Q9NV31	1	1	1	NA	NA	NA	FALSE	FALSE	1	1	None	FALSE
IMPA1	Inositol monophosphatase 1	P29218	5	5	5	-0.0616917	0.138489	0.095188	FALSE	FALSE	0.449655	0.423851	None	FALSE
IMPAD1	Inositol monophosphatase 3	Q9NX62	1	1	1	NA	NA	NA	FALSE	FALSE	1	1	None	FALSE
IMPDH1	Inosine-5-monophosphate dehydrogenase 1	P20839	4	3	3	-0.467758	-0.574468	-0.127664	TRUE	FALSE	0.0361958	0.0636982	None	FALSE
IMPDH2	Inosine-5-monophosphate dehydrogenase 2	P12268	22	22	21	-0.225148	-0.668825	-0.44253	TRUE	TRUE	0.00735657	0.00100596	None	FALSE
INADL	InaD-like protein	Q8NI35	5	5	5	NA	NA	NA	FALSE	FALSE	1	1	None	FALSE
INCENP	Inner centromere protein	Q9NQS7	4	4	4	NA	NA	NA	FALSE	FALSE	1	1	None	FALSE
INF2	Inverted formin-2	Q27J81	5	5	5	-0.125863	-0.0622682	0.0958114	FALSE	FALSE	0.554782	0.283244	None	FALSE
INO80B	INO80 complex subunit B	Q9C086	1	1	1	NA	NA	NA	FALSE	FALSE	1	1	None	FALSE
INPP1	Inositol polyphosphate 1-phosphatase	P49441	1	1	1	NA	NA	NA	FALSE	FALSE	1	1	None	FALSE
INTS1	Integrator complex subunit 1	Q8N201	2	2	2	NA	NA	NA	FALSE	FALSE	1	1	None	FALSE
INTS3	Integrator complex subunit 3	Q68E01	3	3	3	-0.157274	0.218448	0.417736	FALSE	FALSE	0.861537	1	None	FALSE
INTS4	Integrator complex subunit 4	Q96HW7	1	1	1	NA	NA	NA	FALSE	FALSE	1	1	None	FALSE
INTS7	Integrator complex subunit 7	Q9NVH2	2	2	2	NA	NA	NA	FALSE	FALSE	1	1	None	FALSE
IPO11	Importin-11	Q9UI26	8	8	8	0.111614	0.0706844	-0.0817932	FALSE	FALSE	0.129057	0.695046	None	FALSE
IPO4	Importin-4	Q8TEX9	17	17	17	-0.0485981	-0.314846	-0.217453	FALSE	TRUE	0.148392	0.00327584	None	FALSE
IPO5	Importin-5	O00410	30	30	28	-0.00910472	-0.409748	-0.401923	FALSE	TRUE	0.164779	0.00116582	None	FALSE
IPO7	Importin-7	O95373	23	23	23	-0.236717	-0.190629	0.00620166	TRUE	FALSE	0.00426438	1	None	FALSE
IPO8	Importin-8	O15397	9	9	9	-0.100433	-0.199714	-0.149084	FALSE	FALSE	0.324298	0.231737	None	FALSE
IPO9	Importin-9	Q96P70	11	11	11	0.159109	0.295227	0.0655635	FALSE	FALSE	0.129445	0.191166	None	FALSE
IQCG	IQ domain-containing protein G	Q9H095	1	1	1	NA	NA	NA	FALSE	FALSE	1	1	None	FALSE
IQGAP1	Ras GTPase-activating-like protein IQGAP1	P46940	41	41	39	0.138039	0.155876	0.0311563	TRUE	FALSE	0.00961078	0.295666	None	FALSE
IQGAP3	Ras GTPase-activating-like protein IQGAP3	Q86VI3;Q13576	15	13	13	-0.248902	0.164516	0.433879	FALSE	TRUE	0.364269	0.0117228	None	FALSE
IRF2BP2	Interferon regulatory factor 2-binding protein 2	Q7Z5L9	4	3	3	NA	NA	NA	FALSE	FALSE	1	1	None	FALSE
IRF2BPL	Interferon regulatory factor 2-binding protein-like	Q9H1B7	4	4	3	NA	NA	NA	FALSE	FALSE	1	1	None	FALSE
IRGQ	Immunity-related GTPase family Q protein	Q8WZA9	2	2	2	0.2504	0.311782	-0.0192561	FALSE	FALSE	0.29505	0.989172	None	FALSE
ISG15	Ubiquitin-like protein ISG15	P05161	2	2	2	0.193257	0.417167	0.151543	FALSE	FALSE	0.356935	0.102294	None	FALSE
ISOC1	Isochorismatase domain-containing protein 1	Q96CN7	4	4	4	0.0395392	0.184303	0.0979107	FALSE	FALSE	1	0.492687	None	FALSE
ISOC2	Isochorismatase domain-containing protein 2, mitochondrial	Q96AB3	3	3	3	NA	NA	NA	FALSE	FALSE	1	1	None	FALSE
IST1	IST1 homolog	P53990	2	2	2	0.0445159	-0.11786	-0.0920751	FALSE	FALSE	1	0.220053	None	FALSE
ISY1	Pre-mRNA-splicing factor ISY1 homolog	Q9ULR0	1	1	1	0.309991	0.164786	-0.168561	FALSE	FALSE	1	1	None	FALSE
ITCH;WWP1	E3 ubiquitin-protein ligase Itchy homolog;NEDD4-like E3 ubiquitin-protein ligase WWP1	Q96J02;Q9H0M0	2	1	1	NA	NA	NA	FALSE	FALSE	1	1	None	FALSE
ITGA3	Integrin alpha-3;Integrin alpha-3 heavy chain;Integrin alpha-3 light chain	P26006	8	8	8	0.0950885	0.0832625	0.0164252	FALSE	FALSE	0.168445	1	None	FALSE
ITGA5	Integrin alpha-5;Integrin alpha-5 heavy chain;Integrin alpha-5 light chain	P08648	2	2	2	-0.0739247	0.323312	0.345056	FALSE	FALSE	1	1	None	FALSE
ITGA6	Integrin alpha-6;Integrin alpha-6 heavy chain;Integrin alpha-6 light chain;Processed integrin alpha-6	P23229	4	4	4	-0.0459025	0.0514681	0.0927002	FALSE	FALSE	1	1	None	FALSE
ITGAV	Integrin alpha-V;Integrin alpha-V heavy chain;Integrin alpha-V light chain	P06756	9	9	9	0.325197	0.713806	0.350178	FALSE	TRUE	0.0595823	0.0220668	None	FALSE
ITGB1	Integrin beta-1	P05556	11	11	11	0.318031	0.623346	0.248469	TRUE	TRUE	0.00794053	0.044587	None	FALSE
ITGB5	Integrin beta-5	P18084	6	6	6	0.300983	0.618948	0.325768	FALSE	FALSE	0.0846355	0.117628	None	FALSE
ITGB6	Integrin beta-6	P18564	1	1	1	0.321928	0.387252	0.140386	FALSE	FALSE	1	1	None	FALSE
ITPA	Inosine triphosphate pyrophosphatase	Q9BY32	4	4	4	-0.174448	-0.569618	-0.433714	FALSE	FALSE	0.335356	0.0900954	None	FALSE
IVD	Isovaleryl-CoA dehydrogenase, mitochondrial	P26440	1	1	1	NA	NA	NA	FALSE	FALSE	1	1	None	FALSE
IWS1	Protein IWS1 homolog	Q96ST2	15	15	15	NA	NA	NA	FALSE	FALSE	1	1	None	FALSE
JAGN1	Protein jagunal homolog 1	Q8N5M9	1	1	1	NA	NA	NA	FALSE	FALSE	1	1	None	FALSE
JAK1	Tyrosine-protein kinase JAK1	P23458	2	2	2	NA	NA	NA	FALSE	FALSE	1	1	None	FALSE
JMJD6	Bifunctional arginine demethylase and lysyl-hydroxylase JMJD6	Q6NYC1	3	3	3	0.378068	0.247806	-0.160798	FALSE	FALSE	1	1	None	FALSE
JUN	Transcription factor AP-1	P05412	2	1	1	NA	NA	NA	FALSE	FALSE	1	1	None	FALSE
JUND	Transcription factor jun-D	P17535	4	4	3	NA	NA	NA	FALSE	FALSE	1	1	None	FALSE
JUP	Junction plakoglobin	P14923	5	2	2	NA	NA	NA	FALSE	FALSE	1	1	None	FALSE
KANSL1	KAT8 regulatory NSL complex subunit 1	Q7Z3B3	1	1	1	NA	NA	NA	FALSE	FALSE	1	1	None	FALSE
KANSL3	KAT8 regulatory NSL complex subunit 3	Q9P2N6	2	2	2	NA	NA	NA	FALSE	FALSE	1	1	None	FALSE
KARS	Lysine--tRNA ligase	Q15046	17	17	17	-0.00808753	-0.345074	-0.354582	FALSE	TRUE	1	0.00261022	None	FALSE
KAT7	Histone acetyltransferase KAT7	O95251;Q9H7Z6	8	8	7	-0.00688257	-0.0434459	-0.0390428	FALSE	FALSE	1	1	None	FALSE
KATNBL1	KATNB1-like protein 1	Q9H079	1	1	1	NA	NA	NA	FALSE	FALSE	1	1	None	FALSE
KCMF1	E3 ubiquitin-protein ligase KCMF1	Q9P0J7	1	1	1	0.0845775	-0.189428	-0.191483	FALSE	FALSE	1	0.104376	None	FALSE
KCTD5	BTB/POZ domain-containing protein KCTD5	Q9NXV2	2	2	2	NA	NA	NA	FALSE	FALSE	1	1	None	FALSE
KDELC2	KDEL motif-containing protein 2	Q7Z4H8	1	1	1	0.224905	0.394843	0.185613	FALSE	FALSE	1	1	None	FALSE
KDM1A	Lysine-specific histone demethylase 1A	O60341	3	3	3	NA	NA	NA	FALSE	FALSE	1	1	None	FALSE
KDM2A	Lysine-specific demethylase 2A	Q9Y2K7	2	2	2	NA	NA	NA	FALSE	FALSE	1	1	None	FALSE
KDM3B	Lysine-specific demethylase 3B	Q7LBC6	2	2	2	-7.21485e-05	0.856548	0.602172	FALSE	FALSE	1	1	None	FALSE
KDM5C	Lysine-specific demethylase 5C	P41229	3	3	2	NA	NA	NA	FALSE	FALSE	1	1	None	FALSE
KDSR	3-ketodihydrosphingosine reductase	Q06136	2	2	2	NA	NA	NA	FALSE	FALSE	1	1	None	FALSE
KHDRBS1	KH domain-containing, RNA-binding, signal transduction-associated protein 1	Q07666;O75525;Q5VWX1	5	5	5	0.0808701	0.160679	0.0760219	FALSE	FALSE	0.125515	0.273172	None	FALSE
KHSRP	Far upstream element-binding protein 2	Q92945	15	14	14	-0.091379	0.0823348	0.185108	FALSE	TRUE	0.0722416	0.00519236	None	FALSE
KIAA0020	Pumilio domain-containing protein KIAA0020	Q15397	7	7	7	0.127803	-0.513298	-0.729929	FALSE	FALSE	1	0.216907	None	FALSE
KIAA0101	PCNA-associated factor	Q15004	1	1	1	-0.664752	-0.849781	-0.190425	TRUE	FALSE	0.0292714	0.491841	Down	FALSE
KIAA0196	WASH complex subunit strumpellin	Q12768	5	5	5	-0.196116	-0.0175459	0.162279	FALSE	FALSE	1	0.829632	None	FALSE
KIAA0391	Mitochondrial ribonuclease P protein 3	O15091	1	1	1	NA	NA	NA	FALSE	FALSE	1	1	None	FALSE
KIAA1033	WASH complex subunit 7	Q2M389	1	1	1	NA	NA	NA	FALSE	FALSE	1	1	None	FALSE
KIAA1109	Uncharacterized protein KIAA1109	Q2LD37	4	4	4	NA	NA	NA	FALSE	FALSE	1	1	None	FALSE
KIAA1143	Uncharacterized protein KIAA1143	Q96AT1	1	1	1	NA	NA	NA	FALSE	FALSE	1	1	None	FALSE
KIAA1279	KIF1-binding protein	Q96EK5	4	4	4	NA	NA	NA	FALSE	FALSE	1	1	None	FALSE
KIAA1429	Protein virilizer homolog	Q69YN4	5	5	5	NA	NA	NA	FALSE	FALSE	1	1	None	FALSE
KIAA1467	Uncharacterized protein KIAA1467	A2RU67	2	2	2	NA	NA	NA	FALSE	FALSE	1	1	None	FALSE
KIAA1522	Uncharacterized protein KIAA1522	Q9P206	2	2	2	NA	NA	NA	FALSE	FALSE	1	1	None	FALSE
KIAA1524	Protein CIP2A	Q8TCG1	2	2	2	NA	NA	NA	FALSE	FALSE	1	1	None	FALSE
KIAA1598	Shootin-1	A0MZ66	2	2	2	NA	NA	NA	FALSE	FALSE	1	1	None	FALSE
KIF11	Kinesin-like protein KIF11	P52732	12	12	12	0.0153515	0.10205	0.176117	FALSE	FALSE	1	0.142819	None	FALSE
KIF13B	Kinesin-like protein KIF13B	Q9NQT8;O43896;Q96L93;Q9H1H9	3	3	2	NA	NA	NA	FALSE	FALSE	1	1	None	FALSE
KIF18B	Kinesin-like protein KIF18B	Q86Y91	2	2	2	NA	NA	NA	FALSE	FALSE	1	1	None	FALSE
KIF20A	Kinesin-like protein KIF20A	O95235	6	6	6	0.33723	0.288865	-0.0969142	FALSE	FALSE	0.40459	1	None	FALSE
KIF21A	Kinesin-like protein KIF21A	Q7Z4S6	4	4	3	-0.107586	-0.131408	-0.0418774	FALSE	FALSE	1	1	None	FALSE
KIF23	Kinesin-like protein KIF23	Q02241	9	9	9	0.00762122	-0.100398	-0.141625	FALSE	FALSE	1	0.735228	None	FALSE
KIF2A	Kinesin-like protein KIF2A	O00139	6	6	5	-0.0943326	0.241737	0.342372	FALSE	FALSE	0.374571	0.269957	None	FALSE
KIF2C	Kinesin-like protein KIF2C	Q99661	7	7	6	0.0534018	-0.203401	-0.0677978	FALSE	FALSE	1	0.961579	None	FALSE
KIF3C;KIF3B;KIFC3;KIF17	Kinesin-like protein KIF3C;Kinesin-like protein KIF3B;Kinesin-like protein KIF3B, N-terminally processed;Kinesin-like protein KIFC3;Kinesin-like protein KIF17	O14782;O15066;Q9BVG8;Q9P2E2	2	2	2	NA	NA	NA	FALSE	FALSE	1	1	None	FALSE
KIF4A	Chromosome-associated kinesin KIF4A	O95239	12	12	6	0.215316	0.260083	0.0521097	FALSE	FALSE	0.0664939	1	None	FALSE
KIF5B	Kinesin-1 heavy chain	P33176;O60282;Q12840	23	23	23	0.0549748	0.206961	0.187326	FALSE	FALSE	0.487616	0.064831	None	FALSE
KIF7	Kinesin-like protein KIF7	Q2M1P5	1	1	1	NA	NA	NA	FALSE	FALSE	1	1	None	FALSE
KIFAP3	Kinesin-associated protein 3	Q92845	1	1	1	NA	NA	NA	FALSE	FALSE	1	1	None	FALSE
KIFC1	Kinesin-like protein KIFC1	Q9BW19	6	6	6	-0.146002	-0.0284554	0.128258	FALSE	FALSE	0.362987	0.695067	None	FALSE
KLC1	Kinesin light chain 1	Q07866	10	7	6	-0.0110046	0.423396	0.345818	FALSE	TRUE	1	0.0332184	None	FALSE
KLC2	Kinesin light chain 2	Q9H0B6	13	13	9	0.00305341	0.0935553	0.111189	FALSE	FALSE	1	0.428163	None	FALSE
KLC3	Kinesin light chain 3	Q6P597	2	1	1	NA	NA	NA	FALSE	FALSE	1	1	None	FALSE
KLC4	Kinesin light chain 4	Q9NSK0	5	2	2	NA	NA	NA	FALSE	FALSE	1	1	None	FALSE
KLF6	Krueppel-like factor 6	Q99612	1	1	1	NA	NA	NA	FALSE	FALSE	1	1	None	FALSE
KMT2A	Histone-lysine N-methyltransferase 2A;MLL cleavage product N320;MLL cleavage product C180	Q03164	3	3	3	NA	NA	NA	FALSE	FALSE	1	1	None	FALSE
KMT2D	Histone-lysine N-methyltransferase 2D	O14686	3	3	3	NA	NA	NA	FALSE	FALSE	1	1	None	FALSE
KNOP1	Lysine-rich nucleolar protein 1	Q1ED39	2	2	2	NA	NA	NA	FALSE	FALSE	1	1	None	FALSE
KNTC1	Kinetochore-associated protein 1	P50748	2	2	2	NA	NA	NA	FALSE	FALSE	1	1	None	FALSE
KPNA1	Importin subunit alpha-5;Importin subunit alpha-5, N-terminally processed	P52294	9	3	3	0.0930343	-0.0349797	-0.161369	FALSE	FALSE	0.99003	0.627574	None	FALSE
KPNA2	Importin subunit alpha-1	P52292	15	15	15	-0.480662	-0.487729	-0.0438601	TRUE	FALSE	0.0208137	0.480227	None	FALSE
KPNA3	Importin subunit alpha-4	O00505	7	6	6	0.165564	-0.057444	-0.20453	FALSE	TRUE	0.221627	0.0474899	None	FALSE
KPNA4	Importin subunit alpha-3	O00629	7	7	6	0.0448485	-0.155478	-0.220057	FALSE	TRUE	0.634622	0.0346384	None	FALSE
KPNA6	Importin subunit alpha-7	O60684;O15131	13	13	7	-0.000536007	-0.0303431	0.041934	FALSE	FALSE	1	0.926122	None	FALSE
KPNB1	Importin subunit beta-1	Q14974	26	26	26	-0.0322823	-0.282033	-0.262328	FALSE	TRUE	0.332117	0.00156091	None	FALSE
KRI1	Protein KRI1 homolog	Q8N9T8	4	4	4	NA	NA	NA	FALSE	FALSE	1	1	None	FALSE
KRR1	KRR1 small subunit processome component homolog	Q13601	3	3	3	-0.224806	-0.879993	-0.822273	FALSE	FALSE	1	1	None	FALSE
KRT18	Keratin, type I cytoskeletal 18	P05783;CON__P05784;CON__H-INV:HIT000015463;CON__Q14525;CON__Q9UE12;CON__Q15323;CON__Q14532;CON__A2AB72;CON__Q497I4;CON__O76015;CON__O76014;CON__Q2M2I5;Q14525;Q15323;Q14532;O76014;O76015;Q2M2I5	26	26	24	0.122376	-0.251081	-0.377177	TRUE	TRUE	0.00458561	0.00161898	None	FALSE
KTI12	Protein KTI12 homolog	Q96EK9	2	2	2	NA	NA	NA	FALSE	FALSE	1	1	None	FALSE
KTN1	Kinectin	Q86UP2	31	31	31	0.259078	0.389243	0.126643	FALSE	TRUE	0.0694403	0.0310735	None	FALSE
L2HGDH	L-2-hydroxyglutarate dehydrogenase, mitochondrial	Q9H9P8	5	5	5	0.151009	0.221703	-0.0125973	FALSE	FALSE	1	1	None	FALSE
L3HYPDH	Trans-3-hydroxy-L-proline dehydratase	Q96EM0	1	1	1	NA	NA	NA	FALSE	FALSE	1	1	None	FALSE
LACTB	Serine beta-lactamase-like protein LACTB, mitochondrial	P83111	3	3	3	0.116897	0.258217	0.167358	FALSE	FALSE	1	1	None	FALSE
LACTB2	Beta-lactamase-like protein 2	Q53H82	1	1	1	NA	NA	NA	FALSE	FALSE	1	1	None	FALSE
LAMA5	Laminin subunit alpha-5	O15230	3	3	3	NA	NA	NA	FALSE	FALSE	1	1	None	FALSE
LAMC1	Laminin subunit gamma-1	P11047	3	3	3	NA	NA	NA	FALSE	FALSE	1	1	None	FALSE
LAMP1	Lysosome-associated membrane glycoprotein 1	P11279	3	3	3	0.679029	0.0640427	-0.450367	TRUE	FALSE	0.0315945	0.209196	Up	FALSE
LAMP2	Lysosome-associated membrane glycoprotein 2	P13473	3	3	3	-0.95919	-0.38463	0.555653	TRUE	TRUE	0.0210743	0.0325424	Down	TRUE
LAMTOR1	Ragulator complex protein LAMTOR1	Q6IAA8	5	5	5	0.0224627	-0.0101679	-0.0481386	FALSE	FALSE	1	1	None	FALSE
LAMTOR3	Ragulator complex protein LAMTOR3	Q9UHA4	2	2	2	NA	NA	NA	FALSE	FALSE	1	1	None	FALSE
LAMTOR5	Ragulator complex protein LAMTOR5	O43504	1	1	1	NA	NA	NA	FALSE	FALSE	1	1	None	FALSE
LANCL1	LanC-like protein 1	O43813	4	4	4	-0.0893595	-0.235008	0.0721745	FALSE	FALSE	1	1	None	FALSE
LANCL2	LanC-like protein 2	Q9NS86	4	4	4	0.186641	0.265689	0.170688	FALSE	FALSE	0.202947	0.322863	None	FALSE
LAP3	Cytosol aminopeptidase	P28838	14	14	14	-0.0330497	0.00530311	-0.0766034	FALSE	FALSE	0.854428	0.353159	None	FALSE
LARP1	La-related protein 1	Q6PKG0;Q659C4	20	20	20	-0.126228	-0.114236	0.00333373	FALSE	FALSE	0.23133	1	None	FALSE
LARP4	La-related protein 4	Q71RC2	7	7	7	-0.31876	-0.244684	0.0618127	TRUE	FALSE	0.0106291	1	None	FALSE
LARP7	La-related protein 7	Q4G0J3	7	7	7	NA	NA	NA	FALSE	FALSE	1	1	None	FALSE
LARS	Leucine--tRNA ligase, cytoplasmic	Q9P2J5	26	26	26	-0.0867717	-0.226599	-0.149949	FALSE	TRUE	0.068069	0.0169817	None	FALSE
LAS1L	Ribosomal biogenesis protein LAS1L	Q9Y4W2	11	11	11	-0.0671942	-0.166722	-0.0653916	FALSE	FALSE	0.403129	1	None	FALSE
LASP1	LIM and SH3 domain protein 1	Q14847	9	9	9	0.28447	0.52734	0.241132	TRUE	TRUE	0.00257349	0.00261022	None	FALSE
LAT	Linker for activation of T-cells family member 1	O43561	1	1	1	NA	NA	NA	FALSE	FALSE	1	1	None	FALSE
LAT2	Linker for activation of T-cells family member 2	Q9GZY6	5	5	5	-0.125072	-0.139346	0.0273258	FALSE	FALSE	0.699523	1	None	FALSE
LAYN	Layilin	Q6UX15	1	1	1	NA	NA	NA	FALSE	FALSE	1	1	None	FALSE
LBR	Lamin-B receptor	Q14739	5	5	5	-0.0777804	-0.118266	-0.0338011	FALSE	FALSE	0.133064	1	None	FALSE
LCP1	Plastin-2	P13796	8	4	4	-0.367974	-1.01249	-0.605157	FALSE	FALSE	1	1	None	FALSE
LDHA	L-lactate dehydrogenase A chain	P00338	17	16	16	0.0781182	0.340727	0.237403	FALSE	TRUE	0.0745425	0.0033535	None	FALSE
LDHB	L-lactate dehydrogenase B chain	P07195;Q6ZMR3;P07864	18	18	17	0.000729359	-0.0165918	-0.0377559	FALSE	TRUE	1	0.04739	None	FALSE
LEMD3	Inner nuclear membrane protein Man1	Q9Y2U8	3	3	3	NA	NA	NA	FALSE	FALSE	1	1	None	FALSE
LEO1	RNA polymerase-associated protein LEO1	Q8WVC0	8	8	8	NA	NA	NA	FALSE	FALSE	1	1	None	FALSE
LEPRE1	Prolyl 3-hydroxylase 1	Q32P28	2	2	2	0.484602	0.477574	-0.0576469	FALSE	FALSE	1	1	None	FALSE
LEPREL2	Prolyl 3-hydroxylase 3	Q8IVL6	1	1	1	NA	NA	NA	FALSE	FALSE	1	1	None	FALSE
LEPREL4	Synaptonemal complex protein SC65	Q92791	2	2	2	0.183119	0.722661	0.5397	FALSE	FALSE	0.494181	0.366139	None	FALSE
LETM1	LETM1 and EF-hand domain-containing protein 1, mitochondrial	O95202	14	14	14	-0.156248	-0.285027	-0.134925	FALSE	FALSE	0.32645	0.0773244	None	FALSE
LGALS1	Galectin-1	P09382	9	9	9	0.0730706	0.701899	0.606048	TRUE	TRUE	0.00471507	0.000823164	None	FALSE
LGALS3BP	Galectin-3-binding protein	Q08380	1	1	1	NA	NA	NA	FALSE	FALSE	1	1	None	FALSE
LGALSL	Galectin-related protein	Q3ZCW2	1	1	1	NA	NA	NA	FALSE	FALSE	1	1	None	FALSE
LGMN	Legumain	Q99538	1	1	1	NA	NA	NA	FALSE	FALSE	1	1	None	FALSE
LIG1	DNA ligase 1	P18858	12	12	12	0.145994	0.0619633	-0.039987	FALSE	FALSE	0.272809	1	None	FALSE
LIG3	DNA ligase 3	P49916	5	5	5	NA	NA	NA	FALSE	FALSE	1	1	None	FALSE
LIMA1	LIM domain and actin-binding protein 1	Q9UHB6	19	19	19	-0.168988	-0.137486	0.0287347	TRUE	FALSE	0.00612956	1	None	FALSE
LIMCH1	LIM and calponin homology domains-containing protein 1	Q9UPQ0	3	3	3	NA	NA	NA	FALSE	FALSE	1	1	None	FALSE
LIMS1;LIMS2	LIM and senescent cell antigen-like-containing domain protein 1;LIM and senescent cell antigen-like-containing domain protein 2	P48059;Q7Z4I7	3	3	3	0.204925	0.644233	0.475837	FALSE	FALSE	0.606675	0.0644072	None	FALSE
LIN7C	Protein lin-7 homolog C	Q9NUP9	2	2	2	-0.0832635	0.397474	0.347439	FALSE	FALSE	1	1	None	FALSE
LLGL1	Lethal(2) giant larvae protein homolog 1	Q15334	1	1	1	NA	NA	NA	FALSE	FALSE	1	1	None	FALSE
LMAN1	Protein ERGIC-53	P49257	5	5	5	0.320664	0.211343	-0.201764	FALSE	FALSE	0.29253	0.701867	None	FALSE
LMAN2	Vesicular integral-membrane protein VIP36	Q12907	6	6	6	0.0597592	-0.0725492	-0.075383	FALSE	FALSE	0.302735	0.231737	None	FALSE
LMCD1	LIM and cysteine-rich domains protein 1	Q9NZU5	6	6	6	-0.0122064	-0.721332	-0.51704	FALSE	FALSE	1	0.111938	None	FALSE
LMNA	Prelamin-A/C;Lamin-A/C	P02545	38	38	37	0.228397	0.449769	0.182531	TRUE	TRUE	0.00471507	0.00281015	None	FALSE
LMNB1	Lamin-B1	P20700	25	24	22	0.345369	0.462869	0.110627	TRUE	TRUE	0.00132022	0.0210607	None	FALSE
LMNB2	Lamin-B2	Q03252	21	18	18	0.369954	0.422653	0.195177	FALSE	FALSE	0.0987359	0.0516291	None	FALSE
LMO7	LIM domain only protein 7	Q8WWI1	6	6	6	NA	NA	NA	FALSE	FALSE	1	1	None	FALSE
LNP	Protein lunapark	Q9C0E8	1	1	1	NA	NA	NA	FALSE	FALSE	1	1	None	FALSE
LONP1	Lon protease homolog, mitochondrial	P36776	15	15	15	-0.203058	0.045211	0.139501	FALSE	FALSE	0.0525397	0.11802	None	FALSE
LONRF3	LON peptidase N-terminal domain and RING finger protein 3	Q496Y0	1	1	1	NA	NA	NA	FALSE	FALSE	1	1	None	FALSE
LPAR4	Lysophosphatidic acid receptor 4	Q99677	1	1	1	NA	NA	NA	FALSE	FALSE	1	1	None	FALSE
LPCAT1	Lysophosphatidylcholine acyltransferase 1	Q8NF37	2	2	2	NA	NA	NA	FALSE	FALSE	1	1	None	FALSE
LPCAT3	Lysophospholipid acyltransferase 5	Q6P1A2	2	2	2	0.181744	-0.194632	-0.352812	FALSE	FALSE	0.945156	0.1116	None	FALSE
LPIN1	Phosphatidate phosphatase LPIN1	Q14693	2	2	2	NA	NA	NA	FALSE	FALSE	1	1	None	FALSE
LPP	Lipoma-preferred partner	Q93052	12	12	12	0.26149	0.355412	0.158001	TRUE	FALSE	0.0185185	0.103608	None	FALSE
LRBA	Lipopolysaccharide-responsive and beige-like anchor protein	P50851	1	1	1	NA	NA	NA	FALSE	FALSE	1	1	None	FALSE
LRPAP1	Alpha-2-macroglobulin receptor-associated protein	P30533	1	1	1	NA	NA	NA	FALSE	FALSE	1	1	None	FALSE
LRPPRC	Leucine-rich PPR motif-containing protein, mitochondrial	P42704	47	47	47	-0.128816	-0.173694	-0.0683187	TRUE	TRUE	0.00263737	0.027308	None	FALSE
LRRC1	Leucine-rich repeat-containing protein 1	Q9BTT6	3	1	1	NA	NA	NA	FALSE	FALSE	1	1	None	FALSE
LRRC16B	Leucine-rich repeat-containing protein 16B	Q8ND23	4	4	4	NA	NA	NA	FALSE	FALSE	1	1	None	FALSE
LRRC20	Leucine-rich repeat-containing protein 20	Q8TCA0	4	4	4	0.858993	0.931518	0.0637475	TRUE	FALSE	0.0440091	1	Up	FALSE
LRRC40	Leucine-rich repeat-containing protein 40	Q9H9A6	4	4	4	0.399882	-0.537885	-0.494455	FALSE	FALSE	1	1	None	FALSE
LRRC47	Leucine-rich repeat-containing protein 47	Q8N1G4	3	3	3	-0.267896	-0.326256	-0.0408134	FALSE	FALSE	0.0671499	1	None	FALSE
LRRC4B	Leucine-rich repeat-containing protein 4B	Q9NT99	1	1	1	NA	NA	NA	FALSE	FALSE	1	1	None	FALSE
LRRC57	Leucine-rich repeat-containing protein 57	Q8N9N7	1	1	1	NA	NA	NA	FALSE	FALSE	1	1	None	FALSE
LRRC59	Leucine-rich repeat-containing protein 59	Q96AG4	11	11	11	-0.282027	-0.539833	-0.298528	TRUE	TRUE	0.00397926	0.00203681	None	FALSE
LRRFIP1	Leucine-rich repeat flightless-interacting protein 1	Q32MZ4	7	7	7	-0.106422	-0.0566741	0.0800671	FALSE	TRUE	0.444084	0.0341751	None	FALSE
LRRFIP2	Leucine-rich repeat flightless-interacting protein 2	Q9Y608	3	3	3	NA	NA	NA	FALSE	FALSE	1	1	None	FALSE
LRWD1	Leucine-rich repeat and WD repeat-containing protein 1	Q9UFC0	6	6	6	0.309176	-0.0379175	-0.343055	FALSE	FALSE	1	1	None	FALSE
LSM1	U6 snRNA-associated Sm-like protein LSm1	O15116	1	1	1	NA	NA	NA	FALSE	FALSE	1	1	None	FALSE
LSM12	Protein LSM12 homolog	Q3MHD2	1	1	1	NA	NA	NA	FALSE	FALSE	1	1	None	FALSE
LSM14A	Protein LSM14 homolog A	Q8ND56	3	3	3	NA	NA	NA	FALSE	FALSE	1	1	None	FALSE
LSM14B	Protein LSM14 homolog B	Q9BX40	3	3	3	0.217573	0.253088	-0.00251222	FALSE	FALSE	0.29706	1	None	FALSE
LSM2	U6 snRNA-associated Sm-like protein LSm2	Q9Y333	3	3	3	0.144604	0.0102016	-0.0586848	FALSE	FALSE	0.606124	0.891533	None	FALSE
LSM5	U6 snRNA-associated Sm-like protein LSm5	Q9Y4Y9	1	1	1	NA	NA	NA	FALSE	FALSE	1	1	None	FALSE
LSR	Lipolysis-stimulated lipoprotein receptor	Q86X29	3	3	3	NA	NA	NA	FALSE	FALSE	1	1	None	FALSE
LSS	Lanosterol synthase	P48449	5	5	5	0.0441559	-0.24997	-0.25164	FALSE	TRUE	1	0.033784	None	FALSE
LTA4H	Leukotriene A-4 hydrolase	P09960	14	14	14	0.0144073	0.0603066	-0.0609107	FALSE	FALSE	1	0.146498	None	FALSE
LTBP1	Latent-transforming growth factor beta-binding protein 1	Q14766	1	1	1	NA	NA	NA	FALSE	FALSE	1	1	None	FALSE
LTBP4	Latent-transforming growth factor beta-binding protein 4	Q8N2S1	1	1	1	-0.385295	0.144435	0.553097	FALSE	FALSE	0.286952	0.780358	None	FALSE
LTN1	E3 ubiquitin-protein ligase listerin	O94822	8	8	8	-0.182569	-0.026747	0.118225	FALSE	FALSE	0.606124	1	None	FALSE
LUC7L	Putative RNA-binding protein Luc7-like 1	Q9NQ29	3	3	3	-0.0676804	0.186837	0.324426	FALSE	FALSE	0.576236	0.192849	None	FALSE
LUC7L2	Putative RNA-binding protein Luc7-like 2	Q9Y383	5	5	5	-0.162508	-0.283253	-0.0703866	TRUE	FALSE	0.00442229	0.485986	None	FALSE
LUC7L3	Luc7-like protein 3	O95232	7	7	7	0.0170901	-0.201765	-0.202663	FALSE	FALSE	1	0.0696654	None	FALSE
LUZP1	Leucine zipper protein 1	Q86V48	8	8	8	-0.0678503	0.222304	0.116344	FALSE	FALSE	1	1	None	FALSE
LYAR	Cell growth-regulating nucleolar protein	Q9NX58	3	3	3	-0.220319	-0.474493	-0.151284	FALSE	FALSE	0.64641	1	None	FALSE
LYN	Tyrosine-protein kinase Lyn	P07948	3	2	2	NA	NA	NA	FALSE	FALSE	1	1	None	FALSE
LYPLA1	Acyl-protein thioesterase 1	O75608	5	5	5	-0.0982599	-0.133985	-0.0109235	FALSE	FALSE	0.427798	1	None	FALSE
LYPLA2	Acyl-protein thioesterase 2	O95372	4	4	4	-0.106154	-0.0672778	0.0540533	TRUE	FALSE	0.0225237	0.378143	None	FALSE
LZIC	Protein LZIC	Q8WZA0	1	1	1	NA	NA	NA	FALSE	FALSE	1	1	None	FALSE
LZTFL1	Leucine zipper transcription factor-like protein 1	Q9NQ48	2	2	2	0.0515809	-0.332698	-0.383831	FALSE	FALSE	1	1	None	FALSE
M6PR	Cation-dependent mannose-6-phosphate receptor	P20645	3	3	3	-0.0888869	0.00622538	0.0838858	FALSE	FALSE	0.116473	0.104609	None	FALSE
MACF1	Microtubule-actin cross-linking factor 1, isoforms 1/2/3/5	Q9UPN3	14	13	13	0.311492	0.400548	0.0542564	FALSE	FALSE	0.29866	1	None	FALSE
MAD1L1	Mitotic spindle assembly checkpoint protein MAD1	Q9Y6D9	1	1	1	-0.040439	1.24303	1.25551	FALSE	FALSE	1	0.252635	None	FALSE
MAD2L1	Mitotic spindle assembly checkpoint protein MAD2A	Q13257	1	1	1	NA	NA	NA	FALSE	FALSE	1	1	None	FALSE
MAF1	Repressor of RNA polymerase III transcription MAF1 homolog	Q9H063	2	2	2	NA	NA	NA	FALSE	FALSE	1	1	None	FALSE
MAGEA1	Melanoma-associated antigen 1	P43355	4	2	2	-0.42175	-0.0599735	0.406056	TRUE	FALSE	0.0307409	0.0902063	None	FALSE
MAGEA4	Melanoma-associated antigen 4	P43358;P43361;P43363;P43362;A2A368;A8MXT2;Q96M61;O15480;O60732	12	12	10	-0.138271	-0.156998	-0.0481143	TRUE	TRUE	0.020639	0.0374557	None	FALSE
MAGEB2	Melanoma-associated antigen B2	O15479;Q9UBF1	5	5	4	-0.129813	0.0637084	0.20827	FALSE	FALSE	0.195016	0.134755	None	FALSE
MAGED1	Melanoma-associated antigen D1	Q9Y5V3	2	1	1	NA	NA	NA	FALSE	FALSE	1	1	None	FALSE
MAGED2	Melanoma-associated antigen D2	Q9UNF1;Q12816	14	14	13	-0.0409212	0.302296	0.314485	FALSE	TRUE	0.230937	0.000823164	None	FALSE
MAGOH;MAGOHB	Protein mago nashi homolog;Protein mago nashi homolog 2	P61326;Q96A72	3	3	3	0.0648507	0.0754845	0.0800618	FALSE	TRUE	0.831199	0.0305533	None	FALSE
MAK16	Protein MAK16 homolog	Q9BXY0	2	2	2	NA	NA	NA	FALSE	FALSE	1	1	None	FALSE
MAN2A1	Alpha-mannosidase 2	Q16706	1	1	1	NA	NA	NA	FALSE	FALSE	1	1	None	FALSE
MAOA	Amine oxidase [flavin-containing] A	P21397;P27338	4	4	4	0.159293	0.790218	0.268951	FALSE	FALSE	1	1	None	FALSE
MAP1A	Microtubule-associated protein 1A;MAP1A heavy chain;MAP1 light chain LC2	P78559	11	11	11	NA	NA	NA	FALSE	FALSE	1	1	None	FALSE
MAP1B	Microtubule-associated protein 1B;MAP1B heavy chain;MAP1 light chain LC1	P46821	22	22	22	0.38738	0.382907	0.119259	FALSE	FALSE	0.0801163	0.278828	None	FALSE
MAP1S	Microtubule-associated protein 1S;MAP1S heavy chain;MAP1S light chain	Q66K74	6	6	6	NA	NA	NA	FALSE	FALSE	1	1	None	FALSE
MAP2K1	Dual specificity mitogen-activated protein kinase kinase 1	Q02750	8	8	5	0.0317218	0.0853373	0.0548008	FALSE	FALSE	1	1	None	FALSE
MAP2K2	Dual specificity mitogen-activated protein kinase kinase 2	P36507	7	4	4	-0.122913	-0.165981	0.00867493	FALSE	FALSE	0.521392	1	None	FALSE
MAP2K3	Dual specificity mitogen-activated protein kinase kinase 3	P46734	5	5	5	-0.311657	-0.235954	0.00510034	FALSE	FALSE	0.122582	1	None	FALSE
MAP2K4	Dual specificity mitogen-activated protein kinase kinase 4	P45985	2	2	2	NA	NA	NA	FALSE	FALSE	1	1	None	FALSE
MAP3K2	Mitogen-activated protein kinase kinase kinase 2	Q9Y2U5	2	2	2	NA	NA	NA	FALSE	FALSE	1	1	None	FALSE
MAP3K7	Mitogen-activated protein kinase kinase kinase 7	O43318	3	3	3	-0.437135	0.175684	0.605494	FALSE	FALSE	1	1	None	FALSE
MAP4	Microtubule-associated protein 4	P27816	32	32	32	-0.0595642	-0.0189661	0.0225256	TRUE	FALSE	0.0183347	0.909397	None	FALSE
MAP4K4	Mitogen-activated protein kinase kinase kinase kinase 4	O95819;Q9UKE5	6	6	4	NA	NA	NA	FALSE	FALSE	1	1	None	FALSE
MAP7D1	MAP7 domain-containing protein 1	Q3KQU3	9	9	9	-0.229127	-0.05603	0.207764	FALSE	FALSE	0.347684	0.255464	None	FALSE
MAPK1	Mitogen-activated protein kinase 1	P28482	8	8	6	0.255909	0.193017	-0.0996781	FALSE	FALSE	0.125508	0.690016	None	FALSE
MAPK15	Mitogen-activated protein kinase 15	Q8TD08	2	2	2	NA	NA	NA	FALSE	FALSE	1	1	None	FALSE
MAPK1IP1L	MAPK-interacting and spindle-stabilizing protein-like	Q8NDC0	1	1	1	NA	NA	NA	FALSE	FALSE	1	1	None	FALSE
MAPK3	Mitogen-activated protein kinase 3	P27361	3	1	1	NA	NA	NA	FALSE	FALSE	1	1	None	FALSE
MAPK8;MAPK10	Mitogen-activated protein kinase 8;Mitogen-activated protein kinase 10	P45983;P53779	2	2	2	0.608147	0.219711	-0.201543	FALSE	FALSE	1	1	None	FALSE
MAPRE1	Microtubule-associated protein RP/EB family member 1	Q15691;Q9UPY8	9	9	9	0.023323	0.2177	0.218131	FALSE	TRUE	0.321507	0.0200128	None	FALSE
MAPRE2	Microtubule-associated protein RP/EB family member 2	Q15555	1	1	1	NA	NA	NA	FALSE	FALSE	1	1	None	FALSE
MAPT	Microtubule-associated protein tau	P10636	3	3	3	NA	NA	NA	FALSE	FALSE	1	1	None	FALSE
MARCH5	E3 ubiquitin-protein ligase MARCH5	Q9NX47	1	1	1	NA	NA	NA	FALSE	FALSE	1	1	None	FALSE
MARCKSL1	MARCKS-related protein	P49006	1	1	1	NA	NA	NA	FALSE	FALSE	1	1	None	FALSE
MARK2	Serine/threonine-protein kinase MARK2	Q7KZI7	5	5	5	-0.416558	0.432746	0.80925	FALSE	FALSE	1	1	None	FALSE
MARS	Methionine--tRNA ligase, cytoplasmic	P56192	20	20	20	-0.261108	-0.286551	-0.0952283	TRUE	FALSE	0.00717435	0.098093	None	FALSE
MAST2	Microtubule-associated serine/threonine-protein kinase 2	Q6P0Q8	1	1	1	NA	NA	NA	FALSE	FALSE	1	1	None	FALSE
MAT2A	S-adenosylmethionine synthase isoform type-2	P31153;Q00266	7	7	7	-0.105391	-0.234384	-0.0722707	FALSE	FALSE	0.282395	0.280915	None	FALSE
MAT2B	Methionine adenosyltransferase 2 subunit beta	Q9NZL9	8	8	8	-0.191154	0.0116023	0.135681	FALSE	FALSE	0.0611519	0.173972	None	FALSE
MATR3	Matrin-3	P43243	24	24	24	0.135447	0.138658	-0.000399881	TRUE	FALSE	0.00976435	1	None	FALSE
MAVS	Mitochondrial antiviral-signaling protein	Q7Z434	5	5	5	0.00652177	-0.202408	-0.163347	FALSE	FALSE	1	0.398657	None	FALSE
MBD2	Methyl-CpG-binding domain protein 2	Q9UBB5	1	1	1	NA	NA	NA	FALSE	FALSE	1	1	None	FALSE
MBD3	Methyl-CpG-binding domain protein 3	O95983	1	1	1	NA	NA	NA	FALSE	FALSE	1	1	None	FALSE
MBNL2;MBNL1;MBNL3	Muscleblind-like protein 2;Muscleblind-like protein 1;Muscleblind-like protein 3	Q5VZF2;Q9NR56;Q9NUK0	2	2	2	NA	NA	NA	FALSE	FALSE	1	1	None	FALSE
MBOAT7	Lysophospholipid acyltransferase 7	Q96N66	4	4	4	-0.129793	0.213434	0.291723	FALSE	FALSE	0.125419	0.0710263	None	FALSE
MCAM	Cell surface glycoprotein MUC18	P43121	9	9	9	-0.306407	-0.0521139	0.106901	TRUE	FALSE	0.028803	0.163576	None	FALSE
MCCC1	Methylcrotonoyl-CoA carboxylase subunit alpha, mitochondrial	Q96RQ3	2	2	2	NA	NA	NA	FALSE	FALSE	1	1	None	FALSE
MCCC2	Methylcrotonoyl-CoA carboxylase beta chain, mitochondrial	Q9HCC0	2	2	2	0.426565	-0.984159	-1.43219	FALSE	FALSE	0.0696708	0.103608	None	FALSE
MCM2	DNA replication licensing factor MCM2	P49736	24	24	24	0.134278	-0.0269994	-0.1246	TRUE	TRUE	0.0488848	0.0214541	None	FALSE
MCM3	DNA replication licensing factor MCM3	P25205	27	27	27	0.151852	0.0595542	-0.169349	FALSE	TRUE	0.0555585	0.0454461	None	FALSE
MCM4	DNA replication licensing factor MCM4	P33991	23	23	23	0.130371	-0.0349648	-0.162085	FALSE	FALSE	0.116118	0.0659235	None	FALSE
MCM5	DNA replication licensing factor MCM5	P33992	21	21	21	0.149502	0.0340678	-0.0846623	FALSE	TRUE	0.0661736	0.0175407	None	FALSE
MCM6	DNA replication licensing factor MCM6	Q14566	19	19	19	0.0602448	0.0233037	-0.0752335	FALSE	FALSE	0.325725	0.261696	None	FALSE
MCM7	DNA replication licensing factor MCM7	P33993	23	23	23	0.108393	-0.032956	-0.134695	FALSE	TRUE	0.158505	0.000823164	None	FALSE
MCRS1	Microspherule protein 1	Q96EZ8	1	1	1	NA	NA	NA	FALSE	FALSE	1	1	None	FALSE
MCTS1	Malignant T-cell-amplified sequence 1	Q9ULC4	6	6	6	-0.00395164	-0.0629199	-0.0654133	FALSE	FALSE	1	0.0523803	None	FALSE
MDC1	Mediator of DNA damage checkpoint protein 1	Q14676	16	16	16	-0.10459	-0.23765	-0.122495	FALSE	TRUE	0.54645	0.0449545	None	FALSE
MDH1	Malate dehydrogenase, cytoplasmic	P40925	10	10	10	0.299388	0.0503977	-0.221932	TRUE	TRUE	0.00582956	0.0162222	None	FALSE
MDH2	Malate dehydrogenase, mitochondrial	P40926	15	15	15	-0.0564376	0.104866	0.140314	FALSE	TRUE	0.065881	0.00922417	None	FALSE
MDK	Midkine	P21741	3	3	3	-0.456024	0.114033	0.588689	FALSE	FALSE	0.0520572	0.0570623	None	FALSE
MDN1	Midasin	Q9NU22	3	3	3	NA	NA	NA	FALSE	FALSE	1	1	None	FALSE
ME2	NAD-dependent malic enzyme, mitochondrial	P23368	12	12	12	0.113001	0.307605	0.176672	FALSE	FALSE	0.129766	0.0842423	None	FALSE
MECP2	Methyl-CpG-binding protein 2	P51608	1	1	1	NA	NA	NA	FALSE	FALSE	1	1	None	FALSE
MED1	Mediator of RNA polymerase II transcription subunit 1	Q15648	5	5	5	NA	NA	NA	FALSE	FALSE	1	1	None	FALSE
MED16	Mediator of RNA polymerase II transcription subunit 16	Q9Y2X0	2	2	2	NA	NA	NA	FALSE	FALSE	1	1	None	FALSE
MED19	Mediator of RNA polymerase II transcription subunit 19	A0JLT2	1	1	1	-0.0519524	0.224658	0.223175	FALSE	FALSE	1	1	None	FALSE
MED20	Mediator of RNA polymerase II transcription subunit 20	Q9H944	1	1	1	NA	NA	NA	FALSE	FALSE	1	1	None	FALSE
MED24	Mediator of RNA polymerase II transcription subunit 24	O75448	1	1	1	NA	NA	NA	FALSE	FALSE	1	1	None	FALSE
MELK	Maternal embryonic leucine zipper kinase	Q14680	2	2	2	NA	NA	NA	FALSE	FALSE	1	1	None	FALSE
MEMO1	Protein MEMO1	Q9Y316	2	2	2	0.162951	0.153459	0.00147212	TRUE	FALSE	0.00434914	1	None	FALSE
MEN1	Menin	O00255	2	2	2	NA	NA	NA	FALSE	FALSE	1	1	None	FALSE
MEPCE	7SK snRNA methylphosphate capping enzyme	Q7L2J0	1	1	1	NA	NA	NA	FALSE	FALSE	1	1	None	FALSE
METAP1	Methionine aminopeptidase 1	P53582	6	6	6	0.0839124	0.106224	-0.0451053	FALSE	FALSE	0.122236	0.994074	None	FALSE
METAP2	Methionine aminopeptidase 2	P50579	2	2	2	-0.0324455	1.05346	0.820143	FALSE	FALSE	1	0.556451	None	FALSE
METTL1	tRNA (guanine-N(7)-)-methyltransferase	Q9UBP6	1	1	1	NA	NA	NA	FALSE	FALSE	1	1	None	FALSE
METTL17	Methyltransferase-like protein 17, mitochondrial	Q9H7H0	1	1	1	NA	NA	NA	FALSE	FALSE	1	1	None	FALSE
METTL2B	Methyltransferase-like protein 2B	Q6P1Q9	1	1	1	NA	NA	NA	FALSE	FALSE	1	1	None	FALSE
METTL3	N6-adenosine-methyltransferase 70 kDa subunit	Q86U44	2	2	2	0.213752	0.398898	0.164014	FALSE	FALSE	1	1	None	FALSE
MFAP1	Microfibrillar-associated protein 1	P55081	10	10	10	-0.180884	-0.264401	-0.0877422	FALSE	FALSE	0.102955	0.884581	None	FALSE
MFGE8	Lactadherin;Lactadherin short form;Medin	Q08431	1	1	1	NA	NA	NA	FALSE	FALSE	1	1	None	FALSE
MFI2	Melanotransferrin	P08582	2	2	2	NA	NA	NA	FALSE	FALSE	1	1	None	FALSE
MFN2	Mitofusin-2	O95140	2	2	2	NA	NA	NA	FALSE	FALSE	1	1	None	FALSE
MFSD10	Major facilitator superfamily domain-containing protein 10	Q14728	1	1	1	NA	NA	NA	FALSE	FALSE	1	1	None	FALSE
MGEA5	Protein O-GlcNAcase	O60502	11	11	11	0.266152	0.179041	0.0291497	FALSE	FALSE	0.129766	1	None	FALSE
MGME1	Mitochondrial genome maintenance exonuclease 1	Q9BQP7	4	4	4	NA	NA	NA	FALSE	FALSE	1	1	None	FALSE
MGST1	Microsomal glutathione S-transferase 1	P10620	1	1	1	NA	NA	NA	FALSE	FALSE	1	1	None	FALSE
MGST3	Microsomal glutathione S-transferase 3	O14880	3	3	3	0.28742	0.3989	0.0399212	TRUE	FALSE	0.0434183	1	None	FALSE
MIA2	Melanoma inhibitory activity protein 2	Q96PC5;Q96RT6	3	3	3	0.0783986	0.0402946	-0.11184	FALSE	FALSE	0.839744	1	None	FALSE
MICAL2	Protein-methionine sulfoxide oxidase MICAL2	O94851	2	2	2	0.190552	0.669208	0.236095	FALSE	FALSE	1	1	None	FALSE
MICALL1	MICAL-like protein 1	Q8N3F8	7	7	7	-0.901042	-0.163979	0.633757	FALSE	FALSE	1	1	None	FALSE
MICU1	Calcium uptake protein 1, mitochondrial	Q9BPX6	2	2	2	NA	NA	NA	FALSE	FALSE	1	1	None	FALSE
MIER3	Mesoderm induction early response protein 3	Q7Z3K6	1	1	1	NA	NA	NA	FALSE	FALSE	1	1	None	FALSE
MIF	Macrophage migration inhibitory factor	P14174	2	2	2	0.104046	0.452788	0.298528	FALSE	TRUE	0.107486	0.00195384	None	FALSE
MINA	Bifunctional lysine-specific demethylase and histidyl-hydroxylase MINA	Q8IUF8	2	2	2	0.202512	0.0772429	-0.139792	FALSE	FALSE	1	1	None	FALSE
MINK1	Misshapen-like kinase 1	Q8N4C8	3	1	1	NA	NA	NA	FALSE	FALSE	1	1	None	FALSE
MINPP1	Multiple inositol polyphosphate phosphatase 1	Q9UNW1	2	2	2	NA	NA	NA	FALSE	FALSE	1	1	None	FALSE
MIOS	WD repeat-containing protein mio	Q9NXC5	1	1	1	NA	NA	NA	FALSE	FALSE	1	1	None	FALSE
MISP	Mitotic interactor and substrate of PLK1	Q8IVT2	8	8	8	-0.339787	-0.446021	-0.269222	FALSE	FALSE	0.0694403	0.108686	None	FALSE
MKI67	Antigen KI-67	P46013	36	36	36	-0.495614	-0.287517	0.183815	TRUE	FALSE	0.0164007	0.41263	None	FALSE
MLEC	Malectin	Q14165	6	6	6	0.0186581	0.110682	0.0874903	FALSE	FALSE	1	0.148243	None	FALSE
MLF2	Myeloid leukemia factor 2	Q15773	3	3	3	0.173914	-0.426972	-0.376947	FALSE	FALSE	0.164232	0.778144	None	FALSE
MLH1	DNA mismatch repair protein Mlh1	P40692	2	2	2	NA	NA	NA	FALSE	FALSE	1	1	None	FALSE
MLLT4	Afadin	P55196	10	10	10	0.568801	0.176371	-0.264309	FALSE	FALSE	0.20233	1	None	FALSE
MLST8	Target of rapamycin complex subunit LST8	Q9BVC4	1	1	1	NA	NA	NA	FALSE	FALSE	1	1	None	FALSE
MMGT1	Membrane magnesium transporter 1	Q8N4V1	1	1	1	NA	NA	NA	FALSE	FALSE	1	1	None	FALSE
MMS19	MMS19 nucleotide excision repair protein homolog	Q96T76	12	12	12	0.0296697	-0.0265754	-0.0958909	FALSE	FALSE	0.873062	0.0719725	None	FALSE
MMTAG2	Multiple myeloma tumor-associated protein 2	Q9BU76	1	1	1	NA	NA	NA	FALSE	FALSE	1	1	None	FALSE
MOB1A;MOB1B	MOB kinase activator 1A;MOB kinase activator 1B	Q9H8S9;Q7L9L4	2	2	2	0.0114174	0.0666399	0.11695	FALSE	FALSE	1	0.312448	None	FALSE
MOB4	MOB-like protein phocein	Q9Y3A3	3	3	3	0.429536	0.0357646	-0.41204	FALSE	FALSE	1	1	None	FALSE
MOGS	Mannosyl-oligosaccharide glucosidase	Q13724	7	7	7	0.169116	-0.127333	-0.330367	FALSE	TRUE	0.151619	0.00807073	None	FALSE
MON1B	Vacuolar fusion protein MON1 homolog B	Q7L1V2	1	1	1	NA	NA	NA	FALSE	FALSE	1	1	None	FALSE
MORC2	MORC family CW-type zinc finger protein 2	Q9Y6X9	3	3	3	NA	NA	NA	FALSE	FALSE	1	1	None	FALSE
MORF4L1	Mortality factor 4-like protein 1	Q9UBU8	5	5	4	-0.084474	0.125224	0.316349	FALSE	FALSE	0.511622	0.157397	None	FALSE
MORF4L2	Mortality factor 4-like protein 2	Q15014	2	1	1	-0.279658	0.132906	0.413106	FALSE	FALSE	0.838032	0.312448	None	FALSE
MOV10	Putative helicase MOV-10	Q9HCE1	12	12	12	0.257242	0.12264	-0.102213	FALSE	FALSE	0.138677	0.258819	None	FALSE
MPC2	Mitochondrial pyruvate carrier 2	O95563	2	2	2	-0.089749	-0.335344	-0.146207	FALSE	FALSE	0.313298	0.708803	None	FALSE
MPG	DNA-3-methyladenine glycosylase	P29372	2	2	2	0.0196718	-0.0337798	-0.0326501	FALSE	FALSE	1	1	None	FALSE
MPHOSPH10	U3 small nucleolar ribonucleoprotein protein MPP10	O00566	6	6	6	-0.0720589	0.0263644	0.207764	FALSE	FALSE	1	1	None	FALSE
MPI	Mannose-6-phosphate isomerase	P34949	2	2	2	NA	NA	NA	FALSE	FALSE	1	1	None	FALSE
MPP5	MAGUK p55 subfamily member 5	Q8N3R9	2	2	2	NA	NA	NA	FALSE	FALSE	1	1	None	FALSE
MPP7	MAGUK p55 subfamily member 7	Q5T2T1	1	1	1	NA	NA	NA	FALSE	FALSE	1	1	None	FALSE
MPRIP	Myosin phosphatase Rho-interacting protein	Q6WCQ1	4	4	4	-0.038273	-0.0936943	-0.0506369	FALSE	FALSE	1	1	None	FALSE
MPST	3-mercaptopyruvate sulfurtransferase	P25325	4	4	4	0.0634744	0.402108	0.302181	FALSE	TRUE	0.482145	0.00225309	None	FALSE
MPV17	Protein Mpv17	P39210	2	2	2	NA	NA	NA	FALSE	FALSE	1	1	None	FALSE
MRC2	C-type mannose receptor 2	Q9UBG0	10	10	10	0.565015	0.946108	0.271684	TRUE	FALSE	0.0109771	0.0809624	None	FALSE
MRE11A	Double-strand break repair protein MRE11A	P49959	8	8	8	0.0612118	0.141414	0.0879513	FALSE	FALSE	0.583882	1	None	FALSE
MRGBP	MRG/MORF4L-binding protein	Q9NV56	1	1	1	NA	NA	NA	FALSE	FALSE	1	1	None	FALSE
MRPL1	39S ribosomal protein L1, mitochondrial	Q9BYD6	5	5	5	-0.0253919	-0.263261	-0.139278	FALSE	FALSE	1	0.582754	None	FALSE
MRPL10	39S ribosomal protein L10, mitochondrial	Q7Z7H8	1	1	1	0.0105255	-0.130817	-0.122517	FALSE	TRUE	1	0.0446197	None	FALSE
MRPL11	39S ribosomal protein L11, mitochondrial	Q9Y3B7	4	4	4	-0.309798	-0.314915	-0.0603186	FALSE	FALSE	0.0607915	0.983909	None	FALSE
MRPL12	39S ribosomal protein L12, mitochondrial	P52815	3	3	3	-0.110821	-0.0448465	0.0851032	FALSE	FALSE	0.309361	0.18551	None	FALSE
MRPL13	39S ribosomal protein L13, mitochondrial	Q9BYD1	5	5	5	-0.455528	-0.262099	0.140516	TRUE	FALSE	0.0220627	0.225681	None	FALSE
MRPL14	39S ribosomal protein L14, mitochondrial	Q6P1L8	2	2	2	NA	NA	NA	FALSE	FALSE	1	1	None	FALSE
MRPL16	39S ribosomal protein L16, mitochondrial	Q9NX20	2	2	2	NA	NA	NA	FALSE	FALSE	1	1	None	FALSE
MRPL18	39S ribosomal protein L18, mitochondrial	Q9H0U6	1	1	1	NA	NA	NA	FALSE	FALSE	1	1	None	FALSE
MRPL19	39S ribosomal protein L19, mitochondrial	P49406	4	4	4	-0.0446316	-0.120373	-0.0241406	FALSE	FALSE	1	1	None	FALSE
MRPL2	39S ribosomal protein L2, mitochondrial	Q5T653	1	1	1	NA	NA	NA	FALSE	FALSE	1	1	None	FALSE
MRPL21	39S ribosomal protein L21, mitochondrial	Q7Z2W9	3	3	3	NA	NA	NA	FALSE	FALSE	1	1	None	FALSE
MRPL22	39S ribosomal protein L22, mitochondrial	Q9NWU5	2	2	2	NA	NA	NA	FALSE	FALSE	1	1	None	FALSE
MRPL24	39S ribosomal protein L24, mitochondrial	Q96A35	2	2	2	-0.267426	-0.16151	0.0920456	FALSE	FALSE	0.261306	0.690016	None	FALSE
MRPL27	39S ribosomal protein L27, mitochondrial	Q9P0M9	1	1	1	NA	NA	NA	FALSE	FALSE	1	1	None	FALSE
MRPL28	39S ribosomal protein L28, mitochondrial	Q13084	2	2	2	0.125617	0.250236	0.119387	FALSE	FALSE	1	0.449754	None	FALSE
MRPL3	39S ribosomal protein L3, mitochondrial	P09001	4	4	4	0.0437883	0.0602727	0.102205	FALSE	FALSE	1	0.762514	None	FALSE
MRPL37	39S ribosomal protein L37, mitochondrial	Q9BZE1	4	4	4	-0.256771	-0.204924	0.0419045	TRUE	FALSE	0.013224	1	None	FALSE
MRPL38	39S ribosomal protein L38, mitochondrial	Q96DV4	5	5	5	0.0205603	-0.0495833	-0.12249	FALSE	FALSE	1	0.668785	None	FALSE
MRPL4	39S ribosomal protein L4, mitochondrial	Q9BYD3	5	5	5	-0.260898	0.00884193	0.301696	TRUE	FALSE	0.00783697	0.243248	None	FALSE
MRPL41	39S ribosomal protein L41, mitochondrial	Q8IXM3	3	3	3	-0.066075	-0.184717	-0.093846	FALSE	FALSE	0.442849	0.314818	None	FALSE
MRPL44	39S ribosomal protein L44, mitochondrial	Q9H9J2	6	6	6	-0.203589	-0.181891	0.0982061	FALSE	FALSE	0.347684	0.157165	None	FALSE
MRPL45	39S ribosomal protein L45, mitochondrial	Q9BRJ2	4	4	4	-0.194782	-0.17827	-0.103264	FALSE	FALSE	0.273925	0.102552	None	FALSE
MRPL46	39S ribosomal protein L46, mitochondrial	Q9H2W6	3	3	3	NA	NA	NA	FALSE	FALSE	1	1	None	FALSE
MRPL47	39S ribosomal protein L47, mitochondrial	Q9HD33	1	1	1	NA	NA	NA	FALSE	FALSE	1	1	None	FALSE
MRPL48	39S ribosomal protein L48, mitochondrial	Q96GC5	2	2	2	NA	NA	NA	FALSE	FALSE	1	1	None	FALSE
MRPL55	39S ribosomal protein L55, mitochondrial	Q7Z7F7	1	1	1	NA	NA	NA	FALSE	FALSE	1	1	None	FALSE
MRPS10	28S ribosomal protein S10, mitochondrial	P82664	1	1	1	NA	NA	NA	FALSE	FALSE	1	1	None	FALSE
MRPS11	28S ribosomal protein S11, mitochondrial	P82912	1	1	1	NA	NA	NA	FALSE	FALSE	1	1	None	FALSE
MRPS14	28S ribosomal protein S14, mitochondrial	O60783	1	1	1	NA	NA	NA	FALSE	FALSE	1	1	None	FALSE
MRPS16	28S ribosomal protein S16, mitochondrial	Q9Y3D3	1	1	1	NA	NA	NA	FALSE	FALSE	1	1	None	FALSE
MRPS17	28S ribosomal protein S17, mitochondrial	Q9Y2R5	3	3	3	-0.0384378	-0.041141	-0.049563	FALSE	FALSE	0.666736	0.45579	None	FALSE
MRPS18B	28S ribosomal protein S18b, mitochondrial	Q9Y676	4	4	4	NA	NA	NA	FALSE	FALSE	1	1	None	FALSE
MRPS22	28S ribosomal protein S22, mitochondrial	P82650	6	6	6	-0.136179	-0.198103	-0.0404925	FALSE	FALSE	0.0683588	1	None	FALSE
MRPS23	28S ribosomal protein S23, mitochondrial	Q9Y3D9	2	2	2	-0.150273	-0.183933	-0.0847927	FALSE	FALSE	1	1	None	FALSE
MRPS25	28S ribosomal protein S25, mitochondrial	P82663	4	4	4	-0.0727881	0.472024	0.670329	FALSE	FALSE	0.915789	0.107664	None	FALSE
MRPS27	28S ribosomal protein S27, mitochondrial	Q92552	4	4	4	-0.130757	-0.228284	-0.172509	FALSE	FALSE	0.232512	0.164322	None	FALSE
MRPS28	28S ribosomal protein S28, mitochondrial	Q9Y2Q9	1	1	1	NA	NA	NA	FALSE	FALSE	1	1	None	FALSE
MRPS30	28S ribosomal protein S30, mitochondrial	Q9NP92	4	4	4	-0.045357	0.0977456	0.126973	FALSE	FALSE	1	1	None	FALSE
MRPS31	28S ribosomal protein S31, mitochondrial	Q92665	6	6	6	-0.20071	-0.243257	-0.0880975	TRUE	FALSE	0.040368	0.664816	None	FALSE
MRPS34	28S ribosomal protein S34, mitochondrial	P82930	5	5	5	0.378798	-0.159133	0.00356096	FALSE	FALSE	0.812593	1	None	FALSE
MRPS35	28S ribosomal protein S35, mitochondrial	P82673	3	3	3	-0.157631	-0.36763	-0.236028	FALSE	FALSE	0.0511742	0.124676	None	FALSE
MRPS36	28S ribosomal protein S36, mitochondrial	P82909	1	1	1	NA	NA	NA	FALSE	FALSE	1	1	None	FALSE
MRPS5	28S ribosomal protein S5, mitochondrial	P82675	3	3	3	-0.0842256	-0.0471936	-0.0145763	FALSE	FALSE	0.574992	1	None	FALSE
MRPS7	28S ribosomal protein S7, mitochondrial	Q9Y2R9	3	3	3	-0.0275797	-0.259289	-0.254921	FALSE	FALSE	1	0.2194	None	FALSE
MRPS9	28S ribosomal protein S9, mitochondrial	P82933	4	4	4	-0.813435	-1.13205	0.060067	FALSE	FALSE	0.336923	0.722296	None	FALSE
MRTO4	mRNA turnover protein 4 homolog	Q9UKD2	5	5	5	-0.150021	-0.375965	-0.142474	TRUE	FALSE	0.0058158	0.281566	None	FALSE
MSH2	DNA mismatch repair protein Msh2	P43246	15	15	14	0.00616429	0.0220443	0.0529241	FALSE	FALSE	1	1	None	FALSE
MSH6	DNA mismatch repair protein Msh6	P52701	26	26	26	-0.0136513	0.000251671	0.0146068	FALSE	FALSE	1	0.946756	None	FALSE
MSI2	RNA-binding protein Musashi homolog 2	Q96DH6	2	2	2	NA	NA	NA	FALSE	FALSE	1	1	None	FALSE
MSN	Moesin	P26038	27	27	18	0.0121014	0.0191231	-0.00880118	FALSE	FALSE	0.604713	0.672268	None	FALSE
MSTO1	Protein misato homolog 1	Q9BUK6	2	2	2	NA	NA	NA	FALSE	FALSE	1	1	None	FALSE
MT1E	Metallothionein-1E	P04732	2	1	1	NA	NA	NA	FALSE	FALSE	1	1	None	FALSE
MTA1	Metastasis-associated protein MTA1	Q13330	4	3	2	NA	NA	NA	FALSE	FALSE	1	1	None	FALSE
MTA2	Metastasis-associated protein MTA2	O94776	9	9	8	-0.120853	0.118068	0.106574	FALSE	FALSE	0.277099	0.603651	None	FALSE
MTAP	S-methyl-5-thioadenosine phosphorylase	Q13126	6	6	6	0.0828225	-0.253764	-0.364362	FALSE	TRUE	0.238372	0.0195531	None	FALSE
MT-ATP6	ATP synthase subunit a	P00846	1	1	1	NA	NA	NA	FALSE	FALSE	1	1	None	FALSE
MT-ATP8	ATP synthase protein 8	P03928	1	1	1	NA	NA	NA	FALSE	FALSE	1	1	None	FALSE
MTCH2	Mitochondrial carrier homolog 2	Q9Y6C9	10	10	10	0.0144482	0.144833	0.115681	FALSE	FALSE	0.981951	0.120517	None	FALSE
MT-CO2	Cytochrome c oxidase subunit 2	P00403	4	4	4	0.18684	0.333033	0.11419	FALSE	FALSE	0.0580632	0.101442	None	FALSE
MTDH	Protein LYRIC	Q86UE4	8	8	8	0.259002	0.334786	0.171378	FALSE	FALSE	0.666525	0.366139	None	FALSE
MTFR1L	Mitochondrial fission regulator 1-like	Q9H019	3	3	3	NA	NA	NA	FALSE	FALSE	1	1	None	FALSE
MTHFD1	C-1-tetrahydrofolate synthase, cytoplasmic;Methylenetetrahydrofolate dehydrogenase;Methenyltetrahydrofolate cyclohydrolase;Formyltetrahydrofolate synthetase;C-1-tetrahydrofolate synthase, cytoplasmic, N-terminally processed	P11586	33	33	33	0.133372	-0.187348	-0.319302	TRUE	TRUE	0.0113107	0.00161898	None	FALSE
MTHFD1L	Monofunctional C1-tetrahydrofolate synthase, mitochondrial	Q6UB35	13	13	13	-0.0622857	0.069655	0.189522	FALSE	FALSE	0.974442	0.179111	None	FALSE
MTHFD2	Bifunctional methylenetetrahydrofolate dehydrogenase/cyclohydrolase, mitochondrial;NAD-dependent methylenetetrahydrofolate dehydrogenase;Methenyltetrahydrofolate cyclohydrolase	P13995	8	8	8	-0.0291471	-0.122214	-0.206132	FALSE	FALSE	1	0.056267	None	FALSE
MTL5	Tesmin	Q9Y4I5	1	1	1	NA	NA	NA	FALSE	FALSE	1	1	None	FALSE
MTMR1	Myotubularin-related protein 1	Q13613	2	2	2	NA	NA	NA	FALSE	FALSE	1	1	None	FALSE
MTMR9	Myotubularin-related protein 9	Q96QG7	2	2	2	NA	NA	NA	FALSE	FALSE	1	1	None	FALSE
MTOR	Serine/threonine-protein kinase mTOR	P42345	2	2	2	NA	NA	NA	FALSE	FALSE	1	1	None	FALSE
MTPAP	Poly(A) RNA polymerase, mitochondrial	Q9NVV4	1	1	1	NA	NA	NA	FALSE	FALSE	1	1	None	FALSE
MTPN	Myotrophin	P58546	1	1	1	NA	NA	NA	FALSE	FALSE	1	1	None	FALSE
MTUS1	Microtubule-associated tumor suppressor 1	Q9ULD2	3	3	3	NA	NA	NA	FALSE	FALSE	1	1	None	FALSE
MTX1	Metaxin-1	Q13505	3	3	3	-0.186927	-0.12305	0.0465663	FALSE	FALSE	0.500627	1	None	FALSE
MTX2	Metaxin-2	O75431	2	2	2	-0.126364	-0.284946	-0.143526	FALSE	FALSE	1	1	None	FALSE
MUC19	Mucin-19	Q7Z5P9	1	1	1	-1.72033	-4.50954	-2.7816	FALSE	FALSE	1	1	None	FALSE
MVD	Diphosphomevalonate decarboxylase	P53602	3	3	3	0.264837	0.0515809	-0.23989	FALSE	FALSE	1	1	None	FALSE
MVK	Mevalonate kinase	Q03426	2	2	2	0.0196736	0.0356239	0.0930552	FALSE	FALSE	0.968194	1	None	FALSE
MVP	Major vault protein	Q14764	22	22	22	0.0276142	0.253562	0.164979	FALSE	TRUE	0.233059	0.0338938	None	FALSE
MYADM	Myeloid-associated differentiation marker	Q96S97	1	1	1	NA	NA	NA	FALSE	FALSE	1	1	None	FALSE
MYBBP1A	Myb-binding protein 1A	Q9BQG0	24	24	24	-0.206704	-0.211418	0.0152022	FALSE	FALSE	0.105286	1	None	FALSE
MYCBP2	E3 ubiquitin-protein ligase MYCBP2	O75592	1	1	1	NA	NA	NA	FALSE	FALSE	1	1	None	FALSE
MYEF2	Myelin expression factor 2	Q9P2K5	2	2	2	NA	NA	NA	FALSE	FALSE	1	1	None	FALSE
MYH10	Myosin-10	P35580	34	24	24	0.185429	0.274405	0.137788	FALSE	TRUE	0.127185	0.0457522	None	FALSE
MYH13	Myosin-13	Q9UKX3	5	5	4	-1.20653	0.0569996	1.3544	FALSE	FALSE	1	1	None	FALSE
MYH14	Myosin-14	Q7Z406	8	3	3	NA	NA	NA	FALSE	FALSE	1	1	None	FALSE
MYH8	Myosin-8	P13535;P12882;P11055	4	3	2	NA	NA	NA	FALSE	FALSE	1	1	None	FALSE
MYH9	Myosin-9	P35579	87	87	72	0.229052	0.72544	0.472292	TRUE	TRUE	0.0010113	0.000823164	None	FALSE
MYL12A;MYL12B	Myosin regulatory light chain 12A;Myosin regulatory light chain 12B	P19105;O14950	8	8	3	0.194876	0.762646	0.528118	TRUE	TRUE	0.010009	0.00188073	None	FALSE
MYL6	Myosin light polypeptide 6	P60660;P14649	8	8	8	0.209108	0.665268	0.409913	TRUE	TRUE	0.0135893	0.00501518	None	FALSE
MYL9	Myosin regulatory light polypeptide 9	P24844	7	2	2	NA	NA	NA	FALSE	FALSE	1	1	None	FALSE
MYLK	Myosin light chain kinase, smooth muscle;Myosin light chain kinase, smooth muscle, deglutamylated form	Q15746	6	6	6	-0.0696909	-0.0482721	-0.0241819	FALSE	FALSE	0.498282	1	None	FALSE
MYO18A	Unconventional myosin-XVIIIa	Q92614	7	7	7	1.29192	0.458764	-0.829823	FALSE	FALSE	0.408695	0.638168	None	FALSE
MYO1B	Unconventional myosin-Ib	O43795	9	9	9	-0.0218824	0.255627	0.286934	FALSE	FALSE	1	0.146498	None	FALSE
MYO1C	Unconventional myosin-Ic	O00159	27	27	27	0.0832654	0.0187983	-0.0817509	TRUE	FALSE	0.0426417	0.112375	None	FALSE
MYO1D	Unconventional myosin-Id	O94832	3	3	3	-0.223845	-0.208611	0.0241777	FALSE	FALSE	1	1	None	FALSE
MYO1E	Unconventional myosin-Ie	Q12965	2	2	2	NA	NA	NA	FALSE	FALSE	1	1	None	FALSE
MYO6	Unconventional myosin-VI	Q9UM54	9	9	9	-0.0390283	-0.00945517	-0.0387348	FALSE	FALSE	1	1	None	FALSE
MYO9B	Unconventional myosin-IXb	Q13459	4	4	4	NA	NA	NA	FALSE	FALSE	1	1	None	FALSE
MYOF	Myoferlin	Q9NZM1	10	10	10	0.729954	0.394692	-0.213639	TRUE	FALSE	0.00831186	0.0964313	Up	FALSE
MYRFL	Myelin regulatory factor-like protein	Q96LU7	1	1	1	-0.0736665	-0.00343773	-0.00573894	FALSE	FALSE	1	1	None	FALSE
N4BP3	NEDD4-binding protein 3	O15049	2	2	2	NA	NA	NA	FALSE	FALSE	1	1	None	FALSE
NAA10	N-alpha-acetyltransferase 10	P41227;Q9BSU3	5	5	5	-0.29137	-0.309992	-0.0396339	TRUE	FALSE	0.023559	1	None	FALSE
NAA15	N-alpha-acetyltransferase 15, NatA auxiliary subunit	Q9BXJ9;Q6N069	17	17	17	-0.161497	-0.323875	-0.101789	TRUE	FALSE	0.0172886	0.190516	None	FALSE
NAA25	N-alpha-acetyltransferase 25, NatB auxiliary subunit	Q14CX7	3	3	3	-0.237791	-0.15563	0.0483758	FALSE	FALSE	0.125696	1	None	FALSE
NAA35	N-alpha-acetyltransferase 35, NatC auxiliary subunit	Q5VZE5	3	3	3	NA	NA	NA	FALSE	FALSE	1	1	None	FALSE
NAA40	N-alpha-acetyltransferase 40	Q86UY6	2	2	2	-0.0899012	0.385978	0.512741	FALSE	TRUE	0.689359	0.0495853	None	FALSE
NAA50	N-alpha-acetyltransferase 50	Q9GZZ1	4	4	4	-0.230533	2.12668	1.88741	FALSE	FALSE	1	1	None	FALSE
NAB2	NGFI-A-binding protein 2	Q15742	2	2	2	NA	NA	NA	FALSE	FALSE	1	1	None	FALSE
NACA	Nascent polypeptide-associated complex subunit alpha;Nascent polypeptide-associated complex subunit alpha, muscle-specific form	Q13765;E9PAV3;Q9BZK3	6	6	6	-0.166177	-0.267674	-0.0607523	TRUE	FALSE	0.030253	0.100851	None	FALSE
NACC1	Nucleus accumbens-associated protein 1	Q96RE7	3	3	3	0.0261627	0.399663	0.396707	FALSE	FALSE	1	1	None	FALSE
NAE1	NEDD8-activating enzyme E1 regulatory subunit	Q13564	5	5	5	-0.121363	0.600799	0.673682	FALSE	TRUE	0.944364	0.00327584	None	FALSE
NAF1	H/ACA ribonucleoprotein complex non-core subunit NAF1	Q96HR8	2	2	2	NA	NA	NA	FALSE	FALSE	1	1	None	FALSE
NAGA	Alpha-N-acetylgalactosaminidase	P17050	1	1	1	NA	NA	NA	FALSE	FALSE	1	1	None	FALSE
NAGK	N-acetyl-D-glucosamine kinase	Q9UJ70	12	12	12	0.0656371	0.0367028	-0.0661067	FALSE	FALSE	0.838032	0.954546	None	FALSE
NAMPT	Nicotinamide phosphoribosyltransferase	P43490	15	15	15	-0.374105	-0.396044	-0.0754395	TRUE	FALSE	0.0112396	0.148243	None	FALSE
NANS	Sialic acid synthase	Q9NR45	10	10	10	-0.0443169	0.0867135	0.0820636	FALSE	FALSE	0.904336	0.536751	None	FALSE
NAP1L1	Nucleosome assembly protein 1-like 1	P55209	7	6	6	0.0657057	-0.209651	-0.300481	FALSE	TRUE	0.138677	0.000966269	None	FALSE
NAP1L4	Nucleosome assembly protein 1-like 4	Q99733	11	11	10	0.106057	0.0495012	-0.0124326	TRUE	FALSE	0.0060358	1	None	FALSE
NAPA	Alpha-soluble NSF attachment protein	P54920;Q9H115	8	8	8	-0.0896611	-0.223591	-0.176101	FALSE	FALSE	0.554782	0.164204	None	FALSE
NAPG	Gamma-soluble NSF attachment protein	Q99747	3	3	3	0.299382	0.66791	0.359372	FALSE	FALSE	0.362987	0.120517	None	FALSE
NARS	Asparagine--tRNA ligase, cytoplasmic	O43776	15	15	15	-0.133607	-0.00820315	0.0861224	TRUE	TRUE	0.0156543	0.0169419	None	FALSE
NASP	Nuclear autoantigenic sperm protein	P49321	24	24	24	0.322255	0.284428	-0.0393877	TRUE	FALSE	0.00626884	0.515798	None	FALSE
NAT10	N-acetyltransferase 10	Q9H0A0	16	16	16	-0.204893	-0.249073	0.065817	FALSE	FALSE	0.129766	0.728199	None	FALSE
NAV1	Neuron navigator 1	Q8NEY1	3	3	3	NA	NA	NA	FALSE	FALSE	1	1	None	FALSE
NBAS	Neuroblastoma-amplified sequence	A2RRP1	1	1	1	NA	NA	NA	FALSE	FALSE	1	1	None	FALSE
NBN	Nibrin	O60934	2	2	2	NA	NA	NA	FALSE	FALSE	1	1	None	FALSE
NCAM1	Neural cell adhesion molecule 1	P13591	2	2	2	0.242022	0.411175	-0.0361561	FALSE	FALSE	0.54386	0.528579	None	FALSE
NCAPD2	Condensin complex subunit 1	Q15021	30	30	30	-0.0442383	-0.106423	-0.0899682	FALSE	FALSE	0.83183	0.0973883	None	FALSE
NCAPD3	Condensin-2 complex subunit D3	P42695	2	2	2	NA	NA	NA	FALSE	FALSE	1	1	None	FALSE
NCAPG	Condensin complex subunit 3	Q9BPX3	17	17	17	0.0574901	-0.0981869	-0.158443	FALSE	TRUE	0.755819	0.0165694	None	FALSE
NCAPH	Condensin complex subunit 2	Q15003	6	6	6	-0.282211	-0.0958666	0.442333	FALSE	FALSE	1	1	None	FALSE
NCBP1	Nuclear cap-binding protein subunit 1	Q09161	7	7	7	0.0825646	-0.000704005	-0.0240709	FALSE	FALSE	0.6533	1	None	FALSE
NCBP2	Nuclear cap-binding protein subunit 2	P52298	1	1	1	NA	NA	NA	FALSE	FALSE	1	1	None	FALSE
NCK2	Cytoplasmic protein NCK2	O43639	2	2	2	NA	NA	NA	FALSE	FALSE	1	1	None	FALSE
NCKAP1	Nck-associated protein 1	Q9Y2A7	17	17	17	0.133714	0.283633	0.15706	FALSE	TRUE	0.0770329	0.0303394	None	FALSE
NCKAP5L	Nck-associated protein 5-like	Q9HCH0	1	1	1	NA	NA	NA	FALSE	FALSE	1	1	None	FALSE
NCKIPSD	NCK-interacting protein with SH3 domain	Q9NZQ3	2	2	2	NA	NA	NA	FALSE	FALSE	1	1	None	FALSE
NCL	Nucleolin	P19338	18	18	18	0.0933702	0.122068	-0.00711658	TRUE	FALSE	0.0334373	0.957838	None	FALSE
NCLN	Nicalin	Q969V3	3	3	3	-0.266723	0.295923	0.462898	FALSE	FALSE	0.279591	0.0695479	None	FALSE
NCOA7	Nuclear receptor coactivator 7	Q8NI08	1	1	1	NA	NA	NA	FALSE	FALSE	1	1	None	FALSE
NCOR1	Nuclear receptor corepressor 1	O75376	4	4	4	NA	NA	NA	FALSE	FALSE	1	1	None	FALSE
NCOR2	Nuclear receptor corepressor 2	Q9Y618	10	10	10	0.458592	-0.0179136	-0.30107	FALSE	FALSE	1	1	None	FALSE
NCSTN	Nicastrin	Q92542	2	2	2	NA	NA	NA	FALSE	FALSE	1	1	None	FALSE
NDC80	Kinetochore protein NDC80 homolog	O14777	6	6	6	-0.263733	0.243425	0.0684644	FALSE	FALSE	1	1	None	FALSE
NDE1;NDEL1	Nuclear distribution protein nudE homolog 1;Nuclear distribution protein nudE-like 1	Q9NXR1;Q9GZM8	2	2	2	NA	NA	NA	FALSE	FALSE	1	1	None	FALSE
NDRG1	Protein NDRG1	Q92597	6	6	6	0.146718	0.807469	0.643266	FALSE	TRUE	0.21463	0.00100596	None	FALSE
NDRG2	Protein NDRG2	Q9UN36	2	2	2	NA	NA	NA	FALSE	FALSE	1	1	None	FALSE
NDRG3	Protein NDRG3	Q9UGV2	9	9	9	0.28322	0.253886	0.0376072	TRUE	FALSE	0.0109771	0.705593	None	FALSE
NDUFA10	NADH dehydrogenase [ubiquinone] 1 alpha subcomplex subunit 10, mitochondrial	O95299	2	2	2	-0.144223	8.6911e-05	0.142413	FALSE	FALSE	1	0.822252	None	FALSE
NDUFA12	NADH dehydrogenase [ubiquinone] 1 alpha subcomplex subunit 12	Q9UI09	2	2	2	0.430499	0.161049	-0.214793	FALSE	FALSE	1	1	None	FALSE
NDUFA13	NADH dehydrogenase [ubiquinone] 1 alpha subcomplex subunit 13	Q9P0J0	2	2	2	-0.0895842	-0.169835	-0.042263	FALSE	FALSE	0.492731	0.824393	None	FALSE
NDUFA4	Cytochrome c oxidase subunit NDUFA4	O00483	1	1	1	NA	NA	NA	FALSE	FALSE	1	1	None	FALSE
NDUFA9	NADH dehydrogenase [ubiquinone] 1 alpha subcomplex subunit 9, mitochondrial	Q16795	6	6	6	-0.345478	-0.471426	-0.0842159	TRUE	FALSE	0.00482789	0.622631	None	FALSE
NDUFAB1	Acyl carrier protein, mitochondrial	O14561	1	1	1	NA	NA	NA	FALSE	FALSE	1	1	None	FALSE
NDUFB1	NADH dehydrogenase [ubiquinone] 1 beta subcomplex subunit 1	O75438	1	1	1	NA	NA	NA	FALSE	FALSE	1	1	None	FALSE
NDUFB10	NADH dehydrogenase [ubiquinone] 1 beta subcomplex subunit 10	O96000	1	1	1	NA	NA	NA	FALSE	FALSE	1	1	None	FALSE
NDUFB11	NADH dehydrogenase [ubiquinone] 1 beta subcomplex subunit 11, mitochondrial	Q9NX14	1	1	1	NA	NA	NA	FALSE	FALSE	1	1	None	FALSE
NDUFB6	NADH dehydrogenase [ubiquinone] 1 beta subcomplex subunit 6	O95139	1	1	1	NA	NA	NA	FALSE	FALSE	1	1	None	FALSE
NDUFS1	NADH-ubiquinone oxidoreductase 75 kDa subunit, mitochondrial	P28331	6	6	6	0.00223421	-0.120439	-0.0725149	FALSE	FALSE	1	0.981554	None	FALSE
NDUFS2	NADH dehydrogenase [ubiquinone] iron-sulfur protein 2, mitochondrial	O75306	3	3	3	-0.349383	-0.208661	0.676358	FALSE	FALSE	1	1	None	FALSE
NDUFS3	NADH dehydrogenase [ubiquinone] iron-sulfur protein 3, mitochondrial	O75489	7	7	7	-0.195271	-0.0566611	0.0653677	FALSE	FALSE	0.16138	0.561345	None	FALSE
NDUFS4	NADH dehydrogenase [ubiquinone] iron-sulfur protein 4, mitochondrial	O43181	3	3	3	NA	NA	NA	FALSE	FALSE	1	1	None	FALSE
NDUFS8	NADH dehydrogenase [ubiquinone] iron-sulfur protein 8, mitochondrial	O00217	1	1	1	NA	NA	NA	FALSE	FALSE	1	1	None	FALSE
NDUFV1	NADH dehydrogenase [ubiquinone] flavoprotein 1, mitochondrial	P49821	4	4	4	-0.172791	-0.212038	-0.117652	FALSE	FALSE	0.0560061	0.0964313	None	FALSE
NDUFV2	NADH dehydrogenase [ubiquinone] flavoprotein 2, mitochondrial	P19404	1	1	1	NA	NA	NA	FALSE	FALSE	1	1	None	FALSE
NECAP1	Adaptin ear-binding coat-associated protein 1	Q8NC96	2	2	2	-0.562005	-0.365983	-0.029912	FALSE	FALSE	1	1	None	FALSE
[truncated: 1,812 more rows]

## Sheet: Inhibited
Gene Names	Protein Names	Protein IDs	Peptides	Razor + Unique Peptides	Unique Peptides	Mean M/L	Mean H/L	Mean H/M	T-test Significant M/L	T-test Significant H/M	T-test M/L q-value	T-test H/M q-value	Regulation	Rescued
ABCF2	ATP-binding cassette sub-family F member 2	Q9UG63	6	6	6	-0.843242	-1.07154	-0.25657	TRUE	FALSE	4.2421e-05	0.125607	Down	FALSE
ACAA1	3-ketoacyl-CoA thiolase, peroxisomal	P09110	5	5	5	-0.598602	-0.519541	0.0889079	TRUE	FALSE	0.00819556	1	Down	FALSE
KIAA0101	PCNA-associated factor	Q15004	1	1	1	-0.664752	-0.849781	-0.190425	TRUE	FALSE	0.0292714	0.491841	Down	FALSE
LAMP2	Lysosome-associated membrane glycoprotein 2	P13473	3	3	3	-0.95919	-0.38463	0.555653	TRUE	TRUE	0.0210743	0.0325424	Down	TRUE
PLAUR	Urokinase plasminogen activator surface receptor	Q03405	4	4	4	-0.725845	-0.216868	0.579988	TRUE	FALSE	0.0422357	0.069834	Down	FALSE
SQSTM1	Sequestosome-1	Q13501	6	6	6	-1.01211	-1.32794	-0.341586	TRUE	FALSE	0.0125688	0.162217	Down	FALSE
SRM	Spermidine synthase	P19623	7	7	7	-0.594089	-0.410114	0.185517	TRUE	FALSE	0.00458561	0.125691	Down	FALSE
UPP1	Uridine phosphorylase 1	Q16831	5	5	5	-0.883977	-1.1597	-0.304874	TRUE	TRUE	0.00257349	0.00814414	Down	FALSE

## Sheet: Inhibited & Rescued
Gene Names	Protein Names	Protein IDs	Peptides	Razor + Unique Peptides	Unique Peptides	Mean M/L	Mean H/L	Mean H/M	T-test Significant M/L	T-test Significant H/M	T-test M/L q-value	T-test H/M q-value	Regulation	Rescued
LAMP2	Lysosome-associated membrane glycoprotein 2	P13473	3	3	3	-0.95919	-0.38463	0.555653	TRUE	TRUE	0.0210743	0.0325424	Down	TRUE

## Sheet: Upregulated
Gene Names	Protein Names	Protein IDs	Peptides	Razor + Unique Peptides	Unique Peptides	Mean M/L	Mean H/L	Mean H/M	T-test Significant M/L	T-test Significant H/M	T-test M/L q-value	T-test H/M q-value	Regulation	Rescued
ACADM	Medium-chain specific acyl-CoA dehydrogenase, mitochondrial	P11310	6	6	6	0.597802	0.452272	-0.0682965	TRUE	FALSE	0.0038349	0.354945	Up	FALSE
ACAT2	Acetyl-CoA acetyltransferase, cytosolic	Q9BWD1	4	4	4	0.760003	0.503755	-0.250603	TRUE	TRUE	0.00597883	0.045328	Up	TRUE
BLMH	Bleomycin hydrolase	Q13867	5	5	5	0.594119	0.584755	0.00873797	TRUE	FALSE	0.00612956	1	Up	FALSE
CALB2	Calretinin	P22676;P05937	4	4	4	0.632113	-0.304171	-1.0053	TRUE	TRUE	0.0287618	0.0107689	Up	TRUE
CRYAB	Alpha-crystallin B chain	P02511	2	2	2	0.960549	2.50806	1.5142	TRUE	TRUE	0.0454046	0.0176809	Up	FALSE
FKBP1A	Peptidyl-prolyl cis-trans isomerase FKBP1A	P62942	5	5	5	0.639662	0.332444	0.0807083	TRUE	FALSE	0.00607102	1	Up	FALSE
FSCN1	Fascin	Q16658	15	15	15	0.662225	1.05917	0.398872	TRUE	TRUE	0.00322195	0.00450274	Up	FALSE
G6PD	Glucose-6-phosphate 1-dehydrogenase	P11413	15	15	15	0.661745	0.413598	-0.273103	TRUE	TRUE	0.00262004	0.0122109	Up	TRUE
GCA	Grancalcin	P28676	3	3	3	0.612852	0.302639	-0.329589	TRUE	FALSE	0.0499709	0.579053	Up	FALSE
HIST1H1A	Histone H1.1	Q02539	5	3	3	0.655089	-0.0717088	-0.663177	TRUE	TRUE	0.0235574	0.00436595	Up	TRUE
HLA-B	HLA class I histocompatibility antigen, B-7 alpha chain	P01889;P13747	6	2	2	0.740637	0.810189	0.0212222	TRUE	FALSE	0.0135893	1	Up	FALSE
LAMP1	Lysosome-associated membrane glycoprotein 1	P11279	3	3	3	0.679029	0.0640427	-0.450367	TRUE	FALSE	0.0315945	0.209196	Up	FALSE
LRRC20	Leucine-rich repeat-containing protein 20	Q8TCA0	4	4	4	0.858993	0.931518	0.0637475	TRUE	FALSE	0.0440091	1	Up	FALSE
MYOF	Myoferlin	Q9NZM1	10	10	10	0.729954	0.394692	-0.213639	TRUE	FALSE	0.00831186	0.0964313	Up	FALSE
OXCT1	Succinyl-CoA:3-ketoacid coenzyme A transferase 1, mitochondrial	P55809;Q9BYC2	6	6	6	0.618991	0.575648	-0.0428842	TRUE	FALSE	0.0371112	1	Up	FALSE
PALLD	Palladin	Q8WX93	16	16	15	0.686983	0.288129	-0.367447	TRUE	TRUE	0.00482789	0.0170506	Up	TRUE
RBP1	Retinol-binding protein 1	P09455	6	6	6	0.712407	0.277545	-0.512233	TRUE	TRUE	0.0070065	0.0167724	Up	TRUE
SLC25A4	ADP/ATP translocase 1	P12235	9	2	2	0.959643	0.532681	-0.447485	TRUE	TRUE	0.00238206	0.0348845	Up	TRUE
ZFP36L1	Zinc finger protein 36, C3H1 type-like 1	Q07352	4	4	4	0.609666	0.204994	-0.520121	TRUE	TRUE	0.0257312	0.00815952	Up	TRUE

## Sheet: Upregulated & Rescued
Gene Names	Protein Names	Protein IDs	Peptides	Razor + Unique Peptides	Unique Peptides	Mean M/L	Mean H/L	Mean H/M	T-test Significant M/L	T-test Significant H/M	T-test M/L q-value	T-test H/M q-value	Regulation	Rescued
ACAT2	Acetyl-CoA acetyltransferase, cytosolic	Q9BWD1	4	4	4	0.760003	0.503755	-0.250603	TRUE	TRUE	0.00597883	0.045328	Up	TRUE
CALB2	Calretinin	P22676;P05937	4	4	4	0.632113	-0.304171	-1.0053	TRUE	TRUE	0.0287618	0.0107689	Up	TRUE
G6PD	Glucose-6-phosphate 1-dehydrogenase	P11413	15	15	15	0.661745	0.413598	-0.273103	TRUE	TRUE	0.00262004	0.0122109	Up	TRUE
HIST1H1A	Histone H1.1	Q02539	5	3	3	0.655089	-0.0717088	-0.663177	TRUE	TRUE	0.0235574	0.00436595	Up	TRUE
PALLD	Palladin	Q8WX93	16	16	15	0.686983	0.288129	-0.367447	TRUE	TRUE	0.00482789	0.0170506	Up	TRUE
RBP1	Retinol-binding protein 1	P09455	6	6	6	0.712407	0.277545	-0.512233	TRUE	TRUE	0.0070065	0.0167724	Up	TRUE
SLC25A4	ADP/ATP translocase 1	P12235	9	2	2	0.959643	0.532681	-0.447485	TRUE	TRUE	0.00238206	0.0348845	Up	TRUE
ZFP36L1	Zinc finger protein 36, C3H1 type-like 1	Q07352	4	4	4	0.609666	0.204994	-0.520121	TRUE	TRUE	0.0257312	0.00815952	Up	TRUE
