# Supplementary material for: Chemical Genetic Validation of CSNK2 Substrates Using an Inhibitor-Resistant Mutant in Combination with Triple SILAC Quantitative Phosphoproteomics
Source: Front Mol Biosci. 2022 Jun 9;9:909711. doi: 10.3389/fmolb.2022.909711 (PMC9225150; doi:10.3389/fmolb.2022.909711)
Supplement: Supplementary file 2 [file Table3.XLSX]

## Sheet: GeneMania Input
GeneID	GeneID	Score
AHNAK	CSNK2A1	1
ASAP1	CSNK2A1	1
CDCA8	CSNK2A1	1
DDX20	CSNK2A1	1
DIDO1	CSNK2A1	1
DKC1	CSNK2A1	1
EIF3C	CSNK2A1	1
EIF3CL	CSNK2A1	1
EPB41L2	CSNK2A1	1
EPN2	CSNK2A1	1
FNBP1L	CSNK2A1	1
IWS1	CSNK2A1	1
KDM5C	CSNK2A1	1
KDM5D	CSNK2A1	1
KRI1	CSNK2A1	1
KTN1	CSNK2A1	1
MFAP1	CSNK2A1	1
OGFR	CSNK2A1	1
RABL6	CSNK2A1	1
RELL1	CSNK2A1	1
RPRD2	CSNK2A1	1
SRPK2	CSNK2A1	1
SRRM2	CSNK2A1	1
TNKS1BP1	CSNK2A1	1

## Sheet: GeneMania Functions
Function	FDR	Genes in network	Genes in genome	Coverage (%)
translation factor activity, RNA binding	8.13872e-05	6	59	10.1695
translation regulator activity, nucleic acid binding	0.000353572	6	92	6.52174
telomerase RNA localization	0.000353572	4	19	21.0526
RNA localization to Cajal body	0.000353572	4	19	21.0526
RNA localization to nucleus	0.000353572	4	19	21.0526
ribonucleoprotein complex assembly	0.000385233	7	172	4.06977
ribonucleoprotein complex subunit organization	0.000394023	7	180	3.88889
translation regulator activity	0.000394023	6	107	5.60748
regulation of telomerase RNA localization to Cajal body	0.0108785	3	15	20
RNA localization	0.0110561	6	198	3.0303
telomerase RNA localization to Cajal body	0.0158859	3	18	16.6667
RNA-dependent DNA biosynthetic process	0.0268957	4	67	5.97015
spliceosomal complex	0.0278034	5	145	3.44828
ribosome biogenesis	0.0278034	6	247	2.42915
telomere maintenance via telomere lengthening	0.0319263	4	74	5.40541

## Sheet: GeneMania Network
# Organism: H. sapiens
# Application version: 3.6.0
# Database version: 13 August 2021 00:00:00
# Network generated on: 9 December 2021
# Author: GeneMANIA (genemania.org)
# Notes: Network weight reflects the data source relevance for predicting the function of interest
Entity 1	Entity 2	Weight	Network group	Network
DIDO1	RPRD2	0.0222536	Co-expression	Chen-Brown-2002
EPB41L2	KDM5C	0.0150754	Co-expression	Chen-Brown-2002
PRPF38A	MFAP1	0.0122464	Co-expression	Chen-Brown-2002
EIF5	NOLC1	0.0181791	Co-expression	Chen-Brown-2002
EIF3E	FNBP1L	0.00773491	Co-expression	Chen-Brown-2002
EIF3E	RPLP0	0.00817543	Co-expression	Chen-Brown-2002
PRPF38A	DDX20	0.011097	Co-expression	Boldrick-Relman-2002
PRPF38A	SRPK2	0.00721812	Co-expression	Boldrick-Relman-2002
CSNK2A2	CSNK2A1	0.00502125	Co-expression	Boldrick-Relman-2002
NOLC1	CSNK2A1	0.00442759	Co-expression	Boldrick-Relman-2002
CSNK2B	RPRD2	0.0118331	Co-expression	Wu-Garvey-2007
NOLC1	MFAP1	0.012082	Co-expression	Wu-Garvey-2007
EIF3G	RPLP0	0.00390392	Co-expression	Wu-Garvey-2007
EIF3E	KTN1	0.00641943	Co-expression	Wu-Garvey-2007
PRPF38A	DKC1	0.00569201	Co-expression	Mallon-McKay-2013
SHQ1	IWS1	0.00294069	Co-expression	Mallon-McKay-2013
SHQ1	EPB41L2	0.00752152	Co-expression	Mallon-McKay-2013
WRAP53	IWS1	0.00358894	Co-expression	Mallon-McKay-2013
NOLC1	DKC1	0.00523305	Co-expression	Mallon-McKay-2013
SPINK7	OGFR	0.00983117	Co-expression	Mallon-McKay-2013
RRBP1	OGFRL1	0.0121523	Co-expression	Mallon-McKay-2013
EIF3E	MFAP1	0.0116898	Co-expression	Mallon-McKay-2013
CSNK2A2	PRPF38A	0.0172879	Co-expression	Perou-Botstein-2000
SHQ1	SRPK2	0.0196057	Co-expression	Perou-Botstein-2000
NOLC1	ASAP1	0.0174902	Co-expression	Perou-Botstein-2000
TNKS1BP1	OGFR	0.00675717	Co-expression	Arijs-Rutgeerts-2009
EIF3C	SRRM2	0.00517794	Co-expression	Arijs-Rutgeerts-2009
RELL2	TNKS1BP1	0.00449717	Co-expression	Arijs-Rutgeerts-2009
PNN	IWS1	0.0287113	Co-expression	Arijs-Rutgeerts-2009
EIF5	MFAP1	0.0145422	Co-expression	Arijs-Rutgeerts-2009
SPINK7	RELL2	0.0118928	Co-expression	Arijs-Rutgeerts-2009
SRPK2	CSNK2A1	0.00811867	Co-expression	Rosenwald-Staudt-2001
CSNK2A2	CSNK2A1	0.0103215	Co-expression	Rosenwald-Staudt-2001
RRBP1	WRAP53	0.00614741	Co-expression	Rosenwald-Staudt-2001
RRBP1	OGFRL1	0.024899	Co-expression	Rosenwald-Staudt-2001
EIF3G	CSNK2A2	0.0100361	Co-expression	Bild-Nevins-2006 B
KDM5C	OGFR	0.0116379	Co-expression	Dobbin-Giordano-2005
EIF3A	CSNK2B	0.0108323	Co-expression	Dobbin-Giordano-2005
EIF3G	KRI1	0.0182978	Co-expression	Dobbin-Giordano-2005
EIF3E	PNN	0.0147817	Co-expression	Dobbin-Giordano-2005
CSNK2B	EIF3C	0.00673428	Co-expression	Ramaswamy-Golub-2001
RPLP0	CSNK2B	0.00472132	Co-expression	Ramaswamy-Golub-2001
PNN	KTN1	0.00870679	Co-expression	Ramaswamy-Golub-2001
PNN	CSNK2A2	0.00989109	Co-expression	Ramaswamy-Golub-2001
OGFRL1	ASAP1	0.0199301	Co-expression	Ramaswamy-Golub-2001
EIF3E	PNN	0.00465764	Co-expression	Ramaswamy-Golub-2001
SRRM2	KRI1	0.0209534	Co-expression	Roth-Zlotnik-2006
CSNK2A2	DDX20	0.0174804	Co-expression	Roth-Zlotnik-2006
SHQ1	RPLP0	0.00674477	Co-expression	Roth-Zlotnik-2006
KIAA1671	TNKS1BP1	0.0146964	Co-expression	Roth-Zlotnik-2006
EIF3G	KRI1	0.00836059	Co-expression	Roth-Zlotnik-2006
EIF3E	RPLP0	0.00574993	Co-expression	Roth-Zlotnik-2006
WRAP53	PRPF38A	0.0143494	Co-expression	Ross-Perou-2001
KIAA1671	WRAP53	0.0130301	Co-expression	Ross-Perou-2001
RRBP1	EPB41L2	0.013531	Co-expression	Ross-Perou-2001
SRPK2	CSNK2A1	0.00907977	Co-expression	Alizadeh-Staudt-2000
CSNK2A2	CSNK2A1	0.00808054	Co-expression	Alizadeh-Staudt-2000
NOLC1	CSNK2A1	0.00669459	Co-expression	Alizadeh-Staudt-2000
RPLP0	EIF3C	0.0199651	Co-expression	Innocenti-Brown-2011
SHQ1	MFAP1	0.0119678	Co-expression	Innocenti-Brown-2011
NOLC1	DKC1	0.00538144	Co-expression	Innocenti-Brown-2011
OGFRL1	RELL1	0.00633413	Co-expression	Innocenti-Brown-2011
EIF3G	WRAP53	0.0106256	Co-expression	Innocenti-Brown-2011
KDM5C	RPRD2	0.0182261	Co-expression	Wang-Maris-2006
EPB41L2	AHNAK	0.00610125	Co-expression	Wang-Maris-2006
KTN1	AHNAK	0.00813377	Co-expression	Wang-Maris-2006
SRRM1	FNBP1L	0.00993554	Co-expression	Wang-Maris-2006
NOLC1	MFAP1	0.0108843	Co-expression	Wang-Maris-2006
EIF3G	CSNK2B	0.00899511	Co-expression	Wang-Maris-2006
EIF3G	RPLP0	0.00599232	Co-expression	Wang-Maris-2006
SRRM1	SRRM2	0.011244	Co-expression	Burington-Shaughnessy-2008
PNN	EIF3A	0.0203953	Co-expression	Burington-Shaughnessy-2008
NOLC1	EIF3A	0.0113987	Co-expression	Burington-Shaughnessy-2008
NOLC1	SRRM1	0.00880446	Co-expression	Burington-Shaughnessy-2008
EIF3G	CSNK2A2	0.00436385	Co-expression	Burington-Shaughnessy-2008
EIF3E	EIF3G	0.00468516	Co-expression	Burington-Shaughnessy-2008
SRRM2	RPRD2	0.0225127	Co-expression	Wang-Cheung-2015
MFAP1	DIDO1	0.00842108	Co-expression	Wang-Cheung-2015
CSNK2A2	CSNK2A1	0.00481688	Co-expression	Wang-Cheung-2015
SHQ1	MFAP1	0.00507718	Co-expression	Wang-Cheung-2015
SHQ1	EIF3A	0.0141301	Co-expression	Wang-Cheung-2015
WRAP53	CDCA8	0.0115637	Co-expression	Wang-Cheung-2015
EIF3E	EPB41L2	0.0060731	Co-expression	Wang-Cheung-2015
SRRM2	OGFR	0.0119552	Co-expression	Rieger-Chu-2004
SRRM2	RPRD2	0.0211517	Co-expression	Rieger-Chu-2004
NOLC1	EIF3A	0.00719855	Co-expression	Rieger-Chu-2004
NOLC1	PNN	0.00812427	Co-expression	Rieger-Chu-2004
EIF3E	NOLC1	0.00518336	Co-expression	Rieger-Chu-2004
EIF3A	CSNK2A1	0.0137935	Co-expression	Jiang-de Kok-2017
PNN	PRPF38A	0.0193937	Co-expression	Jiang-de Kok-2017
DKC1	EIF3C	0.00535025	Co-localization	Johnson-Shoemaker-2003
EIF3A	EIF3C	0.0227239	Co-localization	Johnson-Shoemaker-2003
CSNK2A2	DDX20	0.00907645	Co-localization	Johnson-Shoemaker-2003
SHQ1	CSNK2A1	0.00965135	Co-localization	Johnson-Shoemaker-2003
WRAP53	DKC1	0.00580182	Co-localization	Johnson-Shoemaker-2003
PNN	DIDO1	0.0152789	Co-localization	Johnson-Shoemaker-2003
EIF3G	EIF3A	0.0202571	Co-localization	Johnson-Shoemaker-2003
EIF3E	EIF3G	0.0152109	Co-localization	Johnson-Shoemaker-2003
CSNK2A1	DKC1	0.00672985	Co-localization	Schadt-Shoemaker-2004
CSNK2B	DKC1	0.00601147	Co-localization	Schadt-Shoemaker-2004
CSNK2A2	CSNK2B	0.0133408	Co-localization	Schadt-Shoemaker-2004
RPLP0	DKC1	0.00578446	Co-localization	Schadt-Shoemaker-2004
RPLP0	CSNK2A1	0.0125353	Co-localization	Schadt-Shoemaker-2004
EIF3E	DKC1	0.00773803	Co-localization	Schadt-Shoemaker-2004
EIF3E	RPLP0	0.0123747	Co-localization	Schadt-Shoemaker-2004
TNKS1BP1	IWS1	0.00109635	Genetic Interactions	Lin-Smith-2010
KDM5C	IWS1	0.000616263	Genetic Interactions	Lin-Smith-2010
AHNAK	KDM5C	0.000937473	Genetic Interactions	Lin-Smith-2010
EPB41L2	IWS1	0.000525118	Genetic Interactions	Lin-Smith-2010
EPB41L2	AHNAK	0.00079882	Genetic Interactions	Lin-Smith-2010
DDX20	IWS1	0.000474897	Genetic Interactions	Lin-Smith-2010
DDX20	AHNAK	0.000722424	Genetic Interactions	Lin-Smith-2010
KTN1	RABL6	0.00236411	Genetic Interactions	Lin-Smith-2010
SRRM2	IWS1	0.000800565	Genetic Interactions	Lin-Smith-2010
MFAP1	EPB41L2	0.00138463	Genetic Interactions	Lin-Smith-2010
MFAP1	DDX20	0.00125221	Genetic Interactions	Lin-Smith-2010
EIF3C	IWS1	0.000939576	Genetic Interactions	Lin-Smith-2010
CSNK2A1	IWS1	0.0003709	Genetic Interactions	Lin-Smith-2010
CSNK2A1	ASAP1	0.000614056	Genetic Interactions	Lin-Smith-2010
CSNK2A1	AHNAK	0.000564222	Genetic Interactions	Lin-Smith-2010
PRPF38A	DDX20	0.00145562	Genetic Interactions	Lin-Smith-2010
CSNK2A2	CSNK2A1	0.00063615	Genetic Interactions	Lin-Smith-2010
SHQ1	EPN2	0.004696	Genetic Interactions	Lin-Smith-2010
SHQ1	EPB41L2	0.00102568	Genetic Interactions	Lin-Smith-2010
WRAP53	CSNK2A1	0.00180982	Genetic Interactions	Lin-Smith-2010
PNN	DIDO1	0.00164776	Genetic Interactions	Lin-Smith-2010
PNN	TNKS1BP1	0.0032226	Genetic Interactions	Lin-Smith-2010
PNN	SRRM1	0.00149838	Genetic Interactions	Lin-Smith-2010
NOLC1	IWS1	0.000373596	Genetic Interactions	Lin-Smith-2010
NOLC1	EPB41L2	0.000565905	Genetic Interactions	Lin-Smith-2010
NOLC1	EIF3C	0.00101256	Genetic Interactions	Lin-Smith-2010
NOLC1	CSNK2A1	0.000399709	Genetic Interactions	Lin-Smith-2010
NOLC1	SHQ1	0.000729721	Genetic Interactions	Lin-Smith-2010
NOLC1	SRRM1	0.000549354	Genetic Interactions	Lin-Smith-2010
EIF5	MFAP1	0.0018162	Genetic Interactions	Lin-Smith-2010
EIF5	SRRM1	0.00101283	Genetic Interactions	Lin-Smith-2010
OGFRL1	ASAP1	0.000670611	Genetic Interactions	Lin-Smith-2010
OGFRL1	MFAP1	0.00106806	Genetic Interactions	Lin-Smith-2010
OGFRL1	CSNK2A1	0.000433372	Genetic Interactions	Lin-Smith-2010
OGFRL1	SRPK2	0.000730199	Genetic Interactions	Lin-Smith-2010
OGFRL1	SRRM1	0.00059562	Genetic Interactions	Lin-Smith-2010
OGFRL1	NOLC1	0.000436522	Genetic Interactions	Lin-Smith-2010
RRBP1	EPB41L2	0.000786145	Genetic Interactions	Lin-Smith-2010
RRBP1	SRPK2	0.000935585	Genetic Interactions	Lin-Smith-2010
RRBP1	SRRM1	0.000763152	Genetic Interactions	Lin-Smith-2010
EIF3E	KDM5C	0.000988735	Genetic Interactions	Lin-Smith-2010
EIF3E	DDX20	0.000761927	Genetic Interactions	Lin-Smith-2010
EIF3E	EIF5	0.0011051	Genetic Interactions	Lin-Smith-2010
EIF3C	CDCA8	0.141161	Genetic Interactions	Horlbeck-Gilbert-2018 A
EIF3A	EIF3C	0.0353323	Pathway	REACTOME
WRAP53	DKC1	0.362839	Pathway	REACTOME
EIF5	EIF3C	0.0443958	Pathway	REACTOME
EIF5	EIF3A	0.0443958	Pathway	REACTOME
EIF3G	EIF3C	0.0363403	Pathway	REACTOME
EIF3G	EIF3A	0.0363403	Pathway	REACTOME
EIF3E	EIF3C	0.0353323	Pathway	REACTOME
EIF3E	EIF3A	0.0353323	Pathway	REACTOME
EIF3E	EIF5	0.0443958	Pathway	REACTOME
EIF3E	EIF3G	0.0363403	Pathway	REACTOME
CSNK2B	CSNK2A1	0.417612	Pathway	CELL_MAP
CSNK2A2	CSNK2A1	0.55051	Pathway	CELL_MAP
CSNK2A2	CSNK2B	0.417612	Pathway	CELL_MAP
EIF3A	EIF3C	0.017517	Pathway	Wu-Stein-2010
ETV3	DDX20	0.0583425	Pathway	Wu-Stein-2010
EIF5	EIF3C	0.0230274	Pathway	Wu-Stein-2010
EIF5	EIF3A	0.018028	Pathway	Wu-Stein-2010
EIF3G	EIF3C	0.0223748	Pathway	Wu-Stein-2010
EIF3G	EIF3A	0.017517	Pathway	Wu-Stein-2010
EIF3G	EIF5	0.0230274	Pathway	Wu-Stein-2010
EIF3E	EIF3C	0.0223748	Pathway	Wu-Stein-2010
EIF3E	EIF3A	0.017517	Pathway	Wu-Stein-2010
EIF3E	EIF5	0.0230274	Pathway	Wu-Stein-2010
EIF3E	EIF3G	0.0223748	Pathway	Wu-Stein-2010
CSNK2B	CSNK2A1	0.159091	Physical Interactions	IREF-bind
CSNK2A2	CSNK2B	0.24608	Physical Interactions	IREF-bind
PNN	SRRM2	0.707107	Physical Interactions	IREF-bind
SPINK7	RABL6	0.429766	Physical Interactions	IREF-bind
CSNK2B	CSNK2A1	0.296804	Physical Interactions	IREF-uniprotpp
EIF3E	EIF3C	0.672731	Physical Interactions	IREF-uniprotpp
CSNK2A1	KRI1	0.078326	Physical Interactions	Zhang-Zou-2011
CSNK2A1	RPRD2	0.078326	Physical Interactions	Zhang-Zou-2011
CSNK2A1	IWS1	0.078326	Physical Interactions	Zhang-Zou-2011
CSNK2A1	TNKS1BP1	0.078326	Physical Interactions	Zhang-Zou-2011
CSNK2A1	SRRM2	0.078326	Physical Interactions	Zhang-Zou-2011
CSNK2A1	MFAP1	0.078326	Physical Interactions	Zhang-Zou-2011
CSNK2A1	DKC1	0.078326	Physical Interactions	Zhang-Zou-2011
PRPF38A	CSNK2A1	0.078326	Physical Interactions	Zhang-Zou-2011
RPLP0	CSNK2A1	0.078326	Physical Interactions	Zhang-Zou-2011
NAF1	CSNK2A1	0.078326	Physical Interactions	Zhang-Zou-2011
SRRM1	CSNK2A1	0.078326	Physical Interactions	Zhang-Zou-2011
PNN	CSNK2A1	0.078326	Physical Interactions	Zhang-Zou-2011
EIF3E	EIF3A	0.0773534	Physical Interactions	Ewing-Figeys-2007
CSNK2B	CSNK2A1	0.0677532	Physical Interactions	Wan-Emili-2015
EIF3A	EIF3CL	0.100619	Physical Interactions	Wan-Emili-2015
EIF3A	EIF3C	0.0831748	Physical Interactions	Wan-Emili-2015
PRPF38A	MFAP1	0.796599	Physical Interactions	Wan-Emili-2015
PRPF38A	CSNK2A1	0.118211	Physical Interactions	Wan-Emili-2015
PRPF38A	CSNK2B	0.209986	Physical Interactions	Wan-Emili-2015
CSNK2A2	CSNK2A1	0.149442	Physical Interactions	Wan-Emili-2015
NAF1	DKC1	0.14311	Physical Interactions	Wan-Emili-2015
SRRM1	SRRM2	0.0612547	Physical Interactions	Wan-Emili-2015
PNN	SRRM1	0.202434	Physical Interactions	Wan-Emili-2015
NOLC1	SRRM1	0.0709877	Physical Interactions	Wan-Emili-2015
EIF3G	EIF3CL	0.0838225	Physical Interactions	Wan-Emili-2015
EIF3G	EIF3C	0.0692903	Physical Interactions	Wan-Emili-2015
EIF3G	EIF3A	0.0706611	Physical Interactions	Wan-Emili-2015
EIF3G	EIF5	0.0645106	Physical Interactions	Wan-Emili-2015
EIF3E	EIF3CL	0.0766296	Physical Interactions	Wan-Emili-2015
EIF3E	EIF3C	0.0633444	Physical Interactions	Wan-Emili-2015
EIF3E	EIF3A	0.0645975	Physical Interactions	Wan-Emili-2015
EIF3E	EIF3G	0.0538141	Physical Interactions	Wan-Emili-2015
CSNK2B	CSNK2A1	0.0261646	Physical Interactions	IREF-huri
CSNK2A2	CSNK2B	0.167208	Physical Interactions	IREF-huri
EIF3E	EPN2	0.059986	Physical Interactions	IREF-huri
CSNK2B	CSNK2A1	0.159559	Physical Interactions	Vastrik-Stein-2007
EIF3A	EIF3C	0.0105659	Physical Interactions	Vastrik-Stein-2007
CSNK2A2	CSNK2A1	0.159559	Physical Interactions	Vastrik-Stein-2007
CSNK2A2	CSNK2B	0.159559	Physical Interactions	Vastrik-Stein-2007
RPLP0	EIF3C	0.00789955	Physical Interactions	Vastrik-Stein-2007
RPLP0	EIF3A	0.00789955	Physical Interactions	Vastrik-Stein-2007
WRAP53	DKC1	0.395941	Physical Interactions	Vastrik-Stein-2007
EIF5	EIF3C	0.0106365	Physical Interactions	Vastrik-Stein-2007
EIF5	EIF3A	0.0106365	Physical Interactions	Vastrik-Stein-2007
EIF5	RPLP0	0.0079524	Physical Interactions	Vastrik-Stein-2007
EIF3G	EIF3C	0.0105659	Physical Interactions	Vastrik-Stein-2007
EIF3G	EIF3A	0.0105659	Physical Interactions	Vastrik-Stein-2007
EIF3G	RPLP0	0.00789955	Physical Interactions	Vastrik-Stein-2007
EIF3G	EIF5	0.0106365	Physical Interactions	Vastrik-Stein-2007
EIF3E	EIF3C	0.0105659	Physical Interactions	Vastrik-Stein-2007
EIF3E	EIF3A	0.0105659	Physical Interactions	Vastrik-Stein-2007
EIF3E	RPLP0	0.00789955	Physical Interactions	Vastrik-Stein-2007
EIF3E	EIF5	0.0106365	Physical Interactions	Vastrik-Stein-2007
EIF3E	EIF3G	0.0105659	Physical Interactions	Vastrik-Stein-2007
SRRM2	EPB41L2	0.0391538	Physical Interactions	Huttlin-Harper-2017
PRPF38A	MFAP1	0.761126	Physical Interactions	Huttlin-Harper-2017
CSNK2A2	CSNK2A1	0.00998446	Physical Interactions	Huttlin-Harper-2017
NAF1	DKC1	0.0589244	Physical Interactions	Huttlin-Harper-2017
SHQ1	DKC1	0.0960811	Physical Interactions	Huttlin-Harper-2017
PNN	EPB41L2	0.0174376	Physical Interactions	Huttlin-Harper-2017
PNN	SRRM2	0.0202986	Physical Interactions	Huttlin-Harper-2017
EIF3G	EIF3C	0.10029	Physical Interactions	Huttlin-Harper-2017
EIF3G	EIF3A	0.100383	Physical Interactions	Huttlin-Harper-2017
EIF3E	EIF3CL	0.121284	Physical Interactions	Huttlin-Harper-2017
EIF3E	EIF3C	0.0717684	Physical Interactions	Huttlin-Harper-2017
EIF3E	EIF3A	0.0718346	Physical Interactions	Huttlin-Harper-2017
EIF3E	EIF3G	0.071501	Physical Interactions	Huttlin-Harper-2017
CSNK2B	CSNK2A1	0.238439	Physical Interactions	Vandamme-Angrand-2011
RPLP0	KRI1	0.880903	Physical Interactions	Stelzl-Wanker-2005
CSNK2B	CSNK2A1	0.010793	Physical Interactions	IREF-spike
CSNK2A2	CSNK2A1	0.0671439	Physical Interactions	IREF-spike
CSNK2A2	CSNK2B	0.030371	Physical Interactions	IREF-spike
RPLP0	KRI1	0.770182	Physical Interactions	IREF-spike
NOLC1	DKC1	0.399656	Physical Interactions	IREF-spike
NOLC1	CSNK2A1	0.0872078	Physical Interactions	IREF-spike
NOLC1	CSNK2B	0.0394464	Physical Interactions	IREF-spike
EIF3G	EIF3C	0.19788	Physical Interactions	IREF-spike
CSNK2B	CSNK2A1	0.00196958	Physical Interactions	IREF-SMALL-SCALE-STUDIES
EIF3A	EIF3C	0.0402218	Physical Interactions	IREF-SMALL-SCALE-STUDIES
CSNK2A2	CSNK2A1	0.00243708	Physical Interactions	IREF-SMALL-SCALE-STUDIES
CSNK2A2	CSNK2B	0.00462852	Physical Interactions	IREF-SMALL-SCALE-STUDIES
NAF1	DKC1	0.208478	Physical Interactions	IREF-SMALL-SCALE-STUDIES
SHQ1	DKC1	0.334852	Physical Interactions	IREF-SMALL-SCALE-STUDIES
ETV3	DDX20	0.244062	Physical Interactions	IREF-SMALL-SCALE-STUDIES
SRRM1	SRRM2	0.034177	Physical Interactions	IREF-SMALL-SCALE-STUDIES
RELL2	RELL1	0.509191	Physical Interactions	IREF-SMALL-SCALE-STUDIES
WRAP53	DDX20	0.0416621	Physical Interactions	IREF-SMALL-SCALE-STUDIES
WRAP53	DKC1	0.0764353	Physical Interactions	IREF-SMALL-SCALE-STUDIES
PNN	SRRM2	0.0135681	Physical Interactions	IREF-SMALL-SCALE-STUDIES
NOLC1	DKC1	0.0870287	Physical Interactions	IREF-SMALL-SCALE-STUDIES
NOLC1	CSNK2A1	0.011452	Physical Interactions	IREF-SMALL-SCALE-STUDIES
NOLC1	CSNK2B	0.0217498	Physical Interactions	IREF-SMALL-SCALE-STUDIES
EIF5	CSNK2A1	0.00990454	Physical Interactions	IREF-SMALL-SCALE-STUDIES
EIF5	CSNK2B	0.0188108	Physical Interactions	IREF-SMALL-SCALE-STUDIES
SPINK7	RABL6	0.248618	Physical Interactions	IREF-SMALL-SCALE-STUDIES
EIF3G	EIF3C	0.0570812	Physical Interactions	IREF-SMALL-SCALE-STUDIES
EIF3G	EIF3A	0.0364025	Physical Interactions	IREF-SMALL-SCALE-STUDIES
EIF3G	EIF5	0.0699062	Physical Interactions	IREF-SMALL-SCALE-STUDIES
EIF3E	EIF3C	0.0381027	Physical Interactions	IREF-SMALL-SCALE-STUDIES
EIF3E	EIF3A	0.0242993	Physical Interactions	IREF-SMALL-SCALE-STUDIES
CSNK2B	CSNK2A1	1	Physical Interactions	Trepte-Wanker-2018 B
PRPF38A	SRPK2	0.0631793	Physical Interactions	Hegele-Stelzl-2012 B
CSNK2B	CSNK2A1	0.153861	Physical Interactions	Havugimana-Emili-2012
EIF3A	EIF3C	0.0271176	Physical Interactions	Havugimana-Emili-2012
CSNK2A2	CSNK2B	0.404456	Physical Interactions	Havugimana-Emili-2012
SRRM1	SRRM2	0.078299	Physical Interactions	Havugimana-Emili-2012
EIF3G	EIF3C	0.0459618	Physical Interactions	Havugimana-Emili-2012
EIF3G	EIF3A	0.0587706	Physical Interactions	Havugimana-Emili-2012
EIF3E	EIF3C	0.0424755	Physical Interactions	Havugimana-Emili-2012
EIF3E	EIF3A	0.0543127	Physical Interactions	Havugimana-Emili-2012
EIF3E	EIF3G	0.0920548	Physical Interactions	Havugimana-Emili-2012
PRPF38A	SRPK2	0.0636379	Physical Interactions	IREF-mint
PRPF38A	SRPK2	0.0505911	Physical Interactions	Varjosalo-Gstaiger-2013 B
PRPF38A	MFAP1	0.811601	Physical Interactions	Huttlin-Gygi-2015
CSNK2A2	CSNK2A1	0.0232586	Physical Interactions	Huttlin-Gygi-2015
NAF1	DKC1	0.229378	Physical Interactions	Huttlin-Gygi-2015
SHQ1	DKC1	0.273106	Physical Interactions	Huttlin-Gygi-2015
EIF3G	EIF3C	0.151682	Physical Interactions	Huttlin-Gygi-2015
EIF3G	EIF3A	0.151682	Physical Interactions	Huttlin-Gygi-2015
EIF3E	EIF3G	0.151682	Physical Interactions	Huttlin-Gygi-2015
CSNK2B	CSNK2A1	0.297617	Physical Interactions	IREF-dip
EIF3A	EIF3C	0.0702698	Physical Interactions	IREF-dip
CSNK2A2	CSNK2A1	0.297617	Physical Interactions	IREF-dip
CSNK2A2	CSNK2B	0.462557	Physical Interactions	IREF-dip
WRAP53	DDX20	0.451597	Physical Interactions	IREF-dip
EIF3E	EIF3C	0.0774523	Physical Interactions	IREF-dip
EIF3E	EIF3A	0.0774523	Physical Interactions	IREF-dip
SRPK2	DIDO1	0.0646394	Physical Interactions	Lipp-Guthrie-2015
SRPK2	SRRM2	0.035545	Physical Interactions	Lipp-Guthrie-2015
EIF3A	SRPK2	0.0646394	Physical Interactions	Lipp-Guthrie-2015
PRPF38A	SRPK2	0.035545	Physical Interactions	Lipp-Guthrie-2015
SRRM1	SRPK2	0.035545	Physical Interactions	Lipp-Guthrie-2015
PNN	SRPK2	0.0646394	Physical Interactions	Lipp-Guthrie-2015
NOLC1	SRPK2	0.0646394	Physical Interactions	Lipp-Guthrie-2015
CSNK2B	CSNK2A1	0.159559	Physical Interactions	IREF-reactome
EIF3A	EIF3C	0.0105659	Physical Interactions	IREF-reactome
CSNK2A2	CSNK2A1	0.159559	Physical Interactions	IREF-reactome
CSNK2A2	CSNK2B	0.159559	Physical Interactions	IREF-reactome
RPLP0	EIF3C	0.00789955	Physical Interactions	IREF-reactome
RPLP0	EIF3A	0.00789955	Physical Interactions	IREF-reactome
WRAP53	DKC1	0.395941	Physical Interactions	IREF-reactome
EIF5	EIF3C	0.0106365	Physical Interactions	IREF-reactome
EIF5	EIF3A	0.0106365	Physical Interactions	IREF-reactome
EIF5	RPLP0	0.0079524	Physical Interactions	IREF-reactome
EIF3G	EIF3C	0.0105659	Physical Interactions	IREF-reactome
EIF3G	EIF3A	0.0105659	Physical Interactions	IREF-reactome
EIF3G	RPLP0	0.00789955	Physical Interactions	IREF-reactome
EIF3G	EIF5	0.0106365	Physical Interactions	IREF-reactome
EIF3E	EIF3C	0.0105659	Physical Interactions	IREF-reactome
EIF3E	EIF3A	0.0105659	Physical Interactions	IREF-reactome
EIF3E	RPLP0	0.00789955	Physical Interactions	IREF-reactome
EIF3E	EIF5	0.0106365	Physical Interactions	IREF-reactome
EIF3E	EIF3G	0.0105659	Physical Interactions	IREF-reactome
CSNK2B	CSNK2A1	1	Physical Interactions	Trepte-Wanker-2018 A
MFAP1	DDX20	0.0155456	Physical Interactions	IREF-biogrid
CSNK2A1	IWS1	0.00793501	Physical Interactions	IREF-biogrid
CSNK2A1	TNKS1BP1	0.00533694	Physical Interactions	IREF-biogrid
CSNK2A1	SRRM2	0.00196411	Physical Interactions	IREF-biogrid
CSNK2A1	MFAP1	0.00460181	Physical Interactions	IREF-biogrid
CSNK2A1	DKC1	0.0030546	Physical Interactions	IREF-biogrid
CSNK2B	CSNK2A1	0.00154517	Physical Interactions	IREF-biogrid
EIF3A	EIF3CL	0.0214152	Physical Interactions	IREF-biogrid
PRPF38A	MFAP1	0.0240716	Physical Interactions	IREF-biogrid
PRPF38A	CSNK2A1	0.00608906	Physical Interactions	IREF-biogrid
PRPF38A	CSNK2B	0.00808263	Physical Interactions	IREF-biogrid
CSNK2A2	CSNK2A1	0.00188673	Physical Interactions	IREF-biogrid
CSNK2A2	CSNK2B	0.00250445	Physical Interactions	IREF-biogrid
RPLP0	CSNK2A1	0.00225632	Physical Interactions	IREF-biogrid
SHQ1	DKC1	0.049348	Physical Interactions	IREF-biogrid
PNN	SRRM2	0.00598863	Physical Interactions	IREF-biogrid
PNN	CSNK2A1	0.00354924	Physical Interactions	IREF-biogrid
PNN	CSNK2A2	0.00575271	Physical Interactions	IREF-biogrid
SPINK7	RABL6	0.0444493	Physical Interactions	IREF-biogrid
EIF3G	EIF3CL	0.0371882	Physical Interactions	IREF-biogrid
EIF3G	EIF3A	0.0156421	Physical Interactions	IREF-biogrid
EIF3G	EIF5	0.027506	Physical Interactions	IREF-biogrid
EIF3E	EIF3CL	0.0217731	Physical Interactions	IREF-biogrid
EIF3E	EIF3A	0.00915818	Physical Interactions	IREF-biogrid
EIF3E	EIF3G	0.0159035	Physical Interactions	IREF-biogrid
CSNK2B	CSNK2A1	0.262575	Physical Interactions	Wang-Yang-2011
CSNK2A2	CSNK2B	0.0192035	Physical Interactions	Wang-Yang-2011
CSNK2A1	MFAP1	0.0182638	Physical Interactions	IREF-matrixdb
CSNK2B	CSNK2A1	0.00787082	Physical Interactions	IREF-matrixdb
CSNK2A2	CSNK2B	0.0269305	Physical Interactions	IREF-matrixdb
SPINK7	RABL6	0.232588	Physical Interactions	IREF-matrixdb
CSNK2B	CSNK2A1	0.0232865	Physical Interactions	Luck-Calderwood-2020
CSNK2A2	CSNK2B	0.157902	Physical Interactions	Luck-Calderwood-2020
EIF3E	EPN2	0.0594925	Physical Interactions	Luck-Calderwood-2020
CSNK2B	CSNK2A1	0.00400257	Physical Interactions	IREF-hprd
CSNK2A2	CSNK2B	0.00802894	Physical Interactions	IREF-hprd
RPLP0	KRI1	0.807167	Physical Interactions	IREF-hprd
ETV3	DDX20	0.411657	Physical Interactions	IREF-hprd
SRRM1	SRRM2	0.472246	Physical Interactions	IREF-hprd
RELL2	RELL1	0.696621	Physical Interactions	IREF-hprd
PNN	SRRM2	0.171288	Physical Interactions	IREF-hprd
NOLC1	CSNK2A1	0.0167434	Physical Interactions	IREF-hprd
NOLC1	CSNK2B	0.0406156	Physical Interactions	IREF-hprd
EIF5	CSNK2A1	0.0137542	Physical Interactions	IREF-hprd
EIF5	CSNK2B	0.0333647	Physical Interactions	IREF-hprd
SPINK7	RABL6	0.218491	Physical Interactions	IREF-hprd
EIF3G	EIF3C	0.107524	Physical Interactions	IREF-hprd
EIF3G	EIF3A	0.107857	Physical Interactions	IREF-hprd
EIF3G	EIF5	0.097144	Physical Interactions	IREF-hprd
EIF3E	EIF3C	0.0728642	Physical Interactions	IREF-hprd
CSNK2B	CSNK2A1	0.139954	Physical Interactions	Wallach-Kramer-2013
CSNK2A2	CSNK2B	0.101109	Physical Interactions	Wallach-Kramer-2013
NAF1	DKC1	1	Physical Interactions	IREF-bhf-ucl
CSNK2B	CSNK2A1	0.377964	Physical Interactions	Lehner-Sanderson-2004 A
CSNK2A2	CSNK2B	0.377964	Physical Interactions	Lehner-Sanderson-2004 A
CSNK2B	CSNK2A1	0.00345976	Physical Interactions	BIOGRID-SMALL-SCALE-STUDIES
EIF3A	EIF3C	0.0362	Physical Interactions	BIOGRID-SMALL-SCALE-STUDIES
PRPF38A	MFAP1	0.569042	Physical Interactions	BIOGRID-SMALL-SCALE-STUDIES
CSNK2A2	CSNK2A1	0.00656251	Physical Interactions	BIOGRID-SMALL-SCALE-STUDIES
CSNK2A2	CSNK2B	0.0130125	Physical Interactions	BIOGRID-SMALL-SCALE-STUDIES
NAF1	DKC1	0.0850827	Physical Interactions	BIOGRID-SMALL-SCALE-STUDIES
SHQ1	DKC1	0.211091	Physical Interactions	BIOGRID-SMALL-SCALE-STUDIES
SHQ1	NAF1	0.319415	Physical Interactions	BIOGRID-SMALL-SCALE-STUDIES
SRRM1	SRRM2	0.0830603	Physical Interactions	BIOGRID-SMALL-SCALE-STUDIES
SRRM1	SRPK2	0.0497784	Physical Interactions	BIOGRID-SMALL-SCALE-STUDIES
WRAP53	DKC1	0.154709	Physical Interactions	BIOGRID-SMALL-SCALE-STUDIES
PNN	SRRM2	0.0672058	Physical Interactions	BIOGRID-SMALL-SCALE-STUDIES
NOLC1	DKC1	0.045009	Physical Interactions	BIOGRID-SMALL-SCALE-STUDIES
NOLC1	CSNK2A1	0.00792865	Physical Interactions	BIOGRID-SMALL-SCALE-STUDIES
NOLC1	CSNK2B	0.0157213	Physical Interactions	BIOGRID-SMALL-SCALE-STUDIES
NOLC1	CSNK2A2	0.0298203	Physical Interactions	BIOGRID-SMALL-SCALE-STUDIES
SPINK7	RABL6	0.281487	Physical Interactions	BIOGRID-SMALL-SCALE-STUDIES
EIF3G	EIF3C	0.0496808	Physical Interactions	BIOGRID-SMALL-SCALE-STUDIES
EIF3G	EIF3A	0.0359096	Physical Interactions	BIOGRID-SMALL-SCALE-STUDIES
EIF3G	EIF5	0.194673	Physical Interactions	BIOGRID-SMALL-SCALE-STUDIES
EIF3E	EIF3C	0.0327493	Physical Interactions	BIOGRID-SMALL-SCALE-STUDIES
EIF3E	EIF3A	0.0236714	Physical Interactions	BIOGRID-SMALL-SCALE-STUDIES
EIF3E	EIF3G	0.0324866	Physical Interactions	BIOGRID-SMALL-SCALE-STUDIES
EIF3G	EIF3C	0.796225	Physical Interactions	Rual-Vidal-2005
MFAP1	DDX20	0.0981603	Physical Interactions	Boldt-Roepman-2016
PRPF38A	MFAP1	0.0518465	Physical Interactions	Boldt-Roepman-2016
NAF1	DDX20	0.117677	Physical Interactions	Boldt-Roepman-2016
NAF1	MFAP1	0.111977	Physical Interactions	Boldt-Roepman-2016
NOLC1	MFAP1	0.151619	Physical Interactions	Boldt-Roepman-2016
CSNK2B	CSNK2A1	0.0367269	Physical Interactions	Lim-Zoghbi-2006
CSNK2A2	CSNK2B	0.0969428	Physical Interactions	Lim-Zoghbi-2006
NOLC1	CSNK2B	0.0990316	Physical Interactions	Lim-Zoghbi-2006
NAF1	DKC1	0.322625	Physical Interactions	IREF-quickgo
SHQ1	DKC1	0.616398	Physical Interactions	IREF-quickgo
WRAP53	DKC1	0.0853265	Physical Interactions	IREF-quickgo
EIF3E	EIF3A	0.246543	Physical Interactions	IREF-quickgo
SRPK2	DIDO1	0.161949	Physical Interactions	Varjosalo-Gstaiger-2013 A
SRPK2	SRRM2	0.0324135	Physical Interactions	Varjosalo-Gstaiger-2013 A
SRRM1	SRPK2	0.096732	Physical Interactions	Varjosalo-Gstaiger-2013 A
PNN	SRPK2	0.0486747	Physical Interactions	Varjosalo-Gstaiger-2013 A
CSNK2A2	CSNK2A1	0.128665	Physical Interactions	Varjosalo-Superti-Furga-2013
CSNK2A2	CSNK2B	0.0579151	Physical Interactions	Varjosalo-Superti-Furga-2013
SRRM1	CSNK2A2	0.128665	Physical Interactions	Varjosalo-Superti-Furga-2013
PNN	CSNK2A2	0.128665	Physical Interactions	Varjosalo-Superti-Furga-2013
NOLC1	CSNK2A2	0.128665	Physical Interactions	Varjosalo-Superti-Furga-2013
MFAP1	DDX20	0.0175031	Physical Interactions	IREF-intact
CSNK2A1	KRI1	0.0165103	Physical Interactions	IREF-intact
CSNK2A1	RPRD2	0.0273256	Physical Interactions	IREF-intact
CSNK2A1	IWS1	0.0332615	Physical Interactions	IREF-intact
CSNK2A1	TNKS1BP1	0.0157332	Physical Interactions	IREF-intact
CSNK2A1	SRRM2	0.010384	Physical Interactions	IREF-intact
CSNK2A1	MFAP1	0.00241151	Physical Interactions	IREF-intact
CSNK2A1	DKC1	0.00843923	Physical Interactions	IREF-intact
CSNK2B	CSNK2A1	0.00148238	Physical Interactions	IREF-intact
EIF3A	EIF3C	0.0371052	Physical Interactions	IREF-intact
PRPF38A	MFAP1	0.0104286	Physical Interactions	IREF-intact
PRPF38A	CSNK2A1	0.00445074	Physical Interactions	IREF-intact
PRPF38A	SRPK2	0.00462701	Physical Interactions	IREF-intact
CSNK2A2	CSNK2A1	0.0121212	Physical Interactions	IREF-intact
CSNK2A2	CSNK2B	0.0174587	Physical Interactions	IREF-intact
RPLP0	KRI1	0.239134	Physical Interactions	IREF-intact
RPLP0	CSNK2A1	0.0149068	Physical Interactions	IREF-intact
NAF1	DDX20	0.0435921	Physical Interactions	IREF-intact
NAF1	MFAP1	0.0140727	Physical Interactions	IREF-intact
NAF1	DKC1	0.0492482	Physical Interactions	IREF-intact
NAF1	CSNK2A1	0.00600595	Physical Interactions	IREF-intact
SHQ1	DKC1	0.361483	Physical Interactions	IREF-intact
SRRM1	CSNK2A1	0.0200337	Physical Interactions	IREF-intact
SRRM1	SRPK2	0.0208271	Physical Interactions	IREF-intact
WRAP53	DDX20	0.160788	Physical Interactions	IREF-intact
PNN	CSNK2A1	0.00793222	Physical Interactions	IREF-intact
NOLC1	MFAP1	0.0179328	Physical Interactions	IREF-intact
SPINK7	RABL6	0.164053	Physical Interactions	IREF-intact
EIF3E	EPN2	0.0192198	Physical Interactions	IREF-intact
EIF3E	EIF3C	0.0344809	Physical Interactions	IREF-intact
EIF3E	EIF3A	0.0189981	Physical Interactions	IREF-intact
CSNK2B	CSNK2A1	0.707107	Physical Interactions	IREF-corum
CSNK2A2	CSNK2B	0.707107	Physical Interactions	IREF-corum
SRRM1	SRRM2	0.707107	Physical Interactions	IREF-corum
CSNK2A1	EPB41L2	0.394063	Physical Interactions	Kristensen-Foster-2012
EIF3A	EIF3CL	0.0464963	Physical Interactions	Kristensen-Foster-2012
EIF3A	EIF3C	0.0656463	Physical Interactions	Kristensen-Foster-2012
CSNK2A2	CSNK2B	0.585786	Physical Interactions	Kristensen-Foster-2012
EIF3E	EIF3CL	0.0477184	Physical Interactions	Kristensen-Foster-2012
EIF3E	EIF3C	0.0673717	Physical Interactions	Kristensen-Foster-2012
EIF3E	EIF3A	0.0440167	Physical Interactions	Kristensen-Foster-2012
CSNK2A1	KDM5C	0.137647	Physical Interactions	Hein-Mann-2015
CSNK2B	KDM5C	0.134347	Physical Interactions	Hein-Mann-2015
EIF3A	EIF3C	0.0341858	Physical Interactions	Hein-Mann-2015
CSNK2A2	CSNK2A1	0.0705949	Physical Interactions	Hein-Mann-2015
CSNK2A2	CSNK2B	0.0689028	Physical Interactions	Hein-Mann-2015
NAF1	RABL6	0.0409451	Physical Interactions	Hein-Mann-2015
NAF1	DKC1	0.0667154	Physical Interactions	Hein-Mann-2015
SHQ1	NAF1	0.149937	Physical Interactions	Hein-Mann-2015
WRAP53	DKC1	0.118554	Physical Interactions	Hein-Mann-2015
RRBP1	KTN1	0.00185419	Physical Interactions	Hein-Mann-2015
RRBP1	RPLP0	0.0167514	Physical Interactions	Hein-Mann-2015
EIF3G	EIF3A	0.0377435	Physical Interactions	Hein-Mann-2015
EIF3E	EIF3C	0.0364936	Physical Interactions	Hein-Mann-2015
EIF3E	EIF3A	0.00236605	Physical Interactions	Hein-Mann-2015
EIF3E	CSNK2A2	0.00535955	Physical Interactions	Hein-Mann-2015
EIF3E	RPLP0	0.0293879	Physical Interactions	Hein-Mann-2015
EIF3E	RRBP1	0.00143971	Physical Interactions	Hein-Mann-2015
EIF3E	EIF3G	0.0402915	Physical Interactions	Hein-Mann-2015
CSNK2B	CSNK2A1	0.0721453	Physical Interactions	Hauri-Beisel-2016
CSNK2A2	CSNK2A1	0.024177	Physical Interactions	Hauri-Beisel-2016
CSNK2A2	CSNK2B	0.0668701	Physical Interactions	Hauri-Beisel-2016
CSNK2A1	SRRM2	0.0564872	Physical Interactions	So-Colwill-2015
CSNK2A1	EIF3C	0.258272	Physical Interactions	So-Colwill-2015
CSNK2B	CSNK2A1	0.16672	Physical Interactions	So-Colwill-2015
CSNK2A2	CSNK2A1	0.258272	Physical Interactions	So-Colwill-2015
NOLC1	CSNK2A1	0.258272	Physical Interactions	So-Colwill-2015
CSNK2B	CSNK2A1	0.0905794	Physical Interactions	IREF-bind-translation
CSNK2A2	CSNK2B	0.155229	Physical Interactions	IREF-bind-translation
PNN	SRRM2	0.796225	Physical Interactions	IREF-bind-translation
SPINK7	RABL6	0.429766	Physical Interactions	IREF-bind-translation
PRPF38A	SRPK2	0.20287	Physical Interactions	Rolland-Vidal-2014
EIF3A	EIF3C	0.143005	Physical Interactions	Hutchins-Peters-2010
EIF3G	EIF3A	0.143005	Physical Interactions	Hutchins-Peters-2010
EIF3E	EIF3A	0.143005	Physical Interactions	Hutchins-Peters-2010
SRRM1	OGFR	0.113198	Physical Interactions	McCracken-Blencowe-2005
SRRM1	CSNK2B	0.113198	Physical Interactions	McCracken-Blencowe-2005
PNN	SRRM2	0.0577678	Physical Interactions	McCracken-Blencowe-2005
PNN	SRRM1	0.0691577	Physical Interactions	McCracken-Blencowe-2005
CSNK2B	CSNK2A1	0.707107	Predicted	I2D-Tarassov-PCA-Yeast2Human
CSNK2A2	CSNK2B	0.707107	Predicted	I2D-Tarassov-PCA-Yeast2Human
CSNK2B	CSNK2A1	0.333333	Predicted	I2D-MIPS-Yeast2Human
EIF3A	EIF3C	0.391217	Predicted	I2D-MIPS-Yeast2Human
CSNK2A2	CSNK2A1	0.333333	Predicted	I2D-MIPS-Yeast2Human
CSNK2A2	CSNK2B	0.333333	Predicted	I2D-MIPS-Yeast2Human
EIF5	EIF3C	0.391217	Predicted	I2D-MIPS-Yeast2Human
NOLC1	DKC1	0.5	Predicted	I2D-BIND-Rat2Human
NOLC1	CSNK2A1	0.5	Predicted	I2D-BIND-Rat2Human
CSNK2B	CSNK2A1	0.0982839	Predicted	I2D-MINT-Fly2Human
EIF3A	EIF3C	1	Predicted	I2D-BioGRID-Worm2Human
CSNK2B	CSNK2A1	1	Predicted	I2D-IntAct-Rat2Human
EIF3A	EIF3C	0.55051	Predicted	I2D-Li-Vidal-2004-interolog-Worm2Human
ETV3	DDX20	0.620056	Predicted	I2D-BioGRID-Mouse2Human
CSNK2B	CSNK2A1	0.0651123	Predicted	I2D-IntAct-Fly2Human
EIF3A	EIF3C	0.0960895	Predicted	I2D-IntAct-Fly2Human
EIF3A	EIF3C	0.440392	Predicted	I2D-IntAct-Mouse2Human
EIF3G	EIF3A	0.124178	Predicted	I2D-IntAct-Mouse2Human
EIF3E	EIF3A	0.178194	Predicted	I2D-IntAct-Mouse2Human
CSNK2B	CSNK2A1	0.654654	Predicted	I2D-BIND-Worm2Human
CSNK2B	CSNK2A1	0.248514	Predicted	I2D-IntAct-Worm2Human
EIF3A	EIF3C	1	Predicted	I2D-IntAct-Worm2Human
DKC1	EIF3C	0.0252101	Predicted	I2D-IntAct-Yeast2Human
CSNK2B	EIF3C	0.0404662	Predicted	I2D-IntAct-Yeast2Human
CSNK2B	CSNK2A1	0.0398097	Predicted	I2D-IntAct-Yeast2Human
EIF3A	EIF3C	0.0329567	Predicted	I2D-IntAct-Yeast2Human
EIF3A	CSNK2A1	0.032422	Predicted	I2D-IntAct-Yeast2Human
EIF3A	CSNK2B	0.0402661	Predicted	I2D-IntAct-Yeast2Human
CSNK2A2	CSNK2A1	0.0231324	Predicted	I2D-IntAct-Yeast2Human
CSNK2A2	CSNK2B	0.028729	Predicted	I2D-IntAct-Yeast2Human
RPLP0	DKC1	0.00916591	Predicted	I2D-IntAct-Yeast2Human
SHQ1	DKC1	0.0785074	Predicted	I2D-IntAct-Yeast2Human
EIF5	EIF3C	0.0449931	Predicted	I2D-IntAct-Yeast2Human
EIF5	EIF3A	0.0447706	Predicted	I2D-IntAct-Yeast2Human
EIF3G	EIF3C	0.0455422	Predicted	I2D-IntAct-Yeast2Human
EIF3G	CSNK2B	0.055643	Predicted	I2D-IntAct-Yeast2Human
EIF3G	EIF3A	0.045317	Predicted	I2D-IntAct-Yeast2Human
EIF3G	EIF5	0.0618677	Predicted	I2D-IntAct-Yeast2Human
CSNK2B	CSNK2A1	0.55051	Predicted	I2D-Yu-Vidal-2008-GoldStd-Yeast2Human
CSNK2A2	CSNK2A1	0.362839	Predicted	I2D-Yu-Vidal-2008-GoldStd-Yeast2Human
CSNK2A2	CSNK2B	0.362839	Predicted	I2D-Yu-Vidal-2008-GoldStd-Yeast2Human
EIF5	EIF3C	1	Predicted	I2D-Yu-Vidal-2008-GoldStd-Yeast2Human
CSNK2B	CSNK2A1	0.145257	Predicted	I2D-BIND-Fly2Human
CSNK2B	CSNK2A1	0.200195	Predicted	I2D-Giot-Rothbert-2003-Low-Fly2Human
CSNK2A1	MFAP1	0.171954	Predicted	I2D-BioGRID-Fly2Human
CSNK2B	MFAP1	0.0862071	Predicted	I2D-BioGRID-Fly2Human
CSNK2B	CSNK2A1	0.0570601	Predicted	I2D-BioGRID-Fly2Human
EIF3A	EIF3C	0.105413	Predicted	I2D-BioGRID-Fly2Human
EIF3E	EIF3C	0.100938	Predicted	I2D-BioGRID-Fly2Human
EIF3E	EIF3A	0.123621	Predicted	I2D-BioGRID-Fly2Human
RPLP0	DKC1	0.00510762	Predicted	Stuart-Kim-2003
NAF1	DKC1	0.00891256	Predicted	Stuart-Kim-2003
NOLC1	DKC1	0.00740504	Predicted	Stuart-Kim-2003
NOLC1	NAF1	0.0136039	Predicted	Stuart-Kim-2003
EIF5	DKC1	0.00666553	Predicted	Stuart-Kim-2003
EIF5	RPLP0	0.00701756	Predicted	Stuart-Kim-2003
EIF5	NOLC1	0.0101741	Predicted	Stuart-Kim-2003
ETV3	DDX20	1	Predicted	I2D-MGI-Mouse2Human
CSNK2B	CSNK2A1	0.0115404	Predicted	Wu-Stein-2010
CSNK2A2	CSNK2A1	0.0139685	Predicted	Wu-Stein-2010
CSNK2A2	CSNK2B	0.0228297	Predicted	Wu-Stein-2010
SRRM1	SRRM2	0.460678	Predicted	Wu-Stein-2010
PNN	SRRM2	0.137392	Predicted	Wu-Stein-2010
NOLC1	CSNK2A1	0.0470271	Predicted	Wu-Stein-2010
EIF5	CSNK2A1	0.0466455	Predicted	Wu-Stein-2010
DKC1	EIF3C	0.0256478	Predicted	I2D-BioGRID-Yeast2Human
CSNK2B	EIF3C	0.0229778	Predicted	I2D-BioGRID-Yeast2Human
CSNK2B	CSNK2A1	0.011585	Predicted	I2D-BioGRID-Yeast2Human
EIF3A	EIF3C	0.0333509	Predicted	I2D-BioGRID-Yeast2Human
EIF3A	DKC1	0.0180067	Predicted	I2D-BioGRID-Yeast2Human
EIF3A	CSNK2A1	0.016815	Predicted	I2D-BioGRID-Yeast2Human
EIF3A	CSNK2B	0.0161322	Predicted	I2D-BioGRID-Yeast2Human
CSNK2A2	EIF3C	0.021761	Predicted	I2D-BioGRID-Yeast2Human
CSNK2A2	CSNK2A1	0.0109715	Predicted	I2D-BioGRID-Yeast2Human
CSNK2A2	CSNK2B	0.010526	Predicted	I2D-BioGRID-Yeast2Human
CSNK2A2	EIF3A	0.0152779	Predicted	I2D-BioGRID-Yeast2Human
RPLP0	DKC1	0.0175558	Predicted	I2D-BioGRID-Yeast2Human
SHQ1	DKC1	0.079647	Predicted	I2D-BioGRID-Yeast2Human
EIF5	EIF3C	0.0480287	Predicted	I2D-BioGRID-Yeast2Human
EIF5	EIF3A	0.0337198	Predicted	I2D-BioGRID-Yeast2Human
EIF3G	EIF3C	0.0450143	Predicted	I2D-BioGRID-Yeast2Human
EIF3G	CSNK2B	0.0217739	Predicted	I2D-BioGRID-Yeast2Human
EIF3G	EIF3A	0.0316035	Predicted	I2D-BioGRID-Yeast2Human
EIF3G	EIF5	0.0455122	Predicted	I2D-BioGRID-Yeast2Human
CSNK2B	CSNK2A1	0.215402	Predicted	I2D-Krogan-Greenblatt-2006-Core-Yeast2Human
EIF3A	CSNK2A1	0.101733	Predicted	I2D-Krogan-Greenblatt-2006-Core-Yeast2Human
CSNK2A2	CSNK2A1	0.0721853	Predicted	I2D-Krogan-Greenblatt-2006-Core-Yeast2Human
CSNK2A2	CSNK2B	0.127421	Predicted	I2D-Krogan-Greenblatt-2006-Core-Yeast2Human
EIF5	EIF3A	0.169574	Predicted	I2D-Krogan-Greenblatt-2006-Core-Yeast2Human
EIF3G	EIF3A	0.211297	Predicted	I2D-Krogan-Greenblatt-2006-Core-Yeast2Human
EIF3A	CSNK2A1	0.0112545	Predicted	I2D-vonMering-Bork-2002-Low-Yeast2Human
EIF3A	CSNK2B	0.015805	Predicted	I2D-vonMering-Bork-2002-Low-Yeast2Human
CSNK2A2	EIF3A	0.0125983	Predicted	I2D-vonMering-Bork-2002-Low-Yeast2Human
SHQ1	DKC1	0.0849361	Predicted	I2D-vonMering-Bork-2002-Low-Yeast2Human
EIF5	EIF3A	0.0588078	Predicted	I2D-vonMering-Bork-2002-Low-Yeast2Human
EIF3G	CSNK2A1	0.0113966	Predicted	I2D-vonMering-Bork-2002-Low-Yeast2Human
EIF3G	CSNK2B	0.0160046	Predicted	I2D-vonMering-Bork-2002-Low-Yeast2Human
EIF3G	CSNK2A2	0.0127574	Predicted	I2D-vonMering-Bork-2002-Low-Yeast2Human
EIF3G	EIF5	0.0595502	Predicted	I2D-vonMering-Bork-2002-Low-Yeast2Human
CSNK2B	CSNK2A1	0.081749	Predicted	I2D-vonMering-Bork-2002-High-Yeast2Human
CSNK2A2	CSNK2A1	0.0679898	Predicted	I2D-vonMering-Bork-2002-High-Yeast2Human
CSNK2A2	CSNK2B	0.0954384	Predicted	I2D-vonMering-Bork-2002-High-Yeast2Human
EIF3G	EIF3A	0.5	Predicted	I2D-vonMering-Bork-2002-High-Yeast2Human
CSNK2B	CSNK2A1	0.333333	Predicted	I2D-BIND-Yeast2Human
EIF3A	EIF3C	0.391217	Predicted	I2D-BIND-Yeast2Human
CSNK2A2	CSNK2A1	0.333333	Predicted	I2D-BIND-Yeast2Human
CSNK2A2	CSNK2B	0.333333	Predicted	I2D-BIND-Yeast2Human
EIF5	EIF3C	0.391217	Predicted	I2D-BIND-Yeast2Human
DKC1	EIF3C	0.0624498	Predicted	I2D-MINT-Yeast2Human
CSNK2B	EIF3C	0.0753888	Predicted	I2D-MINT-Yeast2Human
CSNK2B	CSNK2A1	0.042567	Predicted	I2D-MINT-Yeast2Human
EIF3A	EIF3C	0.0682179	Predicted	I2D-MINT-Yeast2Human
EIF3A	CSNK2A1	0.0385181	Predicted	I2D-MINT-Yeast2Human
EIF3A	CSNK2B	0.0508622	Predicted	I2D-MINT-Yeast2Human
CSNK2A2	CSNK2A1	0.023294	Predicted	I2D-MINT-Yeast2Human
CSNK2A2	CSNK2B	0.0307592	Predicted	I2D-MINT-Yeast2Human
SHQ1	DKC1	0.183151	Predicted	I2D-MINT-Yeast2Human
EIF5	EIF3C	0.0910238	Predicted	I2D-MINT-Yeast2Human
EIF5	EIF3A	0.0614106	Predicted	I2D-MINT-Yeast2Human
EIF3G	EIF3C	0.125805	Predicted	I2D-MINT-Yeast2Human
EIF3G	CSNK2B	0.0937983	Predicted	I2D-MINT-Yeast2Human
EIF3G	EIF3A	0.0848763	Predicted	I2D-MINT-Yeast2Human
EIF3G	EIF5	0.113251	Predicted	I2D-MINT-Yeast2Human
RPRD2	EPN2	0.0202845	Shared protein domains	INTERPRO
DIDO1	KDM5D	0.00901001	Shared protein domains	INTERPRO
ASAP1	FNBP1L	0.0113483	Shared protein domains	INTERPRO
KDM5C	KDM5D	0.0296074	Shared protein domains	INTERPRO
KDM5C	DIDO1	0.00900967	Shared protein domains	INTERPRO
EIF3C	EIF3CL	0.0756986	Shared protein domains	INTERPRO
EIF3A	EIF3CL	0.0349884	Shared protein domains	INTERPRO
EIF3A	EIF3C	0.0349884	Shared protein domains	INTERPRO
CSNK2A2	SRPK2	0.00354075	Shared protein domains	INTERPRO
RELL2	RELL1	0.500001	Shared protein domains	INTERPRO
OGFRL1	OGFR	1	Shared protein domains	INTERPRO
KIAA1671	TNKS1BP1	1	Shared protein domains	INTERPRO
RRBP1	KTN1	1	Shared protein domains	INTERPRO
EIF3E	EIF3CL	0.0335751	Shared protein domains	INTERPRO
EIF3E	EIF3C	0.0335751	Shared protein domains	INTERPRO
EIF3E	EIF3A	0.0361869	Shared protein domains	INTERPRO
DIDO1	KDM5D	0.00917705	Shared protein domains	PFAM
KDM5C	KDM5D	0.0553645	Shared protein domains	PFAM
KDM5C	DIDO1	0.00918252	Shared protein domains	PFAM
EIF3C	EIF3CL	0.147523	Shared protein domains	PFAM
EIF3A	EIF3CL	0.0590477	Shared protein domains	PFAM
EIF3A	EIF3C	0.0590477	Shared protein domains	PFAM
CSNK2A2	SRPK2	0.00328803	Shared protein domains	PFAM
RELL2	RELL1	0.5	Shared protein domains	PFAM
OGFRL1	OGFR	1	Shared protein domains	PFAM
KIAA1671	TNKS1BP1	1	Shared protein domains	PFAM
RRBP1	KTN1	1	Shared protein domains	PFAM
EIF3E	EIF3CL	0.0590475	Shared protein domains	PFAM
EIF3E	EIF3C	0.0590475	Shared protein domains	PFAM
EIF3E	EIF3A	0.0636719	Shared protein domains	PFAM
CSNK2A1	EIF3CL	0.204124	Uploaded	GM_fullrescue.txt
CSNK2A1	RELL1	0.204124	Uploaded	GM_fullrescue.txt
CSNK2A1	OGFR	0.204124	Uploaded	GM_fullrescue.txt
CSNK2A1	RABL6	0.204124	Uploaded	GM_fullrescue.txt
CSNK2A1	KRI1	0.204124	Uploaded	GM_fullrescue.txt
CSNK2A1	KDM5D	0.204124	Uploaded	GM_fullrescue.txt
CSNK2A1	EPN2	0.204124	Uploaded	GM_fullrescue.txt
CSNK2A1	RPRD2	0.204124	Uploaded	GM_fullrescue.txt
CSNK2A1	IWS1	0.204124	Uploaded	GM_fullrescue.txt
CSNK2A1	DIDO1	0.204124	Uploaded	GM_fullrescue.txt
CSNK2A1	TNKS1BP1	0.204124	Uploaded	GM_fullrescue.txt
CSNK2A1	FNBP1L	0.204124	Uploaded	GM_fullrescue.txt
CSNK2A1	ASAP1	0.204124	Uploaded	GM_fullrescue.txt
CSNK2A1	KDM5C	0.204124	Uploaded	GM_fullrescue.txt
CSNK2A1	AHNAK	0.204124	Uploaded	GM_fullrescue.txt
CSNK2A1	EPB41L2	0.204124	Uploaded	GM_fullrescue.txt
CSNK2A1	CDCA8	0.204124	Uploaded	GM_fullrescue.txt
CSNK2A1	DDX20	0.204124	Uploaded	GM_fullrescue.txt
CSNK2A1	KTN1	0.204124	Uploaded	GM_fullrescue.txt
CSNK2A1	SRRM2	0.204124	Uploaded	GM_fullrescue.txt
CSNK2A1	MFAP1	0.204124	Uploaded	GM_fullrescue.txt
CSNK2A1	EIF3C	0.204124	Uploaded	GM_fullrescue.txt
CSNK2A1	DKC1	0.204124	Uploaded	GM_fullrescue.txt
SRPK2	CSNK2A1	0.204124	Uploaded	GM_fullrescue.txt

## Sheet: Networks
Group	Name	Weight	Reference	PubMed	Source	Note
Uploaded	GM_fullrescue.txt	0.5				2021-12-09 at 16:35:19
Physical Interactions	Abbasi-Schild-Poulter-2019	0.000929368	Mapping the Ku Interactome Using Proximity-Dependent Biotin Identification in Human Cells. Abbasi et al. (2019). J Proteome Res	http://www.ncbi.nlm.nih.gov/pubmed/30585729
Physical Interactions	IREF-innatedb	0.000929368
Physical Interactions	Stehling-Lill-2013	0.000929368	Human CIA2A-FAM96A and CIA2B-FAM96B integrate iron homeostasis and maturation of different subsets of cytosolic-nuclear iron-sulfur proteins. Stehling et al. (2013). Cell Metab	http://www.ncbi.nlm.nih.gov/pubmed/23891004
Physical Interactions	Agrawal-Sedivy-2010	0.000929368	Proteomic profiling of Myc-associated proteins. Agrawal et al. (2010). Cell Cycle	http://www.ncbi.nlm.nih.gov/pubmed/21150319
Physical Interactions	IREF-bind	0.000929368
Physical Interactions	Katsogiannou-Rocchi-2014	0.000929368	The functional landscape of Hsp27 reveals new cellular processes such as DNA repair and alternative splicing and proposes novel anticancer targets. Katsogiannou et al. (2014). Mol Cell Proteomics	http://www.ncbi.nlm.nih.gov/pubmed/25277244
Physical Interactions	Mohammed-Carroll-2013	0.000929368	Endogenous purification reveals GREB1 as a key estrogen receptor regulatory factor. Mohammed et al. (2013). Cell Rep	http://www.ncbi.nlm.nih.gov/pubmed/23403292
Physical Interactions	Shen-Chen-2019	0.000929368	PTENÎ± and PTENÎ² promote carcinogenesis through WDR5 and H3K4 trimethylation. Shen et al. (2019). Nat Cell Biol	http://www.ncbi.nlm.nih.gov/pubmed/31685992
Physical Interactions	Takahashi-Conaway-2011	0.000929368	Human mediator subunit MED26 functions as a docking site for transcription elongation factors. Takahashi et al. (2011). Cell	http://www.ncbi.nlm.nih.gov/pubmed/21729782
Physical Interactions	Menon-Litovchick-2019	0.000929368	DYRK1A regulates the recruitment of 53BP1 to the sites of DNA damage in part through interaction with RNF169. Menon et al. (2019). Cell Cycle	http://www.ncbi.nlm.nih.gov/pubmed/30773093
Physical Interactions	Blomen-Brummelkamp-2015	0.000929368	Gene essentiality and synthetic lethality in haploid human cells. Blomen et al. (2015). Science	http://www.ncbi.nlm.nih.gov/pubmed/26472760
Physical Interactions	Liu-Chen-2019	0.000929368	Oncogenic functions of protein kinase D2 and D3 in regulating multiple cancer-related pathways in breast cancer. Liu et al. (2019). Cancer Med	http://www.ncbi.nlm.nih.gov/pubmed/30652415
Physical Interactions	Yatim-Benkirane-2012	0.000929368	NOTCH1 nuclear interactome reveals key regulators of its transcriptional activity and oncogenic function. Yatim et al. (2012). Mol Cell	http://www.ncbi.nlm.nih.gov/pubmed/23022380
Physical Interactions	Li-Hung-2019	0.000929368	MET Inhibitors Promote Liver Tumor Evasion of the Immune Response by Stabilizing PDL1. Li et al. (2019). Gastroenterology	http://www.ncbi.nlm.nih.gov/pubmed/30711629
Physical Interactions	Crow-Cristea-2017	0.000929368	Human Antiviral Protein IFIX Suppresses Viral Gene Expression during Herpes Simplex Virus 1 (HSV-1) Infection and Is Counteracted by Virus-induced Proteasomal Degradation. Crow et al. (2017). Mol Cell Proteomics	http://www.ncbi.nlm.nih.gov/pubmed/28077445
Physical Interactions	Wu-Ma-2012	0.000929368	Targeted ubiquitination and degradation of G-protein-coupled receptor kinase 5 by the DDB1-CUL4 ubiquitin ligase complex. Wu et al. (2012). PLoS One	http://www.ncbi.nlm.nih.gov/pubmed/22952844
Physical Interactions	Foerster-Ritter-2013	0.000929368	Characterization of the EGFR interactome reveals associated protein complex networks and intracellular receptor dynamics. Foerster et al. (2013). Proteomics	http://www.ncbi.nlm.nih.gov/pubmed/23956138
Physical Interactions	Ugidos-Vandenbroeck-2019	0.000929368	Interactome of the Autoimmune Risk Protein ANKRD55. Ugidos et al. (2019). Front Immunol	http://www.ncbi.nlm.nih.gov/pubmed/31620119
Physical Interactions	Colicelli-2010	0.000929368	ABL tyrosine kinases: evolution of function, regulation, and specificity. Colicelli. (2010). Sci Signal	http://www.ncbi.nlm.nih.gov/pubmed/20841568
Physical Interactions	Wang-He-2008	0.000929368	Protein interaction data set highlighted with human Ras-MAPK/PI3K signaling pathways. Wang et al. (2008). J Proteome Res	http://www.ncbi.nlm.nih.gov/pubmed/18624398
Physical Interactions	IREF-uniprotpp	0.000929368
Physical Interactions	Alsulami-Cagney-2019	0.000929368	SETD1A Methyltransferase Is Physically and Functionally Linked to the DNA Damage Repair Protein RAD18. Alsulami et al. (2019). Mol Cell Proteomics	http://www.ncbi.nlm.nih.gov/pubmed/31076518
Physical Interactions	Gordon-Krogan-2020	0.000929368	A SARS-CoV-2 protein interaction map reveals targets for drug repurposing. Gordon et al. (2020). Nature	http://www.ncbi.nlm.nih.gov/pubmed/32353859
Physical Interactions	Cao-Chinnaiyan-2014	0.000929368	The central role of EED in the orchestration of polycomb group complexes. Cao et al. (2014). Nat Commun	http://www.ncbi.nlm.nih.gov/pubmed/24457600
Physical Interactions	Fonseca-Damgaard-2015	0.000929368	La-related Protein 1 (LARP1) Represses Terminal Oligopyrimidine (TOP) mRNA Translation Downstream of mTOR Complex 1 (mTORC1). Fonseca et al. (2015). J Biol Chem	http://www.ncbi.nlm.nih.gov/pubmed/25940091
Physical Interactions	Nassa-Weisz-2019	0.000929368	The RNA-mediated estrogen receptor Î± interactome of hormone-dependent human breast cancer cell nuclei. Nassa et al. (2019). Sci Data	http://www.ncbi.nlm.nih.gov/pubmed/31527615
Physical Interactions	Van Quickelberghe-Gevaert-2018	0.000929368	A protein-protein interaction map of the TNF-induced NF-ÎºB signal transduction pathway. Van Quickelberghe et al. (2018). Sci Data	http://www.ncbi.nlm.nih.gov/pubmed/30561431
Physical Interactions	Rodriguez-von Kriegsheim-2016	0.000929368	Substrate-Trapped Interactors of PHD3 and FIH Cluster in Distinct Signaling Pathways. Rodriguez et al. (2016). Cell Rep	http://www.ncbi.nlm.nih.gov/pubmed/26972000
Physical Interactions	Pao-Virdee-2018	0.000929368	Activity-based E3 ligase profiling uncovers an E3 ligase with esterification activity. Pao et al. (2018). Nature	http://www.ncbi.nlm.nih.gov/pubmed/29643511
Physical Interactions	Cox-Rizzino-2013	0.000929368	The SOX2-interactome in brain cancer cells identifies the requirement of MSI2 and USP9X for the growth of brain tumor cells. Cox et al. (2013). PLoS One	http://www.ncbi.nlm.nih.gov/pubmed/23667531
Physical Interactions	Behzadnia-LÃ¼hrmann-2007	0.000929368	Composition and three-dimensional EM structure of double affinity-purified, human prespliceosomal A complexes. Behzadnia et al. (2007). EMBO J	http://www.ncbi.nlm.nih.gov/pubmed/17332742
Physical Interactions	Jones-MacBeath-2006	0.000929368	A quantitative protein interaction network for the ErbB receptors using protein microarrays. Jones et al. (2006). Nature	http://www.ncbi.nlm.nih.gov/pubmed/16273093
Physical Interactions	Lee-Songyang-2011	0.000929368	Genome-wide YFP fluorescence complementation screen identifies new regulators for telomere signaling in human cells. Lee et al. (2011). Mol Cell Proteomics	http://www.ncbi.nlm.nih.gov/pubmed/21044950
Physical Interactions	Cloutier-Coulombe-2017	0.000929368	R2TP/Prefoldin-like component RUVBL1/RUVBL2 directly interacts with ZNHIT2 to regulate assembly of U5 small nuclear ribonucleoprotein. Cloutier et al. (2017). Nat Commun	http://www.ncbi.nlm.nih.gov/pubmed/28561026
Physical Interactions	Humphries-Humphries-2009	0.000929368	Proteomic analysis of integrin-associated complexes identifies RCC2 as a dual regulator of Rac1 and Arf6. Humphries et al. (2009). Sci Signal	http://www.ncbi.nlm.nih.gov/pubmed/19738201
Physical Interactions	Ptushkina-Ray-2017	0.000929368	A non-transcriptional role for the glucocorticoid receptor in mediating the cell stress response. Ptushkina et al. (2017). Sci Rep	http://www.ncbi.nlm.nih.gov/pubmed/28935859
Physical Interactions	Emdal-Olsen-2015	0.000929368	Temporal proteomics of NGF-TrkA signaling identifies an inhibitory role for the E3 ligase Cbl-b in neuroblastoma cell differentiation. Emdal et al. (2015). Sci Signal	http://www.ncbi.nlm.nih.gov/pubmed/25921289
Physical Interactions	An-Sun-2017	0.000929368	Interactome Analysis Reveals a Novel Role for RAD6 in the Regulation of Proteasome Activity and Localization in Response to DNA Damage. An et al. (2017). Mol Cell Biol	http://www.ncbi.nlm.nih.gov/pubmed/28031328
Physical Interactions	Pladevall-Morera-Lopez-Contreras-2019	0.000929368	Proteomic characterization of chromosomal common fragile site (CFS)-associated proteins uncovers ATRX as a regulator of CFS stability. Pladevall-Morera et al. (2019). Nucleic Acids Res	http://www.ncbi.nlm.nih.gov/pubmed/31180492
Physical Interactions	Hegele-Stelzl-2012 A	0.000929368	Dynamic protein-protein interaction wiring of the human spliceosome. Hegele et al. (2012). Mol Cell	http://www.ncbi.nlm.nih.gov/pubmed/22365833
Physical Interactions	Kato-Sternberg-2014	0.000929368	LINKIN, a new transmembrane protein necessary for cell adhesion. Kato et al. (2014). Elife	http://www.ncbi.nlm.nih.gov/pubmed/25437307
Physical Interactions	Sang-Jackson-2011	0.000929368	Mapping the NPHP-JBTS-MKS protein network reveals ciliopathy disease genes and pathways. Sang et al. (2011). Cell	http://www.ncbi.nlm.nih.gov/pubmed/21565611
Physical Interactions	Kawahara-Paes Leme-2017	0.000929368	Mass spectrometry-based proteomics revealed Glypican-1 as a novel ADAM17 substrate. Kawahara et al. (2017). J Proteomics	http://www.ncbi.nlm.nih.gov/pubmed/27576135
Physical Interactions	Rengasamy-Walsh-2017	0.000929368	The PRMT5/WDR77 complex regulates alternative splicing through ZNF326 in breast cancer. Rengasamy et al. (2017). Nucleic Acids Res	http://www.ncbi.nlm.nih.gov/pubmed/28977470
Physical Interactions	Lee-Jeong-2017	0.000929368	FGF11 induced by hypoxia interacts with HIF-1Î± and enhances its stability. Lee et al. (2017). FEBS Lett	http://www.ncbi.nlm.nih.gov/pubmed/28027390
Physical Interactions	Zhu-Liu-2018	0.000929368	Deubiquitinating enzyme PSMD14 promotes tumor metastasis through stabilizing SNAIL in human esophageal squamous cell carcinoma. Zhu et al. (2018). Cancer Lett	http://www.ncbi.nlm.nih.gov/pubmed/29331416
Physical Interactions	Olma-Pintard-2009	0.000929368	An interaction network of the mammalian COP9 signalosome identifies Dda1 as a core subunit of multiple Cul4-based E3 ligases. Olma et al. (2009). J Cell Sci	http://www.ncbi.nlm.nih.gov/pubmed/19295130
Physical Interactions	Zhang-Zou-2011	0.000929368	A bead-based approach for large-scale identification of in vitro kinase substrates. Zhang et al. (2011). Proteomics	http://www.ncbi.nlm.nih.gov/pubmed/22113938
Physical Interactions	Roy-Pardo-2014	0.000929368	hnRNPA1 couples nuclear export and translation of specific mRNAs downstream of FGF-2/S6K2 signalling. Roy et al. (2014). Nucleic Acids Res	http://www.ncbi.nlm.nih.gov/pubmed/25324306
Physical Interactions	Yang-Vidal-2016	0.000929368	Widespread Expansion of Protein Interaction Capabilities by Alternative Splicing. Yang et al. (2016). Cell	http://www.ncbi.nlm.nih.gov/pubmed/26871637
Physical Interactions	Lehner-Sanderson-2004 B	0.000929368	A protein interaction framework for human mRNA degradation. Lehner et al. (2004). Genome Res	http://www.ncbi.nlm.nih.gov/pubmed/15231747
Physical Interactions	Teixeira-Laman-2016 A	0.000929368	Gsk3Î² and Tomm20 are substrates of the SCFFbxo7/PARK15 ubiquitin ligase associated with Parkinson's disease. Teixeira et al. (2016). Biochem J	http://www.ncbi.nlm.nih.gov/pubmed/27503909
Physical Interactions	Van Alstyne-Pellizzoni-2018	0.000929368	Stasimon/Tmem41b localizes to mitochondria-associated ER membranes and is essential for mouse embryonic development. Van Alstyne et al. (2018). Biochem Biophys Res Commun	http://www.ncbi.nlm.nih.gov/pubmed/30352685
Physical Interactions	Van Acker-Dewilde-2019	0.000929368	Connecting the Dots in the Neuroglobin-Protein Interaction Network of an Unstressed and Ferroptotic Cell Death Neuroblastoma Model. Van Acker et al. (2019). Cells	http://www.ncbi.nlm.nih.gov/pubmed/31405213
Physical Interactions	Chen-Guan-2018	0.000929368	SNIP1 Recruits TET2 to Regulate c-MYC Target Genes and Cellular DNA Damage Response. Chen et al. (2018). Cell Rep	http://www.ncbi.nlm.nih.gov/pubmed/30404004
Physical Interactions	Gabriel-Baumgrass-2016	0.000929368	Identification of Novel Nuclear Factor of Activated T Cell (NFAT)-associated Proteins in T Cells. Gabriel et al. (2016). J Biol Chem	http://www.ncbi.nlm.nih.gov/pubmed/27637333
Physical Interactions	Rivera-Paes Leme-2018	0.000929368	Agrin has a pathological role in the progression of oral cancer. Rivera et al. (2018). Br J Cancer	http://www.ncbi.nlm.nih.gov/pubmed/29872149
Physical Interactions	Lee-Choi-2017	0.000929368	Comparative Interactomes of VRK1 and VRK3 with Their Distinct Roles in the Cell Cycle of Liver Cancer. Lee et al. (2017). Mol Cells	http://www.ncbi.nlm.nih.gov/pubmed/28927264
Physical Interactions	Arroyo-Aloy-2015	0.000929368	Systematic identification of molecular links between core and candidate genes in breast cancer. Arroyo et al. (2015). J Mol Biol	http://www.ncbi.nlm.nih.gov/pubmed/25640309
Physical Interactions	Tsai-Cristea-2012	0.000929368	Functional proteomics establishes the interaction of SIRT7 with chromatin remodeling complexes and expands its role in regulation of RNA polymerase I transcription. Tsai et al. (2012). Mol Cell Proteomics	http://www.ncbi.nlm.nih.gov/pubmed/22586326
Physical Interactions	Rowbotham-Mermoud-2011	0.000929368	Maintenance of silent chromatin through replication requires SWI/SNF-like chromatin remodeler SMARCAD1. Rowbotham et al. (2011). Mol Cell	http://www.ncbi.nlm.nih.gov/pubmed/21549307
Physical Interactions	Pichlmair-Superti-Furga-2012	0.000929368	Viral immune modulators perturb the human molecular network by common and unique strategies. Pichlmair et al. (2012). Nature	http://www.ncbi.nlm.nih.gov/pubmed/22810585
Physical Interactions	Das-Broemer-2019	0.000929368	New roles for the de-ubiquitylating enzyme OTUD4 in an RNA-protein network and RNA granules. Das et al. (2019). J Cell Sci	http://www.ncbi.nlm.nih.gov/pubmed/31138677
Physical Interactions	Scholz-Taylor-2016	0.000929368	FIH Regulates Cellular Metabolism through Hydroxylation of the Deubiquitinase OTUB1. Scholz et al. (2016). PLoS Biol	http://www.ncbi.nlm.nih.gov/pubmed/26752685
Physical Interactions	Chen-Zhang-2013	0.000929368	Quantitative study of the interactome of PKCÎ¶ involved in the EGF-induced tumor cell chemotaxis. Chen et al. (2013). J Proteome Res	http://www.ncbi.nlm.nih.gov/pubmed/23402259
Physical Interactions	Bennett-Harper-2010	0.000929368	Dynamics of cullin-RING ubiquitin ligase network revealed by systematic quantitative proteomics. Bennett et al. (2010). Cell	http://www.ncbi.nlm.nih.gov/pubmed/21145461
Physical Interactions	St-Denis-Gingras-2016	0.000929368	Phenotypic and Interaction Profiling of the Human Phosphatases Identifies Diverse Mitotic Regulators. St-Denis et al. (2016). Cell Rep	http://www.ncbi.nlm.nih.gov/pubmed/27880917
Physical Interactions	Gilmore-Washburn-2016	0.000929368	WDR76 Co-Localizes with Heterochromatin Related Proteins and Rapidly Responds to DNA Damage. Gilmore et al. (2016). PLoS One	http://www.ncbi.nlm.nih.gov/pubmed/27248496
Physical Interactions	Noguchi-Kawahara-2018	0.000929368	ZFP36L2 is a cell cycle-regulated CCCH protein necessary for DNA lesion-induced S-phase arrest. Noguchi et al. (2018). Biol Open	http://www.ncbi.nlm.nih.gov/pubmed/29449217
Physical Interactions	Miyamoto-Sato-Yanagawa-2010	0.000929368	A comprehensive resource of interacting protein regions for refining human transcription factor networks. Miyamoto-Sato et al. (2010). PLoS One	http://www.ncbi.nlm.nih.gov/pubmed/20195357
Physical Interactions	Ewing-Figeys-2007	0.000929368	Large-scale mapping of human protein-protein interactions by mass spectrometry. Ewing et al. (2007). Mol Syst Biol	http://www.ncbi.nlm.nih.gov/pubmed/17353931
Physical Interactions	Wan-Emili-2015	0.000929368	Panorama of ancient metazoan macromolecular complexes. Wan et al. (2015). Nature	http://www.ncbi.nlm.nih.gov/pubmed/26344197
Physical Interactions	Zeller-Wei-2006	0.000929368	Global mapping of c-Myc binding sites and target gene networks in human B cells. Zeller et al. (2006). Proc Natl Acad Sci U S A	http://www.ncbi.nlm.nih.gov/pubmed/17093053
Physical Interactions	Suter-Wanker-2013	0.000929368	Development and application of a DNA microarray-based yeast two-hybrid system. Suter et al. (2013). Nucleic Acids Res	http://www.ncbi.nlm.nih.gov/pubmed/23275563
Physical Interactions	IREF-huri	0.000929368
Physical Interactions	Zhou-Hanemann-2016	0.000929368	The scaffold protein KSR1, a novel therapeutic target for the treatment of Merlin-deficient tumors. Zhou et al. (2016). Oncogene	http://www.ncbi.nlm.nih.gov/pubmed/26549023
Physical Interactions	Stehling-Lill-2012	0.000929368	MMS19 assembles iron-sulfur proteins required for DNA metabolism and genomic integrity. Stehling et al. (2012). Science	http://www.ncbi.nlm.nih.gov/pubmed/22678362
Physical Interactions	Jang-Trono-2018	0.000929368	KAP1 facilitates reinstatement of heterochromatin after DNA replication. Jang et al. (2018). Nucleic Acids Res	http://www.ncbi.nlm.nih.gov/pubmed/29955894
Physical Interactions	Rosenbluh-Hahn-2016	0.000929368	Genetic and Proteomic Interrogation of Lower Confidence Candidate Genes Reveals Signaling Networks in Î²-Catenin-Active Cancers. Rosenbluh et al. (2016). Cell Syst	http://www.ncbi.nlm.nih.gov/pubmed/27684187
Physical Interactions	St-Denis-Gingras-2015	0.000929368	Myotubularin-related proteins 3 and 4 interact with polo-like kinase 1 and centrosomal protein of 55 kDa to ensure proper abscission. St-Denis et al. (2015). Mol Cell Proteomics	http://www.ncbi.nlm.nih.gov/pubmed/25659891
Physical Interactions	Kang-Shin-2015	0.000929368	Repression of rRNA transcription by PARIS contributes to Parkinson's disease. Kang et al. (2015). Neurobiol Dis	http://www.ncbi.nlm.nih.gov/pubmed/25315684
Physical Interactions	Bett-Hay-2013	0.000929368	The P-body component USP52/PAN2 is a novel regulator of HIF1A mRNA stability. Bett et al. (2013). Biochem J	http://www.ncbi.nlm.nih.gov/pubmed/23398456
Physical Interactions	Barr-Knapp-2009	0.000929368	Large-scale structural analysis of the classical human protein tyrosine phosphatome. Barr et al. (2009). Cell	http://www.ncbi.nlm.nih.gov/pubmed/19167335
Physical Interactions	Hu-Woods-2019	0.000929368	CTDP1 regulates breast cancer survival and DNA repair through BRCT-specific interactions with FANCI. Hu et al. (2019). Cell Death Discov	http://www.ncbi.nlm.nih.gov/pubmed/31240132
Physical Interactions	Zhang-Xu-2018	0.000929368	Revealing A-Raf functions through its interactome. Zhang et al. (2018). Biochim Biophys Acta Proteins Proteom	http://www.ncbi.nlm.nih.gov/pubmed/29777862
Physical Interactions	Li-Dorf-2011 A	0.000929368	Mapping a dynamic innate immunity protein interaction network regulating type I interferon production. Li et al. (2011). Immunity	http://www.ncbi.nlm.nih.gov/pubmed/21903422
Physical Interactions	Perez-Hernandez-YÃ¡Ã±ez-MÃ³-2013	0.000929368	The intracellular interactome of tetraspanin-enriched microdomains reveals their function as sorting machineries toward exosomes. Perez-Hernandez et al. (2013). J Biol Chem	http://www.ncbi.nlm.nih.gov/pubmed/23463506
Physical Interactions	Weith-Meyer-2018	0.000929368	Ubiquitin-Independent Disassembly by a p97 AAA-ATPase Complex Drives PP1 Holoenzyme Formation. Weith et al. (2018). Mol Cell	http://www.ncbi.nlm.nih.gov/pubmed/30344098
Physical Interactions	Ivanochko-Arrowsmith-2019	0.000929368	Direct interaction between the PRDM3 and PRDM16 tumor suppressors and the NuRD chromatin remodeling complex. Ivanochko et al. (2019). Nucleic Acids Res	http://www.ncbi.nlm.nih.gov/pubmed/30462309
Physical Interactions	Brady-Omary-2018	0.000929368	Nuclear lamina genetic variants, including a truncated LAP2, in twins and siblings with nonalcoholic fatty liver disease. Brady et al. (2018). Hepatology	http://www.ncbi.nlm.nih.gov/pubmed/28902428
Physical Interactions	Brehme-Superti-Furga-2009	0.000929368	Charting the molecular network of the drug target Bcr-Abl. Brehme et al. (2009). Proc Natl Acad Sci U S A	http://www.ncbi.nlm.nih.gov/pubmed/19380743
Physical Interactions	Barrios-Rodiles-Wrana-2005	0.000929368	High-throughput mapping of a dynamic signaling network in mammalian cells. Barrios-Rodiles et al. (2005). Science	http://www.ncbi.nlm.nih.gov/pubmed/15761153
Physical Interactions	Raman-Harper-2015	0.000929368	Systematic proteomics of the VCP-UBXD adaptor network identifies a role for UBXN10 in regulating ciliogenesis. Raman et al. (2015). Nat Cell Biol	http://www.ncbi.nlm.nih.gov/pubmed/26389662
Physical Interactions	Yang-Maurer-2018	0.000929368	rec-YnH enables simultaneous many-by-many detection of direct protein-protein and protein-RNA interactions. Yang et al. (2018). Nat Commun	http://www.ncbi.nlm.nih.gov/pubmed/30217970
Physical Interactions	Virok-FÃ¼lÃ¶p-2011	0.000929368	Protein array based interactome analysis of amyloid-Î² indicates an inhibition of protein translation. Virok et al. (2011). J Proteome Res	http://www.ncbi.nlm.nih.gov/pubmed/21244100
Physical Interactions	Taipale-Lindquist-2012	0.000929368	Quantitative analysis of HSP90-client interactions reveals principles of substrate recognition. Taipale et al. (2012). Cell	http://www.ncbi.nlm.nih.gov/pubmed/22939624
Physical Interactions	Vastrik-Stein-2007	0.000929368	Reactome: a knowledge base of biologic pathways and processes. Vastrik et al. (2007). Genome Biol	http://www.ncbi.nlm.nih.gov/pubmed/17367534
Physical Interactions	Papp-Lamia-2015	0.000929368	DNA damage shifts circadian clock time via Hausp-dependent Cry1 stabilization. Papp et al. (2015). Elife	http://www.ncbi.nlm.nih.gov/pubmed/25756610
Physical Interactions	Neganova-Lako-2011	0.000929368	An important role for CDK2 in G1 to S checkpoint activation and DNA damage response in human embryonic stem cells. Neganova et al. (2011). Stem Cells	http://www.ncbi.nlm.nih.gov/pubmed/21319273
Physical Interactions	Kumar-Vertegaal-2017	0.000929368	The STUbL RNF4 regulates protein group SUMOylation by targeting the SUMO conjugation machinery. Kumar et al. (2017). Nat Commun	http://www.ncbi.nlm.nih.gov/pubmed/29180619
Physical Interactions	Simabuco-Zanchin-2019	0.000929368	Interactome analysis of the human Cap-specific mRNA (nucleoside-2'-O-)-methyltransferase 1 (hMTr1) protein. Simabuco et al. (2019). J Cell Biochem	http://www.ncbi.nlm.nih.gov/pubmed/30320910
Physical Interactions	Behrends-Harper-2010	0.000929368	Network organization of the human autophagy system. Behrends et al. (2010). Nature	http://www.ncbi.nlm.nih.gov/pubmed/20562859
Physical Interactions	Huttlin-Harper-2017	0.000929368	Architecture of the human interactome defines protein communities and disease networks. Huttlin et al. (2017). Nature	http://www.ncbi.nlm.nih.gov/pubmed/28514442
Physical Interactions	Galligan-Howley-2015	0.000929368	Proteomic analysis and identification of cellular interactors of the giant ubiquitin ligase HERC2. Galligan et al. (2015). J Proteome Res	http://www.ncbi.nlm.nih.gov/pubmed/25476789
Physical Interactions	McNamara-D'Orso-2016	0.000929368	KAP1 Recruitment of the 7SK snRNP Complex to Promoters Enables Transcription Elongation by RNA Polymerase II. McNamara et al. (2016). Mol Cell	http://www.ncbi.nlm.nih.gov/pubmed/26725010
Physical Interactions	Davis-Glaunsinger-2015	0.000929368	Global mapping of herpesvirus-host protein complexes reveals a transcription strategy for late genes. Davis et al. (2015). Mol Cell	http://www.ncbi.nlm.nih.gov/pubmed/25544563
Physical Interactions	Sahni-Vidal-2015	0.000929368	Widespread macromolecular interaction perturbations in human genetic disorders. Sahni et al. (2015). Cell	http://www.ncbi.nlm.nih.gov/pubmed/25910212
Physical Interactions	Christianson-Kopito-2011	0.000929368	Defining human ERAD networks through an integrative mapping strategy. Christianson et al. (2011). Nat Cell Biol	http://www.ncbi.nlm.nih.gov/pubmed/22119785
Physical Interactions	Vandamme-Angrand-2011	0.000929368	Interaction proteomics analysis of polycomb proteins defines distinct PRC1 complexes in mammalian cells. Vandamme et al. (2011). Mol Cell Proteomics	http://www.ncbi.nlm.nih.gov/pubmed/21282530
Physical Interactions	Stelzl-Wanker-2005	0.000929368	A human protein-protein interaction network: a resource for annotating the proteome. Stelzl et al. (2005). Cell	http://www.ncbi.nlm.nih.gov/pubmed/16169070
Physical Interactions	IREF-spike	0.000929368
Physical Interactions	IREF-SMALL-SCALE-STUDIES	0.000929368
Physical Interactions	Liebelt-Vertegaal-2020	0.000929368	Transcription-coupled nucleotide excision repair is coordinated by ubiquitin and SUMO in response to ultraviolet irradiation. Liebelt et al. (2020). Nucleic Acids Res	http://www.ncbi.nlm.nih.gov/pubmed/31722399
Physical Interactions	Hauri-Gstaiger-2013	0.000929368	Interaction proteome of human Hippo signaling: modular control of the co-activator YAP1. Hauri et al. (2013). Mol Syst Biol	http://www.ncbi.nlm.nih.gov/pubmed/24366813
Physical Interactions	Corominas-Iakoucheva-2014	0.000929368	Protein interaction network of alternatively spliced isoforms from brain links genetic risk factors for autism. Corominas et al. (2014). Nat Commun	http://www.ncbi.nlm.nih.gov/pubmed/24722188
Physical Interactions	Asadi-Dhanvantari-2018	0.000929368	Plasticity in the Glucagon Interactome Reveals Novel Proteins That Regulate Glucagon Secretion in Î±-TC1-6 Cells. Asadi et al. (2018). Front Endocrinol (Lausanne)	http://www.ncbi.nlm.nih.gov/pubmed/30713523
Physical Interactions	Milev-Mouland-2012	0.000929368	Characterization of staufen1 ribonucleoproteins by mass spectrometry and biochemical analyses reveal the presence of diverse host proteins associated with human immunodeficiency virus type 1. Milev et al. (2012). Front Microbiol	http://www.ncbi.nlm.nih.gov/pubmed/23125841
Physical Interactions	Abu-Odeh-Aqeilan-2014	0.000929368	Characterizing WW domain interactions of tumor suppressor WWOX reveals its association with multiprotein networks. Abu-Odeh et al. (2014). J Biol Chem	http://www.ncbi.nlm.nih.gov/pubmed/24550385
Physical Interactions	Ravasi-Hayashizaki-2010	0.000929368	An atlas of combinatorial transcriptional regulation in mouse and man. Ravasi et al. (2010). Cell	http://www.ncbi.nlm.nih.gov/pubmed/20211142
Physical Interactions	Teixeira-Gomes-2010	0.000929368	Identification of FBXO25-interacting proteins using an integrated proteomics approach. Teixeira et al. (2010). Proteomics	http://www.ncbi.nlm.nih.gov/pubmed/20473970
Physical Interactions	Blandin-Richard-2013	0.000929368	A human skeletal muscle interactome centered on proteins involved in muscular dystrophies: LGMD interactome. Blandin et al. (2013). Skelet Muscle	http://www.ncbi.nlm.nih.gov/pubmed/23414517
Physical Interactions	Albers-Koegl-2005	0.000929368	Automated yeast two-hybrid screening for nuclear receptor-interacting proteins. Albers et al. (2005). Mol Cell Proteomics	http://www.ncbi.nlm.nih.gov/pubmed/15604093
Physical Interactions	Hermjakob-Apweiler-2004	0.000929368	IntAct: an open source molecular interaction database. Hermjakob et al. (2004). Nucleic Acids Res	http://www.ncbi.nlm.nih.gov/pubmed/14681455
Physical Interactions	Hou-Chen-2018	0.000929368	Profiling the interactome of protein kinase C Î¶ by proteomics and bioinformatics. Hou et al. (2018). Proteome Sci	http://www.ncbi.nlm.nih.gov/pubmed/29491746
Physical Interactions	Zhou-Conrads-2004	0.000929368	An investigation into the human serum "interactome". Zhou et al. (2004). Electrophoresis	http://www.ncbi.nlm.nih.gov/pubmed/15174051
Physical Interactions	Gautier-Hall-2009	0.000929368	In vitro nuclear interactome of the HIV-1 Tat protein. Gautier et al. (2009). Retrovirology	http://www.ncbi.nlm.nih.gov/pubmed/19454010
Physical Interactions	Xie-Cong-2013	0.000929368	Deubiquitinase FAM/USP9X interacts with the E3 ubiquitin ligase SMURF1 protein and protects it from ligase activity-dependent self-degradation. Xie et al. (2013). J Biol Chem	http://www.ncbi.nlm.nih.gov/pubmed/23184937
Physical Interactions	Grossmann-Stelzl-2015	0.000929368	Phospho-tyrosine dependent protein-protein interaction network. Grossmann et al. (2015). Mol Syst Biol	http://www.ncbi.nlm.nih.gov/pubmed/25814554
Physical Interactions	Moon-Kim-2014	0.000929368	Interactome analysis of AMP-activated protein kinase (AMPK)-Î±1 and -Î²1 in INS-1 pancreatic beta-cells by affinity purification-mass spectrometry. Moon et al. (2014). Sci Rep	http://www.ncbi.nlm.nih.gov/pubmed/24625528
Physical Interactions	OlÃ¡h-OvÃ¡di-2011	0.000929368	Interactions of pathological hallmark proteins: tubulin polymerization promoting protein/p25, beta-amyloid, and alpha-synuclein. OlÃ¡h et al. (2011). J Biol Chem	http://www.ncbi.nlm.nih.gov/pubmed/21832049
Physical Interactions	Faust-Frankel-2018	0.000929368	The HIV-1 Tat protein recruits a ubiquitin ligase to reorganize the 7SK snRNP for transcriptional activation. Faust et al. (2018). Elife	http://www.ncbi.nlm.nih.gov/pubmed/29845934
Physical Interactions	Trepte-Wanker-2018 B	0.000929368	LuTHy: a double-readout bioluminescence-based two-hybrid technology for quantitative mapping of protein-protein interactions in mammalian cells. Trepte et al. (2018). Mol Syst Biol	http://www.ncbi.nlm.nih.gov/pubmed/29997244
Physical Interactions	Glatter-Gstaiger-2009	0.000929368	An integrated workflow for charting the human interaction proteome: insights into the PP2A system. Glatter et al. (2009). Mol Syst Biol	http://www.ncbi.nlm.nih.gov/pubmed/19156129
Physical Interactions	Nakayama-Ohara-2002	0.000929368	Protein-protein interactions between large proteins: two-hybrid screening using a functionally classified library composed of long cDNAs. Nakayama et al. (2002). Genome Res	http://www.ncbi.nlm.nih.gov/pubmed/12421765
Physical Interactions	Taipale-Lindquist-2014	0.000929368	A quantitative chaperone interaction network reveals the architecture of cellular protein homeostasis pathways. Taipale et al. (2014). Cell	http://www.ncbi.nlm.nih.gov/pubmed/25036637
Physical Interactions	Chitale-Richly-2017	0.000929368	Nuclear organization of nucleotide excision repair is mediated by RING1B dependent H2A-ubiquitylation. Chitale et al. (2017). Oncotarget	http://www.ncbi.nlm.nih.gov/pubmed/28416769
Physical Interactions	Garzia-Sonenberg-2017	0.000929368	The E3 ubiquitin ligase and RNA-binding protein ZNF598 orchestrates ribosome quality control of premature polyadenylated mRNAs. Garzia et al. (2017). Nat Commun	http://www.ncbi.nlm.nih.gov/pubmed/28685749
Physical Interactions	Swayampakula-Dedhar-2017	0.000929368	The interactome of metabolic enzyme carbonic anhydrase IX reveals novel roles in tumor cell migration and invadopodia/MMP14-mediated invasion. Swayampakula et al. (2017). Oncogene	http://www.ncbi.nlm.nih.gov/pubmed/28692057
Physical Interactions	Kahle-Zoghbi-2011	0.000929368	Comparison of an expanded ataxia interactome with patient medical records reveals a relationship between macular degeneration and ataxia. Kahle et al. (2011). Hum Mol Genet	http://www.ncbi.nlm.nih.gov/pubmed/21078624
Physical Interactions	Persaud-Rotin-2009 A	0.000929368	Comparison of substrate specificity of the ubiquitin ligases Nedd4 and Nedd4-2 using proteome arrays. Persaud et al. (2009). Mol Syst Biol	http://www.ncbi.nlm.nih.gov/pubmed/19953087
Physical Interactions	Oliviero-Cagney-2015	0.000929368	The variant Polycomb Repressor Complex 1 component PCGF1 interacts with a pluripotency sub-network that includes DPPA4, a regulator of embryogenesis. Oliviero et al. (2015). Sci Rep	http://www.ncbi.nlm.nih.gov/pubmed/26687479
Physical Interactions	Gloeckner-Ueffing-2007	0.000929368	A novel tandem affinity purification strategy for the efficient isolation and characterisation of native protein complexes. Gloeckner et al. (2007). Proteomics	http://www.ncbi.nlm.nih.gov/pubmed/17979178
Physical Interactions	Hegele-Stelzl-2012 B	0.000929368	Dynamic protein-protein interaction wiring of the human spliceosome. Hegele et al. (2012). Mol Cell	http://www.ncbi.nlm.nih.gov/pubmed/22365833
Physical Interactions	Karras-Soengas-2019	0.000929368	p62/SQSTM1 Fuels Melanoma Progression by Opposing mRNA Decay of a Selective Set of Pro-metastatic Factors. Karras et al. (2019). Cancer Cell	http://www.ncbi.nlm.nih.gov/pubmed/30581152
Physical Interactions	Cooper-Green-2015	0.000929368	A fluorescent bimolecular complementation screen reveals MAF1, RNF7 and SETD3 as PCNA-associated proteins in human cells. Cooper et al. (2015). Cell Cycle	http://www.ncbi.nlm.nih.gov/pubmed/26030842
Physical Interactions	Low-Heck-2014	0.000929368	A systems-wide screen identifies substrates of the SCFÎ²TrCP ubiquitin ligase. Low et al. (2014). Sci Signal	http://www.ncbi.nlm.nih.gov/pubmed/25515538
Physical Interactions	Havugimana-Emili-2012	0.000929368	A census of human soluble protein complexes. Havugimana et al. (2012). Cell	http://www.ncbi.nlm.nih.gov/pubmed/22939629
Physical Interactions	Mugabo-Lim-2018	0.000929368	Elucidation of the 14-3-3Î¶ interactome reveals critical roles of RNA-splicing factors during adipogenesis. Mugabo et al. (2018). J Biol Chem	http://www.ncbi.nlm.nih.gov/pubmed/29530978
Physical Interactions	Soler-LÃ³pez-Aloy-2011	0.000929368	Interactome mapping suggests new mechanistic details underlying Alzheimer's disease. Soler-LÃ³pez et al. (2011). Genome Res	http://www.ncbi.nlm.nih.gov/pubmed/21163940
Physical Interactions	IREF-mint	0.000929368
Physical Interactions	Yang-Brasier-2015	0.000929368	Systematic Determination of Human Cyclin Dependent Kinase (CDK)-9 Interactome Identifies Novel Functions in RNA Splicing Mediated by the DEAD Box (DDX)-5/17 RNA Helicases. Yang et al. (2015). Mol Cell Proteomics	http://www.ncbi.nlm.nih.gov/pubmed/26209609
Physical Interactions	Teixeira-Laman-2016 B	0.000929368	Gsk3Î² and Tomm20 are substrates of the SCFFbxo7/PARK15 ubiquitin ligase associated with Parkinson's disease. Teixeira et al. (2016). Biochem J	http://www.ncbi.nlm.nih.gov/pubmed/27503909
Physical Interactions	Hayes-UrbÃ©-2012	0.000929368	Direct and indirect control of mitogen-activated protein kinase pathway-associated components, BRAP/IMP E3 ubiquitin ligase and CRAF/RAF1 kinase, by the deubiquitylating enzyme USP15. Hayes et al. (2012). J Biol Chem	http://www.ncbi.nlm.nih.gov/pubmed/23105109
Physical Interactions	Joshi-Cristea-2013	0.000929368	The functional interactome landscape of the human histone deacetylase family. Joshi et al. (2013). Mol Syst Biol	http://www.ncbi.nlm.nih.gov/pubmed/23752268
Physical Interactions	Yu-Chow-2013	0.000929368	VCP phosphorylation-dependent interaction partners prevent apoptosis in Helicobacter pylori-infected gastric epithelial cells. Yu et al. (2013). PLoS One	http://www.ncbi.nlm.nih.gov/pubmed/23383273
Physical Interactions	Greco-Cristea-2011	0.000929368	Nuclear import of histone deacetylase 5 by requisite nuclear localization signal phosphorylation. Greco et al. (2011). Mol Cell Proteomics	http://www.ncbi.nlm.nih.gov/pubmed/21081666
Physical Interactions	Reinke-Keating-2013	0.000929368	Networks of bZIP protein-protein interactions diversified over a billion years of evolution. Reinke et al. (2013). Science	http://www.ncbi.nlm.nih.gov/pubmed/23661758
Physical Interactions	Li-Dorf-2011 B	0.000929368	Mapping a dynamic innate immunity protein interaction network regulating type I interferon production. Li et al. (2011). Immunity	http://www.ncbi.nlm.nih.gov/pubmed/21903422
Physical Interactions	Liu-Tan-2018	0.000929368	Proteome-wide analysis of USP14 substrates revealed its role in hepatosteatosis via stabilization of FASN. Liu et al. (2018). Nat Commun	http://www.ncbi.nlm.nih.gov/pubmed/30425250
Physical Interactions	LlÃ¨res-Lamond-2010	0.000929368	Direct interaction between hnRNP-M and CDC5L/PLRG1 proteins affects alternative splice site choice. LlÃ¨res et al. (2010). EMBO Rep	http://www.ncbi.nlm.nih.gov/pubmed/20467437
Physical Interactions	Viita-Vartiainen-2019	0.000929368	Nuclear actin interactome analysis links actin to KAT14 histone acetyl transferase and mRNA splicing. Viita et al. (2019). J Cell Sci	http://www.ncbi.nlm.nih.gov/pubmed/30890647
Physical Interactions	Zhao-Krug-2005	0.000929368	Human ISG15 conjugation targets both IFN-induced and constitutively expressed proteins functioning in diverse cellular pathways. Zhao et al. (2005). Proc Natl Acad Sci U S A	http://www.ncbi.nlm.nih.gov/pubmed/16009940
Physical Interactions	Xu-Ye-2012	0.000929368	SGTA recognizes a noncanonical ubiquitin-like domain in the Bag6-Ubl4A-Trc35 complex to promote endoplasmic reticulum-associated degradation. Xu et al. (2012). Cell Rep	http://www.ncbi.nlm.nih.gov/pubmed/23246001
Physical Interactions	Freibaum-Taylor-2010	0.000929368	Global analysis of TDP-43 interacting proteins reveals strong association with RNA splicing and translation machinery. Freibaum et al. (2010). J Proteome Res	http://www.ncbi.nlm.nih.gov/pubmed/20020773
Physical Interactions	Lu-Zhang-2013	0.000929368	The HECT type ubiquitin ligase NEDL2 is degraded by anaphase-promoting complex/cyclosome (APC/C)-Cdh1, and its tight regulation maintains the metaphase to anaphase transition. Lu et al. (2013). J Biol Chem	http://www.ncbi.nlm.nih.gov/pubmed/24163370
Physical Interactions	Murakawa-Landthaler-2015	0.000929368	RC3H1 post-transcriptionally regulates A20 mRNA and modulates the activity of the IKK/NF-ÎºB pathway. Murakawa et al. (2015). Nat Commun	http://www.ncbi.nlm.nih.gov/pubmed/26170170
Physical Interactions	Chen-Ge-2013 A	0.000929368	Bcl2-associated athanogene 3 interactome analysis reveals a new role in modulating proteasome activity. Chen et al. (2013). Mol Cell Proteomics	http://www.ncbi.nlm.nih.gov/pubmed/23824909
Physical Interactions	Wang-Balch-2006	0.000929368	Hsp90 cochaperone Aha1 downregulation rescues misfolding of CFTR in cystic fibrosis. Wang et al. (2006). Cell	http://www.ncbi.nlm.nih.gov/pubmed/17110338
Physical Interactions	Jirawatnotai-Sicinski-2011	0.000929368	A function for cyclin D1 in DNA repair uncovered by protein interactome analyses in human cancers. Jirawatnotai et al. (2011). Nature	http://www.ncbi.nlm.nih.gov/pubmed/21654808
Physical Interactions	Varjosalo-Gstaiger-2013 B	0.000929368	The protein interaction landscape of the human CMGC kinase group. Varjosalo et al. (2013). Cell Rep	http://www.ncbi.nlm.nih.gov/pubmed/23602568
Physical Interactions	Couzens-Gingras-2013	0.000929368	Protein interaction network of the mammalian Hippo pathway reveals mechanisms of kinase-phosphatase interactions. Couzens et al. (2013). Sci Signal	http://www.ncbi.nlm.nih.gov/pubmed/24255178
Physical Interactions	Li-Chen-2015	0.000929368	Proteomic analyses reveal distinct chromatin-associated and soluble transcription factor complexes. Li et al. (2015). Mol Syst Biol	http://www.ncbi.nlm.nih.gov/pubmed/25609649
Physical Interactions	Gao-Reinberg-2012	0.000929368	PCGF homologs, CBX proteins, and RYBP define functionally distinct PRC1 family complexes. Gao et al. (2012). Mol Cell	http://www.ncbi.nlm.nih.gov/pubmed/22325352
Physical Interactions	Venkatesan-Vidal-2009	0.000929368	An empirical framework for binary interactome mapping. Venkatesan et al. (2009). Nat Methods	http://www.ncbi.nlm.nih.gov/pubmed/19060904
Physical Interactions	Newman-Keating-2003	0.000929368	Comprehensive identification of human bZIP interactions with coiled-coil arrays. Newman et al. (2003). Science	http://www.ncbi.nlm.nih.gov/pubmed/12805554
Physical Interactions	von Hundelshausen-Weber-2017	0.000929368	Chemokine interactome mapping enables tailored intervention in acute and chronic inflammation. von Hundelshausen et al. (2017). Sci Transl Med	http://www.ncbi.nlm.nih.gov/pubmed/28381538
Physical Interactions	Lampert-Peter-2018	0.000929368	The multi-subunit GID/CTLH E3 ubiquitin ligase promotes cell proliferation and targets the transcription factor Hbp1 for degradation. Lampert et al. (2018). Elife	http://www.ncbi.nlm.nih.gov/pubmed/29911972
Physical Interactions	Sundell-Ivarsson-2018	0.000929368	Proteome-wide analysis of phospho-regulated PDZ domain interactions. Sundell et al. (2018). Mol Syst Biol	http://www.ncbi.nlm.nih.gov/pubmed/30126976
Physical Interactions	Lee-Jou-2019	0.000929368	Parkinson's disease-associated LRRK2-G2019S mutant acts through regulation of SERCA activity to control ER stress in astrocytes. Lee et al. (2019). Acta Neuropathol Commun	http://www.ncbi.nlm.nih.gov/pubmed/31046837
Physical Interactions	Zhang-Wang-2018	0.000929368	The intracellular NADH level regulates atrophic nonunion pathogenesis through the CtBP2-p300-Runx2 transcriptional complex. Zhang et al. (2018). Int J Biol Sci	http://www.ncbi.nlm.nih.gov/pubmed/30585266
Physical Interactions	Woods-Monteiro-2012 A	0.000929368	Charting the landscape of tandem BRCT domain-mediated protein interactions. Woods et al. (2012). Sci Signal	http://www.ncbi.nlm.nih.gov/pubmed/22990118
Physical Interactions	Jeronimo-Coulombe-2007	0.000929368	Systematic analysis of the protein interaction network for the human transcription machinery reveals the identity of the 7SK capping enzyme. Jeronimo et al. (2007). Mol Cell	http://www.ncbi.nlm.nih.gov/pubmed/17643375
Physical Interactions	Bhatnagar-Attie-2014	0.000929368	Phosphorylation and degradation of tomosyn-2 de-represses insulin secretion. Bhatnagar et al. (2014). J Biol Chem	http://www.ncbi.nlm.nih.gov/pubmed/25002582
Physical Interactions	Huttlin-Gygi-2015	0.000929368	The BioPlex Network: A Systematic Exploration of the Human Interactome. Huttlin et al. (2015). Cell	http://www.ncbi.nlm.nih.gov/pubmed/26186194
Physical Interactions	Raisner-Gascoigne-2018	0.000929368	Enhancer Activity Requires CBP/P300 Bromodomain-Dependent Histone H3K27 Acetylation. Raisner et al. (2018). Cell Rep	http://www.ncbi.nlm.nih.gov/pubmed/30110629
Physical Interactions	Thompson-Luchansky-2014	0.000929368	Quantitative Lys-Ïµ-Gly-Gly (diGly) proteomics coupled with inducible RNAi reveals ubiquitin-mediated proteolysis of DNA damage-inducible transcript 4 (DDIT4) by the E3 ligase HUWE1. Thompson et al. (2014). J Biol Chem	http://www.ncbi.nlm.nih.gov/pubmed/25147182
Physical Interactions	Keller-Lee-2014	0.000929368	SAICAR induces protein kinase activity of PKM2 that is necessary for sustained proliferative signaling of cancer cells. Keller et al. (2014). Mol Cell	http://www.ncbi.nlm.nih.gov/pubmed/24606918
Physical Interactions	Li-Wang-2016	0.000929368	Defining the Protein-Protein Interaction Network of the Human Protein Tyrosine Phosphatase Family. Li et al. (2016). Mol Cell Proteomics	http://www.ncbi.nlm.nih.gov/pubmed/27432908
Physical Interactions	Xiao-Lefkowitz-2007	0.000929368	Functional specialization of beta-arrestin interactions revealed by proteomic analysis. Xiao et al. (2007). Proc Natl Acad Sci U S A	http://www.ncbi.nlm.nih.gov/pubmed/17620599
Physical Interactions	IREF-dip	0.000929368
Physical Interactions	IREF-hpidb	0.000929368
Physical Interactions	Khanna-Parnaik-2018	0.000929368	E3 ubiquitin ligase RNF123 targets lamin B1 and lamin-binding proteins. Khanna et al. (2018). FEBS J	http://www.ncbi.nlm.nih.gov/pubmed/29676528
Physical Interactions	Moutaoufik-Babu-2019	0.000929368	Rewiring of the Human Mitochondrial Interactome during Neuronal Reprogramming Reveals Regulators of the Respirasome and Neurogenesis. Moutaoufik et al. (2019). iScience	http://www.ncbi.nlm.nih.gov/pubmed/31536960
Physical Interactions	Pankow-Yates-2015	0.000929368	âˆ†F508 CFTR interactome remodelling promotes rescue of cystic fibrosis. Pankow et al. (2015). Nature	http://www.ncbi.nlm.nih.gov/pubmed/26618866
Physical Interactions	Saez-Vilchez-2018	0.000929368	Insights into the ubiquitin-proteasome system of human embryonic stem cells. Saez et al. (2018). Sci Rep	http://www.ncbi.nlm.nih.gov/pubmed/29511261
Physical Interactions	Lipp-Guthrie-2015	0.000929368	SR protein kinases promote splicing of nonconsensus introns. Lipp et al. (2015). Nat Struct Mol Biol	http://www.ncbi.nlm.nih.gov/pubmed/26167880
Physical Interactions	Cheng-DeCaprio-2017	0.000929368	Merkel cell polyomavirus recruits MYCL to the EP400 complex to promote oncogenesis. Cheng et al. (2017). PLoS Pathog	http://www.ncbi.nlm.nih.gov/pubmed/29028833
Physical Interactions	Douanne-BidÃ¨re-2019	0.000929368	CYLD Regulates Centriolar Satellites Proteostasis by Counteracting the E3 Ligase MIB1. Douanne et al. (2019). Cell Rep	http://www.ncbi.nlm.nih.gov/pubmed/31067453
Physical Interactions	Li-Haura-2013	0.000929368	Perturbation of the mutated EGFR interactome identifies vulnerabilities and resistance mechanisms. Li et al. (2013). Mol Syst Biol	http://www.ncbi.nlm.nih.gov/pubmed/24189400
Physical Interactions	Havrylov-Redowicz-2009	0.000929368	Proteins recruited by SH3 domains of Ruk/CIN85 adaptor identified by LC-MS/MS. Havrylov et al. (2009). Proteome Sci	http://www.ncbi.nlm.nih.gov/pubmed/19531213
Physical Interactions	Banks-Washburn-2016	0.000929368	TNIP2 is a Hub Protein in the NF-ÎºB Network with Both Protein and RNA Mediated Interactions. Banks et al. (2016). Mol Cell Proteomics	http://www.ncbi.nlm.nih.gov/pubmed/27609421
Physical Interactions	Dart-Wells-2015	0.000929368	PAK4 promotes kinase-independent stabilization of RhoU to modulate cell adhesion. Dart et al. (2015). J Cell Biol	http://www.ncbi.nlm.nih.gov/pubmed/26598620
Physical Interactions	IREF-reactome	0.000929368
Physical Interactions	Wilkinson-Coba-2019	0.000929368	Endogenous Cell Type-Specific Disrupted in Schizophrenia 1 Interactomes Reveal Protein Networks Associated With Neurodevelopmental Disorders. Wilkinson et al. (2019). Biol Psychiatry	http://www.ncbi.nlm.nih.gov/pubmed/29961565
Physical Interactions	Winczura-Jensen-2018	0.000929368	Characterizing ZC3H18, a Multi-domain Protein at the Interface of RNA Production and Destruction Decisions. Winczura et al. (2018). Cell Rep	http://www.ncbi.nlm.nih.gov/pubmed/29298432
Physical Interactions	Phillips-Corn-2013	0.000929368	Conformational dynamics control ubiquitin-deubiquitinase interactions and influence in vivo signaling. Phillips et al. (2013). Proc Natl Acad Sci U S A	http://www.ncbi.nlm.nih.gov/pubmed/23801757
Physical Interactions	Floyd-Pagliarini-2016	0.000929368	Mitochondrial Protein Interaction Mapping Identifies Regulators of Respiratory Chain Function. Floyd et al. (2016). Mol Cell	http://www.ncbi.nlm.nih.gov/pubmed/27499296
Physical Interactions	Whisenant-Salomon-2015	0.000929368	The Activation-Induced Assembly of an RNA/Protein Interactome Centered on the Splicing Factor U2AF2 Regulates Gene Expression in Human CD4 T Cells. Whisenant et al. (2015). PLoS One	http://www.ncbi.nlm.nih.gov/pubmed/26641092
Physical Interactions	Trepte-Wanker-2018 A	0.000929368	LuTHy: a double-readout bioluminescence-based two-hybrid technology for quantitative mapping of protein-protein interactions in mammalian cells. Trepte et al. (2018). Mol Syst Biol	http://www.ncbi.nlm.nih.gov/pubmed/29997244
Physical Interactions	Tarallo-Weisz-2011	0.000929368	Identification of proteins associated with ligand-activated estrogen receptor Î± in human breast cancer cell nuclei by tandem affinity purification and nano LC-MS/MS. Tarallo et al. (2011). Proteomics	http://www.ncbi.nlm.nih.gov/pubmed/21182205
Physical Interactions	Liu-Yang-2019	0.000929368	Inflammation-dependent overexpression of c-Myc enhances CRL4<sup>DCAF4</sup> E3 ligase activity and promotes ubiquitination of ST7 in colitis-associated cancer. Liu et al. (2019). J Pathol	http://www.ncbi.nlm.nih.gov/pubmed/30945288
Physical Interactions	Choi-Beutler-2019	0.000929368	LMBR1L regulates lymphopoiesis through Wnt/Î²-catenin signaling. Choi et al. (2019). Science	http://www.ncbi.nlm.nih.gov/pubmed/31073040
Physical Interactions	Drissi-Boisvert-2015	0.000929368	Quantitative Proteomics Reveals Dynamic Interactions of the Minichromosome Maintenance Complex (MCM) in the Cellular Response to Etoposide Induced DNA Damage. Drissi et al. (2015). Mol Cell Proteomics	http://www.ncbi.nlm.nih.gov/pubmed/25963833
Physical Interactions	Bandyopadhyay-Ideker-2010	0.000929368	A human MAP kinase interactome. Bandyopadhyay et al. (2010). Nat Methods	http://www.ncbi.nlm.nih.gov/pubmed/20936779
Physical Interactions	IREF-biogrid	0.000929368
Physical Interactions	Vinayagam-Wanker-2011	0.000929368	A directed protein interaction network for investigating intracellular signal transduction. Vinayagam et al. (2011). Sci Signal	http://www.ncbi.nlm.nih.gov/pubmed/21900206
Physical Interactions	Nowak-Sommer-2019	0.000929368	DCAF8, a novel MuRF1 interaction partner, promotes muscle atrophy. Nowak et al. (2019). J Cell Sci	http://www.ncbi.nlm.nih.gov/pubmed/31391242
Physical Interactions	Wang-Yang-2011	0.000929368	Toward an understanding of the protein interaction network of the human liver. Wang et al. (2011). Mol Syst Biol	http://www.ncbi.nlm.nih.gov/pubmed/21988832
Physical Interactions	Heidelberger-Beli-2018	0.000929368	Proteomic profiling of VCP substrates links VCP to K6-linked ubiquitylation and c-Myc function. Heidelberger et al. (2018). EMBO Rep	http://www.ncbi.nlm.nih.gov/pubmed/29467282
Physical Interactions	Weinmann-Meister-2009	0.000929368	Importin 8 is a gene silencing factor that targets argonaute proteins to distinct mRNAs. Weinmann et al. (2009). Cell	http://www.ncbi.nlm.nih.gov/pubmed/19167051
Physical Interactions	Kennedy-Kolch-2020 A	0.000929368	Extensive rewiring of the EGFR network in colorectal cancer cells expressing transforming levels of KRAS<sup>G13D</sup>. Kennedy et al. (2020). Nat Commun	http://www.ncbi.nlm.nih.gov/pubmed/31980649
Physical Interactions	Scott-Schulman-2016	0.000929368	Two Distinct Types of E3 Ligases Work in Unison to Regulate Substrate Ubiquitylation. Scott et al. (2016). Cell	http://www.ncbi.nlm.nih.gov/pubmed/27565346
Physical Interactions	Pilling-Cooper-2017	0.000929368	SOCS2 Binds to and Regulates EphA2 through Multiple Mechanisms. Pilling et al. (2017). Sci Rep	http://www.ncbi.nlm.nih.gov/pubmed/28883622
Physical Interactions	Jain-Parker-2016	0.000929368	ATPase-Modulated Stress Granules Contain a Diverse Proteome and Substructure. Jain et al. (2016). Cell	http://www.ncbi.nlm.nih.gov/pubmed/26777405
Physical Interactions	MarÃ©chal-Zou-2014	0.000929368	PRP19 transforms into a sensor of RPA-ssDNA after DNA damage and drives ATR activation via a ubiquitin-mediated circuitry. MarÃ©chal et al. (2014). Mol Cell	http://www.ncbi.nlm.nih.gov/pubmed/24332808
Physical Interactions	Lee-Mayr-2019	0.000929368	Gain of Additional BIRC3 Protein Functions through 3'-UTR-Mediated Protein Complex Formation. Lee et al. (2019). Mol Cell	http://www.ncbi.nlm.nih.gov/pubmed/30948266
Physical Interactions	IREF-matrixdb	0.000929368
Physical Interactions	Sokolina-Stagljar-2017	0.000929368	Systematic protein-protein interaction mapping for clinically relevant human GPCRs. Sokolina et al. (2017). Mol Syst Biol	http://www.ncbi.nlm.nih.gov/pubmed/28298427
Physical Interactions	Leung-Jones-2014	0.000929368	Enhanced prediction of Src homology 2 (SH2) domain binding potentials using a fluorescence polarization-derived c-Met, c-Kit, ErbB, and androgen receptor interactome. Leung et al. (2014). Mol Cell Proteomics	http://www.ncbi.nlm.nih.gov/pubmed/24728074
Physical Interactions	Fenner-Prehn-2010	0.000929368	Expanding the substantial interactome of NEMO using protein microarrays. Fenner et al. (2010). PLoS One	http://www.ncbi.nlm.nih.gov/pubmed/20098747
Physical Interactions	Yadav-Varjosalo-2017	0.000929368	Systematic Analysis of Human Protein Phosphatase Interactions and Dynamics. Yadav et al. (2017). Cell Syst	http://www.ncbi.nlm.nih.gov/pubmed/28330616
Physical Interactions	JÃ¤ger-Krogan-2011	0.000929368	Global landscape of HIV-human protein complexes. JÃ¤ger et al. (2011). Nature	http://www.ncbi.nlm.nih.gov/pubmed/22190034
Physical Interactions	Devarajan-Ketha-Kumar-2012	0.000929368	The sclerostin-bone protein interactome. Devarajan-Ketha et al. (2012). Biochem Biophys Res Commun	http://www.ncbi.nlm.nih.gov/pubmed/22206666
Physical Interactions	Luck-Calderwood-2020	0.000929368	A reference map of the human binary protein interactome. Luck et al. (2020). Nature	http://www.ncbi.nlm.nih.gov/pubmed/32296183
Physical Interactions	Liu-Varjosalo-2018	0.000929368	An AP-MS- and BioID-compatible MAC-tag enables comprehensive mapping of protein interactions and subcellular localizations. Liu et al. (2018). Nat Commun	http://www.ncbi.nlm.nih.gov/pubmed/29568061
Physical Interactions	Camargo-Brandon-2007	0.000929368	Disrupted in Schizophrenia 1 Interactome: evidence for the close connectivity of risk genes and a potential synaptic basis for schizophrenia. Camargo et al. (2007). Mol Psychiatry	http://www.ncbi.nlm.nih.gov/pubmed/17043677
Physical Interactions	Ingham-Pawson-2005	0.000929368	WW domains provide a platform for the assembly of multiprotein networks. Ingham et al. (2005). Mol Cell Biol	http://www.ncbi.nlm.nih.gov/pubmed/16055720
Physical Interactions	IREF-hprd	0.000929368
Physical Interactions	Fragoza-Yu-2019	0.000929368	Extensive disruption of protein interactions by genetic variants across the allele frequency spectrum in human populations. Fragoza et al. (2019). Nat Commun	http://www.ncbi.nlm.nih.gov/pubmed/31515488
Physical Interactions	Wallach-Kramer-2013	0.000929368	Dynamic circadian protein-protein interaction networks predict temporal organization of cellular functions. Wallach et al. (2013). PLoS Genet	http://www.ncbi.nlm.nih.gov/pubmed/23555304
Physical Interactions	Choudhury-Michlewski-2017	0.000929368	RNA-binding activity of TRIM25 is mediated by its PRY/SPRY domain and is required for ubiquitination. Choudhury et al. (2017). BMC Biol	http://www.ncbi.nlm.nih.gov/pubmed/29117863
Physical Interactions	Thalappilly-Dusetti-2008	0.000929368	Identification of multi-SH3 domain-containing protein interactome in pancreatic cancer: a yeast two-hybrid approach. Thalappilly et al. (2008). Proteomics	http://www.ncbi.nlm.nih.gov/pubmed/18654987
Physical Interactions	Colland-Gauthier-2004	0.000929368	Functional proteomics mapping of a human signaling pathway. Colland et al. (2004). Genome Res	http://www.ncbi.nlm.nih.gov/pubmed/15231748
Physical Interactions	Daakour-Twizere-2016	0.000929368	Systematic interactome mapping of acute lymphoblastic leukemia cancer gene products reveals EXT-1 tumor suppressor as a Notch1 and FBWX7 common interactor. Daakour et al. (2016). BMC Cancer	http://www.ncbi.nlm.nih.gov/pubmed/27229929
Physical Interactions	Salvetti-Greco-2016	0.000929368	Nuclear Functions of Nucleolin through Global Proteomics and Interactomic Approaches. Salvetti et al. (2016). J Proteome Res	http://www.ncbi.nlm.nih.gov/pubmed/27049334
Physical Interactions	Kotlyar-Jurisica-2015	0.000929368	In silico prediction of physical protein interactions and characterization of interactome orphans. Kotlyar et al. (2015). Nat Methods	http://www.ncbi.nlm.nih.gov/pubmed/25402006
Physical Interactions	Nakamura-Groth-2019	0.000929368	H4K20me0 recognition by BRCA1-BARD1 directs homologous recombination to sister chromatids. Nakamura et al. (2019). Nat Cell Biol	http://www.ncbi.nlm.nih.gov/pubmed/30804502
Physical Interactions	Wang-Xiong-2019	0.000929368	Impaired plasma membrane localization of ubiquitin ligase complex underlies 3-M syndrome development. Wang et al. (2019). J Clin Invest	http://www.ncbi.nlm.nih.gov/pubmed/31343991
Physical Interactions	Guardia-Laguarta-Przedborski-2019	0.000929368	PINK1 Content in Mitochondria is Regulated by ER-Associated Degradation. Guardia-Laguarta et al. (2019). J Neurosci	http://www.ncbi.nlm.nih.gov/pubmed/31300519
Physical Interactions	Guard-Old-2019	0.000929368	The nuclear interactome of DYRK1A reveals a functional role in DNA damage repair. Guard et al. (2019). Sci Rep	http://www.ncbi.nlm.nih.gov/pubmed/31024071
Physical Interactions	IREF-bhf-ucl	0.000929368
Physical Interactions	Scifo-Lalowski-2015	0.000929368	Quantitative analysis of PPT1 interactome in human neuroblastoma cells. Scifo et al. (2015). Data Brief	http://www.ncbi.nlm.nih.gov/pubmed/26217791
Physical Interactions	Chen-Zhou-2019	0.000929368	Identification of a USP9X Substrate NFX1-123 by SILAC-Based Quantitative Proteomics. Chen et al. (2019). J Proteome Res	http://www.ncbi.nlm.nih.gov/pubmed/31059266
Physical Interactions	Petschnigg-Stagljar-2014	0.000929368	The mammalian-membrane two-hybrid assay (MaMTH) for probing membrane-protein interactions in human cells. Petschnigg et al. (2014). Nat Methods	http://www.ncbi.nlm.nih.gov/pubmed/24658140
Physical Interactions	Lehner-Sanderson-2004 A	0.000929368	Analysis of a high-throughput yeast two-hybrid system and its use to predict the function of intracellular proteins encoded within the human MHC class III region. Lehner et al. (2004). Genomics	http://www.ncbi.nlm.nih.gov/pubmed/14667819
Physical Interactions	Woodsmith-Sanderson-2012	0.000929368	Systematic analysis of dimeric E3-RING interactions reveals increased combinatorial complexity in human ubiquitination networks. Woodsmith et al. (2012). Mol Cell Proteomics	http://www.ncbi.nlm.nih.gov/pubmed/22493164
Physical Interactions	Kennedy-Kolch-2020 B	0.000929368	Extensive rewiring of the EGFR network in colorectal cancer cells expressing transforming levels of KRAS<sup>G13D</sup>. Kennedy et al. (2020). Nat Commun	http://www.ncbi.nlm.nih.gov/pubmed/31980649
Physical Interactions	Hosp-Selbach-2015	0.000929368	Quantitative interaction proteomics of neurodegenerative disease proteins. Hosp et al. (2015). Cell Rep	http://www.ncbi.nlm.nih.gov/pubmed/25959826
Physical Interactions	Persaud-Rotin-2009 B	0.000929368	Comparison of substrate specificity of the ubiquitin ligases Nedd4 and Nedd4-2 using proteome arrays. Persaud et al. (2009). Mol Syst Biol	http://www.ncbi.nlm.nih.gov/pubmed/19953087
Physical Interactions	Lambert-Gingras-2015	0.000929368	Proximity biotinylation and affinity purification are complementary approaches for the interactome mapping of chromatin-associated protein complexes. Lambert et al. (2015). J Proteomics	http://www.ncbi.nlm.nih.gov/pubmed/25281560
Physical Interactions	BIOGRID-SMALL-SCALE-STUDIES	0.000929368
Physical Interactions	Chen-Krogan-2018	0.000929368	CRL4<sup>AMBRA1</sup> targets Elongin C for ubiquitination and degradation to modulate CRL5 signaling. Chen et al. (2018). EMBO J	http://www.ncbi.nlm.nih.gov/pubmed/30166453
Physical Interactions	Wang-Huang-2017	0.000929368	Molecular Details Underlying Dynamic Structures and Regulation of the Human 26S Proteasome. Wang et al. (2017). Mol Cell Proteomics	http://www.ncbi.nlm.nih.gov/pubmed/28292943
Physical Interactions	Chen-Yu-2018	0.000929368	An interactome perturbation framework prioritizes damaging missense mutations for developmental disorders. Chen et al. (2018). Nat Genet	http://www.ncbi.nlm.nih.gov/pubmed/29892012
Physical Interactions	Schiza-Diamandis-2018	0.000929368	Discovery of a Human Testis-specific Protein Complex TEX101-DPEP3 and Selection of Its Disrupting Antibodies. Schiza et al. (2018). Mol Cell Proteomics	http://www.ncbi.nlm.nih.gov/pubmed/30097533
Physical Interactions	Alexandru-Deshaies-2008	0.000929368	UBXD7 binds multiple ubiquitin ligases and implicates p97 in HIF1alpha turnover. Alexandru et al. (2008). Cell	http://www.ncbi.nlm.nih.gov/pubmed/18775313
Physical Interactions	Kaltenbach-Hughes-2007	0.000929368	Huntingtin interacting proteins are genetic modifiers of neurodegeneration. Kaltenbach et al. (2007). PLoS Genet	http://www.ncbi.nlm.nih.gov/pubmed/17500595
Physical Interactions	Rual-Vidal-2005	0.000929368	Towards a proteome-scale map of the human protein-protein interaction network. Rual et al. (2005). Nature	http://www.ncbi.nlm.nih.gov/pubmed/16189514
Physical Interactions	Saito-Kobarg-2017	0.000929368	Human Regulatory Protein Ki-1/57 Is a Target of SUMOylation and Affects PML Nuclear Body Formation. Saito et al. (2017). J Proteome Res	http://www.ncbi.nlm.nih.gov/pubmed/28695742
Physical Interactions	KÃ¤rblane-Sarmiento-2015	0.000929368	ABCE1 is a highly conserved RNA silencing suppressor. KÃ¤rblane et al. (2015). PLoS One	http://www.ncbi.nlm.nih.gov/pubmed/25659154
Physical Interactions	Xie-Zhang-2017	0.000929368	FAF1 phosphorylation by AKT accumulates TGF-Î² type II receptor and drives breast cancer metastasis. Xie et al. (2017). Nat Commun	http://www.ncbi.nlm.nih.gov/pubmed/28443643
Physical Interactions	Weimann-Stelzl-2013 B	0.000929368	A Y2H-seq approach defines the human protein methyltransferase interactome. Weimann et al. (2013). Nat Methods	http://www.ncbi.nlm.nih.gov/pubmed/23455924
Physical Interactions	Diner-Cristea-2015	0.000929368	Interactions of the Antiviral Factor Interferon Gamma-Inducible Protein 16 (IFI16) Mediate Immune Signaling and Herpes Simplex Virus-1 Immunosuppression. Diner et al. (2015). Mol Cell Proteomics	http://www.ncbi.nlm.nih.gov/pubmed/25693804
Physical Interactions	Guarani-Harper-2014	0.000929368	TIMMDC1/C3orf1 functions as a membrane-embedded mitochondrial complex I assembly factor through association with the MCIA complex. Guarani et al. (2014). Mol Cell Biol	http://www.ncbi.nlm.nih.gov/pubmed/24344204
Physical Interactions	Benleulmi-Chaachoua-Jockers-2016 A	0.000929368	Protein interactome mining defines melatonin MT1 receptors as integral component of presynaptic protein complexes of neurons. Benleulmi-Chaachoua et al. (2016). J Pineal Res	http://www.ncbi.nlm.nih.gov/pubmed/26514267
Physical Interactions	Boldt-Roepman-2016	0.000929368	An organelle-specific protein landscape identifies novel diseases and molecular mechanisms. Boldt et al. (2016). Nat Commun	http://www.ncbi.nlm.nih.gov/pubmed/27173435
Physical Interactions	Narayan-Bennett-2012	0.000929368	Short-chain 3-hydroxyacyl-coenzyme A dehydrogenase associates with a protein super-complex integrating multiple metabolic pathways. Narayan et al. (2012). PLoS One	http://www.ncbi.nlm.nih.gov/pubmed/22496890
Physical Interactions	Li-Dorf-2014	0.000929368	TRIM65 regulates microRNA activity by ubiquitination of TNRC6. Li et al. (2014). Proc Natl Acad Sci U S A	http://www.ncbi.nlm.nih.gov/pubmed/24778252
Physical Interactions	Varier-Vermeulen-2016	0.000929368	Recruitment of the Mammalian Histone-modifying EMSY Complex to Target Genes Is Regulated by ZNF131. Varier et al. (2016). J Biol Chem	http://www.ncbi.nlm.nih.gov/pubmed/26841866
Physical Interactions	Li-Zhou-2017	0.000929368	Identification of translationally controlled tumor protein in promotion of DNA homologous recombination repair in cancer cells by affinity proteomics. Li et al. (2017). Oncogene	http://www.ncbi.nlm.nih.gov/pubmed/28846114
Physical Interactions	Reyniers-Taymans-2014	0.000929368	Differential protein-protein interactions of LRRK1 and LRRK2 indicate roles in distinct cellular signaling pathways. Reyniers et al. (2014). J Neurochem	http://www.ncbi.nlm.nih.gov/pubmed/24947832
Physical Interactions	van Wijk-Timmers-2009	0.000929368	A comprehensive framework of E2-RING E3 interactions of the human ubiquitin-proteasome system. van Wijk et al. (2009). Mol Syst Biol	http://www.ncbi.nlm.nih.gov/pubmed/19690564
Physical Interactions	Lim-Zoghbi-2006	0.000929368	A protein-protein interaction network for human inherited ataxias and disorders of Purkinje cell degeneration. Lim et al. (2006). Cell	http://www.ncbi.nlm.nih.gov/pubmed/16713569
Physical Interactions	Yu-Engel-2018	0.000929368	BAP1 regulation of the key adaptor protein NCoR1 is critical for Î³-globin gene repression. Yu et al. (2018). Genes Dev	http://www.ncbi.nlm.nih.gov/pubmed/30463901
Physical Interactions	Caron-van Attikum-2019	0.000929368	WWP2 ubiquitylates RNA polymerase II for DNA-PK-dependent transcription arrest and repair at DNA breaks. Caron et al. (2019). Genes Dev	http://www.ncbi.nlm.nih.gov/pubmed/31048545
Physical Interactions	Sato-Conaway-2004	0.000929368	A set of consensus mammalian mediator subunits identified by multidimensional protein identification technology. Sato et al. (2004). Mol Cell	http://www.ncbi.nlm.nih.gov/pubmed/15175163
Physical Interactions	Hubel-Pichlmair-2019	0.000929368	A protein-interaction network of interferon-stimulated genes extends the innate immune system landscape. Hubel et al. (2019). Nat Immunol	http://www.ncbi.nlm.nih.gov/pubmed/30833792
Physical Interactions	Hussain-Aldaz-2018	0.000929368	Delineating WWOX Protein Interactome by Tandem Affinity Purification-Mass Spectrometry: Identification of Top Interactors and Key Metabolic Pathways Involved. Hussain et al. (2018). Front Oncol	http://www.ncbi.nlm.nih.gov/pubmed/30619736
Physical Interactions	Ahn-Lee-2008	0.000929368	The tumour suppressor PTEN mediates a negative regulation of the E3 ubiquitin-protein ligase Nedd4. Ahn et al. (2008). Biochem J	http://www.ncbi.nlm.nih.gov/pubmed/18307411
Physical Interactions	Yao-Stagljar-2017 A	0.000929368	A Global Analysis of the Receptor Tyrosine Kinase-Protein Phosphatase Interactome. Yao et al. (2017). Mol Cell	http://www.ncbi.nlm.nih.gov/pubmed/28065597
Physical Interactions	Oliviero-Cagney-2016	0.000929368	Dynamic Protein Interactions of the Polycomb Repressive Complex 2 during Differentiation of Pluripotent Cells. Oliviero et al. (2016). Mol Cell Proteomics	http://www.ncbi.nlm.nih.gov/pubmed/27634302
Physical Interactions	Bogachek-Weigel-2014	0.000929368	Sumoylation pathway is required to maintain the basal breast cancer subtype. Bogachek et al. (2014). Cancer Cell	http://www.ncbi.nlm.nih.gov/pubmed/24835590
Physical Interactions	Liu-Takahashi-2017	0.000929368	TTF-1/NKX2-1 binds to DDB1 and confers replication stress resistance to lung adenocarcinomas. Liu et al. (2017). Oncogene	http://www.ncbi.nlm.nih.gov/pubmed/28192407
Physical Interactions	Yu-Vidal-2011	0.000929368	Next-generation sequencing to generate interactome datasets. Yu et al. (2011). Nat Methods	http://www.ncbi.nlm.nih.gov/pubmed/21516116
Physical Interactions	Loch-Strickler-2012	0.000929368	A microarray of ubiquitylated proteins for profiling deubiquitylase activity reveals the critical roles of both chain and substrate. Loch et al. (2012). Biochim Biophys Acta	http://www.ncbi.nlm.nih.gov/pubmed/22626734
Physical Interactions	IREF-quickgo	0.000929368
Physical Interactions	IREF-virushost	0.000929368
Physical Interactions	Napolitano-Meroni-2011	0.000929368	Functional interactions between ubiquitin E2 enzymes and TRIM proteins. Napolitano et al. (2011). Biochem J	http://www.ncbi.nlm.nih.gov/pubmed/21143188
Physical Interactions	BerggÃ¥rd-James-2006	0.000929368	140 mouse brain proteins identified by Ca2+-calmodulin affinity chromatography and tandem mass spectrometry. BerggÃ¥rd et al. (2006). J Proteome Res	http://www.ncbi.nlm.nih.gov/pubmed/16512683
Physical Interactions	Nathan-Goldberg-2013	0.000929368	Why do cellular proteins linked to K63-polyubiquitin chains not associate with proteasomes? Nathan et al. (2013). EMBO J	http://www.ncbi.nlm.nih.gov/pubmed/23314748
Physical Interactions	Matsumoto-Nakayama-2005	0.000929368	Large-scale analysis of the human ubiquitin-related proteome. Matsumoto et al. (2005). Proteomics	http://www.ncbi.nlm.nih.gov/pubmed/16196087
Physical Interactions	Yao-Stagljar-2017 B	0.000929368	A Global Analysis of the Receptor Tyrosine Kinase-Protein Phosphatase Interactome. Yao et al. (2017). Mol Cell	http://www.ncbi.nlm.nih.gov/pubmed/28065597
Physical Interactions	Barreiro-Alonso-CerdÃ¡n-2018	0.000929368	Delineating the HMGB1 and HMGB2 interactome in prostate and ovary epithelial cells and its relationship with cancer. Barreiro-Alonso et al. (2018). Oncotarget	http://www.ncbi.nlm.nih.gov/pubmed/29721183
Physical Interactions	Kupka-Walczak-2016	0.000929368	SPATA2-Mediated Binding of CYLD to HOIP Enables CYLD Recruitment to Signaling Complexes. Kupka et al. (2016). Cell Rep	http://www.ncbi.nlm.nih.gov/pubmed/27545878
Physical Interactions	Tang-Wang-2019	0.000929368	The p300/YY1/miR-500a-5p/HDAC2 signalling axis regulates cell proliferation in human colorectal cancer. Tang et al. (2019). Nat Commun	http://www.ncbi.nlm.nih.gov/pubmed/30737378
Physical Interactions	Tomkins-Manzoni-2018	0.000929368	Comparative Protein Interaction Network Analysis Identifies Shared and Distinct Functions for the Human ROCO Proteins. Tomkins et al. (2018). Proteomics	http://www.ncbi.nlm.nih.gov/pubmed/29513927
Physical Interactions	Yamauchi-Maeda-2018	0.000929368	Genome-wide CRISPR-Cas9 Screen Identifies Leukemia-Specific Dependence on a Pre-mRNA Metabolic Pathway Regulated by DCPS. Yamauchi et al. (2018). Cancer Cell	http://www.ncbi.nlm.nih.gov/pubmed/29478914
Physical Interactions	Wu-Li-2007	0.000929368	Systematic identification of SH3 domain-mediated human protein-protein interactions by peptide array target screening. Wu et al. (2007). Proteomics	http://www.ncbi.nlm.nih.gov/pubmed/17474147
Physical Interactions	Butland-Hayden-2014	0.000929368	The palmitoyl acyltransferase HIP14 shares a high proportion of interactors with huntingtin: implications for a role in the pathogenesis of Huntington's disease. Butland et al. (2014). Hum Mol Genet	http://www.ncbi.nlm.nih.gov/pubmed/24705354
Physical Interactions	Bishof-Seyfried-2018	0.000929368	RNA-binding proteins with basic-acidic dipeptide (BAD) domains self-assemble and aggregate in Alzheimer's disease. Bishof et al. (2018). J Biol Chem	http://www.ncbi.nlm.nih.gov/pubmed/29802200
Physical Interactions	Koch-Hermeking-2007	0.000929368	Large-scale identification of c-MYC-associated proteins using a combined TAP/MudPIT approach. Koch et al. (2007). Cell Cycle	http://www.ncbi.nlm.nih.gov/pubmed/17314511
Physical Interactions	Wong-O'Bryan-2012	0.000929368	Intersectin (ITSN) family of scaffolds function as molecular hubs in protein interaction networks. Wong et al. (2012). PLoS One	http://www.ncbi.nlm.nih.gov/pubmed/22558309
Physical Interactions	Arbogast-Gros-2019	0.000929368	ATG5 is required for B cell polarization and presentation of particulate antigens. Arbogast et al. (2019). Autophagy	http://www.ncbi.nlm.nih.gov/pubmed/30196744
Physical Interactions	Benleulmi-Chaachoua-Jockers-2016 B	0.000929368	Protein interactome mining defines melatonin MT1 receptors as integral component of presynaptic protein complexes of neurons. Benleulmi-Chaachoua et al. (2016). J Pineal Res	http://www.ncbi.nlm.nih.gov/pubmed/26514267
Physical Interactions	Kneissl-Grummt-2003	0.000929368	Interaction and assembly of murine pre-replicative complex proteins in yeast and mouse cells. Kneissl et al. (2003). J Mol Biol	http://www.ncbi.nlm.nih.gov/pubmed/12614612
Physical Interactions	Zhao-Yang-2011	0.000929368	Interactome study suggests multiple cellular functions of hepatoma-derived growth factor (HDGF). Zhao et al. (2011). J Proteomics	http://www.ncbi.nlm.nih.gov/pubmed/21907836
Physical Interactions	Roewenstrunk-de la Luna-2019	0.000929368	A comprehensive proteomics-based interaction screen that links DYRK1A to RNF169 and to the DNA damage response. Roewenstrunk et al. (2019). Sci Rep	http://www.ncbi.nlm.nih.gov/pubmed/30979931
Physical Interactions	Yang-Chen-2010	0.000929368	Proteomic dissection of cell type-specific H2AX-interacting protein complex associated with hepatocellular carcinoma. Yang et al. (2010). J Proteome Res	http://www.ncbi.nlm.nih.gov/pubmed/20000738
Physical Interactions	Lu-Bohr-2017	0.000929368	Cell cycle-dependent phosphorylation regulates RECQL4 pathway choice and ubiquitination in DNA double-strand break repair. Lu et al. (2017). Nat Commun	http://www.ncbi.nlm.nih.gov/pubmed/29229926
Physical Interactions	Campos-Reinberg-2015	0.000929368	Analysis of the Histone H3.1 Interactome: A Suitable Chaperone for the Right Event. Campos et al. (2015). Mol Cell	http://www.ncbi.nlm.nih.gov/pubmed/26527279
Physical Interactions	Liu-Xu-2018	0.000929368	The Catalytically Inactive Mutation of the Ubiquitin-Conjugating Enzyme CDC34 Affects its Stability and Cell Proliferation. Liu et al. (2018). Protein J	http://www.ncbi.nlm.nih.gov/pubmed/29564676
Physical Interactions	Reinke-Keating-2010	0.000929368	Identification of bZIP interaction partners of viral proteins HBZ, MEQ, BZLF1, and K-bZIP using coiled-coil arrays. Reinke et al. (2010). Biochemistry	http://www.ncbi.nlm.nih.gov/pubmed/20102225
Physical Interactions	Cloutier-Coulombe-2013	0.000929368	A newly uncovered group of distantly related lysine methyltransferases preferentially interact with molecular chaperones to regulate their activity. Cloutier et al. (2013). PLoS Genet	http://www.ncbi.nlm.nih.gov/pubmed/23349634
Physical Interactions	Hanson-Clayton-2014	0.000929368	Identifying biological pathways that underlie primordial short stature using network analysis. Hanson et al. (2014). J Mol Endocrinol	http://www.ncbi.nlm.nih.gov/pubmed/24711643
Physical Interactions	Xu-Zetter-2016	0.000929368	Prohibitin 1 regulates tumor cell apoptosis via the interaction with X-linked inhibitor of apoptosis protein. Xu et al. (2016). J Mol Cell Biol	http://www.ncbi.nlm.nih.gov/pubmed/27025967
Physical Interactions	Yachie-Roth-2016	0.000929368	Pooled-matrix protein interaction screens using Barcode Fusion Genetics. Yachie et al. (2016). Mol Syst Biol	http://www.ncbi.nlm.nih.gov/pubmed/27107012
Physical Interactions	Leung-Miller-2017	0.000929368	ZMYM3 regulates BRCA1 localization at damaged chromatin to promote DNA repair. Leung et al. (2017). Genes Dev	http://www.ncbi.nlm.nih.gov/pubmed/28242625
Physical Interactions	Sala-Ampe-2017	0.000929368	Expanding the Interactome of TES by Exploiting TES Modules with Different Subcellular Localizations. Sala et al. (2017). J Proteome Res	http://www.ncbi.nlm.nih.gov/pubmed/28378594
Physical Interactions	Zanon-Pichler-2013	0.000929368	Profiling of Parkin-binding partners using tandem affinity purification. Zanon et al. (2013). PLoS One	http://www.ncbi.nlm.nih.gov/pubmed/24244333
Physical Interactions	Tiemann-Kani-2019	0.000929368	Loss of ER retention motif of AGR2 can impact mTORC signaling and promote cancer metastasis. Tiemann et al. (2019). Oncogene	http://www.ncbi.nlm.nih.gov/pubmed/30575818
Physical Interactions	Varjosalo-Gstaiger-2013 A	0.000929368	The protein interaction landscape of the human CMGC kinase group. Varjosalo et al. (2013). Cell Rep	http://www.ncbi.nlm.nih.gov/pubmed/23602568
Physical Interactions	Ramachandran-LaBaer-2004	0.000929368	Self-assembling protein microarrays. Ramachandran et al. (2004). Science	http://www.ncbi.nlm.nih.gov/pubmed/15232106
Physical Interactions	Yeung-Dougan-2019	0.000929368	A Genome-Wide Knockout Screen in Human Macrophages Identified Host Factors Modulating <i>Salmonella</i> Infection. Yeung et al. (2019). mBio	http://www.ncbi.nlm.nih.gov/pubmed/31594818
Physical Interactions	Roy-Parent-2013	0.000929368	Novel, gel-free proteomics approach identifies RNF5 and JAMP as modulators of GPCR stability. Roy et al. (2013). Mol Endocrinol	http://www.ncbi.nlm.nih.gov/pubmed/23798571
Physical Interactions	Zhang-Wheeler-2014	0.000929368	Progesterone receptor membrane component 1 is a functional part of the glucagon-like peptide-1 (GLP-1) receptor complex in pancreatic Î² cells. Zhang et al. (2014). Mol Cell Proteomics	http://www.ncbi.nlm.nih.gov/pubmed/25044020
Physical Interactions	Markson-Sanderson-2009	0.000929368	Analysis of the human E2 ubiquitin conjugating enzyme protein interaction network. Markson et al. (2009). Genome Res	http://www.ncbi.nlm.nih.gov/pubmed/19549727
Physical Interactions	Beyer-Boldt-2018	0.000929368	CRISPR/Cas9-mediated Genomic Editing of Cluap1/IFT38 Reveals a New Role in Actin Arrangement. Beyer et al. (2018). Mol Cell Proteomics	http://www.ncbi.nlm.nih.gov/pubmed/29615496
Physical Interactions	Kim-Major-2015	0.000929368	Substrate trapping proteomics reveals targets of the Î²TrCP2/FBXW11 ubiquitin ligase. Kim et al. (2015). Mol Cell Biol	http://www.ncbi.nlm.nih.gov/pubmed/25332235
Physical Interactions	Savidis-Brass-2016	0.000929368	Identification of Zika Virus and Dengue Virus Dependency Factors using Functional Genomics. Savidis et al. (2016). Cell Rep	http://www.ncbi.nlm.nih.gov/pubmed/27342126
Physical Interactions	Iradi-Borchelt-2018	0.000929368	Characterization of gene regulation and protein interaction networks for Matrin 3 encoding mutations linked to amyotrophic lateral sclerosis and myopathy. Iradi et al. (2018). Sci Rep	http://www.ncbi.nlm.nih.gov/pubmed/29511296
Physical Interactions	Fogeron-Lange-2013	0.000929368	LGALS3BP regulates centriole biogenesis and centrosome hypertrophy in cancer cells. Fogeron et al. (2013). Nat Commun	http://www.ncbi.nlm.nih.gov/pubmed/23443559
Physical Interactions	Gupta-Pelletier-2015	0.000929368	A Dynamic Protein Interaction Landscape of the Human Centrosome-Cilium Interface. Gupta et al. (2015). Cell	http://www.ncbi.nlm.nih.gov/pubmed/26638075
Physical Interactions	Choi-Busino-2018	0.000929368	PTPN14 regulates Roquin2 stability by tyrosine dephosphorylation. Choi et al. (2018). Cell Cycle	http://www.ncbi.nlm.nih.gov/pubmed/30209976
Physical Interactions	Varjosalo-Superti-Furga-2013	0.000929368	Interlaboratory reproducibility of large-scale human protein-complex analysis by standardized AP-MS. Varjosalo et al. (2013). Nat Methods	http://www.ncbi.nlm.nih.gov/pubmed/23455922
Physical Interactions	IREF-intact	0.000929368
Physical Interactions	Lum-Cristea-2018	0.000929368	Interactome and Proteome Dynamics Uncover Immune Modulatory Associations of the Pathogen Sensing Factor cGAS. Lum et al. (2018). Cell Syst	http://www.ncbi.nlm.nih.gov/pubmed/30471916
Physical Interactions	Cai-Conaway-2007	0.000929368	YY1 functions with INO80 to activate transcription. Cai et al. (2007). Nat Struct Mol Biol	http://www.ncbi.nlm.nih.gov/pubmed/17721549
Physical Interactions	Li-Lu-2018	0.000929368	Heterozygous deletion of chromosome 17p renders prostate cancer vulnerable to inhibition of RNA polymerase II. Li et al. (2018). Nat Commun	http://www.ncbi.nlm.nih.gov/pubmed/30349055
Physical Interactions	IREF-corum	0.000929368
Physical Interactions	Perez-Perri-Espinosa-2016	0.000929368	The TIP60 Complex Is a Conserved Coactivator of HIF1A. Perez-Perri et al. (2016). Cell Rep	http://www.ncbi.nlm.nih.gov/pubmed/27320910
Physical Interactions	Guderian-Grimmler-2011	0.000929368	RioK1, a new interactor of protein arginine methyltransferase 5 (PRMT5), competes with pICln for binding and modulates PRMT5 complex composition and substrate specificity. Guderian et al. (2011). J Biol Chem	http://www.ncbi.nlm.nih.gov/pubmed/21081503
Physical Interactions	Zhong-Vidal-2016	0.000929368	An inter-species protein-protein interaction network across vast evolutionary distance. Zhong et al. (2016). Mol Syst Biol	http://www.ncbi.nlm.nih.gov/pubmed/27107014
Physical Interactions	Hoffmeister-LÃ¤ngst-2017	0.000929368	CHD3 and CHD4 form distinct NuRD complexes with different yet overlapping functionality. Hoffmeister et al. (2017). Nucleic Acids Res	http://www.ncbi.nlm.nih.gov/pubmed/28977666
Physical Interactions	Lau-Ronai-2012	0.000929368	PKCÎµ promotes oncogenic functions of ATF2 in the nucleus while blocking its apoptotic function at mitochondria. Lau et al. (2012). Cell	http://www.ncbi.nlm.nih.gov/pubmed/22304920
Physical Interactions	Richter-Chrzanowska-Lightowlers-2010	0.000929368	A functional peptidyl-tRNA hydrolase, ICT1, has been recruited into the human mitochondrial ribosome. Richter et al. (2010). EMBO J	http://www.ncbi.nlm.nih.gov/pubmed/20186120
Physical Interactions	KÄ±rlÄ±-GÃ¶rlich-2015	0.000929368	A deep proteomics perspective on CRM1-mediated nuclear export and nucleocytoplasmic partitioning. KÄ±rlÄ± et al. (2015). Elife	http://www.ncbi.nlm.nih.gov/pubmed/26673895
Physical Interactions	Yang-Wang-2018	0.000929368	E3 Ligase Trim21 Ubiquitylates and Stabilizes Keratin 17 to Induce STAT3 Activation in Psoriasis. Yang et al. (2018). J Invest Dermatol	http://www.ncbi.nlm.nih.gov/pubmed/29859926
Physical Interactions	Foster-Marshall-2013	0.000929368	Proteomic analysis of the NOS2 interactome in human airway epithelial cells. Foster et al. (2013). Nitric Oxide	http://www.ncbi.nlm.nih.gov/pubmed/23438482
Physical Interactions	Conte-Perez-Oliva-2018	0.000929368	USP45 and Spindly are part of the same complex implicated in cell migration. Conte et al. (2018). Sci Rep	http://www.ncbi.nlm.nih.gov/pubmed/30258100
Physical Interactions	WeishÃ¤upl-Schmidt-2019	0.000929368	Physiological and pathophysiological characteristics of ataxin-3 isoforms. WeishÃ¤upl et al. (2019). J Biol Chem	http://www.ncbi.nlm.nih.gov/pubmed/30455355
Physical Interactions	Woods-Monteiro-2012 B	0.000929368	Charting the landscape of tandem BRCT domain-mediated protein interactions. Woods et al. (2012). Sci Signal	http://www.ncbi.nlm.nih.gov/pubmed/22990118
Physical Interactions	Kristensen-Foster-2012	0.000929368	A high-throughput approach for measuring temporal changes in the interactome. Kristensen et al. (2012). Nat Methods	http://www.ncbi.nlm.nih.gov/pubmed/22863883
Physical Interactions	HÃ¼ttenhain-Krogan-2019	0.000929368	ARIH2 Is a Vif-Dependent Regulator of CUL5-Mediated APOBEC3G Degradation in HIV Infection. HÃ¼ttenhain et al. (2019). Cell Host Microbe	http://www.ncbi.nlm.nih.gov/pubmed/31253590
Physical Interactions	Yue-Liu-2018	0.000929368	VIRMA mediates preferential m<sup>6</sup>A mRNA methylation in 3'UTR and near stop codon and associates with alternative polyadenylation. Yue et al. (2018). Cell Discov	http://www.ncbi.nlm.nih.gov/pubmed/29507755
Physical Interactions	Ouyang-Gill-2009	0.000929368	Direct binding of CoREST1 to SUMO-2/3 contributes to gene-specific repression by the LSD1/CoREST1/HDAC complex. Ouyang et al. (2009). Mol Cell	http://www.ncbi.nlm.nih.gov/pubmed/19394292
Physical Interactions	Enzo-Dupont-2015	0.000929368	Aerobic glycolysis tunes YAP/TAZ transcriptional activity. Enzo et al. (2015). EMBO J	http://www.ncbi.nlm.nih.gov/pubmed/25796446
Physical Interactions	Hein-Mann-2015	0.000929368	A human interactome in three quantitative dimensions organized by stoichiometries and abundances. Hein et al. (2015). Cell	http://www.ncbi.nlm.nih.gov/pubmed/26496610
Physical Interactions	Wang-Xu-2015	0.000929368	Interaction of amyotrophic lateral sclerosis/frontotemporal lobar degeneration-associated fused-in-sarcoma with proteins involved in metabolic and protein degradation pathways. Wang et al. (2015). Neurobiol Aging	http://www.ncbi.nlm.nih.gov/pubmed/25192599
Physical Interactions	Fang-Lin-2011	0.000929368	Landscape of the SOX2 protein-protein interactome. Fang et al. (2011). Proteomics	http://www.ncbi.nlm.nih.gov/pubmed/21280222
Physical Interactions	Botham-Schimmer-2019	0.000929368	Global Interactome Mapping of Mitochondrial Intermembrane Space Proteases Identifies a Novel Function for HTRA2. Botham et al. (2019). Proteomics	http://www.ncbi.nlm.nih.gov/pubmed/31617661
Physical Interactions	Carmon-Liu-2014	0.000929368	RSPO-LGR4 functions via IQGAP1 to potentiate Wnt signaling. Carmon et al. (2014). Proc Natl Acad Sci U S A	http://www.ncbi.nlm.nih.gov/pubmed/24639526
Physical Interactions	Meek-Piwnica-Worms-2004	0.000929368	Comprehensive proteomic analysis of interphase and mitotic 14-3-3-binding proteins. Meek et al. (2004). J Biol Chem	http://www.ncbi.nlm.nih.gov/pubmed/15161933
Physical Interactions	Panigrahi-Pati-2012	0.000929368	A cohesin-RAD21 interactome. Panigrahi et al. (2012). Biochem J	http://www.ncbi.nlm.nih.gov/pubmed/22145905
Physical Interactions	Muller-Demeret-2012	0.000929368	Large scale genotype comparison of human papillomavirus E2-host interaction networks provides new insights for e2 molecular functions. Muller et al. (2012). PLoS Pathog	http://www.ncbi.nlm.nih.gov/pubmed/22761572
Physical Interactions	de Hoog-Mann-2004	0.000929368	RNA and RNA binding proteins participate in early stages of cell spreading through spreading initiation centers. de Hoog et al. (2004). Cell	http://www.ncbi.nlm.nih.gov/pubmed/15163412
Physical Interactions	Dabbaghizadeh-Tanguay-2018	0.000929368	Identification of proteins interacting with the mitochondrial small heat shock protein Hsp22 of Drosophila melanogaster: Implication in mitochondrial homeostasis. Dabbaghizadeh et al. (2018). PLoS One	http://www.ncbi.nlm.nih.gov/pubmed/29509794
Physical Interactions	Sowa-Harper-2009	0.000929368	Defining the human deubiquitinating enzyme interaction landscape. Sowa et al. (2009). Cell	http://www.ncbi.nlm.nih.gov/pubmed/19615732
Physical Interactions	Shami Shah-Baskin-2019	0.000929368	PLEKHA4/kramer Attenuates Dishevelled Ubiquitination to Modulate Wnt and Planar Cell Polarity Signaling. Shami Shah et al. (2019). Cell Rep	http://www.ncbi.nlm.nih.gov/pubmed/31091453
Physical Interactions	Brajenovic-Drewes-2004	0.000929368	Comprehensive proteomic analysis of human Par protein complexes reveals an interconnected protein network. Brajenovic et al. (2004). J Biol Chem	http://www.ncbi.nlm.nih.gov/pubmed/14676191
Physical Interactions	Wang-Liu-2019	0.000929368	POH1 contributes to hyperactivation of TGF-Î² signaling and facilitates hepatocellular carcinoma metastasis through deubiquitinating TGF-Î² receptors and caveolin-1. Wang et al. (2019). EBioMedicine	http://www.ncbi.nlm.nih.gov/pubmed/30745168
Physical Interactions	Huber-Hoelz-2017	0.000929368	Histone-binding of DPF2 mediates its repressive role in myeloid differentiation. Huber et al. (2017). Proc Natl Acad Sci U S A	http://www.ncbi.nlm.nih.gov/pubmed/28533407
Physical Interactions	Herr-Helleday-2015	0.000929368	A genome-wide IR-induced RAD51 foci RNAi screen identifies CDC73 involved in chromatin remodeling for DNA repair. Herr et al. (2015). Cell Discov	http://www.ncbi.nlm.nih.gov/pubmed/27462432
Physical Interactions	Hauri-Beisel-2016	0.000929368	A High-Density Map for Navigating the Human Polycomb Complexome. Hauri et al. (2016). Cell Rep	http://www.ncbi.nlm.nih.gov/pubmed/27705803
Physical Interactions	Alexander-Wang-2018	0.000929368	Ubiquilin 2 modulates ALS/FTD-linked FUS-RNA complex dynamics and stress granule formation. Alexander et al. (2018). Proc Natl Acad Sci U S A	http://www.ncbi.nlm.nih.gov/pubmed/30442662
Physical Interactions	Goehler-Wanker-2004	0.000929368	A protein interaction network links GIT1, an enhancer of huntingtin aggregation, to Huntington's disease. Goehler et al. (2004). Mol Cell	http://www.ncbi.nlm.nih.gov/pubmed/15383276
Physical Interactions	Dittmer-Misteli-2014	0.000929368	Systematic identification of pathological lamin A interactors. Dittmer et al. (2014). Mol Biol Cell	http://www.ncbi.nlm.nih.gov/pubmed/24623722
Physical Interactions	Zhang-Vermeulen-2017	0.000929368	An Interaction Landscape of Ubiquitin Signaling. Zhang et al. (2017). Mol Cell	http://www.ncbi.nlm.nih.gov/pubmed/28190767
Physical Interactions	So-Colwill-2015	0.000929368	Integrative analysis of kinase networks in TRAIL-induced apoptosis provides a source of potential targets for combination therapy. So et al. (2015). Sci Signal	http://www.ncbi.nlm.nih.gov/pubmed/25852190
Physical Interactions	Kumar-Maddika-2017	0.000929368	A Human Tyrosine Phosphatase Interactome Mapped by Proteomic Profiling. Kumar et al. (2017). J Proteome Res	http://www.ncbi.nlm.nih.gov/pubmed/28675297
Physical Interactions	Malovannaya-Qin-2010	0.000929368	Streamlined analysis schema for high-throughput identification of endogenous protein complexes. Malovannaya et al. (2010). Proc Natl Acad Sci U S A	http://www.ncbi.nlm.nih.gov/pubmed/20133760
Physical Interactions	Tong-Moran-2014	0.000929368	Proteomic analysis of the epidermal growth factor receptor (EGFR) interactome and post-translational modifications associated with receptor endocytosis in response to EGF and stress. Tong et al. (2014). Mol Cell Proteomics	http://www.ncbi.nlm.nih.gov/pubmed/24797263
Physical Interactions	Chi-Reed-2018	0.000929368	Interactome analyses revealed that the U1 snRNP machinery overlaps extensively with the RNAP II machinery and contains multiple ALS/SMA-causative proteins. Chi et al. (2018). Sci Rep	http://www.ncbi.nlm.nih.gov/pubmed/29884807
Physical Interactions	Andresen-Flores-Morales-2014	0.000929368	Protein interaction screening for the ankyrin repeats and suppressor of cytokine signaling (SOCS) box (ASB) family identify Asb11 as a novel endoplasmic reticulum resident ubiquitin ligase. Andresen et al. (2014). J Biol Chem	http://www.ncbi.nlm.nih.gov/pubmed/24337577
Physical Interactions	IREF-bind-translation	0.000929368
Physical Interactions	Gao-Vaziri-2016	0.000929368	A neomorphic cancer cell-specific role of MAGE-A4 in trans-lesion synthesis. Gao et al. (2016). Nat Commun	http://www.ncbi.nlm.nih.gov/pubmed/27377895
Physical Interactions	Bantscheff-Drewes-2011	0.000929368	Chemoproteomics profiling of HDAC inhibitors reveals selective targeting of HDAC complexes. Bantscheff et al. (2011). Nat Biotechnol	http://www.ncbi.nlm.nih.gov/pubmed/21258344
Physical Interactions	Singh-Moore-2012	0.000929368	The cellular EJC interactome reveals higher-order mRNP structure and an EJC-SR protein nexus. Singh et al. (2012). Cell	http://www.ncbi.nlm.nih.gov/pubmed/23084401
Physical Interactions	Arroyo-Aloy-2014	0.000929368	Charting the molecular links between driver and susceptibility genes in colorectal cancer. Arroyo et al. (2014). Biochem Biophys Res Commun	http://www.ncbi.nlm.nih.gov/pubmed/24412244
Physical Interactions	Jozwik-Carroll-2016	0.000929368	FOXA1 Directs H3K4 Monomethylation at Enhancers via Recruitment of the Methyltransferase MLL3. Jozwik et al. (2016). Cell Rep	http://www.ncbi.nlm.nih.gov/pubmed/27926873
Physical Interactions	Pichlmair-Superti-Furga-2011	0.000929368	IFIT1 is an antiviral protein that recognizes 5'-triphosphate RNA. Pichlmair et al. (2011). Nat Immunol	http://www.ncbi.nlm.nih.gov/pubmed/21642987
Physical Interactions	Byron-Humphries-2012	0.000929368	Proteomic analysis of Î±4Î²1 integrin adhesion complexes reveals Î±-subunit-dependent protein recruitment. Byron et al. (2012). Proteomics	http://www.ncbi.nlm.nih.gov/pubmed/22623428
Physical Interactions	Rolland-Vidal-2014	0.000929368	A proteome-scale map of the human interactome network. Rolland et al. (2014). Cell	http://www.ncbi.nlm.nih.gov/pubmed/25416956
Physical Interactions	Liu-Sun-2019	0.000929368	CCT3 acts upstream of YAP and TFCP2 as a potential target and tumour biomarker in liver cancer. Liu et al. (2019). Cell Death Dis	http://www.ncbi.nlm.nih.gov/pubmed/31501420
Physical Interactions	Pech-Settleman-2019	0.000929368	Systematic identification of cancer cell vulnerabilities to natural killer cell-mediated immune surveillance. Pech et al. (2019). Elife	http://www.ncbi.nlm.nih.gov/pubmed/31452512
Physical Interactions	Mak-Moffat-2010	0.000929368	A lentiviral functional proteomics approach identifies chromatin remodeling complexes important for the induction of pluripotency. Mak et al. (2010). Mol Cell Proteomics	http://www.ncbi.nlm.nih.gov/pubmed/20305087
Physical Interactions	Liu-Wang-2012	0.000929368	Proteomic identification of common SCF ubiquitin ligase FBXO6-interacting glycoproteins in three kinds of cells. Liu et al. (2012). J Proteome Res	http://www.ncbi.nlm.nih.gov/pubmed/22268729
Physical Interactions	Weimann-Stelzl-2013 A	0.000929368	A Y2H-seq approach defines the human protein methyltransferase interactome. Weimann et al. (2013). Nat Methods	http://www.ncbi.nlm.nih.gov/pubmed/23455924
Physical Interactions	IREF-intcomplex	0.000929368
Physical Interactions	IREF-mppi	0.000929368
Physical Interactions	Jin-Pawson-2004	0.000929368	Proteomic, functional, and domain-based analysis of in vivo 14-3-3 binding proteins involved in cytoskeletal regulation and cellular organization. Jin et al. (2004). Curr Biol	http://www.ncbi.nlm.nih.gov/pubmed/15324660
Physical Interactions	Johnson-Kerner-Wichterle-2015	0.000929368	Kelch Domain of Gigaxonin Interacts with Intermediate Filament Proteins Affected in Giant Axonal Neuropathy. Johnson-Kerner et al. (2015). PLoS One	http://www.ncbi.nlm.nih.gov/pubmed/26460568
Physical Interactions	Malty-Babu-2017	0.000929368	A Map of Human Mitochondrial Protein Interactions Linked to Neurodegeneration Reveals New Mechanisms of Redox Homeostasis and NF-ÎºB Signaling. Malty et al. (2017). Cell Syst	http://www.ncbi.nlm.nih.gov/pubmed/29128334
Physical Interactions	McFarland-Nussbaum-2008	0.000929368	Proteomics analysis identifies phosphorylation-dependent alpha-synuclein protein interactions. McFarland et al. (2008). Mol Cell Proteomics	http://www.ncbi.nlm.nih.gov/pubmed/18614564
Physical Interactions	Li-Fu-2017	0.000929368	The OncoPPi network of cancer-focused protein-protein interactions to inform biological insights and therapeutic strategies. Li et al. (2017). Nat Commun	http://www.ncbi.nlm.nih.gov/pubmed/28205554
Physical Interactions	Giannone-Liu-2010	0.000929368	The protein network surrounding the human telomere repeat binding factors TRF1, TRF2, and POT1. Giannone et al. (2010). PLoS One	http://www.ncbi.nlm.nih.gov/pubmed/20811636
Physical Interactions	Goudreault-Gingras-2009	0.000929368	A PP2A phosphatase high density interaction network identifies a novel striatin-interacting phosphatase and kinase complex linked to the cerebral cavernous malformation 3 (CCM3) protein. Goudreault et al. (2009). Mol Cell Proteomics	http://www.ncbi.nlm.nih.gov/pubmed/18782753
Physical Interactions	Chen-Ge-2013 B	0.000929368	Bcl2-associated athanogene 3 interactome analysis reveals a new role in modulating proteasome activity. Chen et al. (2013). Mol Cell Proteomics	http://www.ncbi.nlm.nih.gov/pubmed/23824909
Physical Interactions	Ertych-Bastians-2016	0.000929368	CHK2-BRCA1 tumor-suppressor axis restrains oncogenic Aurora-A kinase to ensure proper mitotic microtubule assembly. Ertych et al. (2016). Proc Natl Acad Sci U S A	http://www.ncbi.nlm.nih.gov/pubmed/26831064
Physical Interactions	MalinovÃ¡-Verheggen-2017	0.000929368	Assembly of the U5 snRNP component PRPF8 is controlled by the HSP90/R2TP chaperones. MalinovÃ¡ et al. (2017). J Cell Biol	http://www.ncbi.nlm.nih.gov/pubmed/28515276
Physical Interactions	Hutchins-Peters-2010	0.000929368	Systematic analysis of human protein complexes identifies chromosome segregation proteins. Hutchins et al. (2010). Science	http://www.ncbi.nlm.nih.gov/pubmed/20360068
Physical Interactions	Elliott-Gyrd-Hansen-2016	0.000929368	SPATA2 Links CYLD to LUBAC, Activates CYLD, and Controls LUBAC Signaling. Elliott et al. (2016). Mol Cell	http://www.ncbi.nlm.nih.gov/pubmed/27591049
Physical Interactions	Scott-Guy-2017	0.000929368	Blocking an N-terminal acetylation-dependent protein interaction inhibits an E3 ligase. Scott et al. (2017). Nat Chem Biol	http://www.ncbi.nlm.nih.gov/pubmed/28581483
Physical Interactions	IREF-mbinfo	0.000929368
Physical Interactions	Watanabe-Fujita-2018	0.000929368	GRWD1 regulates ribosomal protein L23 levels via the ubiquitin-proteasome system. Watanabe et al. (2018). J Cell Sci	http://www.ncbi.nlm.nih.gov/pubmed/29991511
Physical Interactions	Benzinger-Hermeking-2005	0.000929368	Targeted proteomic analysis of 14-3-3 sigma, a p53 effector commonly silenced in cancer. Benzinger et al. (2005). Mol Cell Proteomics	http://www.ncbi.nlm.nih.gov/pubmed/15778465
Physical Interactions	Bouwmeester-Superti-Furga-2004	0.000929368	A physical and functional map of the human TNF-alpha/NF-kappa B signal transduction pathway. Bouwmeester et al. (2004). Nat Cell Biol	http://www.ncbi.nlm.nih.gov/pubmed/14743216
Physical Interactions	Gallardo-Vara-Bernabeu-2019	0.000929368	Endoglin Protein Interactome Profiling Identifies TRIM21 and Galectin-3 as New Binding Partners. Gallardo-Vara et al. (2019). Cells	http://www.ncbi.nlm.nih.gov/pubmed/31540324
Physical Interactions	Giurato-Tarallo-2018	0.000929368	Quantitative mapping of RNA-mediated nuclear estrogen receptor Î² interactome in human breast cancer cells. Giurato et al. (2018). Sci Data	http://www.ncbi.nlm.nih.gov/pubmed/29509190
Physical Interactions	Lee-Choi-2016	0.000929368	Interactomic analysis of REST/NRSF and implications of its functional links with the transcription suppressor TRIM28 during neuronal differentiation. Lee et al. (2016). Sci Rep	http://www.ncbi.nlm.nih.gov/pubmed/27976729
Physical Interactions	Coyaud-Raught-2015	0.000929368	BioID-based Identification of Skp Cullin F-box (SCF)Î²-TrCP1/2 E3 Ligase Substrates. Coyaud et al. (2015). Mol Cell Proteomics	http://www.ncbi.nlm.nih.gov/pubmed/25900982
Physical Interactions	McCracken-Blencowe-2005	0.000929368	Proteomic analysis of SRm160-containing complexes reveals a conserved association with cohesin. McCracken et al. (2005). J Biol Chem	http://www.ncbi.nlm.nih.gov/pubmed/16159877
Physical Interactions	Hu-Yin-2019	0.000929368	Poly(ADP-ribosyl)ation of BRD7 by PARP1 confers resistance to DNA-damaging chemotherapeutic agents. Hu et al. (2019). EMBO Rep	http://www.ncbi.nlm.nih.gov/pubmed/30940648
Predicted	I2D-Chen-Pawson-2009-PiwiScreen-Mouse2Human	0.000929368	Mouse Piwi interactome identifies binding mechanism of Tdrkh Tudor domain to arginine methylated Miwi. Chen et al. (2009). Proc Natl Acad Sci U S A	http://www.ncbi.nlm.nih.gov/pubmed/19918066
Predicted	I2D-Formstecher-Daviet-2005-Head-Fly2Human	0.000929368	Protein interaction mapping: a Drosophila case study. Formstecher et al. (2005). Genome Res	http://www.ncbi.nlm.nih.gov/pubmed/15710747
Predicted	I2D-MINT-Worm2Human	0.000929368	MINT: a Molecular INTeraction database. Zanzoni et al. (2002). FEBS Lett	http://www.ncbi.nlm.nih.gov/pubmed/11911893
Predicted	I2D-Li-Vidal-2004-CORE-2-Worm2Human	0.000929368	A map of the interactome network of the metazoan C. elegans. Li et al. (2004). Science	http://www.ncbi.nlm.nih.gov/pubmed/14704431
Predicted	I2D-Wang-Orkin-2006-EScmplx-Mouse2Human	0.000929368	A protein interaction network for pluripotency of embryonic stem cells. Wang et al. (2006). Nature	http://www.ncbi.nlm.nih.gov/pubmed/17093407
Predicted	I2D-Tarassov-PCA-Yeast2Human	0.000929368	An in vivo map of the yeast protein interactome. Tarassov et al. (2008). Science	http://www.ncbi.nlm.nih.gov/pubmed/18467557
Predicted	I2D-Li-Vidal-2004-non-core-Worm2Human	0.000929368	A map of the interactome network of the metazoan C. elegans. Li et al. (2004). Science	http://www.ncbi.nlm.nih.gov/pubmed/14704431
Predicted	I2D-MIPS-Yeast2Human	0.000929368	MPact: the MIPS protein interaction resource on yeast. GÃ¼ldener et al. (2006). Nucleic Acids Res	http://www.ncbi.nlm.nih.gov/pubmed/16381906
Predicted	I2D-Wang-Orkin-2006-EScmplxlow-Mouse2Human	0.000929368	A protein interaction network for pluripotency of embryonic stem cells. Wang et al. (2006). Nature	http://www.ncbi.nlm.nih.gov/pubmed/17093407
Predicted	I2D-Wang-Orkin-2006-EScmplxIP-Mouse2Human	0.000929368	A protein interaction network for pluripotency of embryonic stem cells. Wang et al. (2006). Nature	http://www.ncbi.nlm.nih.gov/pubmed/17093407
Predicted	I2D-Li-Vidal-2004-CE-DATA-Worm2Human	0.000929368	A map of the interactome network of the metazoan C. elegans. Li et al. (2004). Science	http://www.ncbi.nlm.nih.gov/pubmed/14704431
Predicted	I2D-BioGRID-Rat2Human	0.000929368	BioGRID: a general repository for interaction datasets. Stark et al. (2006). Nucleic Acids Res	http://www.ncbi.nlm.nih.gov/pubmed/16381927
Predicted	I2D-BIND-Rat2Human	0.000929368	BIND--a data specification for storing and describing biomolecular interactions, molecular complexes and pathways. Bader et al. (2000). Bioinformatics	http://www.ncbi.nlm.nih.gov/pubmed/10871269
Predicted	I2D-Tewari-Vidal-2004-TGFb-Worm2Human	0.000929368	Systematic interactome mapping and genetic perturbation analysis of a C. elegans TGF-beta signaling network. Tewari et al. (2004). Mol Cell	http://www.ncbi.nlm.nih.gov/pubmed/14992718
Predicted	I2D-Ptacek-Snyder-2005-Yeast2Human	0.000929368	Global analysis of protein phosphorylation in yeast. Ptacek et al. (2005). Nature	http://www.ncbi.nlm.nih.gov/pubmed/16319894
Predicted	I2D-Manual-Mouse2Human	0.000929368
Predicted	I2D-MINT-Fly2Human	0.000929368	MINT: a Molecular INTeraction database. Zanzoni et al. (2002). FEBS Lett	http://www.ncbi.nlm.nih.gov/pubmed/11911893
Predicted	I2D-BioGRID-Worm2Human	0.000929368	BioGRID: a general repository for interaction datasets. Stark et al. (2006). Nucleic Acids Res	http://www.ncbi.nlm.nih.gov/pubmed/16381927
Predicted	I2D-IntAct-Rat2Human	0.000929368	The IntAct molecular interaction database in 2010. Aranda et al. (2010). Nucleic Acids Res	http://www.ncbi.nlm.nih.gov/pubmed/19850723
Predicted	I2D-Li-Vidal-2004-interolog-Worm2Human	0.000929368	A map of the interactome network of the metazoan C. elegans. Li et al. (2004). Science	http://www.ncbi.nlm.nih.gov/pubmed/14704431
Predicted	I2D-BioGRID-Mouse2Human	0.000929368	BioGRID: a general repository for interaction datasets. Stark et al. (2006). Nucleic Acids Res	http://www.ncbi.nlm.nih.gov/pubmed/16381927
Predicted	I2D-IntAct-Fly2Human	0.000929368	The IntAct molecular interaction database in 2010. Aranda et al. (2010). Nucleic Acids Res	http://www.ncbi.nlm.nih.gov/pubmed/19850723
Predicted	I2D-Li-Vidal-2004-CORE-1-Worm2Human	0.000929368	A map of the interactome network of the metazoan C. elegans. Li et al. (2004). Science	http://www.ncbi.nlm.nih.gov/pubmed/14704431
Predicted	I2D-Stanyon-Finley-2004-CellCycle-Fly2Human	0.000929368	A Drosophila protein-interaction map centered on cell-cycle regulators. Stanyon et al. (2004). Genome Biol	http://www.ncbi.nlm.nih.gov/pubmed/15575970
Predicted	I2D-IntAct-Mouse2Human	0.000929368	The IntAct molecular interaction database in 2010. Aranda et al. (2010). Nucleic Acids Res	http://www.ncbi.nlm.nih.gov/pubmed/19850723
Predicted	I2D-BIND-Worm2Human	0.000929368	BIND--a data specification for storing and describing biomolecular interactions, molecular complexes and pathways. Bader et al. (2000). Bioinformatics	http://www.ncbi.nlm.nih.gov/pubmed/10871269
Predicted	I2D-IntAct-Worm2Human	0.000929368	The IntAct molecular interaction database in 2010. Aranda et al. (2010). Nucleic Acids Res	http://www.ncbi.nlm.nih.gov/pubmed/19850723
Predicted	I2D-IntAct-Yeast2Human	0.000929368	The IntAct molecular interaction database in 2010. Aranda et al. (2010). Nucleic Acids Res	http://www.ncbi.nlm.nih.gov/pubmed/19850723
Predicted	I2D-Yu-Vidal-2008-GoldStd-Yeast2Human	0.000929368	High-quality binary protein interaction map of the yeast interactome network. Yu et al. (2008). Science	http://www.ncbi.nlm.nih.gov/pubmed/18719252
Predicted	I2D-BIND-Fly2Human	0.000929368	BIND--a data specification for storing and describing biomolecular interactions, molecular complexes and pathways. Bader et al. (2000). Bioinformatics	http://www.ncbi.nlm.nih.gov/pubmed/10871269
Predicted	I2D-Giot-Rothbert-2003-Low-Fly2Human	0.000929368	A protein interaction map of Drosophila melanogaster. Giot et al. (2003). Science	http://www.ncbi.nlm.nih.gov/pubmed/14605208
Predicted	I2D-BioGRID-Fly2Human	0.000929368	BioGRID: a general repository for interaction datasets. Stark et al. (2006). Nucleic Acids Res	http://www.ncbi.nlm.nih.gov/pubmed/16381927
Predicted	Stuart-Kim-2003	0.000929368	A gene-coexpression network for global discovery of conserved genetic modules. Stuart et al. (2003). Science	http://www.ncbi.nlm.nih.gov/pubmed/12934013
Predicted	I2D-MGI-Mouse2Human	0.000929368	Ontological visualization of protein-protein interactions. Drabkin et al. (2005). BMC Bioinformatics	http://www.ncbi.nlm.nih.gov/pubmed/15707487
Predicted	I2D-Krogan-Greenblatt-2006-NonCore-Yeast2Human	0.000929368	Global landscape of protein complexes in the yeast Saccharomyces cerevisiae. Krogan et al. (2006). Nature	http://www.ncbi.nlm.nih.gov/pubmed/16554755
Predicted	I2D-Li-Vidal-2004-literature-Worm2Human	0.000929368	A map of the interactome network of the metazoan C. elegans. Li et al. (2004). Science	http://www.ncbi.nlm.nih.gov/pubmed/14704431
Predicted	Wu-Stein-2010	0.000929368	A human functional protein interaction network and its application to cancer data analysis. Wu et al. (2010). Genome Biol	http://www.ncbi.nlm.nih.gov/pubmed/20482850
Predicted	I2D-BIND-Mouse2Human	0.000929368	BIND--a data specification for storing and describing biomolecular interactions, molecular complexes and pathways. Bader et al. (2000). Bioinformatics	http://www.ncbi.nlm.nih.gov/pubmed/10871269
Predicted	I2D-BioGRID-Yeast2Human	0.000929368	BioGRID: a general repository for interaction datasets. Stark et al. (2006). Nucleic Acids Res	http://www.ncbi.nlm.nih.gov/pubmed/16381927
Predicted	I2D-Krogan-Greenblatt-2006-Core-Yeast2Human	0.000929368	Global landscape of protein complexes in the yeast Saccharomyces cerevisiae. Krogan et al. (2006). Nature	http://www.ncbi.nlm.nih.gov/pubmed/16554755
Predicted	I2D-vonMering-Bork-2002-Low-Yeast2Human	0.000929368	Comparative assessment of large-scale data sets of protein-protein interactions. von Mering et al. (2002). Nature	http://www.ncbi.nlm.nih.gov/pubmed/12000970
Predicted	I2D-Manual-Rat2Human	0.000929368
Predicted	I2D-MINT-Mouse2Human	0.000929368	MINT: a Molecular INTeraction database. Zanzoni et al. (2002). FEBS Lett	http://www.ncbi.nlm.nih.gov/pubmed/11911893
Predicted	I2D-vonMering-Bork-2002-High-Yeast2Human	0.000929368	Comparative assessment of large-scale data sets of protein-protein interactions. von Mering et al. (2002). Nature	http://www.ncbi.nlm.nih.gov/pubmed/12000970
Predicted	I2D-INNATEDB-Mouse2Human	0.000929368	InnateDB: facilitating systems-level analyses of the mammalian innate immune response. Lynn et al. (2008). Mol Syst Biol	http://www.ncbi.nlm.nih.gov/pubmed/18766178
Predicted	I2D-vonMering-Bork-2002-Medium-Yeast2Human	0.000929368	Comparative assessment of large-scale data sets of protein-protein interactions. von Mering et al. (2002). Nature	http://www.ncbi.nlm.nih.gov/pubmed/12000970
Predicted	I2D-BIND-Yeast2Human	0.000929368	BIND--a data specification for storing and describing biomolecular interactions, molecular complexes and pathways. Bader et al. (2000). Bioinformatics	http://www.ncbi.nlm.nih.gov/pubmed/10871269
Predicted	I2D-Giot-Rothbert-2003-High-Fly2Human	0.000929368	A protein interaction map of Drosophila melanogaster. Giot et al. (2003). Science	http://www.ncbi.nlm.nih.gov/pubmed/14605208
Predicted	I2D-MINT-Yeast2Human	0.000929368	MINT: a Molecular INTeraction database. Zanzoni et al. (2002). FEBS Lett	http://www.ncbi.nlm.nih.gov/pubmed/11911893
Predicted	I2D-Formstecher-Daviet-2005-Embryo-Fly2Human	0.000929368	Protein interaction mapping: a Drosophila case study. Formstecher et al. (2005). Genome Res	http://www.ncbi.nlm.nih.gov/pubmed/15710747
Predicted	I2D-MINT-Rat2Human	0.000929368	MINT: a Molecular INTeraction database. Zanzoni et al. (2002). FEBS Lett	http://www.ncbi.nlm.nih.gov/pubmed/11911893
Genetic Interactions	Horlbeck-Gilbert-2018 B	0.000929368	Mapping the Genetic Landscape of Human Cells. Horlbeck et al. (2018). Cell	http://www.ncbi.nlm.nih.gov/pubmed/30033366
Genetic Interactions	Xiao-Brown-2018	0.000929368	Estrogen-regulated feedback loop limits the efficacy of estrogen receptor-targeted breast cancer therapy. Xiao et al. (2018). Proc Natl Acad Sci U S A	http://www.ncbi.nlm.nih.gov/pubmed/29987050
Genetic Interactions	Du-Krogan-2017	0.000929368	Genetic interaction mapping in mammalian cells using CRISPR interference. Du et al. (2017). Nat Methods	http://www.ncbi.nlm.nih.gov/pubmed/28481362
Genetic Interactions	Blomen-Brummelkamp-2015	0.000929368	Gene essentiality and synthetic lethality in haploid human cells. Blomen et al. (2015). Science	http://www.ncbi.nlm.nih.gov/pubmed/26472760
Genetic Interactions	Toyoshima-Grandori-2012	0.000929368	Functional genomics identifies therapeutic targets for MYC-driven cancer. Toyoshima et al. (2012). Proc Natl Acad Sci U S A	http://www.ncbi.nlm.nih.gov/pubmed/22623531
Genetic Interactions	Martin-Elledge-2017	0.000929368	A Role for Mitochondrial Translation in Promotion of Viability in K-Ras Mutant Cells. Martin et al. (2017). Cell Rep	http://www.ncbi.nlm.nih.gov/pubmed/28700943
Genetic Interactions	Willingham-Muchowski-2003	0.000929368	Yeast genes that enhance the toxicity of a mutant huntingtin fragment or alpha-synuclein. Willingham et al. (2003). Science	http://www.ncbi.nlm.nih.gov/pubmed/14657499
Genetic Interactions	Bailey-Hieter-2015	0.000929368	Dependence of Human Colorectal Cells Lacking the FBW7 Tumor Suppressor on the Spindle Assembly Checkpoint. Bailey et al. (2015). Genetics	http://www.ncbi.nlm.nih.gov/pubmed/26354767
Genetic Interactions	Xie-Green-2012	0.000929368	A synthetic interaction screen identifies factors selectively required for proliferation and TERT transcription in p53-deficient human cancer cells. Xie et al. (2012). PLoS Genet	http://www.ncbi.nlm.nih.gov/pubmed/23284306
Genetic Interactions	Hou-Huang-2017	0.000929368	A Genome-Wide CRISPR Screen Identifies Genes Critical for Resistance to FLT3 Inhibitor AC220. Hou et al. (2017). Cancer Res	http://www.ncbi.nlm.nih.gov/pubmed/28625976
Genetic Interactions	Han-Bassik-2017 A	0.000929368	Synergistic drug combinations for cancer identified in a CRISPR screen for pairwise genetic interactions. Han et al. (2017). Nat Biotechnol	http://www.ncbi.nlm.nih.gov/pubmed/28319085
Genetic Interactions	BIOGRID-SMALL-SCALE-STUDIES	0.000929368
Genetic Interactions	Shen-Mali-2017	0.000929368	Combinatorial CRISPR-Cas9 screens for de novo mapping of genetic interactions. Shen et al. (2017). Nat Methods	http://www.ncbi.nlm.nih.gov/pubmed/28319113
Genetic Interactions	Achuthankutty-Mailand-2019	0.000929368	Regulation of ETAA1-mediated ATR activation couples DNA replication fidelity and genome stability. Achuthankutty et al. (2019). J Cell Biol	http://www.ncbi.nlm.nih.gov/pubmed/31615875
Genetic Interactions	Sherman-Teitell-2010	0.000929368	AID-induced genotoxic stress promotes B cell differentiation in the germinal center via ATM and LKB1 signaling. Sherman et al. (2010). Mol Cell	http://www.ncbi.nlm.nih.gov/pubmed/20864035
Genetic Interactions	Lin-Smith-2010	0.000929368	A genome-wide map of human genetic interactions inferred from radiation hybrid genotypes. Lin et al. (2010). Genome Res	http://www.ncbi.nlm.nih.gov/pubmed/20508145
Genetic Interactions	Matsuoka-Elledge-2007	0.000929368	ATM and ATR substrate analysis reveals extensive protein networks responsive to DNA damage. Matsuoka et al. (2007). Science	http://www.ncbi.nlm.nih.gov/pubmed/17525332
Genetic Interactions	Luo-Elledge-2009	0.000929368	A genome-wide RNAi screen identifies multiple synthetic lethal interactions with the Ras oncogene. Luo et al. (2009). Cell	http://www.ncbi.nlm.nih.gov/pubmed/19490893
Genetic Interactions	Horlbeck-Gilbert-2018 A	0.000929368	Mapping the Genetic Landscape of Human Cells. Horlbeck et al. (2018). Cell	http://www.ncbi.nlm.nih.gov/pubmed/30033366
Genetic Interactions	Han-Bassik-2017 B	0.000929368	Synergistic drug combinations for cancer identified in a CRISPR screen for pairwise genetic interactions. Han et al. (2017). Nat Biotechnol	http://www.ncbi.nlm.nih.gov/pubmed/28319085
Genetic Interactions	Vizeacoumar-Moffat-2013	0.000929368	A negative genetic interaction map in isogenic cancer cell lines reveals cancer cell vulnerabilities. Vizeacoumar et al. (2013). Mol Syst Biol	http://www.ncbi.nlm.nih.gov/pubmed/24104479
Genetic Interactions	Srivas-Ideker-2016	0.000929368	A Network of Conserved Synthetic Lethal Interactions for Exploration of Precision Cancer Therapy. Srivas et al. (2016). Mol Cell	http://www.ncbi.nlm.nih.gov/pubmed/27453043
Genetic Interactions	IREF-SMALL-SCALE-STUDIES	0.000929368
Co-expression	Chen-Brown-2002	0.000929368	Gene expression patterns in human liver cancers. Chen et al. (2002). Mol Biol Cell	http://www.ncbi.nlm.nih.gov/pubmed/12058060
Co-expression	Perou-Botstein-1999	0.000929368	Distinctive gene expression patterns in human mammary epithelial cells and breast cancers. Perou et al. (1999). Proc Natl Acad Sci U S A	http://www.ncbi.nlm.nih.gov/pubmed/10430922
Co-expression	Boldrick-Relman-2002	0.000929368	Stereotyped and specific gene expression programs in human innate immune responses to bacteria. Boldrick et al. (2002). Proc Natl Acad Sci U S A	http://www.ncbi.nlm.nih.gov/pubmed/11805339
Co-expression	Wu-Garvey-2007	0.000929368	The effect of insulin on expression of genes and biochemical pathways in human skeletal muscle. Wu et al. (2007). Endocrine	http://www.ncbi.nlm.nih.gov/pubmed/17709892
Co-expression	Mallon-McKay-2013	0.000929368	StemCellDB: the human pluripotent stem cell database at the National Institutes of Health. Mallon et al. (2013). Stem Cell Res	http://www.ncbi.nlm.nih.gov/pubmed/23117585
Co-expression	Perou-Botstein-2000	0.000929368	Molecular portraits of human breast tumours. Perou et al. (2000). Nature	http://www.ncbi.nlm.nih.gov/pubmed/10963602
Co-expression	Arijs-Rutgeerts-2009	0.000929368	Mucosal gene expression of antimicrobial peptides in inflammatory bowel disease before and after first infliximab treatment. Arijs et al. (2009). PLoS One	http://www.ncbi.nlm.nih.gov/pubmed/19956723
Co-expression	Rosenwald-Staudt-2001	0.000929368	Relation of gene expression phenotype to immunoglobulin mutation genotype in B cell chronic lymphocytic leukemia. Rosenwald et al. (2001). J Exp Med	http://www.ncbi.nlm.nih.gov/pubmed/11733578
Co-expression	Bild-Nevins-2006 B	0.000929368	Oncogenic pathway signatures in human cancers as a guide to targeted therapies. Bild et al. (2006). Nature	http://www.ncbi.nlm.nih.gov/pubmed/16273092
Co-expression	Dobbin-Giordano-2005	0.000929368	Interlaboratory comparability study of cancer gene expression analysis using oligonucleotide microarrays. Dobbin et al. (2005). Clin Cancer Res	http://www.ncbi.nlm.nih.gov/pubmed/15701842
Co-expression	Ramaswamy-Golub-2001	0.000929368	Multiclass cancer diagnosis using tumor gene expression signatures. Ramaswamy et al. (2001). Proc Natl Acad Sci U S A	http://www.ncbi.nlm.nih.gov/pubmed/11742071
Co-expression	Roth-Zlotnik-2006	0.000929368	Gene expression analyses reveal molecular relationships among 20 regions of the human CNS. Roth et al. (2006). Neurogenetics	http://www.ncbi.nlm.nih.gov/pubmed/16572319
Co-expression	Ross-Perou-2001	0.000929368	A comparison of gene expression signatures from breast tumors and breast tissue derived cell lines. Ross et al. (2001). Dis Markers	http://www.ncbi.nlm.nih.gov/pubmed/11673656
Co-expression	Alizadeh-Staudt-2000	0.000929368	Distinct types of diffuse large B-cell lymphoma identified by gene expression profiling. Alizadeh et al. (2000). Nature	http://www.ncbi.nlm.nih.gov/pubmed/10676951
Co-expression	Innocenti-Brown-2011	0.000929368	Identification, replication, and functional fine-mapping of expression quantitative trait loci in primary human liver tissue. Innocenti et al. (2011). PLoS Genet	http://www.ncbi.nlm.nih.gov/pubmed/21637794
Co-expression	Wang-Maris-2006	0.000929368	Integrative genomics identifies distinct molecular classes of neuroblastoma and shows that multiple genes are targeted by regional alterations in DNA copy number. Wang et al. (2006). Cancer Res	http://www.ncbi.nlm.nih.gov/pubmed/16778177
Co-expression	Burington-Shaughnessy-2008	0.000929368	Tumor cell gene expression changes following short-term in vivo exposure to single agent chemotherapeutics are related to survival in multiple myeloma. Burington et al. (2008). Clin Cancer Res	http://www.ncbi.nlm.nih.gov/pubmed/18676754
Co-expression	Wang-Cheung-2015	0.000929368	Genetic variation in insulin-induced kinase signaling. Wang et al. (2015). Mol Syst Biol	http://www.ncbi.nlm.nih.gov/pubmed/26202599
Co-expression	Rieger-Chu-2004	0.000929368	Toxicity from radiation therapy associated with abnormal transcriptional responses to DNA damage. Rieger et al. (2004). Proc Natl Acad Sci U S A	http://www.ncbi.nlm.nih.gov/pubmed/15096622
Co-expression	Jiang-de Kok-2017	0.000929368	Omics-based identification of the combined effects of idiosyncratic drugs and inflammatory cytokines on the development of drug-induced liver injury. Jiang et al. (2017). Toxicol Appl Pharmacol	http://www.ncbi.nlm.nih.gov/pubmed/28733206
Pathway	HUMANCYC	0.000929368
Pathway	REACTOME	0.000929368
Pathway	IMID	0.000929368
Pathway	CELL_MAP	0.000929368
Pathway	NCI_NATURE	0.000929368
Pathway	Wu-Stein-2010	0.000929368	A human functional protein interaction network and its application to cancer data analysis. Wu et al. (2010). Genome Biol	http://www.ncbi.nlm.nih.gov/pubmed/20482850
Co-localization	Johnson-Shoemaker-2003	0.000929368	Genome-wide survey of human alternative pre-mRNA splicing with exon junction microarrays. Johnson et al. (2003). Science	http://www.ncbi.nlm.nih.gov/pubmed/14684825
Co-localization	Schadt-Shoemaker-2004	0.000929368	A comprehensive transcript index of the human genome generated using microarrays and computational approaches. Schadt et al. (2004). Genome Biol	http://www.ncbi.nlm.nih.gov/pubmed/15461792
Co-localization	Zhang-Shang-2006	0.000929368	The catalytic subunit of the proteasome is engaged in the entire process of estrogen receptor-regulated transcription. Zhang et al. (2006). EMBO J	http://www.ncbi.nlm.nih.gov/pubmed/16957778
Co-localization	Chen-Huang-2014	0.000929368	Using an in situ proximity ligation assay to systematically profile endogenous protein-protein interactions in a pathway network. Chen et al. (2014). J Proteome Res	http://www.ncbi.nlm.nih.gov/pubmed/25241761
Shared protein domains	INTERPRO	0.000929368
Shared protein domains	PFAM	0.000929368
