# Supplementary material for: Chemical Genetic Validation of CSNK2 Substrates Using an Inhibitor-Resistant Mutant in Combination with Triple SILAC Quantitative Phosphoproteomics
Source: Front Mol Biosci. 2022 Jun 9;9:909711. doi: 10.3389/fmolb.2022.909711 (PMC9225150; doi:10.3389/fmolb.2022.909711)
Supplement: Supplementary file 4 [file Table4.XLSX]

## Sheet: GeneMania Input
GeneID	GeneID	Score
ABCF1	CSNK2A1	1
AHNAK	CSNK2A1	1
ASAP1	CSNK2A1	1
CDK3	CSNK2A1	1
CDCA8	CSNK2A1	1
CDK1	CSNK2A1	1
CDK2	CSNK2A1	1
CHAMP1	CSNK2A1	1
CHMP2B	CSNK2A1	1
CXorf67	CSNK2A1	1
DDX20	CSNK2A1	1
DHX16	CSNK2A1	1
DIDO1	CSNK2A1	1
DKC1	CSNK2A1	1
DNAJC1	CSNK2A1	1
EIF3C	CSNK2A1	1
EIF3CL	CSNK2A1	1
EIF5B	CSNK2A1	1
EPB41L2	CSNK2A1	1
EPN2	CSNK2A1	1
EXOSC9	CSNK2A1	1
FNBP1L	CSNK2A1	1
FOXK1	CSNK2A1	1
HIRIP3	CSNK2A1	1
HUWE1	CSNK2A1	1
IWS1	CSNK2A1	1
KDM5C	CSNK2A1	1
KDM5D	CSNK2A1	1
KRI1	CSNK2A1	1
KTN1	CSNK2A1	1
LIG1	CSNK2A1	1
MAP1A	CSNK2A1	1
MFAP1	CSNK2A1	1
MYO18A	CSNK2A1	1
NEXN	CSNK2A1	1
NOL8	CSNK2A1	1
NOP56	CSNK2A1	1
NOP58	CSNK2A1	1
NUCKS1	CSNK2A1	1
OGFR	CSNK2A1	1
PPP1R2	CSNK2A1	1
PPP1R2P3	CSNK2A1	1
PPP6R3	CSNK2A1	1
PRCC	CSNK2A1	1
PTPN14	CSNK2A1	1
RABL6	CSNK2A1	1
RBM15	CSNK2A1	1
RELL1	CSNK2A1	1
RFC1	CSNK2A1	1
RNF113A	CSNK2A1	1
RPRD2	CSNK2A1	1
RTN4	CSNK2A1	1
SMARCAD1	CSNK2A1	1
SRPK2	CSNK2A1	1
SRRM1	CSNK2A1	1
SRRM2	CSNK2A1	1
SSB	CSNK2A1	1
TBC1D2B	CSNK2A1	1
TCOF1	CSNK2A1	1
TNKS1BP1	CSNK2A1	1

## Sheet: GeneMania Functions
Function	FDR	Genes in network	Genes in genome	Coverage (%)
serine/threonine protein kinase complex	2.84786e-05	8	81	0.0987654
protein kinase complex	4.72098e-05	8	94	0.0851064
cyclin-dependent protein kinase holoenzyme complex	0.000216055	5	23	0.217391
precatalytic spliceosome	0.000270968	6	50	0.12
small nucleolar ribonucleoprotein complex	0.002549	4	18	0.222222
transferase complex, transferring phosphorus-containing groups	0.002549	9	244	0.0368852
U2-type spliceosomal complex	0.00356414	6	86	0.0697674
kinase regulator activity	0.00356414	8	196	0.0408163
spliceosomal complex	0.00488366	7	145	0.0482759
protein kinase regulator activity	0.0112083	7	167	0.0419162
chromosome segregation	0.0146856	8	248	0.0322581
nuclear envelope disassembly	0.0235412	3	12	0.25
rRNA metabolic process	0.0245051	7	196	0.0357143
membrane disassembly	0.0309754	3	14	0.214286
snoRNA processing	0.0309754	3	14	0.214286
nucleus organization	0.0323585	5	85	0.0588235
snoRNA metabolic process	0.0399463	3	16	0.1875
translation regulator activity, nucleic acid binding	0.0399463	5	92	0.0543478
RNA 3'-end processing	0.0399463	6	151	0.0397351
ncRNA 3'-end processing	0.0407131	4	47	0.0851064
cyclin-dependent protein serine/threonine kinase regulator activity	0.047526	3	18	0.166667
nucleolus	0.047526	6	161	0.0372671
signal transduction by p53 class mediator	0.0531852	7	242	0.0289256
mitotic G1 DNA damage checkpoint	0.0534727	4	57	0.0701754
metaphase plate congression	0.0534727	4	54	0.0740741
signal transduction involved in mitotic DNA integrity checkpoint	0.0534727	4	58	0.0689655
signal transduction involved in mitotic G1 DNA damage checkpoint	0.0534727	4	56	0.0714286
positive regulation of cell cycle arrest	0.0534727	4	56	0.0714286
intracellular signal transduction involved in G1 DNA damage checkpoint	0.0534727	4	57	0.0701754
positive regulation of cellular protein localization	0.0534727	7	246	0.0284553
signal transduction involved in mitotic cell cycle checkpoint	0.0534727	4	58	0.0689655
ribosome biogenesis	0.0534727	7	247	0.0283401
translation regulator activity	0.0534727	5	107	0.046729
peptidyl-threonine modification	0.0534727	5	111	0.045045
signal transduction involved in mitotic DNA damage checkpoint	0.0534727	4	58	0.0689655
translation factor activity, RNA binding	0.0555947	4	59	0.0677966
cyclin-dependent protein kinase activity	0.0594878	3	23	0.130435
G1 DNA damage checkpoint	0.0623151	4	62	0.0645161
mitotic G1/S transition checkpoint	0.0623151	4	62	0.0645161
negative regulation of G1/S transition of mitotic cell cycle	0.0687717	4	64	0.0625
RNA localization	0.0796265	6	198	0.030303
cell cycle checkpoint	0.0823803	6	201	0.0298507
establishment of chromosome localization	0.0823803	4	68	0.0588235
signal transduction involved in DNA damage checkpoint	0.0837509	4	69	0.057971
chromosome localization	0.0865828	4	70	0.0571429
signal transduction involved in DNA integrity checkpoint	0.0875746	4	71	0.056338
signal transduction involved in cell cycle checkpoint	0.0875746	4	71	0.056338
mitotic cell cycle checkpoint	0.0977913	5	136	0.0367647
regulation of protein dephosphorylation	0.0977913	4	75	0.0533333
phosphatase inhibitor activity	0.0977913	3	30	0.1
preribosome	0.0977913	4	75	0.0533333
phosphatase regulator activity	0.0977913	4	75	0.0533333

## Sheet: GeneMania Network
# Organism: H. sapiens
# Application version: 3.6.0
# Database version: 13 August 2021 00:00:00
# Network generated on: 6 December 2021
# Author: GeneMANIA (genemania.org)
# Notes: Network weight reflects the data source relevance for predicting the function of interest
Entity 1	Entity 2	Weight	Network group	Network
TNKS1BP1	DNAJC1	0.0258512	Co-expression	Chen-Brown-2002
RPRD2	NUCKS1	0.0196474	Co-expression	Chen-Brown-2002
DIDO1	RPRD2	0.0222536	Co-expression	Chen-Brown-2002
NOL8	AHNAK	0.00224784	Co-expression	Chen-Brown-2002
KDM5C	EPB41L2	0.0150754	Co-expression	Chen-Brown-2002
FNBP1L	PPP1R2	0.0135035	Co-expression	Chen-Brown-2002
PRCC	NUCKS1	0.00675653	Co-expression	Chen-Brown-2002
PRCC	RPRD2	0.00853701	Co-expression	Chen-Brown-2002
PRCC	FNBP1L	0.0049406	Co-expression	Chen-Brown-2002
EIF5B	NUCKS1	0.0164281	Co-expression	Chen-Brown-2002
RFC1	PRCC	0.0057622	Co-expression	Chen-Brown-2002
KTN1	NUCKS1	0.0181427	Co-expression	Chen-Brown-2002
KTN1	PRCC	0.00742566	Co-expression	Chen-Brown-2002
TCOF1	CDCA8	0.00936858	Co-expression	Chen-Brown-2002
TCOF1	KDM5C	0.00700776	Co-expression	Chen-Brown-2002
TCOF1	EIF5B	0.0109564	Co-expression	Chen-Brown-2002
NOP58	NOL8	0.00321381	Co-expression	Chen-Brown-2002
SSB	ASAP1	0.00918468	Co-expression	Chen-Brown-2002
SSB	EIF5B	0.0103854	Co-expression	Chen-Brown-2002
SSB	KTN1	0.00872571	Co-expression	Chen-Brown-2002
SSB	TCOF1	0.00454475	Co-expression	Chen-Brown-2002
CDK1	NUCKS1	0.00529652	Co-expression	Chen-Brown-2002
CDK1	PTPN14	0.00628782	Co-expression	Chen-Brown-2002
CDK1	TCOF1	0.00301474	Co-expression	Chen-Brown-2002
HUWE1	PRCC	0.00471819	Co-expression	Chen-Brown-2002
CSNK2B	DHX16	0.0125453	Co-expression	Chen-Brown-2002
CKS2	DHX16	0.0209715	Co-expression	Chen-Brown-2002
CCNA2	CDK1	0.00477868	Co-expression	Chen-Brown-2002
TOP2A	DKC1	0.00737754	Co-expression	Chen-Brown-2002
TOP2A	CDK1	0.00394147	Co-expression	Chen-Brown-2002
TOP2A	CCNA2	0.00703099	Co-expression	Chen-Brown-2002
CCNE1	CDK1	0.0061586	Co-expression	Chen-Brown-2002
PRPF38A	MFAP1	0.0122464	Co-expression	Chen-Brown-2002
CKS1B	DKC1	0.00540924	Co-expression	Chen-Brown-2002
CKS1B	CDK1	0.00259354	Co-expression	Chen-Brown-2002
CKS1B	CSNK2B	0.00494672	Co-expression	Chen-Brown-2002
CKS1B	TOP2A	0.00405442	Co-expression	Chen-Brown-2002
EPB41L2	PPP6R3	0.0095353	Co-expression	Jiang-de Kok-2017
RTN4	RELL1	0.0193598	Co-expression	Jiang-de Kok-2017
PRCC	NOL8	0.0171039	Co-expression	Jiang-de Kok-2017
EIF5B	IWS1	0.0131594	Co-expression	Jiang-de Kok-2017
RFC1	RPRD2	0.0170751	Co-expression	Jiang-de Kok-2017
DKC1	NOP56	0.0168113	Co-expression	Jiang-de Kok-2017
NOP58	NOP56	0.0135786	Co-expression	Jiang-de Kok-2017
ABCF1	KRI1	0.00519717	Co-expression	Jiang-de Kok-2017
ABCF1	DDX20	0.00506347	Co-expression	Jiang-de Kok-2017
LIG1	RABL6	0.0066968	Co-expression	Jiang-de Kok-2017
EXOSC9	NEXN	0.0227936	Co-expression	Jiang-de Kok-2017
SSB	NOL8	0.0233678	Co-expression	Jiang-de Kok-2017
CSNK2A1	PTPN14	0.0118043	Co-expression	Jiang-de Kok-2017
CDK1	CDCA8	0.0104144	Co-expression	Jiang-de Kok-2017
HUWE1	PRCC	0.0180165	Co-expression	Jiang-de Kok-2017
CDK2	HIRIP3	0.00492931	Co-expression	Jiang-de Kok-2017
CSNK2B	DHX16	0.019548	Co-expression	Jiang-de Kok-2017
CCNC	IWS1	0.0148133	Co-expression	Jiang-de Kok-2017
CCNC	RTN4	0.0134407	Co-expression	Jiang-de Kok-2017
CCNC	NOP58	0.0126513	Co-expression	Jiang-de Kok-2017
CKS2	CDCA8	0.0156697	Co-expression	Jiang-de Kok-2017
CKS2	CDK1	0.0127481	Co-expression	Jiang-de Kok-2017
CCNA2	CDCA8	0.0128517	Co-expression	Jiang-de Kok-2017
CCNA2	CDK1	0.00982836	Co-expression	Jiang-de Kok-2017
CCNA2	CKS2	0.0152434	Co-expression	Jiang-de Kok-2017
KIAA1671	PRCC	0.0171341	Co-expression	Jiang-de Kok-2017
TOP2A	CDCA8	0.00954745	Co-expression	Jiang-de Kok-2017
TOP2A	CDK1	0.00729035	Co-expression	Jiang-de Kok-2017
TOP2A	CCNA2	0.0088485	Co-expression	Jiang-de Kok-2017
CCNE1	EXOSC9	0.013293	Co-expression	Jiang-de Kok-2017
CCNB1	CDCA8	0.0127303	Co-expression	Jiang-de Kok-2017
CCNB1	CDK1	0.00984941	Co-expression	Jiang-de Kok-2017
CCNB1	CKS2	0.0162183	Co-expression	Jiang-de Kok-2017
CCNB1	CCNA2	0.0124018	Co-expression	Jiang-de Kok-2017
CCNB1	TOP2A	0.00875562	Co-expression	Jiang-de Kok-2017
PRPF8	HIRIP3	0.00924512	Co-expression	Jiang-de Kok-2017
EIF3A	CSNK2A1	0.0137935	Co-expression	Jiang-de Kok-2017
CKS1B	CDK1	0.00726265	Co-expression	Jiang-de Kok-2017
CKS1B	CKS2	0.0121117	Co-expression	Jiang-de Kok-2017
PRCC	RPRD2	0.0196077	Co-expression	Bild-Nevins-2006 B
TCOF1	KDM5C	0.019578	Co-expression	Bild-Nevins-2006 B
LIG1	OGFR	0.0179147	Co-expression	Bild-Nevins-2006 B
MFAP1	HIRIP3	0.0147209	Co-expression	Bild-Nevins-2006 B
MFAP1	RTN4	0.0134143	Co-expression	Bild-Nevins-2006 B
MFAP1	CHMP2B	0.0119209	Co-expression	Bild-Nevins-2006 B
HUWE1	PTPN14	0.0211986	Co-expression	Bild-Nevins-2006 B
CDK2	CDK1	0.0210989	Co-expression	Bild-Nevins-2006 B
SRPK2	SSB	0.016253	Co-expression	Bild-Nevins-2006 B
CSNK2B	ABCF1	0.0138103	Co-expression	Bild-Nevins-2006 B
CSNK2B	DHX16	0.0144184	Co-expression	Bild-Nevins-2006 B
CSNK2B	LIG1	0.0172082	Co-expression	Bild-Nevins-2006 B
CCNC	CSNK2A1	0.0283629	Co-expression	Bild-Nevins-2006 B
CKS2	CDK1	0.0103691	Co-expression	Bild-Nevins-2006 B
CKS2	CCNB2	0.00584532	Co-expression	Bild-Nevins-2006 B
CCNA2	CDK1	0.0188957	Co-expression	Bild-Nevins-2006 B
CCNA2	CCNB2	0.00738577	Co-expression	Bild-Nevins-2006 B
CCNA2	CKS2	0.00710596	Co-expression	Bild-Nevins-2006 B
TOP2A	CDK1	0.0174855	Co-expression	Bild-Nevins-2006 B
CCNE1	CCNB2	0.0103156	Co-expression	Bild-Nevins-2006 B
CCNE1	CCNA2	0.0161583	Co-expression	Bild-Nevins-2006 B
CCNB1	CDK1	0.0108513	Co-expression	Bild-Nevins-2006 B
CCNB1	CCNB2	0.00704106	Co-expression	Bild-Nevins-2006 B
CCNB1	CKS2	0.00700896	Co-expression	Bild-Nevins-2006 B
CCNB1	CCNA2	0.00877259	Co-expression	Bild-Nevins-2006 B
CCNB1	TOP2A	0.00857873	Co-expression	Bild-Nevins-2006 B
CKS1B	CDK1	0.010127	Co-expression	Bild-Nevins-2006 B
CKS1B	CCNB2	0.00573382	Co-expression	Bild-Nevins-2006 B
CKS1B	CKS2	0.00567837	Co-expression	Bild-Nevins-2006 B
CKS1B	CCNA2	0.00799717	Co-expression	Bild-Nevins-2006 B
CKS1B	CCNB1	0.00572151	Co-expression	Bild-Nevins-2006 B
KDM5C	TBC1D2B	0.0112331	Co-expression	Dobbin-Giordano-2005
KDM5C	OGFR	0.0116379	Co-expression	Dobbin-Giordano-2005
EIF5B	RPRD2	0.0198361	Co-expression	Dobbin-Giordano-2005
DHX16	ABCF1	0.0130431	Co-expression	Dobbin-Giordano-2005
LIG1	PRCC	0.00882986	Co-expression	Dobbin-Giordano-2005
LIG1	EIF5B	0.0117703	Co-expression	Dobbin-Giordano-2005
LIG1	TCOF1	0.0124383	Co-expression	Dobbin-Giordano-2005
SRRM1	NOL8	0.0202662	Co-expression	Dobbin-Giordano-2005
SSB	EIF5B	0.0201998	Co-expression	Dobbin-Giordano-2005
CSNK2A1	ABCF1	0.0136812	Co-expression	Dobbin-Giordano-2005
CSNK2A1	DHX16	0.011949	Co-expression	Dobbin-Giordano-2005
CDK2	CDK1	0.0100739	Co-expression	Dobbin-Giordano-2005
FBL	RFC1	0.0107115	Co-expression	Dobbin-Giordano-2005
FBL	ABCF1	0.00778112	Co-expression	Dobbin-Giordano-2005
FBL	DHX16	0.00647471	Co-expression	Dobbin-Giordano-2005
CSNK2B	ABCF1	0.00747393	Co-expression	Dobbin-Giordano-2005
CSNK2B	DHX16	0.00796199	Co-expression	Dobbin-Giordano-2005
CCNB2	CDCA8	0.00286001	Co-expression	Dobbin-Giordano-2005
CCNB2	CDK1	0.00323613	Co-expression	Dobbin-Giordano-2005
CCNB2	CDK2	0.00773044	Co-expression	Dobbin-Giordano-2005
CCNB2	FBL	0.00401838	Co-expression	Dobbin-Giordano-2005
CCNC	FNBP1L	0.0178682	Co-expression	Dobbin-Giordano-2005
CCNC	CHMP2B	0.0211244	Co-expression	Dobbin-Giordano-2005
CKS2	NUCKS1	0.0121659	Co-expression	Dobbin-Giordano-2005
CKS2	CDK1	0.00491101	Co-expression	Dobbin-Giordano-2005
CKS2	FBL	0.00652957	Co-expression	Dobbin-Giordano-2005
CKS2	CCNB2	0.0046521	Co-expression	Dobbin-Giordano-2005
CCNA2	CDCA8	0.0044511	Co-expression	Dobbin-Giordano-2005
CCNA2	EXOSC9	0.00941785	Co-expression	Dobbin-Giordano-2005
CCNA2	CDK1	0.00492145	Co-expression	Dobbin-Giordano-2005
CCNA2	CCNB2	0.0043461	Co-expression	Dobbin-Giordano-2005
TOP2A	NUCKS1	0.00871421	Co-expression	Dobbin-Giordano-2005
TOP2A	CDCA8	0.00258852	Co-expression	Dobbin-Giordano-2005
TOP2A	TCOF1	0.00550298	Co-expression	Dobbin-Giordano-2005
TOP2A	LIG1	0.00384055	Co-expression	Dobbin-Giordano-2005
TOP2A	EXOSC9	0.00571301	Co-expression	Dobbin-Giordano-2005
TOP2A	CDK1	0.00315101	Co-expression	Dobbin-Giordano-2005
TOP2A	CCNB2	0.00267403	Co-expression	Dobbin-Giordano-2005
TOP2A	CKS2	0.00440224	Co-expression	Dobbin-Giordano-2005
TOP2A	CCNA2	0.00417461	Co-expression	Dobbin-Giordano-2005
CCNE1	EIF5B	0.0122298	Co-expression	Dobbin-Giordano-2005
CCNE1	ABCF1	0.00923423	Co-expression	Dobbin-Giordano-2005
CCNE1	LIG1	0.0084162	Co-expression	Dobbin-Giordano-2005
CCNB1	CDCA8	0.00269101	Co-expression	Dobbin-Giordano-2005
CCNB1	EXOSC9	0.00504943	Co-expression	Dobbin-Giordano-2005
CCNB1	CDK1	0.00273893	Co-expression	Dobbin-Giordano-2005
CCNB1	CCNB2	0.00265306	Co-expression	Dobbin-Giordano-2005
CCNB1	CKS2	0.00379814	Co-expression	Dobbin-Giordano-2005
CCNB1	CCNA2	0.00402597	Co-expression	Dobbin-Giordano-2005
CCNB1	TOP2A	0.00245448	Co-expression	Dobbin-Giordano-2005
EIF3A	CSNK2B	0.0108323	Co-expression	Dobbin-Giordano-2005
CKS1B	CDCA8	0.00332353	Co-expression	Dobbin-Giordano-2005
CKS1B	EXOSC9	0.00679337	Co-expression	Dobbin-Giordano-2005
CKS1B	CDK1	0.00374748	Co-expression	Dobbin-Giordano-2005
CKS1B	CCNB2	0.00352233	Co-expression	Dobbin-Giordano-2005
CKS1B	CCNA2	0.00481569	Co-expression	Dobbin-Giordano-2005
CKS1B	CCNB1	0.00287818	Co-expression	Dobbin-Giordano-2005
RTN4	RPRD2	0.0108394	Co-expression	Rieger-Chu-2004
SRRM2	OGFR	0.0119552	Co-expression	Rieger-Chu-2004
SRRM2	RPRD2	0.0211517	Co-expression	Rieger-Chu-2004
SRRM1	EIF5B	0.0117741	Co-expression	Rieger-Chu-2004
CDK1	MFAP1	0.0158809	Co-expression	Rieger-Chu-2004
CDK1	EXOSC9	0.0183446	Co-expression	Rieger-Chu-2004
HUWE1	SRRM1	0.0104046	Co-expression	Rieger-Chu-2004
CDK2	SRRM1	0.0112658	Co-expression	Rieger-Chu-2004
CCNB2	PPP1R2	0.0119786	Co-expression	Rieger-Chu-2004
CCNB2	MFAP1	0.0087355	Co-expression	Rieger-Chu-2004
CCNB2	EXOSC9	0.00987942	Co-expression	Rieger-Chu-2004
CCNB2	CDK1	0.0158437	Co-expression	Rieger-Chu-2004
CCNC	FBL	0.0108397	Co-expression	Rieger-Chu-2004
CKS2	EXOSC9	0.0118625	Co-expression	Rieger-Chu-2004
CKS2	CDK1	0.0128258	Co-expression	Rieger-Chu-2004
CKS2	CCNB2	0.00865337	Co-expression	Rieger-Chu-2004
CCNA2	EXOSC9	0.00909579	Co-expression	Rieger-Chu-2004
CCNA2	CDK1	0.0148407	Co-expression	Rieger-Chu-2004
CCNA2	CCNB2	0.00929319	Co-expression	Rieger-Chu-2004
CCNA2	CKS2	0.008011	Co-expression	Rieger-Chu-2004
TOP2A	CDK1	0.0153357	Co-expression	Rieger-Chu-2004
TOP2A	CCNB2	0.00948034	Co-expression	Rieger-Chu-2004
TOP2A	CCNA2	0.00960568	Co-expression	Rieger-Chu-2004
CCNB1	PPP1R2	0.0103569	Co-expression	Rieger-Chu-2004
CCNB1	MFAP1	0.00744807	Co-expression	Rieger-Chu-2004
CCNB1	EXOSC9	0.00883965	Co-expression	Rieger-Chu-2004
CCNB1	CDK1	0.0121775	Co-expression	Rieger-Chu-2004
CCNB1	CCNB2	0.00906408	Co-expression	Rieger-Chu-2004
CCNB1	CKS2	0.00861656	Co-expression	Rieger-Chu-2004
CCNB1	CCNA2	0.008299	Co-expression	Rieger-Chu-2004
CCNB1	TOP2A	0.0078263	Co-expression	Rieger-Chu-2004
PRPF8	ABCF1	0.00858017	Co-expression	Rieger-Chu-2004
PRPF8	DHX16	0.00514986	Co-expression	Rieger-Chu-2004
PRPF8	HUWE1	0.00807302	Co-expression	Rieger-Chu-2004
EIF3A	FBL	0.0078953	Co-expression	Rieger-Chu-2004
CKS1B	TCOF1	0.0110974	Co-expression	Rieger-Chu-2004
CKS1B	EXOSC9	0.00963205	Co-expression	Rieger-Chu-2004
CKS1B	CDK1	0.0136083	Co-expression	Rieger-Chu-2004
CKS1B	CCNB2	0.00654354	Co-expression	Rieger-Chu-2004
CKS1B	CCNA2	0.00770624	Co-expression	Rieger-Chu-2004
SMARCAD1	CHAMP1	0.00563866	Co-expression	Roth-Zlotnik-2006
NOL8	KDM5D	0.0057752	Co-expression	Roth-Zlotnik-2006
KTN1	EIF5B	0.0287597	Co-expression	Roth-Zlotnik-2006
NOP58	NOL8	0.00349998	Co-expression	Roth-Zlotnik-2006
NOP58	EIF3C	0.00799573	Co-expression	Roth-Zlotnik-2006
LIG1	KRI1	0.0132577	Co-expression	Roth-Zlotnik-2006
LIG1	RBM15	0.0184045	Co-expression	Roth-Zlotnik-2006
EXOSC9	DDX20	0.00851487	Co-expression	Roth-Zlotnik-2006
SRRM2	KRI1	0.0209534	Co-expression	Roth-Zlotnik-2006
SRRM2	NOP58	0.00987188	Co-expression	Roth-Zlotnik-2006
SRRM1	NOL8	0.00845375	Co-expression	Roth-Zlotnik-2006
CDK1	CDCA8	0.0137721	Co-expression	Roth-Zlotnik-2006
FBL	DIDO1	0.00998627	Co-expression	Roth-Zlotnik-2006
CSNK2B	ABCF1	0.0117754	Co-expression	Roth-Zlotnik-2006
CCNC	DNAJC1	0.019032	Co-expression	Roth-Zlotnik-2006
CCNC	NOP58	0.0100316	Co-expression	Roth-Zlotnik-2006
CCNA2	CDCA8	0.0112806	Co-expression	Roth-Zlotnik-2006
CCNA2	CDK1	0.0188746	Co-expression	Roth-Zlotnik-2006
KIAA1671	TNKS1BP1	0.0146964	Co-expression	Roth-Zlotnik-2006
TOP2A	CDCA8	0.00988958	Co-expression	Roth-Zlotnik-2006
TOP2A	CDK1	0.0173061	Co-expression	Roth-Zlotnik-2006
TOP2A	CKS2	0.00944488	Co-expression	Roth-Zlotnik-2006
TOP2A	CCNA2	0.0140354	Co-expression	Roth-Zlotnik-2006
CCNB1	CDCA8	0.0107396	Co-expression	Roth-Zlotnik-2006
CCNB1	CDK1	0.0191196	Co-expression	Roth-Zlotnik-2006
CCNB1	CKS2	0.00894055	Co-expression	Roth-Zlotnik-2006
CCNB1	CCNA2	0.0161847	Co-expression	Roth-Zlotnik-2006
CCNB1	TOP2A	0.0138134	Co-expression	Roth-Zlotnik-2006
PRPF8	PPP6R3	0.0166761	Co-expression	Roth-Zlotnik-2006
PRPF8	PRCC	0.00891903	Co-expression	Roth-Zlotnik-2006
PRPF8	DHX16	0.00502879	Co-expression	Roth-Zlotnik-2006
PRPF8	MFAP1	0.0126289	Co-expression	Roth-Zlotnik-2006
PRPF8	FBL	0.00419664	Co-expression	Roth-Zlotnik-2006
PRPF38A	SMARCAD1	0.0108341	Co-expression	Roth-Zlotnik-2006
PRPF38A	NOL8	0.00830709	Co-expression	Roth-Zlotnik-2006
RRBP1	DNAJC1	0.0186424	Co-expression	Roth-Zlotnik-2006
CKS1B	FBL	0.00452273	Co-expression	Roth-Zlotnik-2006
CSNK2A2	DDX20	0.0174804	Co-expression	Roth-Zlotnik-2006
LIG1	HIRIP3	0.0153122	Co-expression	Wang-Cheung-2015
LIG1	CDCA8	0.00813832	Co-expression	Wang-Cheung-2015
LIG1	PRCC	0.0135016	Co-expression	Wang-Cheung-2015
MFAP1	DIDO1	0.00842108	Co-expression	Wang-Cheung-2015
SRRM2	RPRD2	0.0225127	Co-expression	Wang-Cheung-2015
SRRM1	ABCF1	0.00872939	Co-expression	Wang-Cheung-2015
SSB	KTN1	0.0144066	Co-expression	Wang-Cheung-2015
CDK1	HIRIP3	0.00967751	Co-expression	Wang-Cheung-2015
CDK1	CDCA8	0.00605558	Co-expression	Wang-Cheung-2015
FBL	RNF113A	0.0103405	Co-expression	Wang-Cheung-2015
CCNB2	RTN4	0.00587583	Co-expression	Wang-Cheung-2015
CCNB2	LIG1	0.00594012	Co-expression	Wang-Cheung-2015
CCNC	PPP1R2	0.0119886	Co-expression	Wang-Cheung-2015
CKS2	CDCA8	0.00556787	Co-expression	Wang-Cheung-2015
CKS2	LIG1	0.00917649	Co-expression	Wang-Cheung-2015
CKS2	CDK1	0.00701195	Co-expression	Wang-Cheung-2015
CCNA2	CDCA8	0.00577439	Co-expression	Wang-Cheung-2015
CCNA2	LIG1	0.00926996	Co-expression	Wang-Cheung-2015
CCNA2	CDK1	0.00752947	Co-expression	Wang-Cheung-2015
CCNA2	CKS2	0.00644321	Co-expression	Wang-Cheung-2015
TOP2A	NUCKS1	0.00849995	Co-expression	Wang-Cheung-2015
TOP2A	HIRIP3	0.00820935	Co-expression	Wang-Cheung-2015
TOP2A	CDCA8	0.00525637	Co-expression	Wang-Cheung-2015
TOP2A	LIG1	0.00915159	Co-expression	Wang-Cheung-2015
TOP2A	CDK1	0.00705846	Co-expression	Wang-Cheung-2015
TOP2A	CCNB2	0.00377699	Co-expression	Wang-Cheung-2015
TOP2A	CKS2	0.00585853	Co-expression	Wang-Cheung-2015
TOP2A	CCNA2	0.00619236	Co-expression	Wang-Cheung-2015
CCNB1	CDCA8	0.00460242	Co-expression	Wang-Cheung-2015
CCNB1	RTN4	0.0075778	Co-expression	Wang-Cheung-2015
CCNB1	LIG1	0.00757873	Co-expression	Wang-Cheung-2015
CCNB1	CDK1	0.00570222	Co-expression	Wang-Cheung-2015
CCNB1	CCNB2	0.00325372	Co-expression	Wang-Cheung-2015
CCNB1	CKS2	0.00509632	Co-expression	Wang-Cheung-2015
CCNB1	CCNA2	0.00532418	Co-expression	Wang-Cheung-2015
CCNB1	TOP2A	0.00512722	Co-expression	Wang-Cheung-2015
PRPF8	ASAP1	0.00965465	Co-expression	Wang-Cheung-2015
PRPF8	SRRM2	0.0123102	Co-expression	Wang-Cheung-2015
PRPF8	HUWE1	0.0165254	Co-expression	Wang-Cheung-2015
PRPF8	CCNB2	0.00524173	Co-expression	Wang-Cheung-2015
CKS1B	HIRIP3	0.00693724	Co-expression	Wang-Cheung-2015
CKS1B	CDCA8	0.00475215	Co-expression	Wang-Cheung-2015
CKS1B	LIG1	0.0081197	Co-expression	Wang-Cheung-2015
CKS1B	CDK1	0.00603434	Co-expression	Wang-Cheung-2015
CKS1B	CCNB2	0.00301607	Co-expression	Wang-Cheung-2015
CKS1B	CKS2	0.00526952	Co-expression	Wang-Cheung-2015
CKS1B	CCNA2	0.00549877	Co-expression	Wang-Cheung-2015
CKS1B	TOP2A	0.0051575	Co-expression	Wang-Cheung-2015
CKS1B	CCNB1	0.00439305	Co-expression	Wang-Cheung-2015
CSNK2A2	CSNK2A1	0.00481688	Co-expression	Wang-Cheung-2015
EPB41L2	AHNAK	0.00610125	Co-expression	Wang-Maris-2006
KDM5C	RPRD2	0.0182261	Co-expression	Wang-Maris-2006
KTN1	AHNAK	0.00813377	Co-expression	Wang-Maris-2006
DHX16	ABCF1	0.0291775	Co-expression	Wang-Maris-2006
MFAP1	HIRIP3	0.00756575	Co-expression	Wang-Maris-2006
EXOSC9	HIRIP3	0.0071068	Co-expression	Wang-Maris-2006
SRRM1	FNBP1L	0.00993554	Co-expression	Wang-Maris-2006
HUWE1	RNF113A	0.0121384	Co-expression	Wang-Maris-2006
CDK2	EXOSC9	0.0101281	Co-expression	Wang-Maris-2006
FBL	RNF113A	0.00389354	Co-expression	Wang-Maris-2006
CSNK2B	ABCF1	0.0169111	Co-expression	Wang-Maris-2006
CCNB2	HIRIP3	0.0040453	Co-expression	Wang-Maris-2006
CCNB2	LIG1	0.00431217	Co-expression	Wang-Maris-2006
CCNB2	EXOSC9	0.00507515	Co-expression	Wang-Maris-2006
CCNB2	CDK1	0.00467978	Co-expression	Wang-Maris-2006
CCNB2	CDK2	0.0059404	Co-expression	Wang-Maris-2006
CKS2	LIG1	0.00437978	Co-expression	Wang-Maris-2006
CKS2	CDK1	0.00448518	Co-expression	Wang-Maris-2006
CKS2	CDK2	0.00561371	Co-expression	Wang-Maris-2006
CKS2	CCNB2	0.00352681	Co-expression	Wang-Maris-2006
CCNA2	CDK1	0.00820261	Co-expression	Wang-Maris-2006
CCNA2	CCNB2	0.00526964	Co-expression	Wang-Maris-2006
TOP2A	CDK1	0.00809573	Co-expression	Wang-Maris-2006
TOP2A	CCNB2	0.00536635	Co-expression	Wang-Maris-2006
TOP2A	CCNA2	0.00966323	Co-expression	Wang-Maris-2006
CCNB1	LIG1	0.00469762	Co-expression	Wang-Maris-2006
CCNB1	EXOSC9	0.00563808	Co-expression	Wang-Maris-2006
CCNB1	CDK1	0.00515977	Co-expression	Wang-Maris-2006
CCNB1	CCNB2	0.00417301	Co-expression	Wang-Maris-2006
CCNB1	CKS2	0.00408134	Co-expression	Wang-Maris-2006
CCNB1	CCNA2	0.00621069	Co-expression	Wang-Maris-2006
CCNB1	TOP2A	0.00578915	Co-expression	Wang-Maris-2006
CKS1B	CDK1	0.00648013	Co-expression	Wang-Maris-2006
CKS1B	CCNB2	0.00456306	Co-expression	Wang-Maris-2006
CKS1B	CCNA2	0.00779491	Co-expression	Wang-Maris-2006
CKS1B	TOP2A	0.00770826	Co-expression	Wang-Maris-2006
CKS1B	CCNB1	0.00503372	Co-expression	Wang-Maris-2006
CSNK2A2	HIRIP3	0.00883261	Co-expression	Wang-Maris-2006
CSNK2A2	EXOSC9	0.0119393	Co-expression	Wang-Maris-2006
DIDO1	PPP6R3	0.0226736	Co-expression	Boldrick-Relman-2002
CDCA8	PPP6R3	0.0188077	Co-expression	Boldrick-Relman-2002
CSNK2A1	DHX16	0.00398469	Co-expression	Boldrick-Relman-2002
CDK1	PTPN14	0.00647084	Co-expression	Boldrick-Relman-2002
CDK1	CSNK2A1	0.00236791	Co-expression	Boldrick-Relman-2002
CDK2	CDK1	0.00807622	Co-expression	Boldrick-Relman-2002
FBL	DDX20	0.0263307	Co-expression	Boldrick-Relman-2002
FBL	CSNK2A1	0.00417214	Co-expression	Boldrick-Relman-2002
CKS2	KTN1	0.00667529	Co-expression	Boldrick-Relman-2002
CKS2	CSNK2A1	0.00211598	Co-expression	Boldrick-Relman-2002
CKS2	CDK1	0.00455621	Co-expression	Boldrick-Relman-2002
CKS2	CSNK2B	0.00693731	Co-expression	Boldrick-Relman-2002
CCNA2	CSNK2A1	0.00324905	Co-expression	Boldrick-Relman-2002
CCNA2	CKS2	0.00584819	Co-expression	Boldrick-Relman-2002
TOP2A	CSNK2A1	0.00493048	Co-expression	Boldrick-Relman-2002
TOP2A	CCNC	0.0268681	Co-expression	Boldrick-Relman-2002
TOP2A	CKS2	0.00915097	Co-expression	Boldrick-Relman-2002
TOP2A	CCNA2	0.0144811	Co-expression	Boldrick-Relman-2002
OGFRL1	LIG1	0.0187264	Co-expression	Boldrick-Relman-2002
CCNB1	DHX16	0.00458694	Co-expression	Boldrick-Relman-2002
CCNB1	CSNK2A1	0.00156218	Co-expression	Boldrick-Relman-2002
CCNB1	CDK1	0.00312797	Co-expression	Boldrick-Relman-2002
CCNB1	CDK2	0.00488771	Co-expression	Boldrick-Relman-2002
CCNB1	CKS2	0.00278322	Co-expression	Boldrick-Relman-2002
CCNB1	CCNA2	0.00429698	Co-expression	Boldrick-Relman-2002
CCNB1	TOP2A	0.00641344	Co-expression	Boldrick-Relman-2002
PRPF38A	DDX20	0.011097	Co-expression	Boldrick-Relman-2002
PRPF38A	SRPK2	0.00721812	Co-expression	Boldrick-Relman-2002
CKS1B	DHX16	0.00981898	Co-expression	Boldrick-Relman-2002
CKS1B	CSNK2A1	0.0028727	Co-expression	Boldrick-Relman-2002
CKS1B	FBL	0.0118107	Co-expression	Boldrick-Relman-2002
CKS1B	CKS2	0.00515955	Co-expression	Boldrick-Relman-2002
CKS1B	CCNA2	0.00806506	Co-expression	Boldrick-Relman-2002
CKS1B	CCNB1	0.00362403	Co-expression	Boldrick-Relman-2002
CSNK2A2	CSNK2A1	0.00502125	Co-expression	Boldrick-Relman-2002
CSNK2A2	CCNB1	0.00558234	Co-expression	Boldrick-Relman-2002
PRCC	PPP1R2	0.0110991	Co-expression	Ross-Perou-2001
DHX16	DIDO1	0.0217576	Co-expression	Ross-Perou-2001
HUWE1	KDM5C	0.0192406	Co-expression	Ross-Perou-2001
SRPK2	CHMP2B	0.0146917	Co-expression	Ross-Perou-2001
CKS2	CDK1	0.0078656	Co-expression	Ross-Perou-2001
CCNA2	CDK1	0.0073404	Co-expression	Ross-Perou-2001
CCNA2	CKS2	0.0106517	Co-expression	Ross-Perou-2001
TOP2A	CDK1	0.00629634	Co-expression	Ross-Perou-2001
TOP2A	CKS2	0.00826919	Co-expression	Ross-Perou-2001
TOP2A	CCNA2	0.00913609	Co-expression	Ross-Perou-2001
CCNE1	LIG1	0.0155733	Co-expression	Ross-Perou-2001
CCNB1	CKS2	0.0179912	Co-expression	Ross-Perou-2001
CCNB1	CCNA2	0.0139599	Co-expression	Ross-Perou-2001
RRBP1	EPB41L2	0.013531	Co-expression	Ross-Perou-2001
CKS1B	CDK1	0.00706135	Co-expression	Ross-Perou-2001
CKS1B	CKS2	0.0110488	Co-expression	Ross-Perou-2001
CKS1B	CCNA2	0.00840104	Co-expression	Ross-Perou-2001
CKS1B	TOP2A	0.0069829	Co-expression	Ross-Perou-2001
CKS1B	CCNB1	0.011466	Co-expression	Ross-Perou-2001
RTN4	TBC1D2B	0.0113821	Co-expression	Alizadeh-Staudt-2000
CSNK2A1	NOP58	0.00876673	Co-expression	Alizadeh-Staudt-2000
CDK1	LIG1	0.00488925	Co-expression	Alizadeh-Staudt-2000
CDK2	CDK1	0.00516804	Co-expression	Alizadeh-Staudt-2000
SRPK2	RTN4	0.0158875	Co-expression	Alizadeh-Staudt-2000
SRPK2	CSNK2A1	0.00907977	Co-expression	Alizadeh-Staudt-2000
SRPK2	CDK2	0.00949322	Co-expression	Alizadeh-Staudt-2000
FBL	CSNK2A1	0.00946166	Co-expression	Alizadeh-Staudt-2000
FBL	CDK2	0.0114121	Co-expression	Alizadeh-Staudt-2000
CCNB2	CSNK2A1	0.00724537	Co-expression	Alizadeh-Staudt-2000
CCNB2	CDK1	0.00575702	Co-expression	Alizadeh-Staudt-2000
CCNB2	FBL	0.0153897	Co-expression	Alizadeh-Staudt-2000
CKS2	CDK1	0.00702789	Co-expression	Alizadeh-Staudt-2000
CCNA2	CDK1	0.00431666	Co-expression	Alizadeh-Staudt-2000
CCNA2	CDK2	0.00479401	Co-expression	Alizadeh-Staudt-2000
CCNA2	CKS2	0.00651317	Co-expression	Alizadeh-Staudt-2000
TOP2A	CDK1	0.006646	Co-expression	Alizadeh-Staudt-2000
TOP2A	CKS2	0.0133201	Co-expression	Alizadeh-Staudt-2000
TOP2A	CCNA2	0.00634374	Co-expression	Alizadeh-Staudt-2000
CCNE1	LIG1	0.00858073	Co-expression	Alizadeh-Staudt-2000
CCNB1	LIG1	0.0040956	Co-expression	Alizadeh-Staudt-2000
CCNB1	CDK1	0.00364676	Co-expression	Alizadeh-Staudt-2000
CCNB1	CDK2	0.00384511	Co-expression	Alizadeh-Staudt-2000
CCNB1	FBL	0.00616392	Co-expression	Alizadeh-Staudt-2000
CCNB1	CCNB2	0.00456646	Co-expression	Alizadeh-Staudt-2000
CCNB1	CKS2	0.00588423	Co-expression	Alizadeh-Staudt-2000
CCNB1	CCNA2	0.00320491	Co-expression	Alizadeh-Staudt-2000
CCNB1	TOP2A	0.00524893	Co-expression	Alizadeh-Staudt-2000
CCNB1	CCNE1	0.00402944	Co-expression	Alizadeh-Staudt-2000
CKS1B	CDK2	0.0107848	Co-expression	Alizadeh-Staudt-2000
CKS1B	FBL	0.019726	Co-expression	Alizadeh-Staudt-2000
CKS1B	CKS2	0.0168632	Co-expression	Alizadeh-Staudt-2000
CKS1B	CCNA2	0.00707506	Co-expression	Alizadeh-Staudt-2000
CKS1B	TOP2A	0.0134447	Co-expression	Alizadeh-Staudt-2000
CKS1B	CCNB1	0.00581702	Co-expression	Alizadeh-Staudt-2000
CSNK2A2	NOP58	0.0175014	Co-expression	Alizadeh-Staudt-2000
CSNK2A2	CSNK2A1	0.00808054	Co-expression	Alizadeh-Staudt-2000
CSNK2A2	CDK1	0.0066352	Co-expression	Alizadeh-Staudt-2000
CSNK2A2	CCNA2	0.00579818	Co-expression	Alizadeh-Staudt-2000
CSNK2A2	CCNB1	0.00546656	Co-expression	Alizadeh-Staudt-2000
RNF113A	DNAJC1	0.00828006	Co-expression	Innocenti-Brown-2011
CDK3	HIRIP3	0.0105651	Co-expression	Innocenti-Brown-2011
NOL8	KRI1	0.00670168	Co-expression	Innocenti-Brown-2011
RTN4	AHNAK	0.00581936	Co-expression	Innocenti-Brown-2011
KTN1	CHMP2B	0.00930191	Co-expression	Innocenti-Brown-2011
DKC1	NOP56	0.00864456	Co-expression	Innocenti-Brown-2011
NOP58	NOL8	0.00638304	Co-expression	Innocenti-Brown-2011
DHX16	DDX20	0.00433255	Co-expression	Innocenti-Brown-2011
EXOSC9	PPP1R2	0.0208089	Co-expression	Innocenti-Brown-2011
SRRM1	EXOSC9	0.0235409	Co-expression	Innocenti-Brown-2011
SSB	NOP58	0.00929062	Co-expression	Innocenti-Brown-2011
CSNK2A1	EIF5B	0.0186798	Co-expression	Innocenti-Brown-2011
CDK1	CDCA8	0.00704655	Co-expression	Innocenti-Brown-2011
HUWE1	CHAMP1	0.00803143	Co-expression	Innocenti-Brown-2011
CDK2	CHAMP1	0.00700995	Co-expression	Innocenti-Brown-2011
CCNB2	CDCA8	0.011775	Co-expression	Innocenti-Brown-2011
CCNB2	CDK1	0.0128919	Co-expression	Innocenti-Brown-2011
CKS2	NOP58	0.00913305	Co-expression	Innocenti-Brown-2011
CCNA2	CDCA8	0.00652929	Co-expression	Innocenti-Brown-2011
CCNA2	CDK1	0.00714406	Co-expression	Innocenti-Brown-2011
CCNA2	CCNB2	0.0114273	Co-expression	Innocenti-Brown-2011
TOP2A	CDCA8	0.00643949	Co-expression	Innocenti-Brown-2011
TOP2A	CDK1	0.00729915	Co-expression	Innocenti-Brown-2011
TOP2A	CCNB2	0.0114696	Co-expression	Innocenti-Brown-2011
TOP2A	CCNA2	0.00647056	Co-expression	Innocenti-Brown-2011
CCNE1	CDCA8	0.00844593	Co-expression	Innocenti-Brown-2011
OGFRL1	RELL1	0.00633413	Co-expression	Innocenti-Brown-2011
CCNB1	CDCA8	0.00683774	Co-expression	Innocenti-Brown-2011
CCNB1	CDK1	0.00718995	Co-expression	Innocenti-Brown-2011
CCNB1	CCNB2	0.0119682	Co-expression	Innocenti-Brown-2011
CCNB1	CKS2	0.00774939	Co-expression	Innocenti-Brown-2011
CCNB1	CCNA2	0.00689257	Co-expression	Innocenti-Brown-2011
CCNB1	TOP2A	0.0067587	Co-expression	Innocenti-Brown-2011
PRPF8	CDK3	0.00654013	Co-expression	Innocenti-Brown-2011
PRPF8	EIF3C	0.0118552	Co-expression	Innocenti-Brown-2011
PRPF8	DHX16	0.00379095	Co-expression	Innocenti-Brown-2011
PRPF8	CSNK2B	0.00841732	Co-expression	Innocenti-Brown-2011
IWS1	CHAMP1	0.0068711	Co-expression	Mallon-McKay-2013
PPP6R3	IWS1	0.00787582	Co-expression	Mallon-McKay-2013
SMARCAD1	IWS1	0.00226965	Co-expression	Mallon-McKay-2013
CDCA8	RBM15	0.0069791	Co-expression	Mallon-McKay-2013
EPB41L2	PPP6R3	0.0221857	Co-expression	Mallon-McKay-2013
KDM5C	RNF113A	0.0218561	Co-expression	Mallon-McKay-2013
PRCC	IWS1	0.00229503	Co-expression	Mallon-McKay-2013
PRCC	EPB41L2	0.00643335	Co-expression	Mallon-McKay-2013
EIF5B	IWS1	0.00436499	Co-expression	Mallon-McKay-2013
DKC1	NOP56	0.0041758	Co-expression	Mallon-McKay-2013
NOP58	NOP56	0.00481054	Co-expression	Mallon-McKay-2013
DHX16	HIRIP3	0.00410685	Co-expression	Mallon-McKay-2013
LIG1	CDCA8	0.00557365	Co-expression	Mallon-McKay-2013
SRRM2	LIG1	0.0115758	Co-expression	Mallon-McKay-2013
SSB	NOP58	0.0084793	Co-expression	Mallon-McKay-2013
HUWE1	PRCC	0.00948316	Co-expression	Mallon-McKay-2013
FBL	RFC1	0.0158826	Co-expression	Mallon-McKay-2013
FBL	NOP58	0.00479676	Co-expression	Mallon-McKay-2013
CSNK2B	DHX16	0.00489698	Co-expression	Mallon-McKay-2013
CKS2	NOP58	0.00552676	Co-expression	Mallon-McKay-2013
CCNA2	DKC1	0.00379746	Co-expression	Mallon-McKay-2013
CCNE1	PRCC	0.00612938	Co-expression	Mallon-McKay-2013
CCNB1	NOP56	0.00432589	Co-expression	Mallon-McKay-2013
CCNB1	DKC1	0.002861	Co-expression	Mallon-McKay-2013
CCNB1	NOP58	0.00325319	Co-expression	Mallon-McKay-2013
CCNB1	EXOSC9	0.00372081	Co-expression	Mallon-McKay-2013
CCNB1	SSB	0.00759428	Co-expression	Mallon-McKay-2013
CCNB1	CCNA2	0.00382917	Co-expression	Mallon-McKay-2013
PRPF8	CDK3	0.00766976	Co-expression	Mallon-McKay-2013
PRPF8	KDM5C	0.0112988	Co-expression	Mallon-McKay-2013
PRPF8	ABCF1	0.00615964	Co-expression	Mallon-McKay-2013
PRPF8	HUWE1	0.0136638	Co-expression	Mallon-McKay-2013
PRPF8	CSNK2B	0.0069085	Co-expression	Mallon-McKay-2013
PRPF38A	DKC1	0.00569201	Co-expression	Mallon-McKay-2013
RRBP1	OGFRL1	0.0121523	Co-expression	Mallon-McKay-2013
CKS1B	NOP58	0.005548	Co-expression	Mallon-McKay-2013
CKS1B	FBL	0.00773313	Co-expression	Mallon-McKay-2013
CKS1B	CKS2	0.00920306	Co-expression	Mallon-McKay-2013
CKS1B	CCNB1	0.00497167	Co-expression	Mallon-McKay-2013
CSNK2A2	PPP1R2	0.0107099	Co-expression	Mallon-McKay-2013
OGFR	TNKS1BP1	0.00675717	Co-expression	Arijs-Rutgeerts-2009
KDM5C	CHAMP1	0.00700558	Co-expression	Arijs-Rutgeerts-2009
EIF5B	NOL8	0.00979778	Co-expression	Arijs-Rutgeerts-2009
TCOF1	CHAMP1	0.00831755	Co-expression	Arijs-Rutgeerts-2009
NOP58	SMARCAD1	0.00450025	Co-expression	Arijs-Rutgeerts-2009
NOP58	DDX20	0.00527125	Co-expression	Arijs-Rutgeerts-2009
NOP58	NOL8	0.00252237	Co-expression	Arijs-Rutgeerts-2009
NOP58	EIF5B	0.00744752	Co-expression	Arijs-Rutgeerts-2009
EXOSC9	MFAP1	0.0134923	Co-expression	Arijs-Rutgeerts-2009
SRRM2	EIF3C	0.00517794	Co-expression	Arijs-Rutgeerts-2009
SRRM1	NOP58	0.00566177	Co-expression	Arijs-Rutgeerts-2009
SSB	NOP58	0.00658735	Co-expression	Arijs-Rutgeerts-2009
CDK1	CDCA8	0.0119528	Co-expression	Arijs-Rutgeerts-2009
HUWE1	EIF3C	0.00528516	Co-expression	Arijs-Rutgeerts-2009
FBL	DDX20	0.00525659	Co-expression	Arijs-Rutgeerts-2009
FBL	NOP58	0.0017298	Co-expression	Arijs-Rutgeerts-2009
FBL	SSB	0.00598492	Co-expression	Arijs-Rutgeerts-2009
CSNK2B	DHX16	0.0127929	Co-expression	Arijs-Rutgeerts-2009
CKS2	CDCA8	0.00691876	Co-expression	Arijs-Rutgeerts-2009
CKS2	CDK1	0.00878865	Co-expression	Arijs-Rutgeerts-2009
CKS2	CCNC	0.0084043	Co-expression	Arijs-Rutgeerts-2009
CCNA2	CDCA8	0.00785647	Co-expression	Arijs-Rutgeerts-2009
CCNA2	CDK1	0.00945163	Co-expression	Arijs-Rutgeerts-2009
CCNA2	CDK2	0.00978889	Co-expression	Arijs-Rutgeerts-2009
CCNA2	CKS2	0.00550006	Co-expression	Arijs-Rutgeerts-2009
TOP2A	CKS2	0.0103444	Co-expression	Arijs-Rutgeerts-2009
TOP2A	CCNA2	0.0110226	Co-expression	Arijs-Rutgeerts-2009
RELL2	CHAMP1	0.0041084	Co-expression	Arijs-Rutgeerts-2009
RELL2	TNKS1BP1	0.00449717	Co-expression	Arijs-Rutgeerts-2009
CCNB1	CDCA8	0.00658482	Co-expression	Arijs-Rutgeerts-2009
CCNB1	CDK1	0.00849559	Co-expression	Arijs-Rutgeerts-2009
CCNB1	CKS2	0.00493294	Co-expression	Arijs-Rutgeerts-2009
CCNB1	CCNA2	0.00525421	Co-expression	Arijs-Rutgeerts-2009
CCNB1	TOP2A	0.00997581	Co-expression	Arijs-Rutgeerts-2009
PRPF8	DHX16	0.0146518	Co-expression	Arijs-Rutgeerts-2009
PRPF8	SRRM1	0.017114	Co-expression	Arijs-Rutgeerts-2009
PRPF8	FBL	0.00495973	Co-expression	Arijs-Rutgeerts-2009
PRPF38A	FBL	0.00558102	Co-expression	Arijs-Rutgeerts-2009
EIF3A	NOP58	0.0078703	Co-expression	Arijs-Rutgeerts-2009
EIF3A	FBL	0.00795033	Co-expression	Arijs-Rutgeerts-2009
CKS1B	CDK1	0.0103798	Co-expression	Arijs-Rutgeerts-2009
RNF113A	OGFR	0.0122488	Co-expression	Burington-Shaughnessy-2008
RTN4	AHNAK	0.013232	Co-expression	Burington-Shaughnessy-2008
PRCC	RPRD2	0.00947032	Co-expression	Burington-Shaughnessy-2008
DHX16	ABCF1	0.0169211	Co-expression	Burington-Shaughnessy-2008
SRRM1	SRRM2	0.011244	Co-expression	Burington-Shaughnessy-2008
CDK2	CDK1	0.0107993	Co-expression	Burington-Shaughnessy-2008
SRPK2	CDK1	0.00748414	Co-expression	Burington-Shaughnessy-2008
CSNK2B	ABCF1	0.0173748	Co-expression	Burington-Shaughnessy-2008
CSNK2B	DHX16	0.0181506	Co-expression	Burington-Shaughnessy-2008
CCNB2	CDK1	0.00675142	Co-expression	Burington-Shaughnessy-2008
CCNB2	SRPK2	0.0068376	Co-expression	Burington-Shaughnessy-2008
CKS2	SRPK2	0.00561728	Co-expression	Burington-Shaughnessy-2008
CKS2	CCNB2	0.00454632	Co-expression	Burington-Shaughnessy-2008
CCNA2	CDK1	0.0063475	Co-expression	Burington-Shaughnessy-2008
CCNA2	CCNB2	0.00562996	Co-expression	Burington-Shaughnessy-2008
TOP2A	CDK1	0.00560367	Co-expression	Burington-Shaughnessy-2008
TOP2A	CDK2	0.00840544	Co-expression	Burington-Shaughnessy-2008
TOP2A	SRPK2	0.00529331	Co-expression	Burington-Shaughnessy-2008
TOP2A	CCNB2	0.00551175	Co-expression	Burington-Shaughnessy-2008
TOP2A	CKS2	0.00334119	Co-expression	Burington-Shaughnessy-2008
TOP2A	CCNA2	0.00471057	Co-expression	Burington-Shaughnessy-2008
CCNB1	CDK1	0.00500848	Co-expression	Burington-Shaughnessy-2008
CCNB1	SRPK2	0.0049027	Co-expression	Burington-Shaughnessy-2008
CCNB1	CCNB2	0.00496816	Co-expression	Burington-Shaughnessy-2008
CCNB1	CKS2	0.00368803	Co-expression	Burington-Shaughnessy-2008
CCNB1	CCNA2	0.00438219	Co-expression	Burington-Shaughnessy-2008
CCNB1	TOP2A	0.00388574	Co-expression	Burington-Shaughnessy-2008
PRPF8	HUWE1	0.0196568	Co-expression	Burington-Shaughnessy-2008
CKS1B	HIRIP3	0.00525342	Co-expression	Burington-Shaughnessy-2008
CKS1B	PRCC	0.00430523	Co-expression	Burington-Shaughnessy-2008
CKS1B	CDK1	0.0042384	Co-expression	Burington-Shaughnessy-2008
CKS1B	CCNB2	0.00366852	Co-expression	Burington-Shaughnessy-2008
CKS1B	TOP2A	0.0031954	Co-expression	Burington-Shaughnessy-2008
CKS1B	CCNB1	0.00322001	Co-expression	Burington-Shaughnessy-2008
SSB	KTN1	0.00931517	Co-expression	Ramaswamy-Golub-2001
SSB	MFAP1	0.0081037	Co-expression	Ramaswamy-Golub-2001
HUWE1	CHAMP1	0.0161051	Co-expression	Ramaswamy-Golub-2001
HUWE1	DHX16	0.0180034	Co-expression	Ramaswamy-Golub-2001
FBL	PPP1R2	0.0126338	Co-expression	Ramaswamy-Golub-2001
CSNK2B	EIF3C	0.00673428	Co-expression	Ramaswamy-Golub-2001
CSNK2B	LIG1	0.00687046	Co-expression	Ramaswamy-Golub-2001
CKS2	CDK1	0.0198547	Co-expression	Ramaswamy-Golub-2001
CCNA2	CDK1	0.0283187	Co-expression	Ramaswamy-Golub-2001
CCNA2	CCNB2	0.0245063	Co-expression	Ramaswamy-Golub-2001
CCNA2	CKS2	0.0199833	Co-expression	Ramaswamy-Golub-2001
TOP2A	CKS2	0.0130798	Co-expression	Ramaswamy-Golub-2001
TOP2A	CCNA2	0.016572	Co-expression	Ramaswamy-Golub-2001
OGFRL1	ASAP1	0.0199301	Co-expression	Ramaswamy-Golub-2001
CCNB1	CKS2	0.0159982	Co-expression	Ramaswamy-Golub-2001
CCNB1	CCNA2	0.0204889	Co-expression	Ramaswamy-Golub-2001
CCNB1	TOP2A	0.0165511	Co-expression	Ramaswamy-Golub-2001
PRPF8	CHAMP1	0.00392096	Co-expression	Ramaswamy-Golub-2001
PRPF8	RPRD2	0.0026609	Co-expression	Ramaswamy-Golub-2001
PRPF8	HUWE1	0.00461155	Co-expression	Ramaswamy-Golub-2001
PRPF38A	PRPF8	0.00204299	Co-expression	Ramaswamy-Golub-2001
EIF3A	PRCC	0.0123812	Co-expression	Ramaswamy-Golub-2001
EIF3A	SSB	0.00549421	Co-expression	Ramaswamy-Golub-2001
CKS1B	CKS2	0.0130264	Co-expression	Ramaswamy-Golub-2001
CKS1B	TOP2A	0.01139	Co-expression	Ramaswamy-Golub-2001
PRCC	NOP56	0.0175422	Co-localization	Johnson-Shoemaker-2003
EIF5B	EIF3C	0.0165869	Co-localization	Johnson-Shoemaker-2003
RFC1	NOP56	0.0188907	Co-localization	Johnson-Shoemaker-2003
RFC1	PRCC	0.013414	Co-localization	Johnson-Shoemaker-2003
KTN1	PTPN14	0.0105464	Co-localization	Johnson-Shoemaker-2003
DKC1	NOP56	0.00560626	Co-localization	Johnson-Shoemaker-2003
DKC1	EIF3C	0.00535025	Co-localization	Johnson-Shoemaker-2003
DKC1	TCOF1	0.00695133	Co-localization	Johnson-Shoemaker-2003
NOP58	TCOF1	0.0125206	Co-localization	Johnson-Shoemaker-2003
DHX16	KRI1	0.0287418	Co-localization	Johnson-Shoemaker-2003
EXOSC9	SMARCAD1	0.00681222	Co-localization	Johnson-Shoemaker-2003
EXOSC9	CDCA8	0.00764884	Co-localization	Johnson-Shoemaker-2003
SRRM1	RFC1	0.0172263	Co-localization	Johnson-Shoemaker-2003
SSB	EIF3C	0.00737133	Co-localization	Johnson-Shoemaker-2003
SSB	DKC1	0.00208765	Co-localization	Johnson-Shoemaker-2003
SSB	MFAP1	0.00693287	Co-localization	Johnson-Shoemaker-2003
SSB	SRRM1	0.0071524	Co-localization	Johnson-Shoemaker-2003
CSNK2A1	EXOSC9	0.00563723	Co-localization	Johnson-Shoemaker-2003
HUWE1	PPP1R2	0.0176899	Co-localization	Johnson-Shoemaker-2003
CDK2	KRI1	0.00947037	Co-localization	Johnson-Shoemaker-2003
FBL	EIF3C	0.00644338	Co-localization	Johnson-Shoemaker-2003
FBL	TCOF1	0.00776433	Co-localization	Johnson-Shoemaker-2003
FBL	DKC1	0.00195193	Co-localization	Johnson-Shoemaker-2003
FBL	NOP58	0.00322615	Co-localization	Johnson-Shoemaker-2003
FBL	SSB	0.00222764	Co-localization	Johnson-Shoemaker-2003
CSNK2B	EXOSC9	0.00781015	Co-localization	Johnson-Shoemaker-2003
CCNB2	DKC1	0.00615236	Co-localization	Johnson-Shoemaker-2003
CCNB2	EXOSC9	0.00641163	Co-localization	Johnson-Shoemaker-2003
CCNB2	CSNK2B	0.0258741	Co-localization	Johnson-Shoemaker-2003
CCNC	DKC1	0.00413233	Co-localization	Johnson-Shoemaker-2003
CCNC	SSB	0.00535873	Co-localization	Johnson-Shoemaker-2003
CCNC	FBL	0.00477777	Co-localization	Johnson-Shoemaker-2003
CKS2	CDCA8	0.00641172	Co-localization	Johnson-Shoemaker-2003
CKS2	NOP56	0.0050473	Co-localization	Johnson-Shoemaker-2003
CKS2	RFC1	0.00378451	Co-localization	Johnson-Shoemaker-2003
CKS2	TCOF1	0.00568151	Co-localization	Johnson-Shoemaker-2003
CKS2	DKC1	0.00153779	Co-localization	Johnson-Shoemaker-2003
CKS2	NOP58	0.00266016	Co-localization	Johnson-Shoemaker-2003
CKS2	EXOSC9	0.00159883	Co-localization	Johnson-Shoemaker-2003
CKS2	CDK1	0.00249006	Co-localization	Johnson-Shoemaker-2003
CKS2	FBL	0.00162978	Co-localization	Johnson-Shoemaker-2003
CKS2	CSNK2B	0.00593794	Co-localization	Johnson-Shoemaker-2003
CKS2	CCNB2	0.00571683	Co-localization	Johnson-Shoemaker-2003
CCNA2	SMARCAD1	0.0065032	Co-localization	Johnson-Shoemaker-2003
CCNA2	CDCA8	0.00876276	Co-localization	Johnson-Shoemaker-2003
CCNA2	NOP56	0.00668352	Co-localization	Johnson-Shoemaker-2003
CCNA2	RFC1	0.00522245	Co-localization	Johnson-Shoemaker-2003
CCNA2	NOP58	0.00338934	Co-localization	Johnson-Shoemaker-2003
CCNA2	EXOSC9	0.0021684	Co-localization	Johnson-Shoemaker-2003
CCNA2	FBL	0.00196038	Co-localization	Johnson-Shoemaker-2003
CCNA2	CSNK2B	0.00714142	Co-localization	Johnson-Shoemaker-2003
CCNA2	CCNB2	0.00707439	Co-localization	Johnson-Shoemaker-2003
CCNA2	CKS2	0.00176883	Co-localization	Johnson-Shoemaker-2003
TOP2A	DKC1	0.00467928	Co-localization	Johnson-Shoemaker-2003
TOP2A	EXOSC9	0.00535522	Co-localization	Johnson-Shoemaker-2003
TOP2A	CDK1	0.00906076	Co-localization	Johnson-Shoemaker-2003
TOP2A	CKS2	0.00428198	Co-localization	Johnson-Shoemaker-2003
TOP2A	CCNA2	0.00541336	Co-localization	Johnson-Shoemaker-2003
CCNB1	CDCA8	0.00790604	Co-localization	Johnson-Shoemaker-2003
CCNB1	TCOF1	0.00713536	Co-localization	Johnson-Shoemaker-2003
CCNB1	DKC1	0.00192031	Co-localization	Johnson-Shoemaker-2003
CCNB1	NOP58	0.00305737	Co-localization	Johnson-Shoemaker-2003
CCNB1	SSB	0.00213108	Co-localization	Johnson-Shoemaker-2003
CCNB1	FBL	0.00201348	Co-localization	Johnson-Shoemaker-2003
CCNB1	CSNK2B	0.00660548	Co-localization	Johnson-Shoemaker-2003
CCNB1	CCNB2	0.00708445	Co-localization	Johnson-Shoemaker-2003
CCNB1	CKS2	0.0017055	Co-localization	Johnson-Shoemaker-2003
CCNB1	CCNA2	0.00212967	Co-localization	Johnson-Shoemaker-2003
CCNB1	TOP2A	0.00507608	Co-localization	Johnson-Shoemaker-2003
PRPF38A	EXOSC9	0.00615248	Co-localization	Johnson-Shoemaker-2003
PRPF38A	CCNA2	0.00604489	Co-localization	Johnson-Shoemaker-2003
EIF3A	EIF3C	0.0227239	Co-localization	Johnson-Shoemaker-2003
EIF3A	EIF5B	0.0155145	Co-localization	Johnson-Shoemaker-2003
CSNK2A2	DDX20	0.00907645	Co-localization	Johnson-Shoemaker-2003
DKC1	CDK3	0.00691844	Co-localization	Schadt-Shoemaker-2004
DKC1	TCOF1	0.00582903	Co-localization	Schadt-Shoemaker-2004
ABCF1	TCOF1	0.00756803	Co-localization	Schadt-Shoemaker-2004
ABCF1	DKC1	0.00615032	Co-localization	Schadt-Shoemaker-2004
CSNK2A1	TCOF1	0.00828349	Co-localization	Schadt-Shoemaker-2004
CSNK2A1	DKC1	0.00672985	Co-localization	Schadt-Shoemaker-2004
CSNK2A1	ABCF1	0.0111408	Co-localization	Schadt-Shoemaker-2004
CDK1	TCOF1	0.006242	Co-localization	Schadt-Shoemaker-2004
CDK1	DKC1	0.00495965	Co-localization	Schadt-Shoemaker-2004
CDK1	ABCF1	0.0053499	Co-localization	Schadt-Shoemaker-2004
CDK1	LIG1	0.0075901	Co-localization	Schadt-Shoemaker-2004
CDK2	TCOF1	0.00515316	Co-localization	Schadt-Shoemaker-2004
CDK2	DKC1	0.00475327	Co-localization	Schadt-Shoemaker-2004
CDK2	ABCF1	0.00644434	Co-localization	Schadt-Shoemaker-2004
CDK2	CSNK2A1	0.00665162	Co-localization	Schadt-Shoemaker-2004
CDK2	CDK1	0.00558145	Co-localization	Schadt-Shoemaker-2004
FBL	CDK3	0.00942398	Co-localization	Schadt-Shoemaker-2004
FBL	TCOF1	0.00470543	Co-localization	Schadt-Shoemaker-2004
FBL	DKC1	0.00431377	Co-localization	Schadt-Shoemaker-2004
FBL	ABCF1	0.00488867	Co-localization	Schadt-Shoemaker-2004
FBL	CSNK2A1	0.00621834	Co-localization	Schadt-Shoemaker-2004
FBL	CDK1	0.00486566	Co-localization	Schadt-Shoemaker-2004
FBL	CDK2	0.00504119	Co-localization	Schadt-Shoemaker-2004
CSNK2B	TCOF1	0.00724626	Co-localization	Schadt-Shoemaker-2004
CSNK2B	DKC1	0.00601147	Co-localization	Schadt-Shoemaker-2004
CSNK2B	ABCF1	0.00856829	Co-localization	Schadt-Shoemaker-2004
CSNK2B	LIG1	0.0142933	Co-localization	Schadt-Shoemaker-2004
CSNK2B	CDK1	0.00755624	Co-localization	Schadt-Shoemaker-2004
CSNK2B	CDK2	0.00620379	Co-localization	Schadt-Shoemaker-2004
CCNA2	TCOF1	0.00871515	Co-localization	Schadt-Shoemaker-2004
CCNA2	DKC1	0.00635001	Co-localization	Schadt-Shoemaker-2004
CCNA2	LIG1	0.0107493	Co-localization	Schadt-Shoemaker-2004
CCNA2	CSNK2A1	0.0101644	Co-localization	Schadt-Shoemaker-2004
CCNA2	CDK1	0.00900579	Co-localization	Schadt-Shoemaker-2004
CCNA2	CDK2	0.00657013	Co-localization	Schadt-Shoemaker-2004
CCNA2	CSNK2B	0.00975348	Co-localization	Schadt-Shoemaker-2004
TOP2A	TCOF1	0.00632596	Co-localization	Schadt-Shoemaker-2004
TOP2A	DKC1	0.0051245	Co-localization	Schadt-Shoemaker-2004
TOP2A	LIG1	0.00957003	Co-localization	Schadt-Shoemaker-2004
TOP2A	CDK1	0.00820915	Co-localization	Schadt-Shoemaker-2004
TOP2A	CDK2	0.00614974	Co-localization	Schadt-Shoemaker-2004
TOP2A	FBL	0.00586318	Co-localization	Schadt-Shoemaker-2004
TOP2A	CSNK2B	0.00732426	Co-localization	Schadt-Shoemaker-2004
TOP2A	CCNA2	0.00926617	Co-localization	Schadt-Shoemaker-2004
CSNK2A2	ABCF1	0.00917246	Co-localization	Schadt-Shoemaker-2004
CSNK2A2	LIG1	0.0246736	Co-localization	Schadt-Shoemaker-2004
CSNK2A2	CSNK2B	0.0133408	Co-localization	Schadt-Shoemaker-2004
EIF3C	CDCA8	0.141161	Genetic Interactions	Horlbeck-Gilbert-2018 A
TCOF1	CDCA8	0.0472664	Genetic Interactions	Horlbeck-Gilbert-2018 A
SSB	CDCA8	0.0978018	Genetic Interactions	Horlbeck-Gilbert-2018 A
SSB	EIF3C	0.086862	Genetic Interactions	Horlbeck-Gilbert-2018 A
CDK1	MFAP1	0.0917579	Genetic Interactions	Horlbeck-Gilbert-2018 A
EIF3C	NOL8	0.10886	Genetic Interactions	Horlbeck-Gilbert-2018 B
CSNK2A1	IWS1	0.078326	Physical Interactions	Zhang-Zou-2011
CSNK2A1	KRI1	0.078326	Physical Interactions	Zhang-Zou-2011
CSNK2A1	HIRIP3	0.078326	Physical Interactions	Zhang-Zou-2011
CSNK2A1	TNKS1BP1	0.078326	Physical Interactions	Zhang-Zou-2011
CSNK2A1	RPRD2	0.078326	Physical Interactions	Zhang-Zou-2011
CSNK2A1	NOP56	0.078326	Physical Interactions	Zhang-Zou-2011
CSNK2A1	PRCC	0.078326	Physical Interactions	Zhang-Zou-2011
CSNK2A1	EIF5B	0.078326	Physical Interactions	Zhang-Zou-2011
CSNK2A1	DKC1	0.078326	Physical Interactions	Zhang-Zou-2011
CSNK2A1	NOP58	0.078326	Physical Interactions	Zhang-Zou-2011
CSNK2A1	DHX16	0.078326	Physical Interactions	Zhang-Zou-2011
CSNK2A1	MFAP1	0.078326	Physical Interactions	Zhang-Zou-2011
CSNK2A1	EXOSC9	0.078326	Physical Interactions	Zhang-Zou-2011
CSNK2A1	SRRM2	0.078326	Physical Interactions	Zhang-Zou-2011
CSNK2A1	SRRM1	0.078326	Physical Interactions	Zhang-Zou-2011
CSNK2A1	SSB	0.078326	Physical Interactions	Zhang-Zou-2011
TOP2A	CSNK2A1	0.078326	Physical Interactions	Zhang-Zou-2011
PRPF38A	CSNK2A1	0.078326	Physical Interactions	Zhang-Zou-2011
SRPK2	HIRIP3	0.0505911	Physical Interactions	Varjosalo-Gstaiger-2013 B
SRPK2	RBM15	0.0855012	Physical Interactions	Varjosalo-Gstaiger-2013 B
SRPK2	TCOF1	0.0855012	Physical Interactions	Varjosalo-Gstaiger-2013 B
PRPF38A	SRPK2	0.0505911	Physical Interactions	Varjosalo-Gstaiger-2013 B
SRRM1	SRRM2	0.707107	Physical Interactions	IREF-corum
CSNK2B	CSNK2A1	0.707107	Physical Interactions	IREF-corum
CCNB2	CDK1	0.566019	Physical Interactions	IREF-corum
CCNC	CDK3	0.707107	Physical Interactions	IREF-corum
CCNA2	CDK1	0.306327	Physical Interactions	IREF-corum
CCNA2	CDK2	0.492586	Physical Interactions	IREF-corum
CCNE1	CDK2	0.765367	Physical Interactions	IREF-corum
CCNB1	CDK1	0.274797	Physical Interactions	IREF-corum
PRPF8	SRRM1	0.707107	Physical Interactions	IREF-corum
CSNK2A2	CSNK2B	0.707107	Physical Interactions	IREF-corum
HUWE1	RTN4	0.0640184	Physical Interactions	Thompson-Luchansky-2014
HUWE1	SSB	0.0640184	Physical Interactions	Thompson-Luchansky-2014
HUWE1	CDK1	0.0640184	Physical Interactions	Thompson-Luchansky-2014
SRPK2	DIDO1	0.0646394	Physical Interactions	Lipp-Guthrie-2015
SRPK2	RBM15	0.035545	Physical Interactions	Lipp-Guthrie-2015
SRPK2	SRRM2	0.035545	Physical Interactions	Lipp-Guthrie-2015
SRPK2	SRRM1	0.035545	Physical Interactions	Lipp-Guthrie-2015
PRPF38A	SRPK2	0.035545	Physical Interactions	Lipp-Guthrie-2015
EIF3A	SRPK2	0.0646394	Physical Interactions	Lipp-Guthrie-2015
CDK2	MFAP1	0.057073	Physical Interactions	Neganova-Lako-2011
CDK2	SSB	0.057073	Physical Interactions	Neganova-Lako-2011
CDK2	CDK1	0.057073	Physical Interactions	Neganova-Lako-2011
EIF3A	CDK2	0.057073	Physical Interactions	Neganova-Lako-2011
SRRM2	DHX16	0.0577678	Physical Interactions	McCracken-Blencowe-2005
SRRM1	OGFR	0.113198	Physical Interactions	McCracken-Blencowe-2005
SRRM1	DHX16	0.0691577	Physical Interactions	McCracken-Blencowe-2005
CSNK2B	SRRM1	0.113198	Physical Interactions	McCracken-Blencowe-2005
PRPF8	SRRM1	0.113198	Physical Interactions	McCracken-Blencowe-2005
RBM15	DIDO1	0.712832	Physical Interactions	Wan-Emili-2015
DKC1	NOP56	0.014487	Physical Interactions	Wan-Emili-2015
DKC1	EIF5B	0.02935	Physical Interactions	Wan-Emili-2015
NOP58	NOP56	0.0139544	Physical Interactions	Wan-Emili-2015
NOP58	DKC1	0.0160396	Physical Interactions	Wan-Emili-2015
SRRM1	SRRM2	0.0612547	Physical Interactions	Wan-Emili-2015
SSB	NOP56	0.0168768	Physical Interactions	Wan-Emili-2015
HUWE1	NUCKS1	0.187789	Physical Interactions	Wan-Emili-2015
FBL	NOP56	0.011196	Physical Interactions	Wan-Emili-2015
FBL	DKC1	0.012869	Physical Interactions	Wan-Emili-2015
FBL	NOP58	0.0123959	Physical Interactions	Wan-Emili-2015
CSNK2B	CSNK2A1	0.0677532	Physical Interactions	Wan-Emili-2015
CCNB2	CDK1	0.0889411	Physical Interactions	Wan-Emili-2015
CKS2	CDK1	0.310593	Physical Interactions	Wan-Emili-2015
TOP2A	CSNK2A1	0.0741666	Physical Interactions	Wan-Emili-2015
TOP2A	CSNK2B	0.131747	Physical Interactions	Wan-Emili-2015
CCNB1	CDK1	0.135829	Physical Interactions	Wan-Emili-2015
CCNB1	CCNB2	0.121079	Physical Interactions	Wan-Emili-2015
PRPF8	SRRM2	0.0236366	Physical Interactions	Wan-Emili-2015
PRPF8	SRPK2	0.10369	Physical Interactions	Wan-Emili-2015
PRPF38A	MFAP1	0.796599	Physical Interactions	Wan-Emili-2015
PRPF38A	CSNK2A1	0.118211	Physical Interactions	Wan-Emili-2015
PRPF38A	CSNK2B	0.209986	Physical Interactions	Wan-Emili-2015
EIF3A	EIF3CL	0.100619	Physical Interactions	Wan-Emili-2015
EIF3A	EIF3C	0.0831748	Physical Interactions	Wan-Emili-2015
CKS1B	CDK1	0.233362	Physical Interactions	Wan-Emili-2015
CKS1B	CDK2	0.345025	Physical Interactions	Wan-Emili-2015
CSNK2A2	CSNK2A1	0.149442	Physical Interactions	Wan-Emili-2015
CDK2	CDK3	0.0638786	Physical Interactions	Varjosalo-Superti-Furga-2013
CDK2	TCOF1	0.131627	Physical Interactions	Varjosalo-Superti-Furga-2013
CCNB2	CDK2	0.202405	Physical Interactions	Varjosalo-Superti-Furga-2013
CKS2	CDK2	0.202405	Physical Interactions	Varjosalo-Superti-Furga-2013
CCNA2	CDK2	0.118634	Physical Interactions	Varjosalo-Superti-Furga-2013
CCNE1	CDK2	0.202405	Physical Interactions	Varjosalo-Superti-Furga-2013
CCNB1	CDK2	0.118634	Physical Interactions	Varjosalo-Superti-Furga-2013
CKS1B	CDK2	0.202405	Physical Interactions	Varjosalo-Superti-Furga-2013
CSNK2A2	HIRIP3	0.128665	Physical Interactions	Varjosalo-Superti-Furga-2013
CSNK2A2	TCOF1	0.0685921	Physical Interactions	Varjosalo-Superti-Furga-2013
CSNK2A2	SRRM1	0.128665	Physical Interactions	Varjosalo-Superti-Furga-2013
CSNK2A2	CSNK2A1	0.128665	Physical Interactions	Varjosalo-Superti-Furga-2013
CSNK2A2	CSNK2B	0.0579151	Physical Interactions	Varjosalo-Superti-Furga-2013
TCOF1	NOP56	0.675865	Physical Interactions	IREF-hprd
SRRM1	SRRM2	0.472246	Physical Interactions	IREF-hprd
CSNK2A1	PPP1R2	0.0149577	Physical Interactions	IREF-hprd
CSNK2A1	LIG1	0.0204964	Physical Interactions	IREF-hprd
CDK1	CSNK2A1	0.00219287	Physical Interactions	IREF-hprd
CSNK2B	CSNK2A1	0.00400257	Physical Interactions	IREF-hprd
CSNK2B	CDK1	0.0053194	Physical Interactions	IREF-hprd
CCNB2	CDK1	0.0436857	Physical Interactions	IREF-hprd
CCNB2	CDK2	0.0612944	Physical Interactions	IREF-hprd
CCNC	CDK3	0.224355	Physical Interactions	IREF-hprd
CKS2	CDK1	0.0372224	Physical Interactions	IREF-hprd
TOP2A	CSNK2A1	0.0109455	Physical Interactions	IREF-hprd
TOP2A	CDK1	0.0145465	Physical Interactions	IREF-hprd
CCNE1	CDK3	0.0489551	Physical Interactions	IREF-hprd
CCNE1	CDK1	0.0100938	Physical Interactions	IREF-hprd
CCNE1	CDK2	0.0141624	Physical Interactions	IREF-hprd
RELL2	RELL1	0.696621	Physical Interactions	IREF-hprd
CCNB1	CDK1	0.00829937	Physical Interactions	IREF-hprd
CKS1B	CDK2	0.0451959	Physical Interactions	IREF-hprd
CKS1B	CKS2	0.411421	Physical Interactions	IREF-hprd
RELT	RELL1	0.455392	Physical Interactions	IREF-hprd
CSNK2A2	PPP1R2	0.0300043	Physical Interactions	IREF-hprd
CSNK2A2	TCOF1	0.0532103	Physical Interactions	IREF-hprd
CSNK2A2	CSNK2B	0.00802894	Physical Interactions	IREF-hprd
RBM15	DIDO1	0.0355358	Physical Interactions	IREF-biogrid
NOP56	KRI1	0.0101526	Physical Interactions	IREF-biogrid
PRCC	IWS1	0.0429955	Physical Interactions	IREF-biogrid
KTN1	RTN4	0.0102637	Physical Interactions	IREF-biogrid
TCOF1	NOP56	0.00553054	Physical Interactions	IREF-biogrid
DKC1	NOP56	0.00456318	Physical Interactions	IREF-biogrid
DKC1	EIF5B	0.0122527	Physical Interactions	IREF-biogrid
DKC1	TCOF1	0.00971483	Physical Interactions	IREF-biogrid
NOP58	NOP56	0.00465134	Physical Interactions	IREF-biogrid
NOP58	TCOF1	0.00990251	Physical Interactions	IREF-biogrid
NOP58	DKC1	0.00817044	Physical Interactions	IREF-biogrid
ABCF1	NOP56	0.0075993	Physical Interactions	IREF-biogrid
MFAP1	DDX20	0.0155456	Physical Interactions	IREF-biogrid
EXOSC9	NOP56	0.00805162	Physical Interactions	IREF-biogrid
SSB	NOP56	0.00510543	Physical Interactions	IREF-biogrid
CSNK2A1	IWS1	0.00793501	Physical Interactions	IREF-biogrid
CSNK2A1	HIRIP3	0.0106508	Physical Interactions	IREF-biogrid
CSNK2A1	TNKS1BP1	0.00533694	Physical Interactions	IREF-biogrid
CSNK2A1	RNF113A	0.0129185	Physical Interactions	IREF-biogrid
CSNK2A1	NOP56	0.00173895	Physical Interactions	IREF-biogrid
CSNK2A1	PRCC	0.00630739	Physical Interactions	IREF-biogrid
CSNK2A1	EIF5B	0.00466928	Physical Interactions	IREF-biogrid
CSNK2A1	TCOF1	0.00370215	Physical Interactions	IREF-biogrid
CSNK2A1	DKC1	0.0030546	Physical Interactions	IREF-biogrid
CSNK2A1	NOP58	0.00311361	Physical Interactions	IREF-biogrid
CSNK2A1	MFAP1	0.00460181	Physical Interactions	IREF-biogrid
CSNK2A1	EXOSC9	0.00538977	Physical Interactions	IREF-biogrid
CSNK2A1	SRRM2	0.00196411	Physical Interactions	IREF-biogrid
CSNK2A1	SSB	0.00341758	Physical Interactions	IREF-biogrid
CDK1	CDK3	0.00931138	Physical Interactions	IREF-biogrid
CDK1	CSNK2A1	0.00174942	Physical Interactions	IREF-biogrid
HUWE1	NUCKS1	0.0123071	Physical Interactions	IREF-biogrid
HUWE1	RTN4	0.00260179	Physical Interactions	IREF-biogrid
HUWE1	SSB	0.003346	Physical Interactions	IREF-biogrid
HUWE1	CDK1	0.00171278	Physical Interactions	IREF-biogrid
CDK2	MYO18A	0.0021871	Physical Interactions	IREF-biogrid
CDK2	CDK3	0.00477464	Physical Interactions	IREF-biogrid
CDK2	TCOF1	0.00285299	Physical Interactions	IREF-biogrid
CDK2	MFAP1	0.0035463	Physical Interactions	IREF-biogrid
CDK2	SRRM2	0.0015136	Physical Interactions	IREF-biogrid
CDK2	SSB	0.0026337	Physical Interactions	IREF-biogrid
CDK2	CDK1	0.00134816	Physical Interactions	IREF-biogrid
FBL	KRI1	0.00758563	Physical Interactions	IREF-biogrid
FBL	DDX20	0.00438916	Physical Interactions	IREF-biogrid
FBL	NOP56	0.00194096	Physical Interactions	IREF-biogrid
FBL	DKC1	0.00340945	Physical Interactions	IREF-biogrid
FBL	NOP58	0.00347532	Physical Interactions	IREF-biogrid
FBL	SRRM2	0.00219228	Physical Interactions	IREF-biogrid
FBL	SSB	0.00381459	Physical Interactions	IREF-biogrid
FBL	CDK1	0.00195265	Physical Interactions	IREF-biogrid
FBL	CDK2	0.00100127	Physical Interactions	IREF-biogrid
CSNK2B	HIRIP3	0.0141378	Physical Interactions	IREF-biogrid
CSNK2B	TCOF1	0.00491424	Physical Interactions	IREF-biogrid
CSNK2B	SSB	0.0045365	Physical Interactions	IREF-biogrid
CSNK2B	CSNK2A1	0.00154517	Physical Interactions	IREF-biogrid
CCNB2	CDK1	0.012251	Physical Interactions	IREF-biogrid
CCNB2	CDK2	0.00628198	Physical Interactions	IREF-biogrid
CKS2	CDK3	0.0416947	Physical Interactions	IREF-biogrid
CKS2	CDK1	0.0117728	Physical Interactions	IREF-biogrid
CKS2	CDK2	0.00603681	Physical Interactions	IREF-biogrid
CKS2	CCNB2	0.0548577	Physical Interactions	IREF-biogrid
CCNA2	CDK3	0.0180832	Physical Interactions	IREF-biogrid
CCNA2	SSB	0.00997473	Physical Interactions	IREF-biogrid
CCNA2	CDK1	0.00510595	Physical Interactions	IREF-biogrid
CCNA2	CDK2	0.0026182	Physical Interactions	IREF-biogrid
CCNA2	CKS2	0.0228635	Physical Interactions	IREF-biogrid
TOP2A	NOP56	0.00546515	Physical Interactions	IREF-biogrid
TOP2A	CSNK2A1	0.00365838	Physical Interactions	IREF-biogrid
TOP2A	CSNK2B	0.00485614	Physical Interactions	IREF-biogrid
CCNE1	CDK3	0.0231577	Physical Interactions	IREF-biogrid
CCNE1	CDK1	0.00653877	Physical Interactions	IREF-biogrid
CCNE1	CDK2	0.00335292	Physical Interactions	IREF-biogrid
CCNE1	CKS2	0.0292795	Physical Interactions	IREF-biogrid
CCNB1	CDK3	0.0155604	Physical Interactions	IREF-biogrid
CCNB1	CDK1	0.00439361	Physical Interactions	IREF-biogrid
CCNB1	CDK2	0.00225293	Physical Interactions	IREF-biogrid
CCNB1	CCNB2	0.0204728	Physical Interactions	IREF-biogrid
CCNB1	CKS2	0.0196738	Physical Interactions	IREF-biogrid
PRPF8	EIF5B	0.0043716	Physical Interactions	IREF-biogrid
PRPF8	ABCF1	0.00476268	Physical Interactions	IREF-biogrid
PRPF8	SRRM2	0.00183889	Physical Interactions	IREF-biogrid
PRPF8	CSNK2A1	0.00108984	Physical Interactions	IREF-biogrid
PRPF8	HUWE1	0.00106702	Physical Interactions	IREF-biogrid
PRPF38A	MFAP1	0.0240716	Physical Interactions	IREF-biogrid
PRPF38A	CSNK2A1	0.00608906	Physical Interactions	IREF-biogrid
PRPF38A	CSNK2B	0.00808263	Physical Interactions	IREF-biogrid
RRBP1	FBL	0.00585196	Physical Interactions	IREF-biogrid
EIF3A	EIF3CL	0.0214152	Physical Interactions	IREF-biogrid
EIF3A	CDK2	0.00249539	Physical Interactions	IREF-biogrid
EIF3A	PRPF8	0.00303168	Physical Interactions	IREF-biogrid
CKS1B	CDK3	0.0291633	Physical Interactions	IREF-biogrid
CKS1B	CDK1	0.0082345	Physical Interactions	IREF-biogrid
CKS1B	CDK2	0.00422244	Physical Interactions	IREF-biogrid
CKS1B	CCNB2	0.0383701	Physical Interactions	IREF-biogrid
CKS1B	CKS2	0.0368726	Physical Interactions	IREF-biogrid
CKS1B	CCNA2	0.0159919	Physical Interactions	IREF-biogrid
CKS1B	CCNE1	0.0204795	Physical Interactions	IREF-biogrid
CKS1B	CCNB1	0.0137608	Physical Interactions	IREF-biogrid
CSNK2A2	HIRIP3	0.0172631	Physical Interactions	IREF-biogrid
CSNK2A2	RNF113A	0.0209386	Physical Interactions	IREF-biogrid
CSNK2A2	TCOF1	0.00600055	Physical Interactions	IREF-biogrid
CSNK2A2	CSNK2A1	0.00188673	Physical Interactions	IREF-biogrid
CSNK2A2	HUWE1	0.00184722	Physical Interactions	IREF-biogrid
CSNK2A2	CSNK2B	0.00250445	Physical Interactions	IREF-biogrid
CSNK2A2	TOP2A	0.0059296	Physical Interactions	IREF-biogrid
MFAP1	DDX20	0.0981603	Physical Interactions	Boldt-Roepman-2016
PRPF38A	MFAP1	0.0518465	Physical Interactions	Boldt-Roepman-2016
EIF5B	EIF3C	0.337943	Physical Interactions	Havugimana-Emili-2012
NOP58	NOP56	0.02055	Physical Interactions	Havugimana-Emili-2012
NOP58	DKC1	0.0470068	Physical Interactions	Havugimana-Emili-2012
SRRM1	SRRM2	0.078299	Physical Interactions	Havugimana-Emili-2012
FBL	NOP56	0.0184128	Physical Interactions	Havugimana-Emili-2012
FBL	NOP58	0.0201125	Physical Interactions	Havugimana-Emili-2012
FBL	SRRM2	0.0169939	Physical Interactions	Havugimana-Emili-2012
CSNK2B	CSNK2A1	0.153861	Physical Interactions	Havugimana-Emili-2012
PRPF8	HUWE1	0.0397522	Physical Interactions	Havugimana-Emili-2012
EIF3A	EIF3C	0.0271176	Physical Interactions	Havugimana-Emili-2012
CKS1B	CDK1	1	Physical Interactions	Havugimana-Emili-2012
CSNK2A2	CSNK2B	0.404456	Physical Interactions	Havugimana-Emili-2012
CSNK2A2	TOP2A	0.448125	Physical Interactions	Havugimana-Emili-2012
MYO18A	NEXN	0.0175487	Physical Interactions	Hein-Mann-2015
NOP56	KRI1	0.056965	Physical Interactions	Hein-Mann-2015
PRCC	IWS1	0.100926	Physical Interactions	Hein-Mann-2015
RFC1	NOP56	0.0195344	Physical Interactions	Hein-Mann-2015
NOP58	NOP56	0.0199784	Physical Interactions	Hein-Mann-2015
ABCF1	NOP56	0.0257547	Physical Interactions	Hein-Mann-2015
EXOSC9	NOP56	0.00684594	Physical Interactions	Hein-Mann-2015
CSNK2A1	KDM5C	0.137647	Physical Interactions	Hein-Mann-2015
CDK2	MYO18A	0.00370092	Physical Interactions	Hein-Mann-2015
FBL	NOP56	0.00590461	Physical Interactions	Hein-Mann-2015
FBL	NOP58	0.063955	Physical Interactions	Hein-Mann-2015
FBL	ABCF1	0.0824461	Physical Interactions	Hein-Mann-2015
CSNK2B	KDM5C	0.134347	Physical Interactions	Hein-Mann-2015
CCNB2	CDK1	0.0328502	Physical Interactions	Hein-Mann-2015
CKS2	CDK1	0.0939119	Physical Interactions	Hein-Mann-2015
CKS2	CDK2	0.0745383	Physical Interactions	Hein-Mann-2015
CCNA2	SSB	0.0467648	Physical Interactions	Hein-Mann-2015
CCNA2	CDK1	0.0110686	Physical Interactions	Hein-Mann-2015
CCNA2	CDK2	0.00878522	Physical Interactions	Hein-Mann-2015
TOP2A	NOP56	0.0147968	Physical Interactions	Hein-Mann-2015
CCNE1	CDK2	0.200284	Physical Interactions	Hein-Mann-2015
CCNB1	CDK1	0.0142457	Physical Interactions	Hein-Mann-2015
CCNB1	CDK2	0.0113069	Physical Interactions	Hein-Mann-2015
CCNB1	CKS2	0.197094	Physical Interactions	Hein-Mann-2015
RRBP1	NOP56	0.00123032	Physical Interactions	Hein-Mann-2015
RRBP1	RFC1	0.0130298	Physical Interactions	Hein-Mann-2015
RRBP1	KTN1	0.00185419	Physical Interactions	Hein-Mann-2015
RRBP1	NOP58	0.013326	Physical Interactions	Hein-Mann-2015
RRBP1	ABCF1	0.0171789	Physical Interactions	Hein-Mann-2015
RRBP1	FBL	0.0039385	Physical Interactions	Hein-Mann-2015
RRBP1	TOP2A	0.00986978	Physical Interactions	Hein-Mann-2015
EIF3A	EIF3C	0.0341858	Physical Interactions	Hein-Mann-2015
EIF3A	EIF5B	0.0718778	Physical Interactions	Hein-Mann-2015
CKS1B	CDK1	0.0505129	Physical Interactions	Hein-Mann-2015
CKS1B	CDK2	0.0400924	Physical Interactions	Hein-Mann-2015
CKS1B	CCNA2	0.082369	Physical Interactions	Hein-Mann-2015
CKS1B	CCNB1	0.106012	Physical Interactions	Hein-Mann-2015
CSNK2A2	CSNK2A1	0.0705949	Physical Interactions	Hein-Mann-2015
CSNK2A2	HUWE1	0.0104359	Physical Interactions	Hein-Mann-2015
CSNK2A2	CSNK2B	0.0689028	Physical Interactions	Hein-Mann-2015
CDK2	LIG1	0.413798	Physical Interactions	IREF-dip
FBL	NOP58	0.424579	Physical Interactions	IREF-dip
CSNK2B	CSNK2A1	0.297617	Physical Interactions	IREF-dip
CCNC	CDK3	0.252568	Physical Interactions	IREF-dip
CCNA2	CDK1	0.0474844	Physical Interactions	IREF-dip
CCNA2	CDK2	0.0595508	Physical Interactions	IREF-dip
CCNE1	CDK1	0.115952	Physical Interactions	IREF-dip
CCNE1	CDK2	0.145417	Physical Interactions	IREF-dip
CCNB1	CDK1	0.0795155	Physical Interactions	IREF-dip
EIF3A	EIF3C	0.0702698	Physical Interactions	IREF-dip
CKS1B	CDK3	0.37737	Physical Interactions	IREF-dip
CKS1B	CDK1	0.105187	Physical Interactions	IREF-dip
CKS1B	CDK2	0.131917	Physical Interactions	IREF-dip
CSNK2A2	CSNK2A1	0.297617	Physical Interactions	IREF-dip
CSNK2A2	CSNK2B	0.462557	Physical Interactions	IREF-dip
SRPK2	DIDO1	0.161949	Physical Interactions	Varjosalo-Gstaiger-2013 A
SRPK2	SRRM2	0.0324135	Physical Interactions	Varjosalo-Gstaiger-2013 A
SRPK2	SRRM1	0.096732	Physical Interactions	Varjosalo-Gstaiger-2013 A
CCNB2	CDK1	0.426543	Physical Interactions	Varjosalo-Gstaiger-2013 A
CKS2	CDK1	0.426543	Physical Interactions	Varjosalo-Gstaiger-2013 A
CCNA2	CDK3	0.145198	Physical Interactions	Varjosalo-Gstaiger-2013 A
CCNA2	CDK1	0.149422	Physical Interactions	Varjosalo-Gstaiger-2013 A
CCNA2	CDK2	0.0908882	Physical Interactions	Varjosalo-Gstaiger-2013 A
CCNE1	CDK3	0.203046	Physical Interactions	Varjosalo-Gstaiger-2013 A
CCNE1	CDK2	0.127099	Physical Interactions	Varjosalo-Gstaiger-2013 A
CCNB1	CDK1	0.206513	Physical Interactions	Varjosalo-Gstaiger-2013 A
CCNB1	CDK2	0.125615	Physical Interactions	Varjosalo-Gstaiger-2013 A
CKS1B	CDK3	0.193469	Physical Interactions	Varjosalo-Gstaiger-2013 A
CKS1B	CDK1	0.199098	Physical Interactions	Varjosalo-Gstaiger-2013 A
CKS1B	CDK2	0.121104	Physical Interactions	Varjosalo-Gstaiger-2013 A
CSNK2A1	EPB41L2	0.394063	Physical Interactions	Kristensen-Foster-2012
EIF3A	EIF3CL	0.0464963	Physical Interactions	Kristensen-Foster-2012
EIF3A	EIF3C	0.0656463	Physical Interactions	Kristensen-Foster-2012
CSNK2A2	CSNK2B	0.585786	Physical Interactions	Kristensen-Foster-2012
CSNK2A1	SMARCAD1	0.0936586	Physical Interactions	Rowbotham-Mermoud-2011
TOP2A	SMARCAD1	0.0936586	Physical Interactions	Rowbotham-Mermoud-2011
DKC1	NOP56	0.015713	Predicted	I2D-BioGRID-Yeast2Human
DKC1	EIF3C	0.0256478	Predicted	I2D-BioGRID-Yeast2Human
NOP58	NOP56	0.0131851	Predicted	I2D-BioGRID-Yeast2Human
NOP58	DKC1	0.0116198	Predicted	I2D-BioGRID-Yeast2Human
LIG1	RFC1	0.0886979	Predicted	I2D-BioGRID-Yeast2Human
FBL	NOP56	0.0103542	Predicted	I2D-BioGRID-Yeast2Human
FBL	EIF3C	0.0169008	Predicted	I2D-BioGRID-Yeast2Human
FBL	DKC1	0.009125	Predicted	I2D-BioGRID-Yeast2Human
FBL	NOP58	0.00765696	Predicted	I2D-BioGRID-Yeast2Human
CSNK2B	EIF3C	0.0229778	Predicted	I2D-BioGRID-Yeast2Human
CSNK2B	CSNK2A1	0.011585	Predicted	I2D-BioGRID-Yeast2Human
CCNB2	CDK2	0.00983666	Predicted	I2D-BioGRID-Yeast2Human
CCNB1	CDK2	0.0166896	Predicted	I2D-BioGRID-Yeast2Human
CCNB1	CCNB2	0.0339195	Predicted	I2D-BioGRID-Yeast2Human
EIF3A	EIF3C	0.0333509	Predicted	I2D-BioGRID-Yeast2Human
EIF3A	DKC1	0.0180067	Predicted	I2D-BioGRID-Yeast2Human
EIF3A	CSNK2A1	0.016815	Predicted	I2D-BioGRID-Yeast2Human
EIF3A	CSNK2B	0.0161322	Predicted	I2D-BioGRID-Yeast2Human
CSNK2A2	NOP56	0.0133318	Predicted	I2D-BioGRID-Yeast2Human
CSNK2A2	EIF3C	0.021761	Predicted	I2D-BioGRID-Yeast2Human
CSNK2A2	CSNK2A1	0.0109715	Predicted	I2D-BioGRID-Yeast2Human
CSNK2A2	CSNK2B	0.010526	Predicted	I2D-BioGRID-Yeast2Human
CSNK2A2	EIF3A	0.0152779	Predicted	I2D-BioGRID-Yeast2Human
NOP58	NOP56	0.5	Predicted	I2D-Li-Vidal-2004-interolog-Worm2Human
FBL	NOP56	0.5	Predicted	I2D-Li-Vidal-2004-interolog-Worm2Human
FBL	NOP58	0.5	Predicted	I2D-Li-Vidal-2004-interolog-Worm2Human
CKS2	CDK1	1	Predicted	I2D-Li-Vidal-2004-interolog-Worm2Human
TOP2A	CSNK2A1	1	Predicted	I2D-Li-Vidal-2004-interolog-Worm2Human
EIF3A	EIF3C	0.55051	Predicted	I2D-Li-Vidal-2004-interolog-Worm2Human
DKC1	NOP56	0.121966	Predicted	Wu-Stein-2010
NOP58	NOP56	0.200163	Predicted	Wu-Stein-2010
SRRM1	SRRM2	0.460678	Predicted	Wu-Stein-2010
CSNK2A1	CDK3	0.00867976	Predicted	Wu-Stein-2010
CDK1	CDK3	0.00520427	Predicted	Wu-Stein-2010
CDK1	CSNK2A1	0.0042337	Predicted	Wu-Stein-2010
CDK2	CDK3	0.00787437	Predicted	Wu-Stein-2010
CDK2	CSNK2A1	0.00640585	Predicted	Wu-Stein-2010
CDK2	CDK1	0.00384086	Predicted	Wu-Stein-2010
FBL	NOP56	0.0666456	Predicted	Wu-Stein-2010
FBL	NOP58	0.0914326	Predicted	Wu-Stein-2010
CSNK2B	CDK3	0.014186	Predicted	Wu-Stein-2010
CSNK2B	CSNK2A1	0.0115404	Predicted	Wu-Stein-2010
CSNK2B	CDK1	0.00691945	Predicted	Wu-Stein-2010
CSNK2B	CDK2	0.0104696	Predicted	Wu-Stein-2010
CCNC	CDK3	0.0293587	Predicted	Wu-Stein-2010
CCNC	CDK1	0.0143202	Predicted	Wu-Stein-2010
CKS2	CDK1	0.0165192	Predicted	Wu-Stein-2010
CCNA2	CDK3	0.0134663	Predicted	Wu-Stein-2010
CCNA2	CCNB2	0.0297114	Predicted	Wu-Stein-2010
TOP2A	CSNK2A1	0.016008	Predicted	Wu-Stein-2010
TOP2A	CDK1	0.00959815	Predicted	Wu-Stein-2010
CCNE1	CDK3	0.0236606	Predicted	Wu-Stein-2010
CCNE1	CDK1	0.0115409	Predicted	Wu-Stein-2010
CCNB1	CCNB2	0.0523128	Predicted	Wu-Stein-2010
CCNB1	CCNA2	0.0299252	Predicted	Wu-Stein-2010
CKS1B	CDK1	0.0212494	Predicted	Wu-Stein-2010
CKS1B	CKS2	0.138281	Predicted	Wu-Stein-2010
CKS1B	CCNA2	0.054984	Predicted	Wu-Stein-2010
CSNK2A2	CDK3	0.0171707	Predicted	Wu-Stein-2010
CSNK2A2	CSNK2A1	0.0139685	Predicted	Wu-Stein-2010
CSNK2A2	CDK1	0.0083753	Predicted	Wu-Stein-2010
CSNK2A2	CDK2	0.0126723	Predicted	Wu-Stein-2010
CSNK2A2	CSNK2B	0.0228297	Predicted	Wu-Stein-2010
NOP58	NOP56	0.5	Predicted	I2D-Yu-Vidal-2008-GoldStd-Yeast2Human
FBL	NOP56	0.5	Predicted	I2D-Yu-Vidal-2008-GoldStd-Yeast2Human
FBL	NOP58	0.5	Predicted	I2D-Yu-Vidal-2008-GoldStd-Yeast2Human
CSNK2B	CSNK2A1	0.55051	Predicted	I2D-Yu-Vidal-2008-GoldStd-Yeast2Human
CCNB2	CDK2	0.414214	Predicted	I2D-Yu-Vidal-2008-GoldStd-Yeast2Human
CCNB1	CDK2	0.765367	Predicted	I2D-Yu-Vidal-2008-GoldStd-Yeast2Human
CSNK2A2	CSNK2A1	0.362839	Predicted	I2D-Yu-Vidal-2008-GoldStd-Yeast2Human
CSNK2A2	CSNK2B	0.362839	Predicted	I2D-Yu-Vidal-2008-GoldStd-Yeast2Human
DKC1	NOP56	0.0444618	Predicted	I2D-MINT-Yeast2Human
DKC1	EIF3C	0.0624498	Predicted	I2D-MINT-Yeast2Human
NOP58	NOP56	0.0779762	Predicted	I2D-MINT-Yeast2Human
NOP58	DKC1	0.0676435	Predicted	I2D-MINT-Yeast2Human
FBL	NOP56	0.0293601	Predicted	I2D-MINT-Yeast2Human
FBL	DKC1	0.0254696	Predicted	I2D-MINT-Yeast2Human
FBL	NOP58	0.044668	Predicted	I2D-MINT-Yeast2Human
CSNK2B	EIF3C	0.0753888	Predicted	I2D-MINT-Yeast2Human
CSNK2B	CSNK2A1	0.042567	Predicted	I2D-MINT-Yeast2Human
CCNB2	CDK2	0.26586	Predicted	I2D-MINT-Yeast2Human
CCNB1	CDK2	0.197226	Predicted	I2D-MINT-Yeast2Human
EIF3A	EIF3C	0.0682179	Predicted	I2D-MINT-Yeast2Human
EIF3A	CSNK2A1	0.0385181	Predicted	I2D-MINT-Yeast2Human
EIF3A	CSNK2B	0.0508622	Predicted	I2D-MINT-Yeast2Human
CSNK2A2	NOP56	0.0293721	Predicted	I2D-MINT-Yeast2Human
CSNK2A2	CSNK2A1	0.023294	Predicted	I2D-MINT-Yeast2Human
CSNK2A2	CSNK2B	0.0307592	Predicted	I2D-MINT-Yeast2Human
NOP58	DKC1	0.080167	Predicted	I2D-Krogan-Greenblatt-2006-NonCore-Yeast2Human
EIF3A	FBL	0.0527459	Predicted	I2D-Krogan-Greenblatt-2006-NonCore-Yeast2Human
NOP58	NOP56	0.0844128	Predicted	I2D-BioGRID-Fly2Human
CSNK2A1	MFAP1	0.171954	Predicted	I2D-BioGRID-Fly2Human
CSNK2B	MFAP1	0.0862071	Predicted	I2D-BioGRID-Fly2Human
CSNK2B	CSNK2A1	0.0570601	Predicted	I2D-BioGRID-Fly2Human
CCNC	CDK1	0.040385	Predicted	I2D-BioGRID-Fly2Human
CCNC	CDK2	0.0411247	Predicted	I2D-BioGRID-Fly2Human
CCNA2	CDK1	0.0374869	Predicted	I2D-BioGRID-Fly2Human
CCNA2	CDK2	0.0381735	Predicted	I2D-BioGRID-Fly2Human
CCNE1	CDK1	0.0144332	Predicted	I2D-BioGRID-Fly2Human
CCNE1	CDK2	0.0146976	Predicted	I2D-BioGRID-Fly2Human
CCNE1	CCNA2	0.0155738	Predicted	I2D-BioGRID-Fly2Human
CCNB1	CDK1	0.0312357	Predicted	I2D-BioGRID-Fly2Human
CCNB1	CCNA2	0.0337042	Predicted	I2D-BioGRID-Fly2Human
EIF3A	EIF3C	0.105413	Predicted	I2D-BioGRID-Fly2Human
CKS1B	CDK1	0.0559905	Predicted	I2D-BioGRID-Fly2Human
CKS1B	CDK2	0.057016	Predicted	I2D-BioGRID-Fly2Human
CKS1B	CCNC	0.065086	Predicted	I2D-BioGRID-Fly2Human
CKS1B	CCNA2	0.0604153	Predicted	I2D-BioGRID-Fly2Human
CKS1B	CCNB1	0.0503407	Predicted	I2D-BioGRID-Fly2Human
PPP6R3	EPN2	0.0233907	Predicted	Stuart-Kim-2003
EIF3C	NOP56	0.039723	Predicted	Stuart-Kim-2003
DKC1	NOP56	0.00417344	Predicted	Stuart-Kim-2003
NOP58	NOP56	0.0043307	Predicted	Stuart-Kim-2003
NOP58	DKC1	0.0050342	Predicted	Stuart-Kim-2003
SSB	SMARCAD1	0.00889331	Predicted	Stuart-Kim-2003
SSB	NOP56	0.00417983	Predicted	Stuart-Kim-2003
SSB	DKC1	0.00485882	Predicted	Stuart-Kim-2003
SSB	NOP58	0.0050419	Predicted	Stuart-Kim-2003
FBL	NOP56	0.0175855	Predicted	Stuart-Kim-2003
FBL	DKC1	0.0204422	Predicted	Stuart-Kim-2003
FBL	NOP58	0.0212125	Predicted	Stuart-Kim-2003
FBL	SSB	0.0204735	Predicted	Stuart-Kim-2003
CCNB2	CDK3	0.0125467	Predicted	Stuart-Kim-2003
CCNB2	CDK1	0.0125467	Predicted	Stuart-Kim-2003
CCNC	CDK3	0.0158654	Predicted	Stuart-Kim-2003
CCNC	CDK1	0.0158654	Predicted	Stuart-Kim-2003
CCNE1	CDK3	0.0272987	Predicted	Stuart-Kim-2003
CCNE1	CDK1	0.0272987	Predicted	Stuart-Kim-2003
CCNE1	CCNB2	0.0334282	Predicted	Stuart-Kim-2003
CCNB1	CDK3	0.0125467	Predicted	Stuart-Kim-2003
CCNB1	CDK1	0.0125467	Predicted	Stuart-Kim-2003
CCNB1	CCNE1	0.0334282	Predicted	Stuart-Kim-2003
PRPF8	SMARCAD1	0.00736659	Predicted	Stuart-Kim-2003
EIF3A	NOP58	0.00948738	Predicted	Stuart-Kim-2003
DKC1	NOP56	0.0628394	Predicted	I2D-vonMering-Bork-2002-High-Yeast2Human
NOP58	NOP56	0.069144	Predicted	I2D-vonMering-Bork-2002-High-Yeast2Human
NOP58	DKC1	0.10534	Predicted	I2D-vonMering-Bork-2002-High-Yeast2Human
FBL	NOP56	0.0350219	Predicted	I2D-vonMering-Bork-2002-High-Yeast2Human
FBL	NOP58	0.0587083	Predicted	I2D-vonMering-Bork-2002-High-Yeast2Human
FBL	CSNK2A1	0.0416143	Predicted	I2D-vonMering-Bork-2002-High-Yeast2Human
CSNK2B	CSNK2A1	0.081749	Predicted	I2D-vonMering-Bork-2002-High-Yeast2Human
CSNK2B	FBL	0.0584148	Predicted	I2D-vonMering-Bork-2002-High-Yeast2Human
CCNB2	CDK2	0.707107	Predicted	I2D-vonMering-Bork-2002-High-Yeast2Human
CCNB1	CDK2	0.707107	Predicted	I2D-vonMering-Bork-2002-High-Yeast2Human
CSNK2A2	CSNK2A1	0.0679898	Predicted	I2D-vonMering-Bork-2002-High-Yeast2Human
CSNK2A2	FBL	0.048583	Predicted	I2D-vonMering-Bork-2002-High-Yeast2Human
CSNK2A2	CSNK2B	0.0954384	Predicted	I2D-vonMering-Bork-2002-High-Yeast2Human
RBM15	DIDO1	0.0281416	Shared protein domains	PFAM
KDM5D	DIDO1	0.00917705	Shared protein domains	PFAM
PPP1R2	PPP1R2P3	0.5	Shared protein domains	PFAM
DDX20	SMARCAD1	0.00675996	Shared protein domains	PFAM
NOL8	RBM15	0.00595616	Shared protein domains	PFAM
EPB41L2	PTPN14	0.0213637	Shared protein domains	PFAM
KDM5C	DIDO1	0.00918252	Shared protein domains	PFAM
KDM5C	KDM5D	0.0553645	Shared protein domains	PFAM
EIF3C	EIF3CL	0.147523	Shared protein domains	PFAM
NOP58	NOP56	0.262678	Shared protein domains	PFAM
DHX16	DDX20	0.0126992	Shared protein domains	PFAM
SSB	NOL8	0.00522258	Shared protein domains	PFAM
CDK1	CDK3	0.0029162	Shared protein domains	PFAM
CDK2	CDK3	0.0029162	Shared protein domains	PFAM
CDK2	CDK1	0.00328803	Shared protein domains	PFAM
SRPK2	CDK3	0.0029162	Shared protein domains	PFAM
SRPK2	CDK1	0.00328803	Shared protein domains	PFAM
SRPK2	CDK2	0.00328803	Shared protein domains	PFAM
CCNC	CCNB2	0.0256769	Shared protein domains	PFAM
CCNA2	CCNB2	0.0409758	Shared protein domains	PFAM
CCNA2	CCNC	0.0256768	Shared protein domains	PFAM
KIAA1671	TNKS1BP1	1	Shared protein domains	PFAM
CCNE1	CCNB2	0.0409758	Shared protein domains	PFAM
CCNE1	CCNC	0.0256769	Shared protein domains	PFAM
CCNE1	CCNA2	0.0409758	Shared protein domains	PFAM
PPP1R2C	PPP1R2P3	0.5	Shared protein domains	PFAM
PPP1R2C	PPP1R2	0.5	Shared protein domains	PFAM
OGFRL1	OGFR	1	Shared protein domains	PFAM
RELL2	RELL1	0.5	Shared protein domains	PFAM
CCNB1	CCNB2	0.0409758	Shared protein domains	PFAM
CCNB1	CCNC	0.0256769	Shared protein domains	PFAM
CCNB1	CCNA2	0.0409758	Shared protein domains	PFAM
CCNB1	CCNE1	0.0409758	Shared protein domains	PFAM
RRBP1	KTN1	1	Shared protein domains	PFAM
EIF3A	EIF3CL	0.0590477	Shared protein domains	PFAM
EIF3A	EIF3C	0.0590477	Shared protein domains	PFAM
CKS1B	CKS2	1	Shared protein domains	PFAM
RELT	RELL1	0.5	Shared protein domains	PFAM
RELT	RELL2	0.5	Shared protein domains	PFAM
CSNK2A2	CDK3	0.0029162	Shared protein domains	PFAM
CSNK2A2	CDK1	0.00328803	Shared protein domains	PFAM
CSNK2A2	CDK2	0.00328803	Shared protein domains	PFAM
CSNK2A2	SRPK2	0.00328803	Shared protein domains	PFAM
RPRD2	EPN2	0.0202845	Shared protein domains	INTERPRO
RBM15	DIDO1	0.0113626	Shared protein domains	INTERPRO
KDM5D	DIDO1	0.00901001	Shared protein domains	INTERPRO
PPP1R2	PPP1R2P3	0.5	Shared protein domains	INTERPRO
NOL8	RBM15	0.00617679	Shared protein domains	INTERPRO
EPB41L2	PTPN14	0.017126	Shared protein domains	INTERPRO
KDM5C	DIDO1	0.00900967	Shared protein domains	INTERPRO
KDM5C	KDM5D	0.0296074	Shared protein domains	INTERPRO
FNBP1L	ASAP1	0.0113483	Shared protein domains	INTERPRO
EIF3C	EIF3CL	0.0756986	Shared protein domains	INTERPRO
NOP58	NOP56	0.15638	Shared protein domains	INTERPRO
DHX16	DDX20	0.0108669	Shared protein domains	INTERPRO
SSB	NOL8	0.00591851	Shared protein domains	INTERPRO
CDK1	CDK3	0.00372048	Shared protein domains	INTERPRO
CDK2	CDK3	0.00359869	Shared protein domains	INTERPRO
CDK2	CDK1	0.00369284	Shared protein domains	INTERPRO
SRPK2	CDK3	0.00345048	Shared protein domains	INTERPRO
SRPK2	CDK1	0.00354075	Shared protein domains	INTERPRO
SRPK2	CDK2	0.00342484	Shared protein domains	INTERPRO
CCNC	CCNB2	0.0238017	Shared protein domains	INTERPRO
CCNA2	CCNB2	0.0353202	Shared protein domains	INTERPRO
CCNA2	CCNC	0.0238017	Shared protein domains	INTERPRO
KIAA1671	TNKS1BP1	1	Shared protein domains	INTERPRO
TOP2A	EXOSC9	0.0132116	Shared protein domains	INTERPRO
CCNE1	CCNB2	0.0353202	Shared protein domains	INTERPRO
CCNE1	CCNC	0.0238017	Shared protein domains	INTERPRO
CCNE1	CCNA2	0.0353202	Shared protein domains	INTERPRO
PPP1R2C	PPP1R2P3	0.5	Shared protein domains	INTERPRO
PPP1R2C	PPP1R2	0.5	Shared protein domains	INTERPRO
OGFRL1	OGFR	1	Shared protein domains	INTERPRO
RELL2	RELL1	0.500001	Shared protein domains	INTERPRO
CCNB1	CCNB2	0.0353202	Shared protein domains	INTERPRO
CCNB1	CCNC	0.0238017	Shared protein domains	INTERPRO
CCNB1	CCNA2	0.0353202	Shared protein domains	INTERPRO
CCNB1	CCNE1	0.0353202	Shared protein domains	INTERPRO
RRBP1	KTN1	1	Shared protein domains	INTERPRO
EIF3A	EIF3CL	0.0349884	Shared protein domains	INTERPRO
EIF3A	EIF3C	0.0349884	Shared protein domains	INTERPRO
CKS1B	CKS2	1	Shared protein domains	INTERPRO
RELT	RELL1	0.499999	Shared protein domains	INTERPRO
RELT	RELL2	0.499999	Shared protein domains	INTERPRO
CSNK2A2	CDK3	0.00372048	Shared protein domains	INTERPRO
CSNK2A2	CDK1	0.00381781	Shared protein domains	INTERPRO
CSNK2A2	CDK2	0.00369284	Shared protein domains	INTERPRO
CSNK2A2	SRPK2	0.00354075	Shared protein domains	INTERPRO
CSNK2A1	CXorf67	0.129099	Uploaded	CSNK2A1_PartialRescueGenes_Score1_GeneMania.txt
CSNK2A1	PPP1R2P3	0.129099	Uploaded	CSNK2A1_PartialRescueGenes_Score1_GeneMania.txt
CSNK2A1	EIF3CL	0.129099	Uploaded	CSNK2A1_PartialRescueGenes_Score1_GeneMania.txt
CSNK2A1	NEXN	0.129099	Uploaded	CSNK2A1_PartialRescueGenes_Score1_GeneMania.txt
CSNK2A1	EPN2	0.129099	Uploaded	CSNK2A1_PartialRescueGenes_Score1_GeneMania.txt
CSNK2A1	FOXK1	0.129099	Uploaded	CSNK2A1_PartialRescueGenes_Score1_GeneMania.txt
CSNK2A1	RELL1	0.129099	Uploaded	CSNK2A1_PartialRescueGenes_Score1_GeneMania.txt
CSNK2A1	CHAMP1	0.129099	Uploaded	CSNK2A1_PartialRescueGenes_Score1_GeneMania.txt
CSNK2A1	MYO18A	0.129099	Uploaded	CSNK2A1_PartialRescueGenes_Score1_GeneMania.txt
CSNK2A1	IWS1	0.129099	Uploaded	CSNK2A1_PartialRescueGenes_Score1_GeneMania.txt
CSNK2A1	RABL6	0.129099	Uploaded	CSNK2A1_PartialRescueGenes_Score1_GeneMania.txt
CSNK2A1	KRI1	0.129099	Uploaded	CSNK2A1_PartialRescueGenes_Score1_GeneMania.txt
CSNK2A1	NUCKS1	0.129099	Uploaded	CSNK2A1_PartialRescueGenes_Score1_GeneMania.txt
CSNK2A1	HIRIP3	0.129099	Uploaded	CSNK2A1_PartialRescueGenes_Score1_GeneMania.txt
CSNK2A1	ASAP1	0.129099	Uploaded	CSNK2A1_PartialRescueGenes_Score1_GeneMania.txt
CSNK2A1	DNAJC1	0.129099	Uploaded	CSNK2A1_PartialRescueGenes_Score1_GeneMania.txt
CSNK2A1	TBC1D2B	0.129099	Uploaded	CSNK2A1_PartialRescueGenes_Score1_GeneMania.txt
CSNK2A1	TNKS1BP1	0.129099	Uploaded	CSNK2A1_PartialRescueGenes_Score1_GeneMania.txt
CSNK2A1	OGFR	0.129099	Uploaded	CSNK2A1_PartialRescueGenes_Score1_GeneMania.txt
CSNK2A1	RNF113A	0.129099	Uploaded	CSNK2A1_PartialRescueGenes_Score1_GeneMania.txt
CSNK2A1	PPP6R3	0.129099	Uploaded	CSNK2A1_PartialRescueGenes_Score1_GeneMania.txt
CSNK2A1	RPRD2	0.129099	Uploaded	CSNK2A1_PartialRescueGenes_Score1_GeneMania.txt
CSNK2A1	MAP1A	0.129099	Uploaded	CSNK2A1_PartialRescueGenes_Score1_GeneMania.txt
CSNK2A1	DIDO1	0.129099	Uploaded	CSNK2A1_PartialRescueGenes_Score1_GeneMania.txt
CSNK2A1	CDK3	0.129099	Uploaded	CSNK2A1_PartialRescueGenes_Score1_GeneMania.txt
CSNK2A1	SMARCAD1	0.129099	Uploaded	CSNK2A1_PartialRescueGenes_Score1_GeneMania.txt
CSNK2A1	RBM15	0.129099	Uploaded	CSNK2A1_PartialRescueGenes_Score1_GeneMania.txt
CSNK2A1	AHNAK	0.129099	Uploaded	CSNK2A1_PartialRescueGenes_Score1_GeneMania.txt
CSNK2A1	KDM5D	0.129099	Uploaded	CSNK2A1_PartialRescueGenes_Score1_GeneMania.txt
CSNK2A1	PPP1R2	0.129099	Uploaded	CSNK2A1_PartialRescueGenes_Score1_GeneMania.txt
CSNK2A1	DDX20	0.129099	Uploaded	CSNK2A1_PartialRescueGenes_Score1_GeneMania.txt
CSNK2A1	CDCA8	0.129099	Uploaded	CSNK2A1_PartialRescueGenes_Score1_GeneMania.txt
CSNK2A1	NOP56	0.129099	Uploaded	CSNK2A1_PartialRescueGenes_Score1_GeneMania.txt
CSNK2A1	PTPN14	0.129099	Uploaded	CSNK2A1_PartialRescueGenes_Score1_GeneMania.txt
CSNK2A1	NOL8	0.129099	Uploaded	CSNK2A1_PartialRescueGenes_Score1_GeneMania.txt
CSNK2A1	EPB41L2	0.129099	Uploaded	CSNK2A1_PartialRescueGenes_Score1_GeneMania.txt
CSNK2A1	KDM5C	0.129099	Uploaded	CSNK2A1_PartialRescueGenes_Score1_GeneMania.txt
CSNK2A1	FNBP1L	0.129099	Uploaded	CSNK2A1_PartialRescueGenes_Score1_GeneMania.txt
CSNK2A1	RTN4	0.129099	Uploaded	CSNK2A1_PartialRescueGenes_Score1_GeneMania.txt
CSNK2A1	PRCC	0.129099	Uploaded	CSNK2A1_PartialRescueGenes_Score1_GeneMania.txt
CSNK2A1	CHMP2B	0.129099	Uploaded	CSNK2A1_PartialRescueGenes_Score1_GeneMania.txt
CSNK2A1	EIF3C	0.129099	Uploaded	CSNK2A1_PartialRescueGenes_Score1_GeneMania.txt
CSNK2A1	EIF5B	0.129099	Uploaded	CSNK2A1_PartialRescueGenes_Score1_GeneMania.txt
CSNK2A1	RFC1	0.129099	Uploaded	CSNK2A1_PartialRescueGenes_Score1_GeneMania.txt
CSNK2A1	KTN1	0.129099	Uploaded	CSNK2A1_PartialRescueGenes_Score1_GeneMania.txt
CSNK2A1	TCOF1	0.129099	Uploaded	CSNK2A1_PartialRescueGenes_Score1_GeneMania.txt
CSNK2A1	DKC1	0.129099	Uploaded	CSNK2A1_PartialRescueGenes_Score1_GeneMania.txt
CSNK2A1	NOP58	0.129099	Uploaded	CSNK2A1_PartialRescueGenes_Score1_GeneMania.txt
CSNK2A1	ABCF1	0.129099	Uploaded	CSNK2A1_PartialRescueGenes_Score1_GeneMania.txt
CSNK2A1	DHX16	0.129099	Uploaded	CSNK2A1_PartialRescueGenes_Score1_GeneMania.txt
CSNK2A1	LIG1	0.129099	Uploaded	CSNK2A1_PartialRescueGenes_Score1_GeneMania.txt
CSNK2A1	MFAP1	0.129099	Uploaded	CSNK2A1_PartialRescueGenes_Score1_GeneMania.txt
CSNK2A1	EXOSC9	0.129099	Uploaded	CSNK2A1_PartialRescueGenes_Score1_GeneMania.txt
CSNK2A1	SRRM2	0.129099	Uploaded	CSNK2A1_PartialRescueGenes_Score1_GeneMania.txt
CSNK2A1	SRRM1	0.129099	Uploaded	CSNK2A1_PartialRescueGenes_Score1_GeneMania.txt
CSNK2A1	SSB	0.129099	Uploaded	CSNK2A1_PartialRescueGenes_Score1_GeneMania.txt
CDK1	CSNK2A1	0.129099	Uploaded	CSNK2A1_PartialRescueGenes_Score1_GeneMania.txt
HUWE1	CSNK2A1	0.129099	Uploaded	CSNK2A1_PartialRescueGenes_Score1_GeneMania.txt
CDK2	CSNK2A1	0.129099	Uploaded	CSNK2A1_PartialRescueGenes_Score1_GeneMania.txt
SRPK2	CSNK2A1	0.129099	Uploaded	CSNK2A1_PartialRescueGenes_Score1_GeneMania.txt

## Sheet: Networks
Group	Name	Weight	Reference	PubMed	Source	Note
Uploaded	CSNK2A1_PartialRescueGenes_Score1_GeneMania.txt	0.5				2021-12-04 at 16:46:48
Physical Interactions	Abbasi-Schild-Poulter-2019	0.000929368	Mapping the Ku Interactome Using Proximity-Dependent Biotin Identification in Human Cells. Abbasi et al. (2019). J Proteome Res	http://www.ncbi.nlm.nih.gov/pubmed/30585729
Physical Interactions	IREF-innatedb	0.000929368
Physical Interactions	Stehling-Lill-2013	0.000929368	Human CIA2A-FAM96A and CIA2B-FAM96B integrate iron homeostasis and maturation of different subsets of cytosolic-nuclear iron-sulfur proteins. Stehling et al. (2013). Cell Metab	http://www.ncbi.nlm.nih.gov/pubmed/23891004
Physical Interactions	Agrawal-Sedivy-2010	0.000929368	Proteomic profiling of Myc-associated proteins. Agrawal et al. (2010). Cell Cycle	http://www.ncbi.nlm.nih.gov/pubmed/21150319
Physical Interactions	IREF-bind	0.000929368
Physical Interactions	Katsogiannou-Rocchi-2014	0.000929368	The functional landscape of Hsp27 reveals new cellular processes such as DNA repair and alternative splicing and proposes novel anticancer targets. Katsogiannou et al. (2014). Mol Cell Proteomics	http://www.ncbi.nlm.nih.gov/pubmed/25277244
Physical Interactions	Mohammed-Carroll-2013	0.000929368	Endogenous purification reveals GREB1 as a key estrogen receptor regulatory factor. Mohammed et al. (2013). Cell Rep	http://www.ncbi.nlm.nih.gov/pubmed/23403292
Physical Interactions	Shen-Chen-2019	0.000929368	PTENÎ± and PTENÎ² promote carcinogenesis through WDR5 and H3K4 trimethylation. Shen et al. (2019). Nat Cell Biol	http://www.ncbi.nlm.nih.gov/pubmed/31685992
Physical Interactions	Takahashi-Conaway-2011	0.000929368	Human mediator subunit MED26 functions as a docking site for transcription elongation factors. Takahashi et al. (2011). Cell	http://www.ncbi.nlm.nih.gov/pubmed/21729782
Physical Interactions	Menon-Litovchick-2019	0.000929368	DYRK1A regulates the recruitment of 53BP1 to the sites of DNA damage in part through interaction with RNF169. Menon et al. (2019). Cell Cycle	http://www.ncbi.nlm.nih.gov/pubmed/30773093
Physical Interactions	Blomen-Brummelkamp-2015	0.000929368	Gene essentiality and synthetic lethality in haploid human cells. Blomen et al. (2015). Science	http://www.ncbi.nlm.nih.gov/pubmed/26472760
Physical Interactions	Liu-Chen-2019	0.000929368	Oncogenic functions of protein kinase D2 and D3 in regulating multiple cancer-related pathways in breast cancer. Liu et al. (2019). Cancer Med	http://www.ncbi.nlm.nih.gov/pubmed/30652415
Physical Interactions	Yatim-Benkirane-2012	0.000929368	NOTCH1 nuclear interactome reveals key regulators of its transcriptional activity and oncogenic function. Yatim et al. (2012). Mol Cell	http://www.ncbi.nlm.nih.gov/pubmed/23022380
Physical Interactions	Li-Hung-2019	0.000929368	MET Inhibitors Promote Liver Tumor Evasion of the Immune Response by Stabilizing PDL1. Li et al. (2019). Gastroenterology	http://www.ncbi.nlm.nih.gov/pubmed/30711629
Physical Interactions	Crow-Cristea-2017	0.000929368	Human Antiviral Protein IFIX Suppresses Viral Gene Expression during Herpes Simplex Virus 1 (HSV-1) Infection and Is Counteracted by Virus-induced Proteasomal Degradation. Crow et al. (2017). Mol Cell Proteomics	http://www.ncbi.nlm.nih.gov/pubmed/28077445
Physical Interactions	Wu-Ma-2012	0.000929368	Targeted ubiquitination and degradation of G-protein-coupled receptor kinase 5 by the DDB1-CUL4 ubiquitin ligase complex. Wu et al. (2012). PLoS One	http://www.ncbi.nlm.nih.gov/pubmed/22952844
Physical Interactions	Foerster-Ritter-2013	0.000929368	Characterization of the EGFR interactome reveals associated protein complex networks and intracellular receptor dynamics. Foerster et al. (2013). Proteomics	http://www.ncbi.nlm.nih.gov/pubmed/23956138
Physical Interactions	Ugidos-Vandenbroeck-2019	0.000929368	Interactome of the Autoimmune Risk Protein ANKRD55. Ugidos et al. (2019). Front Immunol	http://www.ncbi.nlm.nih.gov/pubmed/31620119
Physical Interactions	Colicelli-2010	0.000929368	ABL tyrosine kinases: evolution of function, regulation, and specificity. Colicelli. (2010). Sci Signal	http://www.ncbi.nlm.nih.gov/pubmed/20841568
Physical Interactions	Wang-He-2008	0.000929368	Protein interaction data set highlighted with human Ras-MAPK/PI3K signaling pathways. Wang et al. (2008). J Proteome Res	http://www.ncbi.nlm.nih.gov/pubmed/18624398
Physical Interactions	IREF-uniprotpp	0.000929368
Physical Interactions	Alsulami-Cagney-2019	0.000929368	SETD1A Methyltransferase Is Physically and Functionally Linked to the DNA Damage Repair Protein RAD18. Alsulami et al. (2019). Mol Cell Proteomics	http://www.ncbi.nlm.nih.gov/pubmed/31076518
Physical Interactions	Gordon-Krogan-2020	0.000929368	A SARS-CoV-2 protein interaction map reveals targets for drug repurposing. Gordon et al. (2020). Nature	http://www.ncbi.nlm.nih.gov/pubmed/32353859
Physical Interactions	Cao-Chinnaiyan-2014	0.000929368	The central role of EED in the orchestration of polycomb group complexes. Cao et al. (2014). Nat Commun	http://www.ncbi.nlm.nih.gov/pubmed/24457600
Physical Interactions	Fonseca-Damgaard-2015	0.000929368	La-related Protein 1 (LARP1) Represses Terminal Oligopyrimidine (TOP) mRNA Translation Downstream of mTOR Complex 1 (mTORC1). Fonseca et al. (2015). J Biol Chem	http://www.ncbi.nlm.nih.gov/pubmed/25940091
Physical Interactions	Nassa-Weisz-2019	0.000929368	The RNA-mediated estrogen receptor Î± interactome of hormone-dependent human breast cancer cell nuclei. Nassa et al. (2019). Sci Data	http://www.ncbi.nlm.nih.gov/pubmed/31527615
Physical Interactions	Van Quickelberghe-Gevaert-2018	0.000929368	A protein-protein interaction map of the TNF-induced NF-ÎºB signal transduction pathway. Van Quickelberghe et al. (2018). Sci Data	http://www.ncbi.nlm.nih.gov/pubmed/30561431
Physical Interactions	Rodriguez-von Kriegsheim-2016	0.000929368	Substrate-Trapped Interactors of PHD3 and FIH Cluster in Distinct Signaling Pathways. Rodriguez et al. (2016). Cell Rep	http://www.ncbi.nlm.nih.gov/pubmed/26972000
Physical Interactions	Pao-Virdee-2018	0.000929368	Activity-based E3 ligase profiling uncovers an E3 ligase with esterification activity. Pao et al. (2018). Nature	http://www.ncbi.nlm.nih.gov/pubmed/29643511
Physical Interactions	Cox-Rizzino-2013	0.000929368	The SOX2-interactome in brain cancer cells identifies the requirement of MSI2 and USP9X for the growth of brain tumor cells. Cox et al. (2013). PLoS One	http://www.ncbi.nlm.nih.gov/pubmed/23667531
Physical Interactions	Behzadnia-LÃ¼hrmann-2007	0.000929368	Composition and three-dimensional EM structure of double affinity-purified, human prespliceosomal A complexes. Behzadnia et al. (2007). EMBO J	http://www.ncbi.nlm.nih.gov/pubmed/17332742
Physical Interactions	Jones-MacBeath-2006	0.000929368	A quantitative protein interaction network for the ErbB receptors using protein microarrays. Jones et al. (2006). Nature	http://www.ncbi.nlm.nih.gov/pubmed/16273093
Physical Interactions	Lee-Songyang-2011	0.000929368	Genome-wide YFP fluorescence complementation screen identifies new regulators for telomere signaling in human cells. Lee et al. (2011). Mol Cell Proteomics	http://www.ncbi.nlm.nih.gov/pubmed/21044950
Physical Interactions	Cloutier-Coulombe-2017	0.000929368	R2TP/Prefoldin-like component RUVBL1/RUVBL2 directly interacts with ZNHIT2 to regulate assembly of U5 small nuclear ribonucleoprotein. Cloutier et al. (2017). Nat Commun	http://www.ncbi.nlm.nih.gov/pubmed/28561026
Physical Interactions	Humphries-Humphries-2009	0.000929368	Proteomic analysis of integrin-associated complexes identifies RCC2 as a dual regulator of Rac1 and Arf6. Humphries et al. (2009). Sci Signal	http://www.ncbi.nlm.nih.gov/pubmed/19738201
Physical Interactions	Ptushkina-Ray-2017	0.000929368	A non-transcriptional role for the glucocorticoid receptor in mediating the cell stress response. Ptushkina et al. (2017). Sci Rep	http://www.ncbi.nlm.nih.gov/pubmed/28935859
Physical Interactions	Emdal-Olsen-2015	0.000929368	Temporal proteomics of NGF-TrkA signaling identifies an inhibitory role for the E3 ligase Cbl-b in neuroblastoma cell differentiation. Emdal et al. (2015). Sci Signal	http://www.ncbi.nlm.nih.gov/pubmed/25921289
Physical Interactions	An-Sun-2017	0.000929368	Interactome Analysis Reveals a Novel Role for RAD6 in the Regulation of Proteasome Activity and Localization in Response to DNA Damage. An et al. (2017). Mol Cell Biol	http://www.ncbi.nlm.nih.gov/pubmed/28031328
Physical Interactions	Pladevall-Morera-Lopez-Contreras-2019	0.000929368	Proteomic characterization of chromosomal common fragile site (CFS)-associated proteins uncovers ATRX as a regulator of CFS stability. Pladevall-Morera et al. (2019). Nucleic Acids Res	http://www.ncbi.nlm.nih.gov/pubmed/31180492
Physical Interactions	Hegele-Stelzl-2012 A	0.000929368	Dynamic protein-protein interaction wiring of the human spliceosome. Hegele et al. (2012). Mol Cell	http://www.ncbi.nlm.nih.gov/pubmed/22365833
Physical Interactions	Kato-Sternberg-2014	0.000929368	LINKIN, a new transmembrane protein necessary for cell adhesion. Kato et al. (2014). Elife	http://www.ncbi.nlm.nih.gov/pubmed/25437307
Physical Interactions	Sang-Jackson-2011	0.000929368	Mapping the NPHP-JBTS-MKS protein network reveals ciliopathy disease genes and pathways. Sang et al. (2011). Cell	http://www.ncbi.nlm.nih.gov/pubmed/21565611
Physical Interactions	Kawahara-Paes Leme-2017	0.000929368	Mass spectrometry-based proteomics revealed Glypican-1 as a novel ADAM17 substrate. Kawahara et al. (2017). J Proteomics	http://www.ncbi.nlm.nih.gov/pubmed/27576135
Physical Interactions	Rengasamy-Walsh-2017	0.000929368	The PRMT5/WDR77 complex regulates alternative splicing through ZNF326 in breast cancer. Rengasamy et al. (2017). Nucleic Acids Res	http://www.ncbi.nlm.nih.gov/pubmed/28977470
Physical Interactions	Lee-Jeong-2017	0.000929368	FGF11 induced by hypoxia interacts with HIF-1Î± and enhances its stability. Lee et al. (2017). FEBS Lett	http://www.ncbi.nlm.nih.gov/pubmed/28027390
Physical Interactions	Zhu-Liu-2018	0.000929368	Deubiquitinating enzyme PSMD14 promotes tumor metastasis through stabilizing SNAIL in human esophageal squamous cell carcinoma. Zhu et al. (2018). Cancer Lett	http://www.ncbi.nlm.nih.gov/pubmed/29331416
Physical Interactions	Olma-Pintard-2009	0.000929368	An interaction network of the mammalian COP9 signalosome identifies Dda1 as a core subunit of multiple Cul4-based E3 ligases. Olma et al. (2009). J Cell Sci	http://www.ncbi.nlm.nih.gov/pubmed/19295130
Physical Interactions	Zhang-Zou-2011	0.000929368	A bead-based approach for large-scale identification of in vitro kinase substrates. Zhang et al. (2011). Proteomics	http://www.ncbi.nlm.nih.gov/pubmed/22113938
Physical Interactions	Roy-Pardo-2014	0.000929368	hnRNPA1 couples nuclear export and translation of specific mRNAs downstream of FGF-2/S6K2 signalling. Roy et al. (2014). Nucleic Acids Res	http://www.ncbi.nlm.nih.gov/pubmed/25324306
Physical Interactions	Yang-Vidal-2016	0.000929368	Widespread Expansion of Protein Interaction Capabilities by Alternative Splicing. Yang et al. (2016). Cell	http://www.ncbi.nlm.nih.gov/pubmed/26871637
Physical Interactions	Lehner-Sanderson-2004 B	0.000929368	A protein interaction framework for human mRNA degradation. Lehner et al. (2004). Genome Res	http://www.ncbi.nlm.nih.gov/pubmed/15231747
Physical Interactions	Teixeira-Laman-2016 A	0.000929368	Gsk3Î² and Tomm20 are substrates of the SCFFbxo7/PARK15 ubiquitin ligase associated with Parkinson's disease. Teixeira et al. (2016). Biochem J	http://www.ncbi.nlm.nih.gov/pubmed/27503909
Physical Interactions	Van Alstyne-Pellizzoni-2018	0.000929368	Stasimon/Tmem41b localizes to mitochondria-associated ER membranes and is essential for mouse embryonic development. Van Alstyne et al. (2018). Biochem Biophys Res Commun	http://www.ncbi.nlm.nih.gov/pubmed/30352685
Physical Interactions	Van Acker-Dewilde-2019	0.000929368	Connecting the Dots in the Neuroglobin-Protein Interaction Network of an Unstressed and Ferroptotic Cell Death Neuroblastoma Model. Van Acker et al. (2019). Cells	http://www.ncbi.nlm.nih.gov/pubmed/31405213
Physical Interactions	Chen-Guan-2018	0.000929368	SNIP1 Recruits TET2 to Regulate c-MYC Target Genes and Cellular DNA Damage Response. Chen et al. (2018). Cell Rep	http://www.ncbi.nlm.nih.gov/pubmed/30404004
Physical Interactions	Gabriel-Baumgrass-2016	0.000929368	Identification of Novel Nuclear Factor of Activated T Cell (NFAT)-associated Proteins in T Cells. Gabriel et al. (2016). J Biol Chem	http://www.ncbi.nlm.nih.gov/pubmed/27637333
Physical Interactions	Rivera-Paes Leme-2018	0.000929368	Agrin has a pathological role in the progression of oral cancer. Rivera et al. (2018). Br J Cancer	http://www.ncbi.nlm.nih.gov/pubmed/29872149
Physical Interactions	Lee-Choi-2017	0.000929368	Comparative Interactomes of VRK1 and VRK3 with Their Distinct Roles in the Cell Cycle of Liver Cancer. Lee et al. (2017). Mol Cells	http://www.ncbi.nlm.nih.gov/pubmed/28927264
Physical Interactions	Arroyo-Aloy-2015	0.000929368	Systematic identification of molecular links between core and candidate genes in breast cancer. Arroyo et al. (2015). J Mol Biol	http://www.ncbi.nlm.nih.gov/pubmed/25640309
Physical Interactions	Tsai-Cristea-2012	0.000929368	Functional proteomics establishes the interaction of SIRT7 with chromatin remodeling complexes and expands its role in regulation of RNA polymerase I transcription. Tsai et al. (2012). Mol Cell Proteomics	http://www.ncbi.nlm.nih.gov/pubmed/22586326
Physical Interactions	Rowbotham-Mermoud-2011	0.000929368	Maintenance of silent chromatin through replication requires SWI/SNF-like chromatin remodeler SMARCAD1. Rowbotham et al. (2011). Mol Cell	http://www.ncbi.nlm.nih.gov/pubmed/21549307
Physical Interactions	Pichlmair-Superti-Furga-2012	0.000929368	Viral immune modulators perturb the human molecular network by common and unique strategies. Pichlmair et al. (2012). Nature	http://www.ncbi.nlm.nih.gov/pubmed/22810585
Physical Interactions	Das-Broemer-2019	0.000929368	New roles for the de-ubiquitylating enzyme OTUD4 in an RNA-protein network and RNA granules. Das et al. (2019). J Cell Sci	http://www.ncbi.nlm.nih.gov/pubmed/31138677
Physical Interactions	Scholz-Taylor-2016	0.000929368	FIH Regulates Cellular Metabolism through Hydroxylation of the Deubiquitinase OTUB1. Scholz et al. (2016). PLoS Biol	http://www.ncbi.nlm.nih.gov/pubmed/26752685
Physical Interactions	Chen-Zhang-2013	0.000929368	Quantitative study of the interactome of PKCÎ¶ involved in the EGF-induced tumor cell chemotaxis. Chen et al. (2013). J Proteome Res	http://www.ncbi.nlm.nih.gov/pubmed/23402259
Physical Interactions	Bennett-Harper-2010	0.000929368	Dynamics of cullin-RING ubiquitin ligase network revealed by systematic quantitative proteomics. Bennett et al. (2010). Cell	http://www.ncbi.nlm.nih.gov/pubmed/21145461
Physical Interactions	St-Denis-Gingras-2016	0.000929368	Phenotypic and Interaction Profiling of the Human Phosphatases Identifies Diverse Mitotic Regulators. St-Denis et al. (2016). Cell Rep	http://www.ncbi.nlm.nih.gov/pubmed/27880917
Physical Interactions	Gilmore-Washburn-2016	0.000929368	WDR76 Co-Localizes with Heterochromatin Related Proteins and Rapidly Responds to DNA Damage. Gilmore et al. (2016). PLoS One	http://www.ncbi.nlm.nih.gov/pubmed/27248496
Physical Interactions	Noguchi-Kawahara-2018	0.000929368	ZFP36L2 is a cell cycle-regulated CCCH protein necessary for DNA lesion-induced S-phase arrest. Noguchi et al. (2018). Biol Open	http://www.ncbi.nlm.nih.gov/pubmed/29449217
Physical Interactions	Miyamoto-Sato-Yanagawa-2010	0.000929368	A comprehensive resource of interacting protein regions for refining human transcription factor networks. Miyamoto-Sato et al. (2010). PLoS One	http://www.ncbi.nlm.nih.gov/pubmed/20195357
Physical Interactions	Ewing-Figeys-2007	0.000929368	Large-scale mapping of human protein-protein interactions by mass spectrometry. Ewing et al. (2007). Mol Syst Biol	http://www.ncbi.nlm.nih.gov/pubmed/17353931
Physical Interactions	Wan-Emili-2015	0.000929368	Panorama of ancient metazoan macromolecular complexes. Wan et al. (2015). Nature	http://www.ncbi.nlm.nih.gov/pubmed/26344197
Physical Interactions	Zeller-Wei-2006	0.000929368	Global mapping of c-Myc binding sites and target gene networks in human B cells. Zeller et al. (2006). Proc Natl Acad Sci U S A	http://www.ncbi.nlm.nih.gov/pubmed/17093053
Physical Interactions	Suter-Wanker-2013	0.000929368	Development and application of a DNA microarray-based yeast two-hybrid system. Suter et al. (2013). Nucleic Acids Res	http://www.ncbi.nlm.nih.gov/pubmed/23275563
Physical Interactions	IREF-huri	0.000929368
Physical Interactions	Zhou-Hanemann-2016	0.000929368	The scaffold protein KSR1, a novel therapeutic target for the treatment of Merlin-deficient tumors. Zhou et al. (2016). Oncogene	http://www.ncbi.nlm.nih.gov/pubmed/26549023
Physical Interactions	Stehling-Lill-2012	0.000929368	MMS19 assembles iron-sulfur proteins required for DNA metabolism and genomic integrity. Stehling et al. (2012). Science	http://www.ncbi.nlm.nih.gov/pubmed/22678362
Physical Interactions	Jang-Trono-2018	0.000929368	KAP1 facilitates reinstatement of heterochromatin after DNA replication. Jang et al. (2018). Nucleic Acids Res	http://www.ncbi.nlm.nih.gov/pubmed/29955894
Physical Interactions	Rosenbluh-Hahn-2016	0.000929368	Genetic and Proteomic Interrogation of Lower Confidence Candidate Genes Reveals Signaling Networks in Î²-Catenin-Active Cancers. Rosenbluh et al. (2016). Cell Syst	http://www.ncbi.nlm.nih.gov/pubmed/27684187
Physical Interactions	St-Denis-Gingras-2015	0.000929368	Myotubularin-related proteins 3 and 4 interact with polo-like kinase 1 and centrosomal protein of 55 kDa to ensure proper abscission. St-Denis et al. (2015). Mol Cell Proteomics	http://www.ncbi.nlm.nih.gov/pubmed/25659891
Physical Interactions	Kang-Shin-2015	0.000929368	Repression of rRNA transcription by PARIS contributes to Parkinson's disease. Kang et al. (2015). Neurobiol Dis	http://www.ncbi.nlm.nih.gov/pubmed/25315684
Physical Interactions	Bett-Hay-2013	0.000929368	The P-body component USP52/PAN2 is a novel regulator of HIF1A mRNA stability. Bett et al. (2013). Biochem J	http://www.ncbi.nlm.nih.gov/pubmed/23398456
Physical Interactions	Barr-Knapp-2009	0.000929368	Large-scale structural analysis of the classical human protein tyrosine phosphatome. Barr et al. (2009). Cell	http://www.ncbi.nlm.nih.gov/pubmed/19167335
Physical Interactions	Hu-Woods-2019	0.000929368	CTDP1 regulates breast cancer survival and DNA repair through BRCT-specific interactions with FANCI. Hu et al. (2019). Cell Death Discov	http://www.ncbi.nlm.nih.gov/pubmed/31240132
Physical Interactions	Zhang-Xu-2018	0.000929368	Revealing A-Raf functions through its interactome. Zhang et al. (2018). Biochim Biophys Acta Proteins Proteom	http://www.ncbi.nlm.nih.gov/pubmed/29777862
Physical Interactions	Li-Dorf-2011 A	0.000929368	Mapping a dynamic innate immunity protein interaction network regulating type I interferon production. Li et al. (2011). Immunity	http://www.ncbi.nlm.nih.gov/pubmed/21903422
Physical Interactions	Perez-Hernandez-YÃ¡Ã±ez-MÃ³-2013	0.000929368	The intracellular interactome of tetraspanin-enriched microdomains reveals their function as sorting machineries toward exosomes. Perez-Hernandez et al. (2013). J Biol Chem	http://www.ncbi.nlm.nih.gov/pubmed/23463506
Physical Interactions	Weith-Meyer-2018	0.000929368	Ubiquitin-Independent Disassembly by a p97 AAA-ATPase Complex Drives PP1 Holoenzyme Formation. Weith et al. (2018). Mol Cell	http://www.ncbi.nlm.nih.gov/pubmed/30344098
Physical Interactions	Ivanochko-Arrowsmith-2019	0.000929368	Direct interaction between the PRDM3 and PRDM16 tumor suppressors and the NuRD chromatin remodeling complex. Ivanochko et al. (2019). Nucleic Acids Res	http://www.ncbi.nlm.nih.gov/pubmed/30462309
Physical Interactions	Brady-Omary-2018	0.000929368	Nuclear lamina genetic variants, including a truncated LAP2, in twins and siblings with nonalcoholic fatty liver disease. Brady et al. (2018). Hepatology	http://www.ncbi.nlm.nih.gov/pubmed/28902428
Physical Interactions	Brehme-Superti-Furga-2009	0.000929368	Charting the molecular network of the drug target Bcr-Abl. Brehme et al. (2009). Proc Natl Acad Sci U S A	http://www.ncbi.nlm.nih.gov/pubmed/19380743
Physical Interactions	Barrios-Rodiles-Wrana-2005	0.000929368	High-throughput mapping of a dynamic signaling network in mammalian cells. Barrios-Rodiles et al. (2005). Science	http://www.ncbi.nlm.nih.gov/pubmed/15761153
Physical Interactions	Raman-Harper-2015	0.000929368	Systematic proteomics of the VCP-UBXD adaptor network identifies a role for UBXN10 in regulating ciliogenesis. Raman et al. (2015). Nat Cell Biol	http://www.ncbi.nlm.nih.gov/pubmed/26389662
Physical Interactions	Yang-Maurer-2018	0.000929368	rec-YnH enables simultaneous many-by-many detection of direct protein-protein and protein-RNA interactions. Yang et al. (2018). Nat Commun	http://www.ncbi.nlm.nih.gov/pubmed/30217970
Physical Interactions	Virok-FÃ¼lÃ¶p-2011	0.000929368	Protein array based interactome analysis of amyloid-Î² indicates an inhibition of protein translation. Virok et al. (2011). J Proteome Res	http://www.ncbi.nlm.nih.gov/pubmed/21244100
Physical Interactions	Taipale-Lindquist-2012	0.000929368	Quantitative analysis of HSP90-client interactions reveals principles of substrate recognition. Taipale et al. (2012). Cell	http://www.ncbi.nlm.nih.gov/pubmed/22939624
Physical Interactions	Vastrik-Stein-2007	0.000929368	Reactome: a knowledge base of biologic pathways and processes. Vastrik et al. (2007). Genome Biol	http://www.ncbi.nlm.nih.gov/pubmed/17367534
Physical Interactions	Papp-Lamia-2015	0.000929368	DNA damage shifts circadian clock time via Hausp-dependent Cry1 stabilization. Papp et al. (2015). Elife	http://www.ncbi.nlm.nih.gov/pubmed/25756610
Physical Interactions	Neganova-Lako-2011	0.000929368	An important role for CDK2 in G1 to S checkpoint activation and DNA damage response in human embryonic stem cells. Neganova et al. (2011). Stem Cells	http://www.ncbi.nlm.nih.gov/pubmed/21319273
Physical Interactions	Kumar-Vertegaal-2017	0.000929368	The STUbL RNF4 regulates protein group SUMOylation by targeting the SUMO conjugation machinery. Kumar et al. (2017). Nat Commun	http://www.ncbi.nlm.nih.gov/pubmed/29180619
Physical Interactions	Simabuco-Zanchin-2019	0.000929368	Interactome analysis of the human Cap-specific mRNA (nucleoside-2'-O-)-methyltransferase 1 (hMTr1) protein. Simabuco et al. (2019). J Cell Biochem	http://www.ncbi.nlm.nih.gov/pubmed/30320910
Physical Interactions	Behrends-Harper-2010	0.000929368	Network organization of the human autophagy system. Behrends et al. (2010). Nature	http://www.ncbi.nlm.nih.gov/pubmed/20562859
Physical Interactions	Huttlin-Harper-2017	0.000929368	Architecture of the human interactome defines protein communities and disease networks. Huttlin et al. (2017). Nature	http://www.ncbi.nlm.nih.gov/pubmed/28514442
Physical Interactions	Galligan-Howley-2015	0.000929368	Proteomic analysis and identification of cellular interactors of the giant ubiquitin ligase HERC2. Galligan et al. (2015). J Proteome Res	http://www.ncbi.nlm.nih.gov/pubmed/25476789
Physical Interactions	McNamara-D'Orso-2016	0.000929368	KAP1 Recruitment of the 7SK snRNP Complex to Promoters Enables Transcription Elongation by RNA Polymerase II. McNamara et al. (2016). Mol Cell	http://www.ncbi.nlm.nih.gov/pubmed/26725010
Physical Interactions	Davis-Glaunsinger-2015	0.000929368	Global mapping of herpesvirus-host protein complexes reveals a transcription strategy for late genes. Davis et al. (2015). Mol Cell	http://www.ncbi.nlm.nih.gov/pubmed/25544563
Physical Interactions	Sahni-Vidal-2015	0.000929368	Widespread macromolecular interaction perturbations in human genetic disorders. Sahni et al. (2015). Cell	http://www.ncbi.nlm.nih.gov/pubmed/25910212
Physical Interactions	Christianson-Kopito-2011	0.000929368	Defining human ERAD networks through an integrative mapping strategy. Christianson et al. (2011). Nat Cell Biol	http://www.ncbi.nlm.nih.gov/pubmed/22119785
Physical Interactions	Vandamme-Angrand-2011	0.000929368	Interaction proteomics analysis of polycomb proteins defines distinct PRC1 complexes in mammalian cells. Vandamme et al. (2011). Mol Cell Proteomics	http://www.ncbi.nlm.nih.gov/pubmed/21282530
Physical Interactions	Stelzl-Wanker-2005	0.000929368	A human protein-protein interaction network: a resource for annotating the proteome. Stelzl et al. (2005). Cell	http://www.ncbi.nlm.nih.gov/pubmed/16169070
Physical Interactions	IREF-spike	0.000929368
Physical Interactions	IREF-SMALL-SCALE-STUDIES	0.000929368
Physical Interactions	Liebelt-Vertegaal-2020	0.000929368	Transcription-coupled nucleotide excision repair is coordinated by ubiquitin and SUMO in response to ultraviolet irradiation. Liebelt et al. (2020). Nucleic Acids Res	http://www.ncbi.nlm.nih.gov/pubmed/31722399
Physical Interactions	Hauri-Gstaiger-2013	0.000929368	Interaction proteome of human Hippo signaling: modular control of the co-activator YAP1. Hauri et al. (2013). Mol Syst Biol	http://www.ncbi.nlm.nih.gov/pubmed/24366813
Physical Interactions	Corominas-Iakoucheva-2014	0.000929368	Protein interaction network of alternatively spliced isoforms from brain links genetic risk factors for autism. Corominas et al. (2014). Nat Commun	http://www.ncbi.nlm.nih.gov/pubmed/24722188
Physical Interactions	Asadi-Dhanvantari-2018	0.000929368	Plasticity in the Glucagon Interactome Reveals Novel Proteins That Regulate Glucagon Secretion in Î±-TC1-6 Cells. Asadi et al. (2018). Front Endocrinol (Lausanne)	http://www.ncbi.nlm.nih.gov/pubmed/30713523
Physical Interactions	Milev-Mouland-2012	0.000929368	Characterization of staufen1 ribonucleoproteins by mass spectrometry and biochemical analyses reveal the presence of diverse host proteins associated with human immunodeficiency virus type 1. Milev et al. (2012). Front Microbiol	http://www.ncbi.nlm.nih.gov/pubmed/23125841
Physical Interactions	Abu-Odeh-Aqeilan-2014	0.000929368	Characterizing WW domain interactions of tumor suppressor WWOX reveals its association with multiprotein networks. Abu-Odeh et al. (2014). J Biol Chem	http://www.ncbi.nlm.nih.gov/pubmed/24550385
Physical Interactions	Ravasi-Hayashizaki-2010	0.000929368	An atlas of combinatorial transcriptional regulation in mouse and man. Ravasi et al. (2010). Cell	http://www.ncbi.nlm.nih.gov/pubmed/20211142
Physical Interactions	Teixeira-Gomes-2010	0.000929368	Identification of FBXO25-interacting proteins using an integrated proteomics approach. Teixeira et al. (2010). Proteomics	http://www.ncbi.nlm.nih.gov/pubmed/20473970
Physical Interactions	Blandin-Richard-2013	0.000929368	A human skeletal muscle interactome centered on proteins involved in muscular dystrophies: LGMD interactome. Blandin et al. (2013). Skelet Muscle	http://www.ncbi.nlm.nih.gov/pubmed/23414517
Physical Interactions	Albers-Koegl-2005	0.000929368	Automated yeast two-hybrid screening for nuclear receptor-interacting proteins. Albers et al. (2005). Mol Cell Proteomics	http://www.ncbi.nlm.nih.gov/pubmed/15604093
Physical Interactions	Hermjakob-Apweiler-2004	0.000929368	IntAct: an open source molecular interaction database. Hermjakob et al. (2004). Nucleic Acids Res	http://www.ncbi.nlm.nih.gov/pubmed/14681455
Physical Interactions	Hou-Chen-2018	0.000929368	Profiling the interactome of protein kinase C Î¶ by proteomics and bioinformatics. Hou et al. (2018). Proteome Sci	http://www.ncbi.nlm.nih.gov/pubmed/29491746
Physical Interactions	Zhou-Conrads-2004	0.000929368	An investigation into the human serum "interactome". Zhou et al. (2004). Electrophoresis	http://www.ncbi.nlm.nih.gov/pubmed/15174051
Physical Interactions	Gautier-Hall-2009	0.000929368	In vitro nuclear interactome of the HIV-1 Tat protein. Gautier et al. (2009). Retrovirology	http://www.ncbi.nlm.nih.gov/pubmed/19454010
Physical Interactions	Xie-Cong-2013	0.000929368	Deubiquitinase FAM/USP9X interacts with the E3 ubiquitin ligase SMURF1 protein and protects it from ligase activity-dependent self-degradation. Xie et al. (2013). J Biol Chem	http://www.ncbi.nlm.nih.gov/pubmed/23184937
Physical Interactions	Grossmann-Stelzl-2015	0.000929368	Phospho-tyrosine dependent protein-protein interaction network. Grossmann et al. (2015). Mol Syst Biol	http://www.ncbi.nlm.nih.gov/pubmed/25814554
Physical Interactions	Moon-Kim-2014	0.000929368	Interactome analysis of AMP-activated protein kinase (AMPK)-Î±1 and -Î²1 in INS-1 pancreatic beta-cells by affinity purification-mass spectrometry. Moon et al. (2014). Sci Rep	http://www.ncbi.nlm.nih.gov/pubmed/24625528
Physical Interactions	OlÃ¡h-OvÃ¡di-2011	0.000929368	Interactions of pathological hallmark proteins: tubulin polymerization promoting protein/p25, beta-amyloid, and alpha-synuclein. OlÃ¡h et al. (2011). J Biol Chem	http://www.ncbi.nlm.nih.gov/pubmed/21832049
Physical Interactions	Faust-Frankel-2018	0.000929368	The HIV-1 Tat protein recruits a ubiquitin ligase to reorganize the 7SK snRNP for transcriptional activation. Faust et al. (2018). Elife	http://www.ncbi.nlm.nih.gov/pubmed/29845934
Physical Interactions	Trepte-Wanker-2018 B	0.000929368	LuTHy: a double-readout bioluminescence-based two-hybrid technology for quantitative mapping of protein-protein interactions in mammalian cells. Trepte et al. (2018). Mol Syst Biol	http://www.ncbi.nlm.nih.gov/pubmed/29997244
Physical Interactions	Glatter-Gstaiger-2009	0.000929368	An integrated workflow for charting the human interaction proteome: insights into the PP2A system. Glatter et al. (2009). Mol Syst Biol	http://www.ncbi.nlm.nih.gov/pubmed/19156129
Physical Interactions	Nakayama-Ohara-2002	0.000929368	Protein-protein interactions between large proteins: two-hybrid screening using a functionally classified library composed of long cDNAs. Nakayama et al. (2002). Genome Res	http://www.ncbi.nlm.nih.gov/pubmed/12421765
Physical Interactions	Taipale-Lindquist-2014	0.000929368	A quantitative chaperone interaction network reveals the architecture of cellular protein homeostasis pathways. Taipale et al. (2014). Cell	http://www.ncbi.nlm.nih.gov/pubmed/25036637
Physical Interactions	Chitale-Richly-2017	0.000929368	Nuclear organization of nucleotide excision repair is mediated by RING1B dependent H2A-ubiquitylation. Chitale et al. (2017). Oncotarget	http://www.ncbi.nlm.nih.gov/pubmed/28416769
Physical Interactions	Garzia-Sonenberg-2017	0.000929368	The E3 ubiquitin ligase and RNA-binding protein ZNF598 orchestrates ribosome quality control of premature polyadenylated mRNAs. Garzia et al. (2017). Nat Commun	http://www.ncbi.nlm.nih.gov/pubmed/28685749
Physical Interactions	Swayampakula-Dedhar-2017	0.000929368	The interactome of metabolic enzyme carbonic anhydrase IX reveals novel roles in tumor cell migration and invadopodia/MMP14-mediated invasion. Swayampakula et al. (2017). Oncogene	http://www.ncbi.nlm.nih.gov/pubmed/28692057
Physical Interactions	Kahle-Zoghbi-2011	0.000929368	Comparison of an expanded ataxia interactome with patient medical records reveals a relationship between macular degeneration and ataxia. Kahle et al. (2011). Hum Mol Genet	http://www.ncbi.nlm.nih.gov/pubmed/21078624
Physical Interactions	Persaud-Rotin-2009 A	0.000929368	Comparison of substrate specificity of the ubiquitin ligases Nedd4 and Nedd4-2 using proteome arrays. Persaud et al. (2009). Mol Syst Biol	http://www.ncbi.nlm.nih.gov/pubmed/19953087
Physical Interactions	Oliviero-Cagney-2015	0.000929368	The variant Polycomb Repressor Complex 1 component PCGF1 interacts with a pluripotency sub-network that includes DPPA4, a regulator of embryogenesis. Oliviero et al. (2015). Sci Rep	http://www.ncbi.nlm.nih.gov/pubmed/26687479
Physical Interactions	Gloeckner-Ueffing-2007	0.000929368	A novel tandem affinity purification strategy for the efficient isolation and characterisation of native protein complexes. Gloeckner et al. (2007). Proteomics	http://www.ncbi.nlm.nih.gov/pubmed/17979178
Physical Interactions	Hegele-Stelzl-2012 B	0.000929368	Dynamic protein-protein interaction wiring of the human spliceosome. Hegele et al. (2012). Mol Cell	http://www.ncbi.nlm.nih.gov/pubmed/22365833
Physical Interactions	Karras-Soengas-2019	0.000929368	p62/SQSTM1 Fuels Melanoma Progression by Opposing mRNA Decay of a Selective Set of Pro-metastatic Factors. Karras et al. (2019). Cancer Cell	http://www.ncbi.nlm.nih.gov/pubmed/30581152
Physical Interactions	Cooper-Green-2015	0.000929368	A fluorescent bimolecular complementation screen reveals MAF1, RNF7 and SETD3 as PCNA-associated proteins in human cells. Cooper et al. (2015). Cell Cycle	http://www.ncbi.nlm.nih.gov/pubmed/26030842
Physical Interactions	Low-Heck-2014	0.000929368	A systems-wide screen identifies substrates of the SCFÎ²TrCP ubiquitin ligase. Low et al. (2014). Sci Signal	http://www.ncbi.nlm.nih.gov/pubmed/25515538
Physical Interactions	Havugimana-Emili-2012	0.000929368	A census of human soluble protein complexes. Havugimana et al. (2012). Cell	http://www.ncbi.nlm.nih.gov/pubmed/22939629
Physical Interactions	Mugabo-Lim-2018	0.000929368	Elucidation of the 14-3-3Î¶ interactome reveals critical roles of RNA-splicing factors during adipogenesis. Mugabo et al. (2018). J Biol Chem	http://www.ncbi.nlm.nih.gov/pubmed/29530978
Physical Interactions	Soler-LÃ³pez-Aloy-2011	0.000929368	Interactome mapping suggests new mechanistic details underlying Alzheimer's disease. Soler-LÃ³pez et al. (2011). Genome Res	http://www.ncbi.nlm.nih.gov/pubmed/21163940
Physical Interactions	IREF-mint	0.000929368
Physical Interactions	Yang-Brasier-2015	0.000929368	Systematic Determination of Human Cyclin Dependent Kinase (CDK)-9 Interactome Identifies Novel Functions in RNA Splicing Mediated by the DEAD Box (DDX)-5/17 RNA Helicases. Yang et al. (2015). Mol Cell Proteomics	http://www.ncbi.nlm.nih.gov/pubmed/26209609
Physical Interactions	Teixeira-Laman-2016 B	0.000929368	Gsk3Î² and Tomm20 are substrates of the SCFFbxo7/PARK15 ubiquitin ligase associated with Parkinson's disease. Teixeira et al. (2016). Biochem J	http://www.ncbi.nlm.nih.gov/pubmed/27503909
Physical Interactions	Hayes-UrbÃ©-2012	0.000929368	Direct and indirect control of mitogen-activated protein kinase pathway-associated components, BRAP/IMP E3 ubiquitin ligase and CRAF/RAF1 kinase, by the deubiquitylating enzyme USP15. Hayes et al. (2012). J Biol Chem	http://www.ncbi.nlm.nih.gov/pubmed/23105109
Physical Interactions	Joshi-Cristea-2013	0.000929368	The functional interactome landscape of the human histone deacetylase family. Joshi et al. (2013). Mol Syst Biol	http://www.ncbi.nlm.nih.gov/pubmed/23752268
Physical Interactions	Yu-Chow-2013	0.000929368	VCP phosphorylation-dependent interaction partners prevent apoptosis in Helicobacter pylori-infected gastric epithelial cells. Yu et al. (2013). PLoS One	http://www.ncbi.nlm.nih.gov/pubmed/23383273
Physical Interactions	Greco-Cristea-2011	0.000929368	Nuclear import of histone deacetylase 5 by requisite nuclear localization signal phosphorylation. Greco et al. (2011). Mol Cell Proteomics	http://www.ncbi.nlm.nih.gov/pubmed/21081666
Physical Interactions	Reinke-Keating-2013	0.000929368	Networks of bZIP protein-protein interactions diversified over a billion years of evolution. Reinke et al. (2013). Science	http://www.ncbi.nlm.nih.gov/pubmed/23661758
Physical Interactions	Li-Dorf-2011 B	0.000929368	Mapping a dynamic innate immunity protein interaction network regulating type I interferon production. Li et al. (2011). Immunity	http://www.ncbi.nlm.nih.gov/pubmed/21903422
Physical Interactions	Liu-Tan-2018	0.000929368	Proteome-wide analysis of USP14 substrates revealed its role in hepatosteatosis via stabilization of FASN. Liu et al. (2018). Nat Commun	http://www.ncbi.nlm.nih.gov/pubmed/30425250
Physical Interactions	LlÃ¨res-Lamond-2010	0.000929368	Direct interaction between hnRNP-M and CDC5L/PLRG1 proteins affects alternative splice site choice. LlÃ¨res et al. (2010). EMBO Rep	http://www.ncbi.nlm.nih.gov/pubmed/20467437
Physical Interactions	Viita-Vartiainen-2019	0.000929368	Nuclear actin interactome analysis links actin to KAT14 histone acetyl transferase and mRNA splicing. Viita et al. (2019). J Cell Sci	http://www.ncbi.nlm.nih.gov/pubmed/30890647
Physical Interactions	Zhao-Krug-2005	0.000929368	Human ISG15 conjugation targets both IFN-induced and constitutively expressed proteins functioning in diverse cellular pathways. Zhao et al. (2005). Proc Natl Acad Sci U S A	http://www.ncbi.nlm.nih.gov/pubmed/16009940
Physical Interactions	Xu-Ye-2012	0.000929368	SGTA recognizes a noncanonical ubiquitin-like domain in the Bag6-Ubl4A-Trc35 complex to promote endoplasmic reticulum-associated degradation. Xu et al. (2012). Cell Rep	http://www.ncbi.nlm.nih.gov/pubmed/23246001
Physical Interactions	Freibaum-Taylor-2010	0.000929368	Global analysis of TDP-43 interacting proteins reveals strong association with RNA splicing and translation machinery. Freibaum et al. (2010). J Proteome Res	http://www.ncbi.nlm.nih.gov/pubmed/20020773
Physical Interactions	Lu-Zhang-2013	0.000929368	The HECT type ubiquitin ligase NEDL2 is degraded by anaphase-promoting complex/cyclosome (APC/C)-Cdh1, and its tight regulation maintains the metaphase to anaphase transition. Lu et al. (2013). J Biol Chem	http://www.ncbi.nlm.nih.gov/pubmed/24163370
Physical Interactions	Murakawa-Landthaler-2015	0.000929368	RC3H1 post-transcriptionally regulates A20 mRNA and modulates the activity of the IKK/NF-ÎºB pathway. Murakawa et al. (2015). Nat Commun	http://www.ncbi.nlm.nih.gov/pubmed/26170170
Physical Interactions	Chen-Ge-2013 A	0.000929368	Bcl2-associated athanogene 3 interactome analysis reveals a new role in modulating proteasome activity. Chen et al. (2013). Mol Cell Proteomics	http://www.ncbi.nlm.nih.gov/pubmed/23824909
Physical Interactions	Wang-Balch-2006	0.000929368	Hsp90 cochaperone Aha1 downregulation rescues misfolding of CFTR in cystic fibrosis. Wang et al. (2006). Cell	http://www.ncbi.nlm.nih.gov/pubmed/17110338
Physical Interactions	Jirawatnotai-Sicinski-2011	0.000929368	A function for cyclin D1 in DNA repair uncovered by protein interactome analyses in human cancers. Jirawatnotai et al. (2011). Nature	http://www.ncbi.nlm.nih.gov/pubmed/21654808
Physical Interactions	Varjosalo-Gstaiger-2013 B	0.000929368	The protein interaction landscape of the human CMGC kinase group. Varjosalo et al. (2013). Cell Rep	http://www.ncbi.nlm.nih.gov/pubmed/23602568
Physical Interactions	Couzens-Gingras-2013	0.000929368	Protein interaction network of the mammalian Hippo pathway reveals mechanisms of kinase-phosphatase interactions. Couzens et al. (2013). Sci Signal	http://www.ncbi.nlm.nih.gov/pubmed/24255178
Physical Interactions	Li-Chen-2015	0.000929368	Proteomic analyses reveal distinct chromatin-associated and soluble transcription factor complexes. Li et al. (2015). Mol Syst Biol	http://www.ncbi.nlm.nih.gov/pubmed/25609649
Physical Interactions	Gao-Reinberg-2012	0.000929368	PCGF homologs, CBX proteins, and RYBP define functionally distinct PRC1 family complexes. Gao et al. (2012). Mol Cell	http://www.ncbi.nlm.nih.gov/pubmed/22325352
Physical Interactions	Venkatesan-Vidal-2009	0.000929368	An empirical framework for binary interactome mapping. Venkatesan et al. (2009). Nat Methods	http://www.ncbi.nlm.nih.gov/pubmed/19060904
Physical Interactions	Newman-Keating-2003	0.000929368	Comprehensive identification of human bZIP interactions with coiled-coil arrays. Newman et al. (2003). Science	http://www.ncbi.nlm.nih.gov/pubmed/12805554
Physical Interactions	von Hundelshausen-Weber-2017	0.000929368	Chemokine interactome mapping enables tailored intervention in acute and chronic inflammation. von Hundelshausen et al. (2017). Sci Transl Med	http://www.ncbi.nlm.nih.gov/pubmed/28381538
Physical Interactions	Lampert-Peter-2018	0.000929368	The multi-subunit GID/CTLH E3 ubiquitin ligase promotes cell proliferation and targets the transcription factor Hbp1 for degradation. Lampert et al. (2018). Elife	http://www.ncbi.nlm.nih.gov/pubmed/29911972
Physical Interactions	Sundell-Ivarsson-2018	0.000929368	Proteome-wide analysis of phospho-regulated PDZ domain interactions. Sundell et al. (2018). Mol Syst Biol	http://www.ncbi.nlm.nih.gov/pubmed/30126976
Physical Interactions	Lee-Jou-2019	0.000929368	Parkinson's disease-associated LRRK2-G2019S mutant acts through regulation of SERCA activity to control ER stress in astrocytes. Lee et al. (2019). Acta Neuropathol Commun	http://www.ncbi.nlm.nih.gov/pubmed/31046837
Physical Interactions	Zhang-Wang-2018	0.000929368	The intracellular NADH level regulates atrophic nonunion pathogenesis through the CtBP2-p300-Runx2 transcriptional complex. Zhang et al. (2018). Int J Biol Sci	http://www.ncbi.nlm.nih.gov/pubmed/30585266
Physical Interactions	Woods-Monteiro-2012 A	0.000929368	Charting the landscape of tandem BRCT domain-mediated protein interactions. Woods et al. (2012). Sci Signal	http://www.ncbi.nlm.nih.gov/pubmed/22990118
Physical Interactions	Jeronimo-Coulombe-2007	0.000929368	Systematic analysis of the protein interaction network for the human transcription machinery reveals the identity of the 7SK capping enzyme. Jeronimo et al. (2007). Mol Cell	http://www.ncbi.nlm.nih.gov/pubmed/17643375
Physical Interactions	Bhatnagar-Attie-2014	0.000929368	Phosphorylation and degradation of tomosyn-2 de-represses insulin secretion. Bhatnagar et al. (2014). J Biol Chem	http://www.ncbi.nlm.nih.gov/pubmed/25002582
Physical Interactions	Huttlin-Gygi-2015	0.000929368	The BioPlex Network: A Systematic Exploration of the Human Interactome. Huttlin et al. (2015). Cell	http://www.ncbi.nlm.nih.gov/pubmed/26186194
Physical Interactions	Raisner-Gascoigne-2018	0.000929368	Enhancer Activity Requires CBP/P300 Bromodomain-Dependent Histone H3K27 Acetylation. Raisner et al. (2018). Cell Rep	http://www.ncbi.nlm.nih.gov/pubmed/30110629
Physical Interactions	Thompson-Luchansky-2014	0.000929368	Quantitative Lys-Ïµ-Gly-Gly (diGly) proteomics coupled with inducible RNAi reveals ubiquitin-mediated proteolysis of DNA damage-inducible transcript 4 (DDIT4) by the E3 ligase HUWE1. Thompson et al. (2014). J Biol Chem	http://www.ncbi.nlm.nih.gov/pubmed/25147182
Physical Interactions	Keller-Lee-2014	0.000929368	SAICAR induces protein kinase activity of PKM2 that is necessary for sustained proliferative signaling of cancer cells. Keller et al. (2014). Mol Cell	http://www.ncbi.nlm.nih.gov/pubmed/24606918
Physical Interactions	Li-Wang-2016	0.000929368	Defining the Protein-Protein Interaction Network of the Human Protein Tyrosine Phosphatase Family. Li et al. (2016). Mol Cell Proteomics	http://www.ncbi.nlm.nih.gov/pubmed/27432908
Physical Interactions	Xiao-Lefkowitz-2007	0.000929368	Functional specialization of beta-arrestin interactions revealed by proteomic analysis. Xiao et al. (2007). Proc Natl Acad Sci U S A	http://www.ncbi.nlm.nih.gov/pubmed/17620599
Physical Interactions	IREF-dip	0.000929368
Physical Interactions	IREF-hpidb	0.000929368
Physical Interactions	Khanna-Parnaik-2018	0.000929368	E3 ubiquitin ligase RNF123 targets lamin B1 and lamin-binding proteins. Khanna et al. (2018). FEBS J	http://www.ncbi.nlm.nih.gov/pubmed/29676528
Physical Interactions	Moutaoufik-Babu-2019	0.000929368	Rewiring of the Human Mitochondrial Interactome during Neuronal Reprogramming Reveals Regulators of the Respirasome and Neurogenesis. Moutaoufik et al. (2019). iScience	http://www.ncbi.nlm.nih.gov/pubmed/31536960
Physical Interactions	Pankow-Yates-2015	0.000929368	âˆ†F508 CFTR interactome remodelling promotes rescue of cystic fibrosis. Pankow et al. (2015). Nature	http://www.ncbi.nlm.nih.gov/pubmed/26618866
Physical Interactions	Saez-Vilchez-2018	0.000929368	Insights into the ubiquitin-proteasome system of human embryonic stem cells. Saez et al. (2018). Sci Rep	http://www.ncbi.nlm.nih.gov/pubmed/29511261
Physical Interactions	Lipp-Guthrie-2015	0.000929368	SR protein kinases promote splicing of nonconsensus introns. Lipp et al. (2015). Nat Struct Mol Biol	http://www.ncbi.nlm.nih.gov/pubmed/26167880
Physical Interactions	Cheng-DeCaprio-2017	0.000929368	Merkel cell polyomavirus recruits MYCL to the EP400 complex to promote oncogenesis. Cheng et al. (2017). PLoS Pathog	http://www.ncbi.nlm.nih.gov/pubmed/29028833
Physical Interactions	Douanne-BidÃ¨re-2019	0.000929368	CYLD Regulates Centriolar Satellites Proteostasis by Counteracting the E3 Ligase MIB1. Douanne et al. (2019). Cell Rep	http://www.ncbi.nlm.nih.gov/pubmed/31067453
Physical Interactions	Li-Haura-2013	0.000929368	Perturbation of the mutated EGFR interactome identifies vulnerabilities and resistance mechanisms. Li et al. (2013). Mol Syst Biol	http://www.ncbi.nlm.nih.gov/pubmed/24189400
Physical Interactions	Havrylov-Redowicz-2009	0.000929368	Proteins recruited by SH3 domains of Ruk/CIN85 adaptor identified by LC-MS/MS. Havrylov et al. (2009). Proteome Sci	http://www.ncbi.nlm.nih.gov/pubmed/19531213
Physical Interactions	Banks-Washburn-2016	0.000929368	TNIP2 is a Hub Protein in the NF-ÎºB Network with Both Protein and RNA Mediated Interactions. Banks et al. (2016). Mol Cell Proteomics	http://www.ncbi.nlm.nih.gov/pubmed/27609421
Physical Interactions	Dart-Wells-2015	0.000929368	PAK4 promotes kinase-independent stabilization of RhoU to modulate cell adhesion. Dart et al. (2015). J Cell Biol	http://www.ncbi.nlm.nih.gov/pubmed/26598620
Physical Interactions	IREF-reactome	0.000929368
Physical Interactions	Wilkinson-Coba-2019	0.000929368	Endogenous Cell Type-Specific Disrupted in Schizophrenia 1 Interactomes Reveal Protein Networks Associated With Neurodevelopmental Disorders. Wilkinson et al. (2019). Biol Psychiatry	http://www.ncbi.nlm.nih.gov/pubmed/29961565
Physical Interactions	Winczura-Jensen-2018	0.000929368	Characterizing ZC3H18, a Multi-domain Protein at the Interface of RNA Production and Destruction Decisions. Winczura et al. (2018). Cell Rep	http://www.ncbi.nlm.nih.gov/pubmed/29298432
Physical Interactions	Phillips-Corn-2013	0.000929368	Conformational dynamics control ubiquitin-deubiquitinase interactions and influence in vivo signaling. Phillips et al. (2013). Proc Natl Acad Sci U S A	http://www.ncbi.nlm.nih.gov/pubmed/23801757
Physical Interactions	Floyd-Pagliarini-2016	0.000929368	Mitochondrial Protein Interaction Mapping Identifies Regulators of Respiratory Chain Function. Floyd et al. (2016). Mol Cell	http://www.ncbi.nlm.nih.gov/pubmed/27499296
Physical Interactions	Whisenant-Salomon-2015	0.000929368	The Activation-Induced Assembly of an RNA/Protein Interactome Centered on the Splicing Factor U2AF2 Regulates Gene Expression in Human CD4 T Cells. Whisenant et al. (2015). PLoS One	http://www.ncbi.nlm.nih.gov/pubmed/26641092
Physical Interactions	Trepte-Wanker-2018 A	0.000929368	LuTHy: a double-readout bioluminescence-based two-hybrid technology for quantitative mapping of protein-protein interactions in mammalian cells. Trepte et al. (2018). Mol Syst Biol	http://www.ncbi.nlm.nih.gov/pubmed/29997244
Physical Interactions	Tarallo-Weisz-2011	0.000929368	Identification of proteins associated with ligand-activated estrogen receptor Î± in human breast cancer cell nuclei by tandem affinity purification and nano LC-MS/MS. Tarallo et al. (2011). Proteomics	http://www.ncbi.nlm.nih.gov/pubmed/21182205
Physical Interactions	Liu-Yang-2019	0.000929368	Inflammation-dependent overexpression of c-Myc enhances CRL4<sup>DCAF4</sup> E3 ligase activity and promotes ubiquitination of ST7 in colitis-associated cancer. Liu et al. (2019). J Pathol	http://www.ncbi.nlm.nih.gov/pubmed/30945288
Physical Interactions	Choi-Beutler-2019	0.000929368	LMBR1L regulates lymphopoiesis through Wnt/Î²-catenin signaling. Choi et al. (2019). Science	http://www.ncbi.nlm.nih.gov/pubmed/31073040
Physical Interactions	Drissi-Boisvert-2015	0.000929368	Quantitative Proteomics Reveals Dynamic Interactions of the Minichromosome Maintenance Complex (MCM) in the Cellular Response to Etoposide Induced DNA Damage. Drissi et al. (2015). Mol Cell Proteomics	http://www.ncbi.nlm.nih.gov/pubmed/25963833
Physical Interactions	Bandyopadhyay-Ideker-2010	0.000929368	A human MAP kinase interactome. Bandyopadhyay et al. (2010). Nat Methods	http://www.ncbi.nlm.nih.gov/pubmed/20936779
Physical Interactions	IREF-biogrid	0.000929368
Physical Interactions	Vinayagam-Wanker-2011	0.000929368	A directed protein interaction network for investigating intracellular signal transduction. Vinayagam et al. (2011). Sci Signal	http://www.ncbi.nlm.nih.gov/pubmed/21900206
Physical Interactions	Nowak-Sommer-2019	0.000929368	DCAF8, a novel MuRF1 interaction partner, promotes muscle atrophy. Nowak et al. (2019). J Cell Sci	http://www.ncbi.nlm.nih.gov/pubmed/31391242
Physical Interactions	Wang-Yang-2011	0.000929368	Toward an understanding of the protein interaction network of the human liver. Wang et al. (2011). Mol Syst Biol	http://www.ncbi.nlm.nih.gov/pubmed/21988832
Physical Interactions	Heidelberger-Beli-2018	0.000929368	Proteomic profiling of VCP substrates links VCP to K6-linked ubiquitylation and c-Myc function. Heidelberger et al. (2018). EMBO Rep	http://www.ncbi.nlm.nih.gov/pubmed/29467282
Physical Interactions	Weinmann-Meister-2009	0.000929368	Importin 8 is a gene silencing factor that targets argonaute proteins to distinct mRNAs. Weinmann et al. (2009). Cell	http://www.ncbi.nlm.nih.gov/pubmed/19167051
Physical Interactions	Kennedy-Kolch-2020 A	0.000929368	Extensive rewiring of the EGFR network in colorectal cancer cells expressing transforming levels of KRAS<sup>G13D</sup>. Kennedy et al. (2020). Nat Commun	http://www.ncbi.nlm.nih.gov/pubmed/31980649
Physical Interactions	Scott-Schulman-2016	0.000929368	Two Distinct Types of E3 Ligases Work in Unison to Regulate Substrate Ubiquitylation. Scott et al. (2016). Cell	http://www.ncbi.nlm.nih.gov/pubmed/27565346
Physical Interactions	Pilling-Cooper-2017	0.000929368	SOCS2 Binds to and Regulates EphA2 through Multiple Mechanisms. Pilling et al. (2017). Sci Rep	http://www.ncbi.nlm.nih.gov/pubmed/28883622
Physical Interactions	Jain-Parker-2016	0.000929368	ATPase-Modulated Stress Granules Contain a Diverse Proteome and Substructure. Jain et al. (2016). Cell	http://www.ncbi.nlm.nih.gov/pubmed/26777405
Physical Interactions	MarÃ©chal-Zou-2014	0.000929368	PRP19 transforms into a sensor of RPA-ssDNA after DNA damage and drives ATR activation via a ubiquitin-mediated circuitry. MarÃ©chal et al. (2014). Mol Cell	http://www.ncbi.nlm.nih.gov/pubmed/24332808
Physical Interactions	Lee-Mayr-2019	0.000929368	Gain of Additional BIRC3 Protein Functions through 3'-UTR-Mediated Protein Complex Formation. Lee et al. (2019). Mol Cell	http://www.ncbi.nlm.nih.gov/pubmed/30948266
Physical Interactions	IREF-matrixdb	0.000929368
Physical Interactions	Sokolina-Stagljar-2017	0.000929368	Systematic protein-protein interaction mapping for clinically relevant human GPCRs. Sokolina et al. (2017). Mol Syst Biol	http://www.ncbi.nlm.nih.gov/pubmed/28298427
Physical Interactions	Leung-Jones-2014	0.000929368	Enhanced prediction of Src homology 2 (SH2) domain binding potentials using a fluorescence polarization-derived c-Met, c-Kit, ErbB, and androgen receptor interactome. Leung et al. (2014). Mol Cell Proteomics	http://www.ncbi.nlm.nih.gov/pubmed/24728074
Physical Interactions	Fenner-Prehn-2010	0.000929368	Expanding the substantial interactome of NEMO using protein microarrays. Fenner et al. (2010). PLoS One	http://www.ncbi.nlm.nih.gov/pubmed/20098747
Physical Interactions	Yadav-Varjosalo-2017	0.000929368	Systematic Analysis of Human Protein Phosphatase Interactions and Dynamics. Yadav et al. (2017). Cell Syst	http://www.ncbi.nlm.nih.gov/pubmed/28330616
Physical Interactions	JÃ¤ger-Krogan-2011	0.000929368	Global landscape of HIV-human protein complexes. JÃ¤ger et al. (2011). Nature	http://www.ncbi.nlm.nih.gov/pubmed/22190034
Physical Interactions	Devarajan-Ketha-Kumar-2012	0.000929368	The sclerostin-bone protein interactome. Devarajan-Ketha et al. (2012). Biochem Biophys Res Commun	http://www.ncbi.nlm.nih.gov/pubmed/22206666
Physical Interactions	Luck-Calderwood-2020	0.000929368	A reference map of the human binary protein interactome. Luck et al. (2020). Nature	http://www.ncbi.nlm.nih.gov/pubmed/32296183
Physical Interactions	Liu-Varjosalo-2018	0.000929368	An AP-MS- and BioID-compatible MAC-tag enables comprehensive mapping of protein interactions and subcellular localizations. Liu et al. (2018). Nat Commun	http://www.ncbi.nlm.nih.gov/pubmed/29568061
Physical Interactions	Camargo-Brandon-2007	0.000929368	Disrupted in Schizophrenia 1 Interactome: evidence for the close connectivity of risk genes and a potential synaptic basis for schizophrenia. Camargo et al. (2007). Mol Psychiatry	http://www.ncbi.nlm.nih.gov/pubmed/17043677
Physical Interactions	Ingham-Pawson-2005	0.000929368	WW domains provide a platform for the assembly of multiprotein networks. Ingham et al. (2005). Mol Cell Biol	http://www.ncbi.nlm.nih.gov/pubmed/16055720
Physical Interactions	IREF-hprd	0.000929368
Physical Interactions	Fragoza-Yu-2019	0.000929368	Extensive disruption of protein interactions by genetic variants across the allele frequency spectrum in human populations. Fragoza et al. (2019). Nat Commun	http://www.ncbi.nlm.nih.gov/pubmed/31515488
Physical Interactions	Wallach-Kramer-2013	0.000929368	Dynamic circadian protein-protein interaction networks predict temporal organization of cellular functions. Wallach et al. (2013). PLoS Genet	http://www.ncbi.nlm.nih.gov/pubmed/23555304
Physical Interactions	Choudhury-Michlewski-2017	0.000929368	RNA-binding activity of TRIM25 is mediated by its PRY/SPRY domain and is required for ubiquitination. Choudhury et al. (2017). BMC Biol	http://www.ncbi.nlm.nih.gov/pubmed/29117863
Physical Interactions	Thalappilly-Dusetti-2008	0.000929368	Identification of multi-SH3 domain-containing protein interactome in pancreatic cancer: a yeast two-hybrid approach. Thalappilly et al. (2008). Proteomics	http://www.ncbi.nlm.nih.gov/pubmed/18654987
Physical Interactions	Colland-Gauthier-2004	0.000929368	Functional proteomics mapping of a human signaling pathway. Colland et al. (2004). Genome Res	http://www.ncbi.nlm.nih.gov/pubmed/15231748
Physical Interactions	Daakour-Twizere-2016	0.000929368	Systematic interactome mapping of acute lymphoblastic leukemia cancer gene products reveals EXT-1 tumor suppressor as a Notch1 and FBWX7 common interactor. Daakour et al. (2016). BMC Cancer	http://www.ncbi.nlm.nih.gov/pubmed/27229929
Physical Interactions	Salvetti-Greco-2016	0.000929368	Nuclear Functions of Nucleolin through Global Proteomics and Interactomic Approaches. Salvetti et al. (2016). J Proteome Res	http://www.ncbi.nlm.nih.gov/pubmed/27049334
Physical Interactions	Kotlyar-Jurisica-2015	0.000929368	In silico prediction of physical protein interactions and characterization of interactome orphans. Kotlyar et al. (2015). Nat Methods	http://www.ncbi.nlm.nih.gov/pubmed/25402006
Physical Interactions	Nakamura-Groth-2019	0.000929368	H4K20me0 recognition by BRCA1-BARD1 directs homologous recombination to sister chromatids. Nakamura et al. (2019). Nat Cell Biol	http://www.ncbi.nlm.nih.gov/pubmed/30804502
Physical Interactions	Wang-Xiong-2019	0.000929368	Impaired plasma membrane localization of ubiquitin ligase complex underlies 3-M syndrome development. Wang et al. (2019). J Clin Invest	http://www.ncbi.nlm.nih.gov/pubmed/31343991
Physical Interactions	Guardia-Laguarta-Przedborski-2019	0.000929368	PINK1 Content in Mitochondria is Regulated by ER-Associated Degradation. Guardia-Laguarta et al. (2019). J Neurosci	http://www.ncbi.nlm.nih.gov/pubmed/31300519
Physical Interactions	Guard-Old-2019	0.000929368	The nuclear interactome of DYRK1A reveals a functional role in DNA damage repair. Guard et al. (2019). Sci Rep	http://www.ncbi.nlm.nih.gov/pubmed/31024071
Physical Interactions	IREF-bhf-ucl	0.000929368
Physical Interactions	Scifo-Lalowski-2015	0.000929368	Quantitative analysis of PPT1 interactome in human neuroblastoma cells. Scifo et al. (2015). Data Brief	http://www.ncbi.nlm.nih.gov/pubmed/26217791
Physical Interactions	Chen-Zhou-2019	0.000929368	Identification of a USP9X Substrate NFX1-123 by SILAC-Based Quantitative Proteomics. Chen et al. (2019). J Proteome Res	http://www.ncbi.nlm.nih.gov/pubmed/31059266
Physical Interactions	Petschnigg-Stagljar-2014	0.000929368	The mammalian-membrane two-hybrid assay (MaMTH) for probing membrane-protein interactions in human cells. Petschnigg et al. (2014). Nat Methods	http://www.ncbi.nlm.nih.gov/pubmed/24658140
Physical Interactions	Lehner-Sanderson-2004 A	0.000929368	Analysis of a high-throughput yeast two-hybrid system and its use to predict the function of intracellular proteins encoded within the human MHC class III region. Lehner et al. (2004). Genomics	http://www.ncbi.nlm.nih.gov/pubmed/14667819
Physical Interactions	Woodsmith-Sanderson-2012	0.000929368	Systematic analysis of dimeric E3-RING interactions reveals increased combinatorial complexity in human ubiquitination networks. Woodsmith et al. (2012). Mol Cell Proteomics	http://www.ncbi.nlm.nih.gov/pubmed/22493164
Physical Interactions	Kennedy-Kolch-2020 B	0.000929368	Extensive rewiring of the EGFR network in colorectal cancer cells expressing transforming levels of KRAS<sup>G13D</sup>. Kennedy et al. (2020). Nat Commun	http://www.ncbi.nlm.nih.gov/pubmed/31980649
Physical Interactions	Hosp-Selbach-2015	0.000929368	Quantitative interaction proteomics of neurodegenerative disease proteins. Hosp et al. (2015). Cell Rep	http://www.ncbi.nlm.nih.gov/pubmed/25959826
Physical Interactions	Persaud-Rotin-2009 B	0.000929368	Comparison of substrate specificity of the ubiquitin ligases Nedd4 and Nedd4-2 using proteome arrays. Persaud et al. (2009). Mol Syst Biol	http://www.ncbi.nlm.nih.gov/pubmed/19953087
Physical Interactions	Lambert-Gingras-2015	0.000929368	Proximity biotinylation and affinity purification are complementary approaches for the interactome mapping of chromatin-associated protein complexes. Lambert et al. (2015). J Proteomics	http://www.ncbi.nlm.nih.gov/pubmed/25281560
Physical Interactions	BIOGRID-SMALL-SCALE-STUDIES	0.000929368
Physical Interactions	Chen-Krogan-2018	0.000929368	CRL4<sup>AMBRA1</sup> targets Elongin C for ubiquitination and degradation to modulate CRL5 signaling. Chen et al. (2018). EMBO J	http://www.ncbi.nlm.nih.gov/pubmed/30166453
Physical Interactions	Wang-Huang-2017	0.000929368	Molecular Details Underlying Dynamic Structures and Regulation of the Human 26S Proteasome. Wang et al. (2017). Mol Cell Proteomics	http://www.ncbi.nlm.nih.gov/pubmed/28292943
Physical Interactions	Chen-Yu-2018	0.000929368	An interactome perturbation framework prioritizes damaging missense mutations for developmental disorders. Chen et al. (2018). Nat Genet	http://www.ncbi.nlm.nih.gov/pubmed/29892012
Physical Interactions	Schiza-Diamandis-2018	0.000929368	Discovery of a Human Testis-specific Protein Complex TEX101-DPEP3 and Selection of Its Disrupting Antibodies. Schiza et al. (2018). Mol Cell Proteomics	http://www.ncbi.nlm.nih.gov/pubmed/30097533
Physical Interactions	Alexandru-Deshaies-2008	0.000929368	UBXD7 binds multiple ubiquitin ligases and implicates p97 in HIF1alpha turnover. Alexandru et al. (2008). Cell	http://www.ncbi.nlm.nih.gov/pubmed/18775313
Physical Interactions	Kaltenbach-Hughes-2007	0.000929368	Huntingtin interacting proteins are genetic modifiers of neurodegeneration. Kaltenbach et al. (2007). PLoS Genet	http://www.ncbi.nlm.nih.gov/pubmed/17500595
Physical Interactions	Rual-Vidal-2005	0.000929368	Towards a proteome-scale map of the human protein-protein interaction network. Rual et al. (2005). Nature	http://www.ncbi.nlm.nih.gov/pubmed/16189514
Physical Interactions	Saito-Kobarg-2017	0.000929368	Human Regulatory Protein Ki-1/57 Is a Target of SUMOylation and Affects PML Nuclear Body Formation. Saito et al. (2017). J Proteome Res	http://www.ncbi.nlm.nih.gov/pubmed/28695742
Physical Interactions	KÃ¤rblane-Sarmiento-2015	0.000929368	ABCE1 is a highly conserved RNA silencing suppressor. KÃ¤rblane et al. (2015). PLoS One	http://www.ncbi.nlm.nih.gov/pubmed/25659154
Physical Interactions	Xie-Zhang-2017	0.000929368	FAF1 phosphorylation by AKT accumulates TGF-Î² type II receptor and drives breast cancer metastasis. Xie et al. (2017). Nat Commun	http://www.ncbi.nlm.nih.gov/pubmed/28443643
Physical Interactions	Weimann-Stelzl-2013 B	0.000929368	A Y2H-seq approach defines the human protein methyltransferase interactome. Weimann et al. (2013). Nat Methods	http://www.ncbi.nlm.nih.gov/pubmed/23455924
Physical Interactions	Diner-Cristea-2015	0.000929368	Interactions of the Antiviral Factor Interferon Gamma-Inducible Protein 16 (IFI16) Mediate Immune Signaling and Herpes Simplex Virus-1 Immunosuppression. Diner et al. (2015). Mol Cell Proteomics	http://www.ncbi.nlm.nih.gov/pubmed/25693804
Physical Interactions	Guarani-Harper-2014	0.000929368	TIMMDC1/C3orf1 functions as a membrane-embedded mitochondrial complex I assembly factor through association with the MCIA complex. Guarani et al. (2014). Mol Cell Biol	http://www.ncbi.nlm.nih.gov/pubmed/24344204
Physical Interactions	Benleulmi-Chaachoua-Jockers-2016 A	0.000929368	Protein interactome mining defines melatonin MT1 receptors as integral component of presynaptic protein complexes of neurons. Benleulmi-Chaachoua et al. (2016). J Pineal Res	http://www.ncbi.nlm.nih.gov/pubmed/26514267
Physical Interactions	Boldt-Roepman-2016	0.000929368	An organelle-specific protein landscape identifies novel diseases and molecular mechanisms. Boldt et al. (2016). Nat Commun	http://www.ncbi.nlm.nih.gov/pubmed/27173435
Physical Interactions	Narayan-Bennett-2012	0.000929368	Short-chain 3-hydroxyacyl-coenzyme A dehydrogenase associates with a protein super-complex integrating multiple metabolic pathways. Narayan et al. (2012). PLoS One	http://www.ncbi.nlm.nih.gov/pubmed/22496890
Physical Interactions	Li-Dorf-2014	0.000929368	TRIM65 regulates microRNA activity by ubiquitination of TNRC6. Li et al. (2014). Proc Natl Acad Sci U S A	http://www.ncbi.nlm.nih.gov/pubmed/24778252
Physical Interactions	Varier-Vermeulen-2016	0.000929368	Recruitment of the Mammalian Histone-modifying EMSY Complex to Target Genes Is Regulated by ZNF131. Varier et al. (2016). J Biol Chem	http://www.ncbi.nlm.nih.gov/pubmed/26841866
Physical Interactions	Li-Zhou-2017	0.000929368	Identification of translationally controlled tumor protein in promotion of DNA homologous recombination repair in cancer cells by affinity proteomics. Li et al. (2017). Oncogene	http://www.ncbi.nlm.nih.gov/pubmed/28846114
Physical Interactions	Reyniers-Taymans-2014	0.000929368	Differential protein-protein interactions of LRRK1 and LRRK2 indicate roles in distinct cellular signaling pathways. Reyniers et al. (2014). J Neurochem	http://www.ncbi.nlm.nih.gov/pubmed/24947832
Physical Interactions	van Wijk-Timmers-2009	0.000929368	A comprehensive framework of E2-RING E3 interactions of the human ubiquitin-proteasome system. van Wijk et al. (2009). Mol Syst Biol	http://www.ncbi.nlm.nih.gov/pubmed/19690564
Physical Interactions	Lim-Zoghbi-2006	0.000929368	A protein-protein interaction network for human inherited ataxias and disorders of Purkinje cell degeneration. Lim et al. (2006). Cell	http://www.ncbi.nlm.nih.gov/pubmed/16713569
Physical Interactions	Yu-Engel-2018	0.000929368	BAP1 regulation of the key adaptor protein NCoR1 is critical for Î³-globin gene repression. Yu et al. (2018). Genes Dev	http://www.ncbi.nlm.nih.gov/pubmed/30463901
Physical Interactions	Caron-van Attikum-2019	0.000929368	WWP2 ubiquitylates RNA polymerase II for DNA-PK-dependent transcription arrest and repair at DNA breaks. Caron et al. (2019). Genes Dev	http://www.ncbi.nlm.nih.gov/pubmed/31048545
Physical Interactions	Sato-Conaway-2004	0.000929368	A set of consensus mammalian mediator subunits identified by multidimensional protein identification technology. Sato et al. (2004). Mol Cell	http://www.ncbi.nlm.nih.gov/pubmed/15175163
Physical Interactions	Hubel-Pichlmair-2019	0.000929368	A protein-interaction network of interferon-stimulated genes extends the innate immune system landscape. Hubel et al. (2019). Nat Immunol	http://www.ncbi.nlm.nih.gov/pubmed/30833792
Physical Interactions	Hussain-Aldaz-2018	0.000929368	Delineating WWOX Protein Interactome by Tandem Affinity Purification-Mass Spectrometry: Identification of Top Interactors and Key Metabolic Pathways Involved. Hussain et al. (2018). Front Oncol	http://www.ncbi.nlm.nih.gov/pubmed/30619736
Physical Interactions	Ahn-Lee-2008	0.000929368	The tumour suppressor PTEN mediates a negative regulation of the E3 ubiquitin-protein ligase Nedd4. Ahn et al. (2008). Biochem J	http://www.ncbi.nlm.nih.gov/pubmed/18307411
Physical Interactions	Yao-Stagljar-2017 A	0.000929368	A Global Analysis of the Receptor Tyrosine Kinase-Protein Phosphatase Interactome. Yao et al. (2017). Mol Cell	http://www.ncbi.nlm.nih.gov/pubmed/28065597
Physical Interactions	Oliviero-Cagney-2016	0.000929368	Dynamic Protein Interactions of the Polycomb Repressive Complex 2 during Differentiation of Pluripotent Cells. Oliviero et al. (2016). Mol Cell Proteomics	http://www.ncbi.nlm.nih.gov/pubmed/27634302
Physical Interactions	Bogachek-Weigel-2014	0.000929368	Sumoylation pathway is required to maintain the basal breast cancer subtype. Bogachek et al. (2014). Cancer Cell	http://www.ncbi.nlm.nih.gov/pubmed/24835590
Physical Interactions	Liu-Takahashi-2017	0.000929368	TTF-1/NKX2-1 binds to DDB1 and confers replication stress resistance to lung adenocarcinomas. Liu et al. (2017). Oncogene	http://www.ncbi.nlm.nih.gov/pubmed/28192407
Physical Interactions	Yu-Vidal-2011	0.000929368	Next-generation sequencing to generate interactome datasets. Yu et al. (2011). Nat Methods	http://www.ncbi.nlm.nih.gov/pubmed/21516116
Physical Interactions	Loch-Strickler-2012	0.000929368	A microarray of ubiquitylated proteins for profiling deubiquitylase activity reveals the critical roles of both chain and substrate. Loch et al. (2012). Biochim Biophys Acta	http://www.ncbi.nlm.nih.gov/pubmed/22626734
Physical Interactions	IREF-quickgo	0.000929368
Physical Interactions	IREF-virushost	0.000929368
Physical Interactions	Napolitano-Meroni-2011	0.000929368	Functional interactions between ubiquitin E2 enzymes and TRIM proteins. Napolitano et al. (2011). Biochem J	http://www.ncbi.nlm.nih.gov/pubmed/21143188
Physical Interactions	BerggÃ¥rd-James-2006	0.000929368	140 mouse brain proteins identified by Ca2+-calmodulin affinity chromatography and tandem mass spectrometry. BerggÃ¥rd et al. (2006). J Proteome Res	http://www.ncbi.nlm.nih.gov/pubmed/16512683
Physical Interactions	Nathan-Goldberg-2013	0.000929368	Why do cellular proteins linked to K63-polyubiquitin chains not associate with proteasomes? Nathan et al. (2013). EMBO J	http://www.ncbi.nlm.nih.gov/pubmed/23314748
Physical Interactions	Matsumoto-Nakayama-2005	0.000929368	Large-scale analysis of the human ubiquitin-related proteome. Matsumoto et al. (2005). Proteomics	http://www.ncbi.nlm.nih.gov/pubmed/16196087
Physical Interactions	Yao-Stagljar-2017 B	0.000929368	A Global Analysis of the Receptor Tyrosine Kinase-Protein Phosphatase Interactome. Yao et al. (2017). Mol Cell	http://www.ncbi.nlm.nih.gov/pubmed/28065597
Physical Interactions	Barreiro-Alonso-CerdÃ¡n-2018	0.000929368	Delineating the HMGB1 and HMGB2 interactome in prostate and ovary epithelial cells and its relationship with cancer. Barreiro-Alonso et al. (2018). Oncotarget	http://www.ncbi.nlm.nih.gov/pubmed/29721183
Physical Interactions	Kupka-Walczak-2016	0.000929368	SPATA2-Mediated Binding of CYLD to HOIP Enables CYLD Recruitment to Signaling Complexes. Kupka et al. (2016). Cell Rep	http://www.ncbi.nlm.nih.gov/pubmed/27545878
Physical Interactions	Tang-Wang-2019	0.000929368	The p300/YY1/miR-500a-5p/HDAC2 signalling axis regulates cell proliferation in human colorectal cancer. Tang et al. (2019). Nat Commun	http://www.ncbi.nlm.nih.gov/pubmed/30737378
Physical Interactions	Tomkins-Manzoni-2018	0.000929368	Comparative Protein Interaction Network Analysis Identifies Shared and Distinct Functions for the Human ROCO Proteins. Tomkins et al. (2018). Proteomics	http://www.ncbi.nlm.nih.gov/pubmed/29513927
Physical Interactions	Yamauchi-Maeda-2018	0.000929368	Genome-wide CRISPR-Cas9 Screen Identifies Leukemia-Specific Dependence on a Pre-mRNA Metabolic Pathway Regulated by DCPS. Yamauchi et al. (2018). Cancer Cell	http://www.ncbi.nlm.nih.gov/pubmed/29478914
Physical Interactions	Wu-Li-2007	0.000929368	Systematic identification of SH3 domain-mediated human protein-protein interactions by peptide array target screening. Wu et al. (2007). Proteomics	http://www.ncbi.nlm.nih.gov/pubmed/17474147
Physical Interactions	Butland-Hayden-2014	0.000929368	The palmitoyl acyltransferase HIP14 shares a high proportion of interactors with huntingtin: implications for a role in the pathogenesis of Huntington's disease. Butland et al. (2014). Hum Mol Genet	http://www.ncbi.nlm.nih.gov/pubmed/24705354
Physical Interactions	Bishof-Seyfried-2018	0.000929368	RNA-binding proteins with basic-acidic dipeptide (BAD) domains self-assemble and aggregate in Alzheimer's disease. Bishof et al. (2018). J Biol Chem	http://www.ncbi.nlm.nih.gov/pubmed/29802200
Physical Interactions	Koch-Hermeking-2007	0.000929368	Large-scale identification of c-MYC-associated proteins using a combined TAP/MudPIT approach. Koch et al. (2007). Cell Cycle	http://www.ncbi.nlm.nih.gov/pubmed/17314511
Physical Interactions	Wong-O'Bryan-2012	0.000929368	Intersectin (ITSN) family of scaffolds function as molecular hubs in protein interaction networks. Wong et al. (2012). PLoS One	http://www.ncbi.nlm.nih.gov/pubmed/22558309
Physical Interactions	Arbogast-Gros-2019	0.000929368	ATG5 is required for B cell polarization and presentation of particulate antigens. Arbogast et al. (2019). Autophagy	http://www.ncbi.nlm.nih.gov/pubmed/30196744
Physical Interactions	Benleulmi-Chaachoua-Jockers-2016 B	0.000929368	Protein interactome mining defines melatonin MT1 receptors as integral component of presynaptic protein complexes of neurons. Benleulmi-Chaachoua et al. (2016). J Pineal Res	http://www.ncbi.nlm.nih.gov/pubmed/26514267
Physical Interactions	Kneissl-Grummt-2003	0.000929368	Interaction and assembly of murine pre-replicative complex proteins in yeast and mouse cells. Kneissl et al. (2003). J Mol Biol	http://www.ncbi.nlm.nih.gov/pubmed/12614612
Physical Interactions	Zhao-Yang-2011	0.000929368	Interactome study suggests multiple cellular functions of hepatoma-derived growth factor (HDGF). Zhao et al. (2011). J Proteomics	http://www.ncbi.nlm.nih.gov/pubmed/21907836
Physical Interactions	Roewenstrunk-de la Luna-2019	0.000929368	A comprehensive proteomics-based interaction screen that links DYRK1A to RNF169 and to the DNA damage response. Roewenstrunk et al. (2019). Sci Rep	http://www.ncbi.nlm.nih.gov/pubmed/30979931
Physical Interactions	Yang-Chen-2010	0.000929368	Proteomic dissection of cell type-specific H2AX-interacting protein complex associated with hepatocellular carcinoma. Yang et al. (2010). J Proteome Res	http://www.ncbi.nlm.nih.gov/pubmed/20000738
Physical Interactions	Lu-Bohr-2017	0.000929368	Cell cycle-dependent phosphorylation regulates RECQL4 pathway choice and ubiquitination in DNA double-strand break repair. Lu et al. (2017). Nat Commun	http://www.ncbi.nlm.nih.gov/pubmed/29229926
Physical Interactions	Campos-Reinberg-2015	0.000929368	Analysis of the Histone H3.1 Interactome: A Suitable Chaperone for the Right Event. Campos et al. (2015). Mol Cell	http://www.ncbi.nlm.nih.gov/pubmed/26527279
Physical Interactions	Liu-Xu-2018	0.000929368	The Catalytically Inactive Mutation of the Ubiquitin-Conjugating Enzyme CDC34 Affects its Stability and Cell Proliferation. Liu et al. (2018). Protein J	http://www.ncbi.nlm.nih.gov/pubmed/29564676
Physical Interactions	Reinke-Keating-2010	0.000929368	Identification of bZIP interaction partners of viral proteins HBZ, MEQ, BZLF1, and K-bZIP using coiled-coil arrays. Reinke et al. (2010). Biochemistry	http://www.ncbi.nlm.nih.gov/pubmed/20102225
Physical Interactions	Cloutier-Coulombe-2013	0.000929368	A newly uncovered group of distantly related lysine methyltransferases preferentially interact with molecular chaperones to regulate their activity. Cloutier et al. (2013). PLoS Genet	http://www.ncbi.nlm.nih.gov/pubmed/23349634
Physical Interactions	Hanson-Clayton-2014	0.000929368	Identifying biological pathways that underlie primordial short stature using network analysis. Hanson et al. (2014). J Mol Endocrinol	http://www.ncbi.nlm.nih.gov/pubmed/24711643
Physical Interactions	Xu-Zetter-2016	0.000929368	Prohibitin 1 regulates tumor cell apoptosis via the interaction with X-linked inhibitor of apoptosis protein. Xu et al. (2016). J Mol Cell Biol	http://www.ncbi.nlm.nih.gov/pubmed/27025967
Physical Interactions	Yachie-Roth-2016	0.000929368	Pooled-matrix protein interaction screens using Barcode Fusion Genetics. Yachie et al. (2016). Mol Syst Biol	http://www.ncbi.nlm.nih.gov/pubmed/27107012
Physical Interactions	Leung-Miller-2017	0.000929368	ZMYM3 regulates BRCA1 localization at damaged chromatin to promote DNA repair. Leung et al. (2017). Genes Dev	http://www.ncbi.nlm.nih.gov/pubmed/28242625
Physical Interactions	Sala-Ampe-2017	0.000929368	Expanding the Interactome of TES by Exploiting TES Modules with Different Subcellular Localizations. Sala et al. (2017). J Proteome Res	http://www.ncbi.nlm.nih.gov/pubmed/28378594
Physical Interactions	Zanon-Pichler-2013	0.000929368	Profiling of Parkin-binding partners using tandem affinity purification. Zanon et al. (2013). PLoS One	http://www.ncbi.nlm.nih.gov/pubmed/24244333
Physical Interactions	Tiemann-Kani-2019	0.000929368	Loss of ER retention motif of AGR2 can impact mTORC signaling and promote cancer metastasis. Tiemann et al. (2019). Oncogene	http://www.ncbi.nlm.nih.gov/pubmed/30575818
Physical Interactions	Varjosalo-Gstaiger-2013 A	0.000929368	The protein interaction landscape of the human CMGC kinase group. Varjosalo et al. (2013). Cell Rep	http://www.ncbi.nlm.nih.gov/pubmed/23602568
Physical Interactions	Ramachandran-LaBaer-2004	0.000929368	Self-assembling protein microarrays. Ramachandran et al. (2004). Science	http://www.ncbi.nlm.nih.gov/pubmed/15232106
Physical Interactions	Yeung-Dougan-2019	0.000929368	A Genome-Wide Knockout Screen in Human Macrophages Identified Host Factors Modulating <i>Salmonella</i> Infection. Yeung et al. (2019). mBio	http://www.ncbi.nlm.nih.gov/pubmed/31594818
Physical Interactions	Roy-Parent-2013	0.000929368	Novel, gel-free proteomics approach identifies RNF5 and JAMP as modulators of GPCR stability. Roy et al. (2013). Mol Endocrinol	http://www.ncbi.nlm.nih.gov/pubmed/23798571
Physical Interactions	Zhang-Wheeler-2014	0.000929368	Progesterone receptor membrane component 1 is a functional part of the glucagon-like peptide-1 (GLP-1) receptor complex in pancreatic Î² cells. Zhang et al. (2014). Mol Cell Proteomics	http://www.ncbi.nlm.nih.gov/pubmed/25044020
Physical Interactions	Markson-Sanderson-2009	0.000929368	Analysis of the human E2 ubiquitin conjugating enzyme protein interaction network. Markson et al. (2009). Genome Res	http://www.ncbi.nlm.nih.gov/pubmed/19549727
Physical Interactions	Beyer-Boldt-2018	0.000929368	CRISPR/Cas9-mediated Genomic Editing of Cluap1/IFT38 Reveals a New Role in Actin Arrangement. Beyer et al. (2018). Mol Cell Proteomics	http://www.ncbi.nlm.nih.gov/pubmed/29615496
Physical Interactions	Kim-Major-2015	0.000929368	Substrate trapping proteomics reveals targets of the Î²TrCP2/FBXW11 ubiquitin ligase. Kim et al. (2015). Mol Cell Biol	http://www.ncbi.nlm.nih.gov/pubmed/25332235
Physical Interactions	Savidis-Brass-2016	0.000929368	Identification of Zika Virus and Dengue Virus Dependency Factors using Functional Genomics. Savidis et al. (2016). Cell Rep	http://www.ncbi.nlm.nih.gov/pubmed/27342126
Physical Interactions	Iradi-Borchelt-2018	0.000929368	Characterization of gene regulation and protein interaction networks for Matrin 3 encoding mutations linked to amyotrophic lateral sclerosis and myopathy. Iradi et al. (2018). Sci Rep	http://www.ncbi.nlm.nih.gov/pubmed/29511296
Physical Interactions	Fogeron-Lange-2013	0.000929368	LGALS3BP regulates centriole biogenesis and centrosome hypertrophy in cancer cells. Fogeron et al. (2013). Nat Commun	http://www.ncbi.nlm.nih.gov/pubmed/23443559
Physical Interactions	Gupta-Pelletier-2015	0.000929368	A Dynamic Protein Interaction Landscape of the Human Centrosome-Cilium Interface. Gupta et al. (2015). Cell	http://www.ncbi.nlm.nih.gov/pubmed/26638075
Physical Interactions	Choi-Busino-2018	0.000929368	PTPN14 regulates Roquin2 stability by tyrosine dephosphorylation. Choi et al. (2018). Cell Cycle	http://www.ncbi.nlm.nih.gov/pubmed/30209976
Physical Interactions	Varjosalo-Superti-Furga-2013	0.000929368	Interlaboratory reproducibility of large-scale human protein-complex analysis by standardized AP-MS. Varjosalo et al. (2013). Nat Methods	http://www.ncbi.nlm.nih.gov/pubmed/23455922
Physical Interactions	IREF-intact	0.000929368
Physical Interactions	Lum-Cristea-2018	0.000929368	Interactome and Proteome Dynamics Uncover Immune Modulatory Associations of the Pathogen Sensing Factor cGAS. Lum et al. (2018). Cell Syst	http://www.ncbi.nlm.nih.gov/pubmed/30471916
Physical Interactions	Cai-Conaway-2007	0.000929368	YY1 functions with INO80 to activate transcription. Cai et al. (2007). Nat Struct Mol Biol	http://www.ncbi.nlm.nih.gov/pubmed/17721549
Physical Interactions	Li-Lu-2018	0.000929368	Heterozygous deletion of chromosome 17p renders prostate cancer vulnerable to inhibition of RNA polymerase II. Li et al. (2018). Nat Commun	http://www.ncbi.nlm.nih.gov/pubmed/30349055
Physical Interactions	IREF-corum	0.000929368
Physical Interactions	Perez-Perri-Espinosa-2016	0.000929368	The TIP60 Complex Is a Conserved Coactivator of HIF1A. Perez-Perri et al. (2016). Cell Rep	http://www.ncbi.nlm.nih.gov/pubmed/27320910
Physical Interactions	Guderian-Grimmler-2011	0.000929368	RioK1, a new interactor of protein arginine methyltransferase 5 (PRMT5), competes with pICln for binding and modulates PRMT5 complex composition and substrate specificity. Guderian et al. (2011). J Biol Chem	http://www.ncbi.nlm.nih.gov/pubmed/21081503
Physical Interactions	Zhong-Vidal-2016	0.000929368	An inter-species protein-protein interaction network across vast evolutionary distance. Zhong et al. (2016). Mol Syst Biol	http://www.ncbi.nlm.nih.gov/pubmed/27107014
Physical Interactions	Hoffmeister-LÃ¤ngst-2017	0.000929368	CHD3 and CHD4 form distinct NuRD complexes with different yet overlapping functionality. Hoffmeister et al. (2017). Nucleic Acids Res	http://www.ncbi.nlm.nih.gov/pubmed/28977666
Physical Interactions	Lau-Ronai-2012	0.000929368	PKCÎµ promotes oncogenic functions of ATF2 in the nucleus while blocking its apoptotic function at mitochondria. Lau et al. (2012). Cell	http://www.ncbi.nlm.nih.gov/pubmed/22304920
Physical Interactions	Richter-Chrzanowska-Lightowlers-2010	0.000929368	A functional peptidyl-tRNA hydrolase, ICT1, has been recruited into the human mitochondrial ribosome. Richter et al. (2010). EMBO J	http://www.ncbi.nlm.nih.gov/pubmed/20186120
Physical Interactions	KÄ±rlÄ±-GÃ¶rlich-2015	0.000929368	A deep proteomics perspective on CRM1-mediated nuclear export and nucleocytoplasmic partitioning. KÄ±rlÄ± et al. (2015). Elife	http://www.ncbi.nlm.nih.gov/pubmed/26673895
Physical Interactions	Yang-Wang-2018	0.000929368	E3 Ligase Trim21 Ubiquitylates and Stabilizes Keratin 17 to Induce STAT3 Activation in Psoriasis. Yang et al. (2018). J Invest Dermatol	http://www.ncbi.nlm.nih.gov/pubmed/29859926
Physical Interactions	Foster-Marshall-2013	0.000929368	Proteomic analysis of the NOS2 interactome in human airway epithelial cells. Foster et al. (2013). Nitric Oxide	http://www.ncbi.nlm.nih.gov/pubmed/23438482
Physical Interactions	Conte-Perez-Oliva-2018	0.000929368	USP45 and Spindly are part of the same complex implicated in cell migration. Conte et al. (2018). Sci Rep	http://www.ncbi.nlm.nih.gov/pubmed/30258100
Physical Interactions	WeishÃ¤upl-Schmidt-2019	0.000929368	Physiological and pathophysiological characteristics of ataxin-3 isoforms. WeishÃ¤upl et al. (2019). J Biol Chem	http://www.ncbi.nlm.nih.gov/pubmed/30455355
Physical Interactions	Woods-Monteiro-2012 B	0.000929368	Charting the landscape of tandem BRCT domain-mediated protein interactions. Woods et al. (2012). Sci Signal	http://www.ncbi.nlm.nih.gov/pubmed/22990118
Physical Interactions	Kristensen-Foster-2012	0.000929368	A high-throughput approach for measuring temporal changes in the interactome. Kristensen et al. (2012). Nat Methods	http://www.ncbi.nlm.nih.gov/pubmed/22863883
Physical Interactions	HÃ¼ttenhain-Krogan-2019	0.000929368	ARIH2 Is a Vif-Dependent Regulator of CUL5-Mediated APOBEC3G Degradation in HIV Infection. HÃ¼ttenhain et al. (2019). Cell Host Microbe	http://www.ncbi.nlm.nih.gov/pubmed/31253590
Physical Interactions	Yue-Liu-2018	0.000929368	VIRMA mediates preferential m<sup>6</sup>A mRNA methylation in 3'UTR and near stop codon and associates with alternative polyadenylation. Yue et al. (2018). Cell Discov	http://www.ncbi.nlm.nih.gov/pubmed/29507755
Physical Interactions	Ouyang-Gill-2009	0.000929368	Direct binding of CoREST1 to SUMO-2/3 contributes to gene-specific repression by the LSD1/CoREST1/HDAC complex. Ouyang et al. (2009). Mol Cell	http://www.ncbi.nlm.nih.gov/pubmed/19394292
Physical Interactions	Enzo-Dupont-2015	0.000929368	Aerobic glycolysis tunes YAP/TAZ transcriptional activity. Enzo et al. (2015). EMBO J	http://www.ncbi.nlm.nih.gov/pubmed/25796446
Physical Interactions	Hein-Mann-2015	0.000929368	A human interactome in three quantitative dimensions organized by stoichiometries and abundances. Hein et al. (2015). Cell	http://www.ncbi.nlm.nih.gov/pubmed/26496610
Physical Interactions	Wang-Xu-2015	0.000929368	Interaction of amyotrophic lateral sclerosis/frontotemporal lobar degeneration-associated fused-in-sarcoma with proteins involved in metabolic and protein degradation pathways. Wang et al. (2015). Neurobiol Aging	http://www.ncbi.nlm.nih.gov/pubmed/25192599
Physical Interactions	Fang-Lin-2011	0.000929368	Landscape of the SOX2 protein-protein interactome. Fang et al. (2011). Proteomics	http://www.ncbi.nlm.nih.gov/pubmed/21280222
Physical Interactions	Botham-Schimmer-2019	0.000929368	Global Interactome Mapping of Mitochondrial Intermembrane Space Proteases Identifies a Novel Function for HTRA2. Botham et al. (2019). Proteomics	http://www.ncbi.nlm.nih.gov/pubmed/31617661
Physical Interactions	Carmon-Liu-2014	0.000929368	RSPO-LGR4 functions via IQGAP1 to potentiate Wnt signaling. Carmon et al. (2014). Proc Natl Acad Sci U S A	http://www.ncbi.nlm.nih.gov/pubmed/24639526
Physical Interactions	Meek-Piwnica-Worms-2004	0.000929368	Comprehensive proteomic analysis of interphase and mitotic 14-3-3-binding proteins. Meek et al. (2004). J Biol Chem	http://www.ncbi.nlm.nih.gov/pubmed/15161933
Physical Interactions	Panigrahi-Pati-2012	0.000929368	A cohesin-RAD21 interactome. Panigrahi et al. (2012). Biochem J	http://www.ncbi.nlm.nih.gov/pubmed/22145905
Physical Interactions	Muller-Demeret-2012	0.000929368	Large scale genotype comparison of human papillomavirus E2-host interaction networks provides new insights for e2 molecular functions. Muller et al. (2012). PLoS Pathog	http://www.ncbi.nlm.nih.gov/pubmed/22761572
Physical Interactions	de Hoog-Mann-2004	0.000929368	RNA and RNA binding proteins participate in early stages of cell spreading through spreading initiation centers. de Hoog et al. (2004). Cell	http://www.ncbi.nlm.nih.gov/pubmed/15163412
Physical Interactions	Dabbaghizadeh-Tanguay-2018	0.000929368	Identification of proteins interacting with the mitochondrial small heat shock protein Hsp22 of Drosophila melanogaster: Implication in mitochondrial homeostasis. Dabbaghizadeh et al. (2018). PLoS One	http://www.ncbi.nlm.nih.gov/pubmed/29509794
Physical Interactions	Sowa-Harper-2009	0.000929368	Defining the human deubiquitinating enzyme interaction landscape. Sowa et al. (2009). Cell	http://www.ncbi.nlm.nih.gov/pubmed/19615732
Physical Interactions	Shami Shah-Baskin-2019	0.000929368	PLEKHA4/kramer Attenuates Dishevelled Ubiquitination to Modulate Wnt and Planar Cell Polarity Signaling. Shami Shah et al. (2019). Cell Rep	http://www.ncbi.nlm.nih.gov/pubmed/31091453
Physical Interactions	Brajenovic-Drewes-2004	0.000929368	Comprehensive proteomic analysis of human Par protein complexes reveals an interconnected protein network. Brajenovic et al. (2004). J Biol Chem	http://www.ncbi.nlm.nih.gov/pubmed/14676191
Physical Interactions	Wang-Liu-2019	0.000929368	POH1 contributes to hyperactivation of TGF-Î² signaling and facilitates hepatocellular carcinoma metastasis through deubiquitinating TGF-Î² receptors and caveolin-1. Wang et al. (2019). EBioMedicine	http://www.ncbi.nlm.nih.gov/pubmed/30745168
Physical Interactions	Huber-Hoelz-2017	0.000929368	Histone-binding of DPF2 mediates its repressive role in myeloid differentiation. Huber et al. (2017). Proc Natl Acad Sci U S A	http://www.ncbi.nlm.nih.gov/pubmed/28533407
Physical Interactions	Herr-Helleday-2015	0.000929368	A genome-wide IR-induced RAD51 foci RNAi screen identifies CDC73 involved in chromatin remodeling for DNA repair. Herr et al. (2015). Cell Discov	http://www.ncbi.nlm.nih.gov/pubmed/27462432
Physical Interactions	Hauri-Beisel-2016	0.000929368	A High-Density Map for Navigating the Human Polycomb Complexome. Hauri et al. (2016). Cell Rep	http://www.ncbi.nlm.nih.gov/pubmed/27705803
Physical Interactions	Alexander-Wang-2018	0.000929368	Ubiquilin 2 modulates ALS/FTD-linked FUS-RNA complex dynamics and stress granule formation. Alexander et al. (2018). Proc Natl Acad Sci U S A	http://www.ncbi.nlm.nih.gov/pubmed/30442662
Physical Interactions	Goehler-Wanker-2004	0.000929368	A protein interaction network links GIT1, an enhancer of huntingtin aggregation, to Huntington's disease. Goehler et al. (2004). Mol Cell	http://www.ncbi.nlm.nih.gov/pubmed/15383276
Physical Interactions	Dittmer-Misteli-2014	0.000929368	Systematic identification of pathological lamin A interactors. Dittmer et al. (2014). Mol Biol Cell	http://www.ncbi.nlm.nih.gov/pubmed/24623722
Physical Interactions	Zhang-Vermeulen-2017	0.000929368	An Interaction Landscape of Ubiquitin Signaling. Zhang et al. (2017). Mol Cell	http://www.ncbi.nlm.nih.gov/pubmed/28190767
Physical Interactions	So-Colwill-2015	0.000929368	Integrative analysis of kinase networks in TRAIL-induced apoptosis provides a source of potential targets for combination therapy. So et al. (2015). Sci Signal	http://www.ncbi.nlm.nih.gov/pubmed/25852190
Physical Interactions	Kumar-Maddika-2017	0.000929368	A Human Tyrosine Phosphatase Interactome Mapped by Proteomic Profiling. Kumar et al. (2017). J Proteome Res	http://www.ncbi.nlm.nih.gov/pubmed/28675297
Physical Interactions	Malovannaya-Qin-2010	0.000929368	Streamlined analysis schema for high-throughput identification of endogenous protein complexes. Malovannaya et al. (2010). Proc Natl Acad Sci U S A	http://www.ncbi.nlm.nih.gov/pubmed/20133760
Physical Interactions	Tong-Moran-2014	0.000929368	Proteomic analysis of the epidermal growth factor receptor (EGFR) interactome and post-translational modifications associated with receptor endocytosis in response to EGF and stress. Tong et al. (2014). Mol Cell Proteomics	http://www.ncbi.nlm.nih.gov/pubmed/24797263
Physical Interactions	Chi-Reed-2018	0.000929368	Interactome analyses revealed that the U1 snRNP machinery overlaps extensively with the RNAP II machinery and contains multiple ALS/SMA-causative proteins. Chi et al. (2018). Sci Rep	http://www.ncbi.nlm.nih.gov/pubmed/29884807
Physical Interactions	Andresen-Flores-Morales-2014	0.000929368	Protein interaction screening for the ankyrin repeats and suppressor of cytokine signaling (SOCS) box (ASB) family identify Asb11 as a novel endoplasmic reticulum resident ubiquitin ligase. Andresen et al. (2014). J Biol Chem	http://www.ncbi.nlm.nih.gov/pubmed/24337577
Physical Interactions	IREF-bind-translation	0.000929368
Physical Interactions	Gao-Vaziri-2016	0.000929368	A neomorphic cancer cell-specific role of MAGE-A4 in trans-lesion synthesis. Gao et al. (2016). Nat Commun	http://www.ncbi.nlm.nih.gov/pubmed/27377895
Physical Interactions	Bantscheff-Drewes-2011	0.000929368	Chemoproteomics profiling of HDAC inhibitors reveals selective targeting of HDAC complexes. Bantscheff et al. (2011). Nat Biotechnol	http://www.ncbi.nlm.nih.gov/pubmed/21258344
Physical Interactions	Singh-Moore-2012	0.000929368	The cellular EJC interactome reveals higher-order mRNP structure and an EJC-SR protein nexus. Singh et al. (2012). Cell	http://www.ncbi.nlm.nih.gov/pubmed/23084401
Physical Interactions	Arroyo-Aloy-2014	0.000929368	Charting the molecular links between driver and susceptibility genes in colorectal cancer. Arroyo et al. (2014). Biochem Biophys Res Commun	http://www.ncbi.nlm.nih.gov/pubmed/24412244
Physical Interactions	Jozwik-Carroll-2016	0.000929368	FOXA1 Directs H3K4 Monomethylation at Enhancers via Recruitment of the Methyltransferase MLL3. Jozwik et al. (2016). Cell Rep	http://www.ncbi.nlm.nih.gov/pubmed/27926873
Physical Interactions	Pichlmair-Superti-Furga-2011	0.000929368	IFIT1 is an antiviral protein that recognizes 5'-triphosphate RNA. Pichlmair et al. (2011). Nat Immunol	http://www.ncbi.nlm.nih.gov/pubmed/21642987
Physical Interactions	Byron-Humphries-2012	0.000929368	Proteomic analysis of Î±4Î²1 integrin adhesion complexes reveals Î±-subunit-dependent protein recruitment. Byron et al. (2012). Proteomics	http://www.ncbi.nlm.nih.gov/pubmed/22623428
Physical Interactions	Rolland-Vidal-2014	0.000929368	A proteome-scale map of the human interactome network. Rolland et al. (2014). Cell	http://www.ncbi.nlm.nih.gov/pubmed/25416956
Physical Interactions	Liu-Sun-2019	0.000929368	CCT3 acts upstream of YAP and TFCP2 as a potential target and tumour biomarker in liver cancer. Liu et al. (2019). Cell Death Dis	http://www.ncbi.nlm.nih.gov/pubmed/31501420
Physical Interactions	Pech-Settleman-2019	0.000929368	Systematic identification of cancer cell vulnerabilities to natural killer cell-mediated immune surveillance. Pech et al. (2019). Elife	http://www.ncbi.nlm.nih.gov/pubmed/31452512
Physical Interactions	Mak-Moffat-2010	0.000929368	A lentiviral functional proteomics approach identifies chromatin remodeling complexes important for the induction of pluripotency. Mak et al. (2010). Mol Cell Proteomics	http://www.ncbi.nlm.nih.gov/pubmed/20305087
Physical Interactions	Liu-Wang-2012	0.000929368	Proteomic identification of common SCF ubiquitin ligase FBXO6-interacting glycoproteins in three kinds of cells. Liu et al. (2012). J Proteome Res	http://www.ncbi.nlm.nih.gov/pubmed/22268729
Physical Interactions	Weimann-Stelzl-2013 A	0.000929368	A Y2H-seq approach defines the human protein methyltransferase interactome. Weimann et al. (2013). Nat Methods	http://www.ncbi.nlm.nih.gov/pubmed/23455924
Physical Interactions	IREF-intcomplex	0.000929368
Physical Interactions	IREF-mppi	0.000929368
Physical Interactions	Jin-Pawson-2004	0.000929368	Proteomic, functional, and domain-based analysis of in vivo 14-3-3 binding proteins involved in cytoskeletal regulation and cellular organization. Jin et al. (2004). Curr Biol	http://www.ncbi.nlm.nih.gov/pubmed/15324660
Physical Interactions	Johnson-Kerner-Wichterle-2015	0.000929368	Kelch Domain of Gigaxonin Interacts with Intermediate Filament Proteins Affected in Giant Axonal Neuropathy. Johnson-Kerner et al. (2015). PLoS One	http://www.ncbi.nlm.nih.gov/pubmed/26460568
Physical Interactions	Malty-Babu-2017	0.000929368	A Map of Human Mitochondrial Protein Interactions Linked to Neurodegeneration Reveals New Mechanisms of Redox Homeostasis and NF-ÎºB Signaling. Malty et al. (2017). Cell Syst	http://www.ncbi.nlm.nih.gov/pubmed/29128334
Physical Interactions	McFarland-Nussbaum-2008	0.000929368	Proteomics analysis identifies phosphorylation-dependent alpha-synuclein protein interactions. McFarland et al. (2008). Mol Cell Proteomics	http://www.ncbi.nlm.nih.gov/pubmed/18614564
Physical Interactions	Li-Fu-2017	0.000929368	The OncoPPi network of cancer-focused protein-protein interactions to inform biological insights and therapeutic strategies. Li et al. (2017). Nat Commun	http://www.ncbi.nlm.nih.gov/pubmed/28205554
Physical Interactions	Giannone-Liu-2010	0.000929368	The protein network surrounding the human telomere repeat binding factors TRF1, TRF2, and POT1. Giannone et al. (2010). PLoS One	http://www.ncbi.nlm.nih.gov/pubmed/20811636
Physical Interactions	Goudreault-Gingras-2009	0.000929368	A PP2A phosphatase high density interaction network identifies a novel striatin-interacting phosphatase and kinase complex linked to the cerebral cavernous malformation 3 (CCM3) protein. Goudreault et al. (2009). Mol Cell Proteomics	http://www.ncbi.nlm.nih.gov/pubmed/18782753
Physical Interactions	Chen-Ge-2013 B	0.000929368	Bcl2-associated athanogene 3 interactome analysis reveals a new role in modulating proteasome activity. Chen et al. (2013). Mol Cell Proteomics	http://www.ncbi.nlm.nih.gov/pubmed/23824909
Physical Interactions	Ertych-Bastians-2016	0.000929368	CHK2-BRCA1 tumor-suppressor axis restrains oncogenic Aurora-A kinase to ensure proper mitotic microtubule assembly. Ertych et al. (2016). Proc Natl Acad Sci U S A	http://www.ncbi.nlm.nih.gov/pubmed/26831064
Physical Interactions	MalinovÃ¡-Verheggen-2017	0.000929368	Assembly of the U5 snRNP component PRPF8 is controlled by the HSP90/R2TP chaperones. MalinovÃ¡ et al. (2017). J Cell Biol	http://www.ncbi.nlm.nih.gov/pubmed/28515276
Physical Interactions	Hutchins-Peters-2010	0.000929368	Systematic analysis of human protein complexes identifies chromosome segregation proteins. Hutchins et al. (2010). Science	http://www.ncbi.nlm.nih.gov/pubmed/20360068
Physical Interactions	Elliott-Gyrd-Hansen-2016	0.000929368	SPATA2 Links CYLD to LUBAC, Activates CYLD, and Controls LUBAC Signaling. Elliott et al. (2016). Mol Cell	http://www.ncbi.nlm.nih.gov/pubmed/27591049
Physical Interactions	Scott-Guy-2017	0.000929368	Blocking an N-terminal acetylation-dependent protein interaction inhibits an E3 ligase. Scott et al. (2017). Nat Chem Biol	http://www.ncbi.nlm.nih.gov/pubmed/28581483
Physical Interactions	IREF-mbinfo	0.000929368
Physical Interactions	Watanabe-Fujita-2018	0.000929368	GRWD1 regulates ribosomal protein L23 levels via the ubiquitin-proteasome system. Watanabe et al. (2018). J Cell Sci	http://www.ncbi.nlm.nih.gov/pubmed/29991511
Physical Interactions	Benzinger-Hermeking-2005	0.000929368	Targeted proteomic analysis of 14-3-3 sigma, a p53 effector commonly silenced in cancer. Benzinger et al. (2005). Mol Cell Proteomics	http://www.ncbi.nlm.nih.gov/pubmed/15778465
Physical Interactions	Bouwmeester-Superti-Furga-2004	0.000929368	A physical and functional map of the human TNF-alpha/NF-kappa B signal transduction pathway. Bouwmeester et al. (2004). Nat Cell Biol	http://www.ncbi.nlm.nih.gov/pubmed/14743216
Physical Interactions	Gallardo-Vara-Bernabeu-2019	0.000929368	Endoglin Protein Interactome Profiling Identifies TRIM21 and Galectin-3 as New Binding Partners. Gallardo-Vara et al. (2019). Cells	http://www.ncbi.nlm.nih.gov/pubmed/31540324
Physical Interactions	Giurato-Tarallo-2018	0.000929368	Quantitative mapping of RNA-mediated nuclear estrogen receptor Î² interactome in human breast cancer cells. Giurato et al. (2018). Sci Data	http://www.ncbi.nlm.nih.gov/pubmed/29509190
Physical Interactions	Lee-Choi-2016	0.000929368	Interactomic analysis of REST/NRSF and implications of its functional links with the transcription suppressor TRIM28 during neuronal differentiation. Lee et al. (2016). Sci Rep	http://www.ncbi.nlm.nih.gov/pubmed/27976729
Physical Interactions	Coyaud-Raught-2015	0.000929368	BioID-based Identification of Skp Cullin F-box (SCF)Î²-TrCP1/2 E3 Ligase Substrates. Coyaud et al. (2015). Mol Cell Proteomics	http://www.ncbi.nlm.nih.gov/pubmed/25900982
Physical Interactions	McCracken-Blencowe-2005	0.000929368	Proteomic analysis of SRm160-containing complexes reveals a conserved association with cohesin. McCracken et al. (2005). J Biol Chem	http://www.ncbi.nlm.nih.gov/pubmed/16159877
Physical Interactions	Hu-Yin-2019	0.000929368	Poly(ADP-ribosyl)ation of BRD7 by PARP1 confers resistance to DNA-damaging chemotherapeutic agents. Hu et al. (2019). EMBO Rep	http://www.ncbi.nlm.nih.gov/pubmed/30940648
Predicted	I2D-Chen-Pawson-2009-PiwiScreen-Mouse2Human	0.000929368	Mouse Piwi interactome identifies binding mechanism of Tdrkh Tudor domain to arginine methylated Miwi. Chen et al. (2009). Proc Natl Acad Sci U S A	http://www.ncbi.nlm.nih.gov/pubmed/19918066
Predicted	I2D-Formstecher-Daviet-2005-Head-Fly2Human	0.000929368	Protein interaction mapping: a Drosophila case study. Formstecher et al. (2005). Genome Res	http://www.ncbi.nlm.nih.gov/pubmed/15710747
Predicted	I2D-MINT-Worm2Human	0.000929368	MINT: a Molecular INTeraction database. Zanzoni et al. (2002). FEBS Lett	http://www.ncbi.nlm.nih.gov/pubmed/11911893
Predicted	I2D-Li-Vidal-2004-CORE-2-Worm2Human	0.000929368	A map of the interactome network of the metazoan C. elegans. Li et al. (2004). Science	http://www.ncbi.nlm.nih.gov/pubmed/14704431
Predicted	I2D-Wang-Orkin-2006-EScmplx-Mouse2Human	0.000929368	A protein interaction network for pluripotency of embryonic stem cells. Wang et al. (2006). Nature	http://www.ncbi.nlm.nih.gov/pubmed/17093407
Predicted	I2D-Tarassov-PCA-Yeast2Human	0.000929368	An in vivo map of the yeast protein interactome. Tarassov et al. (2008). Science	http://www.ncbi.nlm.nih.gov/pubmed/18467557
Predicted	I2D-Li-Vidal-2004-non-core-Worm2Human	0.000929368	A map of the interactome network of the metazoan C. elegans. Li et al. (2004). Science	http://www.ncbi.nlm.nih.gov/pubmed/14704431
Predicted	I2D-MIPS-Yeast2Human	0.000929368	MPact: the MIPS protein interaction resource on yeast. GÃ¼ldener et al. (2006). Nucleic Acids Res	http://www.ncbi.nlm.nih.gov/pubmed/16381906
Predicted	I2D-Wang-Orkin-2006-EScmplxlow-Mouse2Human	0.000929368	A protein interaction network for pluripotency of embryonic stem cells. Wang et al. (2006). Nature	http://www.ncbi.nlm.nih.gov/pubmed/17093407
Predicted	I2D-Wang-Orkin-2006-EScmplxIP-Mouse2Human	0.000929368	A protein interaction network for pluripotency of embryonic stem cells. Wang et al. (2006). Nature	http://www.ncbi.nlm.nih.gov/pubmed/17093407
Predicted	I2D-Li-Vidal-2004-CE-DATA-Worm2Human	0.000929368	A map of the interactome network of the metazoan C. elegans. Li et al. (2004). Science	http://www.ncbi.nlm.nih.gov/pubmed/14704431
Predicted	I2D-BioGRID-Rat2Human	0.000929368	BioGRID: a general repository for interaction datasets. Stark et al. (2006). Nucleic Acids Res	http://www.ncbi.nlm.nih.gov/pubmed/16381927
Predicted	I2D-BIND-Rat2Human	0.000929368	BIND--a data specification for storing and describing biomolecular interactions, molecular complexes and pathways. Bader et al. (2000). Bioinformatics	http://www.ncbi.nlm.nih.gov/pubmed/10871269
Predicted	I2D-Tewari-Vidal-2004-TGFb-Worm2Human	0.000929368	Systematic interactome mapping and genetic perturbation analysis of a C. elegans TGF-beta signaling network. Tewari et al. (2004). Mol Cell	http://www.ncbi.nlm.nih.gov/pubmed/14992718
Predicted	I2D-Ptacek-Snyder-2005-Yeast2Human	0.000929368	Global analysis of protein phosphorylation in yeast. Ptacek et al. (2005). Nature	http://www.ncbi.nlm.nih.gov/pubmed/16319894
Predicted	I2D-Manual-Mouse2Human	0.000929368
Predicted	I2D-MINT-Fly2Human	0.000929368	MINT: a Molecular INTeraction database. Zanzoni et al. (2002). FEBS Lett	http://www.ncbi.nlm.nih.gov/pubmed/11911893
Predicted	I2D-BioGRID-Worm2Human	0.000929368	BioGRID: a general repository for interaction datasets. Stark et al. (2006). Nucleic Acids Res	http://www.ncbi.nlm.nih.gov/pubmed/16381927
Predicted	I2D-IntAct-Rat2Human	0.000929368	The IntAct molecular interaction database in 2010. Aranda et al. (2010). Nucleic Acids Res	http://www.ncbi.nlm.nih.gov/pubmed/19850723
Predicted	I2D-Li-Vidal-2004-interolog-Worm2Human	0.000929368	A map of the interactome network of the metazoan C. elegans. Li et al. (2004). Science	http://www.ncbi.nlm.nih.gov/pubmed/14704431
Predicted	I2D-BioGRID-Mouse2Human	0.000929368	BioGRID: a general repository for interaction datasets. Stark et al. (2006). Nucleic Acids Res	http://www.ncbi.nlm.nih.gov/pubmed/16381927
Predicted	I2D-IntAct-Fly2Human	0.000929368	The IntAct molecular interaction database in 2010. Aranda et al. (2010). Nucleic Acids Res	http://www.ncbi.nlm.nih.gov/pubmed/19850723
Predicted	I2D-Li-Vidal-2004-CORE-1-Worm2Human	0.000929368	A map of the interactome network of the metazoan C. elegans. Li et al. (2004). Science	http://www.ncbi.nlm.nih.gov/pubmed/14704431
Predicted	I2D-Stanyon-Finley-2004-CellCycle-Fly2Human	0.000929368	A Drosophila protein-interaction map centered on cell-cycle regulators. Stanyon et al. (2004). Genome Biol	http://www.ncbi.nlm.nih.gov/pubmed/15575970
Predicted	I2D-IntAct-Mouse2Human	0.000929368	The IntAct molecular interaction database in 2010. Aranda et al. (2010). Nucleic Acids Res	http://www.ncbi.nlm.nih.gov/pubmed/19850723
Predicted	I2D-BIND-Worm2Human	0.000929368	BIND--a data specification for storing and describing biomolecular interactions, molecular complexes and pathways. Bader et al. (2000). Bioinformatics	http://www.ncbi.nlm.nih.gov/pubmed/10871269
Predicted	I2D-IntAct-Worm2Human	0.000929368	The IntAct molecular interaction database in 2010. Aranda et al. (2010). Nucleic Acids Res	http://www.ncbi.nlm.nih.gov/pubmed/19850723
Predicted	I2D-IntAct-Yeast2Human	0.000929368	The IntAct molecular interaction database in 2010. Aranda et al. (2010). Nucleic Acids Res	http://www.ncbi.nlm.nih.gov/pubmed/19850723
Predicted	I2D-Yu-Vidal-2008-GoldStd-Yeast2Human	0.000929368	High-quality binary protein interaction map of the yeast interactome network. Yu et al. (2008). Science	http://www.ncbi.nlm.nih.gov/pubmed/18719252
Predicted	I2D-BIND-Fly2Human	0.000929368	BIND--a data specification for storing and describing biomolecular interactions, molecular complexes and pathways. Bader et al. (2000). Bioinformatics	http://www.ncbi.nlm.nih.gov/pubmed/10871269
Predicted	I2D-Giot-Rothbert-2003-Low-Fly2Human	0.000929368	A protein interaction map of Drosophila melanogaster. Giot et al. (2003). Science	http://www.ncbi.nlm.nih.gov/pubmed/14605208
Predicted	I2D-BioGRID-Fly2Human	0.000929368	BioGRID: a general repository for interaction datasets. Stark et al. (2006). Nucleic Acids Res	http://www.ncbi.nlm.nih.gov/pubmed/16381927
Predicted	Stuart-Kim-2003	0.000929368	A gene-coexpression network for global discovery of conserved genetic modules. Stuart et al. (2003). Science	http://www.ncbi.nlm.nih.gov/pubmed/12934013
Predicted	I2D-MGI-Mouse2Human	0.000929368	Ontological visualization of protein-protein interactions. Drabkin et al. (2005). BMC Bioinformatics	http://www.ncbi.nlm.nih.gov/pubmed/15707487
Predicted	I2D-Krogan-Greenblatt-2006-NonCore-Yeast2Human	0.000929368	Global landscape of protein complexes in the yeast Saccharomyces cerevisiae. Krogan et al. (2006). Nature	http://www.ncbi.nlm.nih.gov/pubmed/16554755
Predicted	I2D-Li-Vidal-2004-literature-Worm2Human	0.000929368	A map of the interactome network of the metazoan C. elegans. Li et al. (2004). Science	http://www.ncbi.nlm.nih.gov/pubmed/14704431
Predicted	Wu-Stein-2010	0.000929368	A human functional protein interaction network and its application to cancer data analysis. Wu et al. (2010). Genome Biol	http://www.ncbi.nlm.nih.gov/pubmed/20482850
Predicted	I2D-BIND-Mouse2Human	0.000929368	BIND--a data specification for storing and describing biomolecular interactions, molecular complexes and pathways. Bader et al. (2000). Bioinformatics	http://www.ncbi.nlm.nih.gov/pubmed/10871269
Predicted	I2D-BioGRID-Yeast2Human	0.000929368	BioGRID: a general repository for interaction datasets. Stark et al. (2006). Nucleic Acids Res	http://www.ncbi.nlm.nih.gov/pubmed/16381927
Predicted	I2D-Krogan-Greenblatt-2006-Core-Yeast2Human	0.000929368	Global landscape of protein complexes in the yeast Saccharomyces cerevisiae. Krogan et al. (2006). Nature	http://www.ncbi.nlm.nih.gov/pubmed/16554755
Predicted	I2D-vonMering-Bork-2002-Low-Yeast2Human	0.000929368	Comparative assessment of large-scale data sets of protein-protein interactions. von Mering et al. (2002). Nature	http://www.ncbi.nlm.nih.gov/pubmed/12000970
Predicted	I2D-Manual-Rat2Human	0.000929368
Predicted	I2D-MINT-Mouse2Human	0.000929368	MINT: a Molecular INTeraction database. Zanzoni et al. (2002). FEBS Lett	http://www.ncbi.nlm.nih.gov/pubmed/11911893
Predicted	I2D-vonMering-Bork-2002-High-Yeast2Human	0.000929368	Comparative assessment of large-scale data sets of protein-protein interactions. von Mering et al. (2002). Nature	http://www.ncbi.nlm.nih.gov/pubmed/12000970
Predicted	I2D-INNATEDB-Mouse2Human	0.000929368	InnateDB: facilitating systems-level analyses of the mammalian innate immune response. Lynn et al. (2008). Mol Syst Biol	http://www.ncbi.nlm.nih.gov/pubmed/18766178
Predicted	I2D-vonMering-Bork-2002-Medium-Yeast2Human	0.000929368	Comparative assessment of large-scale data sets of protein-protein interactions. von Mering et al. (2002). Nature	http://www.ncbi.nlm.nih.gov/pubmed/12000970
Predicted	I2D-BIND-Yeast2Human	0.000929368	BIND--a data specification for storing and describing biomolecular interactions, molecular complexes and pathways. Bader et al. (2000). Bioinformatics	http://www.ncbi.nlm.nih.gov/pubmed/10871269
Predicted	I2D-Giot-Rothbert-2003-High-Fly2Human	0.000929368	A protein interaction map of Drosophila melanogaster. Giot et al. (2003). Science	http://www.ncbi.nlm.nih.gov/pubmed/14605208
Predicted	I2D-MINT-Yeast2Human	0.000929368	MINT: a Molecular INTeraction database. Zanzoni et al. (2002). FEBS Lett	http://www.ncbi.nlm.nih.gov/pubmed/11911893
Predicted	I2D-Formstecher-Daviet-2005-Embryo-Fly2Human	0.000929368	Protein interaction mapping: a Drosophila case study. Formstecher et al. (2005). Genome Res	http://www.ncbi.nlm.nih.gov/pubmed/15710747
Predicted	I2D-MINT-Rat2Human	0.000929368	MINT: a Molecular INTeraction database. Zanzoni et al. (2002). FEBS Lett	http://www.ncbi.nlm.nih.gov/pubmed/11911893
Genetic Interactions	Horlbeck-Gilbert-2018 B	0.000929368	Mapping the Genetic Landscape of Human Cells. Horlbeck et al. (2018). Cell	http://www.ncbi.nlm.nih.gov/pubmed/30033366
Genetic Interactions	Xiao-Brown-2018	0.000929368	Estrogen-regulated feedback loop limits the efficacy of estrogen receptor-targeted breast cancer therapy. Xiao et al. (2018). Proc Natl Acad Sci U S A	http://www.ncbi.nlm.nih.gov/pubmed/29987050
Genetic Interactions	Du-Krogan-2017	0.000929368	Genetic interaction mapping in mammalian cells using CRISPR interference. Du et al. (2017). Nat Methods	http://www.ncbi.nlm.nih.gov/pubmed/28481362
Genetic Interactions	Blomen-Brummelkamp-2015	0.000929368	Gene essentiality and synthetic lethality in haploid human cells. Blomen et al. (2015). Science	http://www.ncbi.nlm.nih.gov/pubmed/26472760
Genetic Interactions	Toyoshima-Grandori-2012	0.000929368	Functional genomics identifies therapeutic targets for MYC-driven cancer. Toyoshima et al. (2012). Proc Natl Acad Sci U S A	http://www.ncbi.nlm.nih.gov/pubmed/22623531
Genetic Interactions	Martin-Elledge-2017	0.000929368	A Role for Mitochondrial Translation in Promotion of Viability in K-Ras Mutant Cells. Martin et al. (2017). Cell Rep	http://www.ncbi.nlm.nih.gov/pubmed/28700943
Genetic Interactions	Willingham-Muchowski-2003	0.000929368	Yeast genes that enhance the toxicity of a mutant huntingtin fragment or alpha-synuclein. Willingham et al. (2003). Science	http://www.ncbi.nlm.nih.gov/pubmed/14657499
Genetic Interactions	Bailey-Hieter-2015	0.000929368	Dependence of Human Colorectal Cells Lacking the FBW7 Tumor Suppressor on the Spindle Assembly Checkpoint. Bailey et al. (2015). Genetics	http://www.ncbi.nlm.nih.gov/pubmed/26354767
Genetic Interactions	Xie-Green-2012	0.000929368	A synthetic interaction screen identifies factors selectively required for proliferation and TERT transcription in p53-deficient human cancer cells. Xie et al. (2012). PLoS Genet	http://www.ncbi.nlm.nih.gov/pubmed/23284306
Genetic Interactions	Hou-Huang-2017	0.000929368	A Genome-Wide CRISPR Screen Identifies Genes Critical for Resistance to FLT3 Inhibitor AC220. Hou et al. (2017). Cancer Res	http://www.ncbi.nlm.nih.gov/pubmed/28625976
Genetic Interactions	Han-Bassik-2017 A	0.000929368	Synergistic drug combinations for cancer identified in a CRISPR screen for pairwise genetic interactions. Han et al. (2017). Nat Biotechnol	http://www.ncbi.nlm.nih.gov/pubmed/28319085
Genetic Interactions	BIOGRID-SMALL-SCALE-STUDIES	0.000929368
Genetic Interactions	Shen-Mali-2017	0.000929368	Combinatorial CRISPR-Cas9 screens for de novo mapping of genetic interactions. Shen et al. (2017). Nat Methods	http://www.ncbi.nlm.nih.gov/pubmed/28319113
Genetic Interactions	Achuthankutty-Mailand-2019	0.000929368	Regulation of ETAA1-mediated ATR activation couples DNA replication fidelity and genome stability. Achuthankutty et al. (2019). J Cell Biol	http://www.ncbi.nlm.nih.gov/pubmed/31615875
Genetic Interactions	Sherman-Teitell-2010	0.000929368	AID-induced genotoxic stress promotes B cell differentiation in the germinal center via ATM and LKB1 signaling. Sherman et al. (2010). Mol Cell	http://www.ncbi.nlm.nih.gov/pubmed/20864035
Genetic Interactions	Lin-Smith-2010	0.000929368	A genome-wide map of human genetic interactions inferred from radiation hybrid genotypes. Lin et al. (2010). Genome Res	http://www.ncbi.nlm.nih.gov/pubmed/20508145
Genetic Interactions	Matsuoka-Elledge-2007	0.000929368	ATM and ATR substrate analysis reveals extensive protein networks responsive to DNA damage. Matsuoka et al. (2007). Science	http://www.ncbi.nlm.nih.gov/pubmed/17525332
Genetic Interactions	Luo-Elledge-2009	0.000929368	A genome-wide RNAi screen identifies multiple synthetic lethal interactions with the Ras oncogene. Luo et al. (2009). Cell	http://www.ncbi.nlm.nih.gov/pubmed/19490893
Genetic Interactions	Horlbeck-Gilbert-2018 A	0.000929368	Mapping the Genetic Landscape of Human Cells. Horlbeck et al. (2018). Cell	http://www.ncbi.nlm.nih.gov/pubmed/30033366
Genetic Interactions	Han-Bassik-2017 B	0.000929368	Synergistic drug combinations for cancer identified in a CRISPR screen for pairwise genetic interactions. Han et al. (2017). Nat Biotechnol	http://www.ncbi.nlm.nih.gov/pubmed/28319085
Genetic Interactions	Vizeacoumar-Moffat-2013	0.000929368	A negative genetic interaction map in isogenic cancer cell lines reveals cancer cell vulnerabilities. Vizeacoumar et al. (2013). Mol Syst Biol	http://www.ncbi.nlm.nih.gov/pubmed/24104479
Genetic Interactions	Srivas-Ideker-2016	0.000929368	A Network of Conserved Synthetic Lethal Interactions for Exploration of Precision Cancer Therapy. Srivas et al. (2016). Mol Cell	http://www.ncbi.nlm.nih.gov/pubmed/27453043
Genetic Interactions	IREF-SMALL-SCALE-STUDIES	0.000929368
Co-expression	Chen-Brown-2002	0.000929368	Gene expression patterns in human liver cancers. Chen et al. (2002). Mol Biol Cell	http://www.ncbi.nlm.nih.gov/pubmed/12058060
Co-expression	Perou-Botstein-1999	0.000929368	Distinctive gene expression patterns in human mammary epithelial cells and breast cancers. Perou et al. (1999). Proc Natl Acad Sci U S A	http://www.ncbi.nlm.nih.gov/pubmed/10430922
Co-expression	Boldrick-Relman-2002	0.000929368	Stereotyped and specific gene expression programs in human innate immune responses to bacteria. Boldrick et al. (2002). Proc Natl Acad Sci U S A	http://www.ncbi.nlm.nih.gov/pubmed/11805339
Co-expression	Wu-Garvey-2007	0.000929368	The effect of insulin on expression of genes and biochemical pathways in human skeletal muscle. Wu et al. (2007). Endocrine	http://www.ncbi.nlm.nih.gov/pubmed/17709892
Co-expression	Mallon-McKay-2013	0.000929368	StemCellDB: the human pluripotent stem cell database at the National Institutes of Health. Mallon et al. (2013). Stem Cell Res	http://www.ncbi.nlm.nih.gov/pubmed/23117585
Co-expression	Perou-Botstein-2000	0.000929368	Molecular portraits of human breast tumours. Perou et al. (2000). Nature	http://www.ncbi.nlm.nih.gov/pubmed/10963602
Co-expression	Arijs-Rutgeerts-2009	0.000929368	Mucosal gene expression of antimicrobial peptides in inflammatory bowel disease before and after first infliximab treatment. Arijs et al. (2009). PLoS One	http://www.ncbi.nlm.nih.gov/pubmed/19956723
Co-expression	Rosenwald-Staudt-2001	0.000929368	Relation of gene expression phenotype to immunoglobulin mutation genotype in B cell chronic lymphocytic leukemia. Rosenwald et al. (2001). J Exp Med	http://www.ncbi.nlm.nih.gov/pubmed/11733578
Co-expression	Bild-Nevins-2006 B	0.000929368	Oncogenic pathway signatures in human cancers as a guide to targeted therapies. Bild et al. (2006). Nature	http://www.ncbi.nlm.nih.gov/pubmed/16273092
Co-expression	Dobbin-Giordano-2005	0.000929368	Interlaboratory comparability study of cancer gene expression analysis using oligonucleotide microarrays. Dobbin et al. (2005). Clin Cancer Res	http://www.ncbi.nlm.nih.gov/pubmed/15701842
Co-expression	Ramaswamy-Golub-2001	0.000929368	Multiclass cancer diagnosis using tumor gene expression signatures. Ramaswamy et al. (2001). Proc Natl Acad Sci U S A	http://www.ncbi.nlm.nih.gov/pubmed/11742071
Co-expression	Roth-Zlotnik-2006	0.000929368	Gene expression analyses reveal molecular relationships among 20 regions of the human CNS. Roth et al. (2006). Neurogenetics	http://www.ncbi.nlm.nih.gov/pubmed/16572319
Co-expression	Ross-Perou-2001	0.000929368	A comparison of gene expression signatures from breast tumors and breast tissue derived cell lines. Ross et al. (2001). Dis Markers	http://www.ncbi.nlm.nih.gov/pubmed/11673656
Co-expression	Alizadeh-Staudt-2000	0.000929368	Distinct types of diffuse large B-cell lymphoma identified by gene expression profiling. Alizadeh et al. (2000). Nature	http://www.ncbi.nlm.nih.gov/pubmed/10676951
Co-expression	Innocenti-Brown-2011	0.000929368	Identification, replication, and functional fine-mapping of expression quantitative trait loci in primary human liver tissue. Innocenti et al. (2011). PLoS Genet	http://www.ncbi.nlm.nih.gov/pubmed/21637794
Co-expression	Wang-Maris-2006	0.000929368	Integrative genomics identifies distinct molecular classes of neuroblastoma and shows that multiple genes are targeted by regional alterations in DNA copy number. Wang et al. (2006). Cancer Res	http://www.ncbi.nlm.nih.gov/pubmed/16778177
Co-expression	Burington-Shaughnessy-2008	0.000929368	Tumor cell gene expression changes following short-term in vivo exposure to single agent chemotherapeutics are related to survival in multiple myeloma. Burington et al. (2008). Clin Cancer Res	http://www.ncbi.nlm.nih.gov/pubmed/18676754
Co-expression	Wang-Cheung-2015	0.000929368	Genetic variation in insulin-induced kinase signaling. Wang et al. (2015). Mol Syst Biol	http://www.ncbi.nlm.nih.gov/pubmed/26202599
Co-expression	Rieger-Chu-2004	0.000929368	Toxicity from radiation therapy associated with abnormal transcriptional responses to DNA damage. Rieger et al. (2004). Proc Natl Acad Sci U S A	http://www.ncbi.nlm.nih.gov/pubmed/15096622
Co-expression	Jiang-de Kok-2017	0.000929368	Omics-based identification of the combined effects of idiosyncratic drugs and inflammatory cytokines on the development of drug-induced liver injury. Jiang et al. (2017). Toxicol Appl Pharmacol	http://www.ncbi.nlm.nih.gov/pubmed/28733206
Pathway	HUMANCYC	0.000929368
Pathway	REACTOME	0.000929368
Pathway	IMID	0.000929368
Pathway	CELL_MAP	0.000929368
Pathway	NCI_NATURE	0.000929368
Pathway	Wu-Stein-2010	0.000929368	A human functional protein interaction network and its application to cancer data analysis. Wu et al. (2010). Genome Biol	http://www.ncbi.nlm.nih.gov/pubmed/20482850
Co-localization	Johnson-Shoemaker-2003	0.000929368	Genome-wide survey of human alternative pre-mRNA splicing with exon junction microarrays. Johnson et al. (2003). Science	http://www.ncbi.nlm.nih.gov/pubmed/14684825
Co-localization	Schadt-Shoemaker-2004	0.000929368	A comprehensive transcript index of the human genome generated using microarrays and computational approaches. Schadt et al. (2004). Genome Biol	http://www.ncbi.nlm.nih.gov/pubmed/15461792
Co-localization	Zhang-Shang-2006	0.000929368	The catalytic subunit of the proteasome is engaged in the entire process of estrogen receptor-regulated transcription. Zhang et al. (2006). EMBO J	http://www.ncbi.nlm.nih.gov/pubmed/16957778
Co-localization	Chen-Huang-2014	0.000929368	Using an in situ proximity ligation assay to systematically profile endogenous protein-protein interactions in a pathway network. Chen et al. (2014). J Proteome Res	http://www.ncbi.nlm.nih.gov/pubmed/25241761
Shared protein domains	INTERPRO	0.000929368
Shared protein domains	PFAM	0.000929368
