# Supplementary material for: Chemical Genetic Validation of CSNK2 Substrates Using an Inhibitor-Resistant Mutant in Combination with Triple SILAC Quantitative Phosphoproteomics
Source: Front Mol Biosci. 2022 Jun 9;9:909711. doi: 10.3389/fmolb.2022.909711 (PMC9225150; doi:10.3389/fmolb.2022.909711)
Supplement: Supplementary file 5 [file Table1.XLSX]

## Sheet: All Sites
Gene Names	Amino Acid	Positions Within Proteins	Proteins	Sequence Window	Phospho (STY) Probabilities	Multiplicity	Mean ML	Mean HL	Mean HM	T-test Significant M/L	T-test Significant H/M	T-test M/L q-value	T-test H/M q-value	CK2 Motif	PSP Kinase	Regulation	Rescued	Site	PTMsigDB Signature
AAK1	S	623	Q2M2I8	GSLTPPSSPKTQRA	VGSLT(1)PPS(0.903)S(0.097)PK	1	NA	NA	NA	FALSE	FALSE	1	1	FALSE		None	FALSE	AAK1_S623	NA
AAK1	T	620	Q2M2I8	QKVGSLTPPSSPKT	VGSLT(1)PPS(0.903)S(0.097)PK	1	NA	NA	NA	FALSE	FALSE	1	1	TRUE		None	FALSE	AAK1_T620	NA
AAK1	T	606	Q2M2I8	QPKVQTTPPPAVQG	VQT(0.012)T(0.988)PPPAVQGQK	1	0.153052	0.146003	0.106763	FALSE	FALSE	0.595091	1	FALSE		None	FALSE	AAK1_T606	NA
AAK1	S	623	Q2M2I8	GSLTPPSSPKTQRA	VGSLT(1)PPS(0.903)S(0.097)PK	2	-0.139025	-0.162857	-0.0558811	FALSE	FALSE	0.128151	0.489827	FALSE		None	FALSE	AAK1_S623	NA
AAK1	T	620	Q2M2I8	QKVGSLTPPSSPKT	VGSLT(1)PPS(0.903)S(0.097)PK	2	-0.131747	-0.165601	-0.0536036	TRUE	FALSE	0.0497819	0.24378	TRUE		None	FALSE	AAK1_T620	NA
AAK1	T	606	Q2M2I8	QPKVQTTPPPAVQG	VQT(0.012)T(0.988)PPPAVQGQK	2	NA	NA	NA	FALSE	FALSE	1	1	FALSE		None	FALSE	AAK1_T606	NA
AAK1	S	623	Q2M2I8	GSLTPPSSPKTQRA	VGSLT(1)PPS(0.903)S(0.097)PK	3	NA	NA	NA	FALSE	FALSE	1	1	FALSE		None	FALSE	AAK1_S623	NA
AAK1	T	620	Q2M2I8	QKVGSLTPPSSPKT	VGSLT(1)PPS(0.903)S(0.097)PK	3	NA	NA	NA	FALSE	FALSE	1	1	TRUE		None	FALSE	AAK1_T620	NA
AAK1	T	606	Q2M2I8	QPKVQTTPPPAVQG	VQT(0.012)T(0.988)PPPAVQGQK	3	NA	NA	NA	FALSE	FALSE	1	1	FALSE		None	FALSE	AAK1_T606	NA
AASDH	S	550	Q4L235	KSENKLSGKEDLWE	SENKLS(1)GKEDLWEK	1	NA	NA	NA	FALSE	FALSE	1	1	TRUE		None	FALSE	AASDH_S550	NA
AASDH	S	550	Q4L235	KSENKLSGKEDLWE	SENKLS(1)GKEDLWEK	2	NA	NA	NA	FALSE	FALSE	1	1	TRUE		None	FALSE	AASDH_S550	NA
AASDH	S	550	Q4L235	KSENKLSGKEDLWE	SENKLS(1)GKEDLWEK	3	NA	NA	NA	FALSE	FALSE	1	1	TRUE		None	FALSE	AASDH_S550	NA
AATF	S	203	Q9NY61	RAGDRNSEDDGVVM	AGDRNS(1)EDDGVVMTFSSVK	1	0.0143256	-0.031656	-0.0400399	FALSE	FALSE	1	1	TRUE		None	FALSE	AATF_S203	NA
AATF	S	316	Q9NY61	TKPNAGSEEISSED	YLVDGTKPNAGS(1)EEIS(1)S(1)EDDELVEEK	1	NA	NA	NA	FALSE	FALSE	1	1	TRUE		None	FALSE	AATF_S316	NA
AATF	S	320	Q9NY61	AGSEEISSEDDELV	YLVDGTKPNAGS(1)EEIS(1)S(1)EDDELVEEK	1	2.24172	2.18945	0.0318186	FALSE	FALSE	1	1	TRUE		None	FALSE	AATF_S320	NA
AATF	S	321	Q9NY61	GSEEISSEDDELVE	YLVDGTKPNAGS(1)EEIS(1)S(1)EDDELVEEK	1	NA	NA	NA	FALSE	FALSE	1	1	TRUE		None	FALSE	AATF_S321	NA
AATF	S	203	Q9NY61	RAGDRNSEDDGVVM	AGDRNS(1)EDDGVVMTFSSVK	2	NA	NA	NA	FALSE	FALSE	1	1	TRUE		None	FALSE	AATF_S203	NA
AATF	S	316	Q9NY61	TKPNAGSEEISSED	YLVDGTKPNAGS(1)EEIS(1)S(1)EDDELVEEK	2	NA	NA	NA	FALSE	FALSE	1	1	TRUE		None	FALSE	AATF_S316	NA
AATF	S	320	Q9NY61	AGSEEISSEDDELV	YLVDGTKPNAGS(1)EEIS(1)S(1)EDDELVEEK	2	2.60291	2.06599	-0.528704	TRUE	TRUE	0.00065724	0.010142	TRUE		Up	FALSE	AATF_S320	NA
AATF	S	321	Q9NY61	GSEEISSEDDELVE	YLVDGTKPNAGS(1)EEIS(1)S(1)EDDELVEEK	2	2.60291	2.06599	-0.528704	TRUE	TRUE	0.00065724	0.010142	TRUE		Up	FALSE	AATF_S321	NA
AATF	S	203	Q9NY61	RAGDRNSEDDGVVM	AGDRNS(1)EDDGVVMTFSSVK	3	NA	NA	NA	FALSE	FALSE	1	1	TRUE		None	FALSE	AATF_S203	NA
AATF	S	316	Q9NY61	TKPNAGSEEISSED	YLVDGTKPNAGS(1)EEIS(1)S(1)EDDELVEEK	3	-1.12602	-1.07626	0.0212621	TRUE	FALSE	5.3426e-05	1	TRUE		Down	FALSE	AATF_S316	NA
AATF	S	320	Q9NY61	AGSEEISSEDDELV	YLVDGTKPNAGS(1)EEIS(1)S(1)EDDELVEEK	3	-1.12602	-1.07626	0.0212621	TRUE	FALSE	5.3426e-05	1	TRUE		Down	FALSE	AATF_S320	NA
AATF	S	321	Q9NY61	GSEEISSEDDELVE	YLVDGTKPNAGS(1)EEIS(1)S(1)EDDELVEEK	3	-1.12602	-1.07626	0.0212621	TRUE	FALSE	5.3426e-05	1	TRUE		Down	FALSE	AATF_S321	NA
ABCF1	S	228	Q8NE71	KKAEQGSEEEGEGE	KAEQGS(1)EEEGEGEEEEEEGGESK	1	0.0426973	-0.0478744	-0.118379	FALSE	FALSE	0.988996	0.105567	TRUE		None	FALSE	ABCF1_S228	NA
ABCF1	S	105	Q8NE71	ERLKKLSVPTSDEE	LS(1)VPT(1)S(1)DEEDEVPAPKPR	1	2.40874	2.18653	-0.219774	FALSE	FALSE	1	1	TRUE		None	FALSE	ABCF1_S105	NA
ABCF1	S	109	Q8NE71	KLSVPTSDEEDEVP	LS(1)VPT(1)S(1)DEEDEVPAPKPR	1	2.06737	1.9848	-0.0351672	TRUE	FALSE	0.00261023	1	TRUE	CK2A1	Up	FALSE	ABCF1_S109	KINASE-PSP_CK2A1/CSNK2A1
ABCF1	S	22	Q8NE71	GDGESTSPSDKVVK	QQPPEPEWIGDGES(0.101)T(0.077)S(0.803)PS(0.019)DK	1	0.356035	0.0325947	-0.286804	FALSE	FALSE	0.0592027	0.367097	TRUE		None	FALSE	ABCF1_S22	NA
ABCF1	T	108	Q8NE71	KKLSVPTSDEEDEV	LS(1)VPT(1)S(1)DEEDEVPAPKPR	1	1.79894	1.87612	-0.00154062	FALSE	FALSE	0.22245	1	TRUE		None	FALSE	ABCF1_T108	NA
ABCF1	S	228	Q8NE71	KKAEQGSEEEGEGE	KAEQGS(1)EEEGEGEEEEEEGGESK	2	NA	NA	NA	FALSE	FALSE	1	1	TRUE		None	FALSE	ABCF1_S228	NA
ABCF1	S	105	Q8NE71	ERLKKLSVPTSDEE	LS(1)VPT(1)S(1)DEEDEVPAPKPR	2	4.04464	3.5311	-0.389088	TRUE	FALSE	0.00235799	0.066301	TRUE		Up	FALSE	ABCF1_S105	NA
ABCF1	S	109	Q8NE71	KLSVPTSDEEDEVP	LS(1)VPT(1)S(1)DEEDEVPAPKPR	2	-1.92046	-2.39832	-0.329017	FALSE	FALSE	0.103109	1	TRUE	CK2A1	None	FALSE	ABCF1_S109	KINASE-PSP_CK2A1/CSNK2A1
ABCF1	S	22	Q8NE71	GDGESTSPSDKVVK	QQPPEPEWIGDGES(0.101)T(0.077)S(0.803)PS(0.019)DK	2	NA	NA	NA	FALSE	FALSE	1	1	TRUE		None	FALSE	ABCF1_S22	NA
ABCF1	T	108	Q8NE71	KKLSVPTSDEEDEV	LS(1)VPT(1)S(1)DEEDEVPAPKPR	2	-1.91603	-2.38309	-0.147614	FALSE	FALSE	0.105814	1	TRUE		None	FALSE	ABCF1_T108	NA
ABCF1	S	228	Q8NE71	KKAEQGSEEEGEGE	KAEQGS(1)EEEGEGEEEEEEGGESK	3	NA	NA	NA	FALSE	FALSE	1	1	TRUE		None	FALSE	ABCF1_S228	NA
ABCF1	S	105	Q8NE71	ERLKKLSVPTSDEE	LS(1)VPT(1)S(1)DEEDEVPAPKPR	3	-2.27542	-1.64088	0.846737	TRUE	TRUE	0.0354319	0.0226674	TRUE		Down	FALSE	ABCF1_S105	NA
ABCF1	S	109	Q8NE71	KLSVPTSDEEDEVP	LS(1)VPT(1)S(1)DEEDEVPAPKPR	3	-2.27542	-1.64088	0.846737	TRUE	TRUE	0.0354319	0.0226674	TRUE	CK2A1	Down	FALSE	ABCF1_S109	KINASE-PSP_CK2A1/CSNK2A1
ABCF1	S	22	Q8NE71	GDGESTSPSDKVVK	QQPPEPEWIGDGES(0.101)T(0.077)S(0.803)PS(0.019)DK	3	NA	NA	NA	FALSE	FALSE	1	1	TRUE		None	FALSE	ABCF1_S22	NA
ABCF1	T	108	Q8NE71	KKLSVPTSDEEDEV	LS(1)VPT(1)S(1)DEEDEVPAPKPR	3	-2.27542	-1.64088	0.846737	TRUE	TRUE	0.0354319	0.0226674	TRUE		Down	FALSE	ABCF1_T108	NA
ABCF3	Y	446	Q9NUQ8	FIDRFRYNANRASQ	Y(1)NANRAS(1)QVQS(1)KLKMLEK	1	NA	NA	NA	FALSE	FALSE	1	1	FALSE		None	FALSE	ABCF3_Y446	NA
ABCF3	Y	446	Q9NUQ8	FIDRFRYNANRASQ	Y(1)NANRAS(1)QVQS(1)KLKMLEK	2	NA	NA	NA	FALSE	FALSE	1	1	FALSE		None	FALSE	ABCF3_Y446	NA
ABCF3	Y	446	Q9NUQ8	FIDRFRYNANRASQ	Y(1)NANRAS(1)QVQS(1)KLKMLEK	3	-4.4155	-4.29455	0.0698396	FALSE	FALSE	1	1	FALSE		None	FALSE	ABCF3_Y446	NA
ABL2	S	631	P42684	RKQRDKSPSSLLED	DKS(1)PSSLLEDAK	1	-0.158028	-0.301687	-0.111171	FALSE	FALSE	0.307532	1	TRUE		None	FALSE	ABL2_S631	NA
ABL2	S	620	P42684	AQASSGSPALPRKQ	GAQASS(0.004)GS(0.996)PALPR	1	-0.909341	-1.50712	-0.500738	FALSE	FALSE	0.165553	1	FALSE		None	FALSE	ABL2_S620	NA
ABL2	S	631	P42684	RKQRDKSPSSLLED	DKS(1)PSSLLEDAK	2	NA	NA	NA	FALSE	FALSE	1	1	TRUE		None	FALSE	ABL2_S631	NA
ABL2	S	620	P42684	AQASSGSPALPRKQ	GAQASS(0.004)GS(0.996)PALPR	2	NA	NA	NA	FALSE	FALSE	1	1	FALSE		None	FALSE	ABL2_S620	NA
ABL2	S	631	P42684	RKQRDKSPSSLLED	DKS(1)PSSLLEDAK	3	NA	NA	NA	FALSE	FALSE	1	1	TRUE		None	FALSE	ABL2_S631	NA
ABL2	S	620	P42684	AQASSGSPALPRKQ	GAQASS(0.004)GS(0.996)PALPR	3	NA	NA	NA	FALSE	FALSE	1	1	FALSE		None	FALSE	ABL2_S620	NA
ABLIM1	S	706	O14639	RMDRGVSMPNMLEP	GVS(1)MPNMLEPK	1	-0.00431882	0.117705	0.207097	FALSE	FALSE	1	0.300525	FALSE		None	FALSE	ABLIM1_S706	NA
ABLIM1	S	586	O14639	PDMKRRSSGREEDD	S(0.844)S(0.156)GREEDDEELLR	1	-0.284977	0.036628	0.282079	TRUE	TRUE	0.0373036	0.0187912	FALSE		None	FALSE	ABLIM1_S586	NA
ABLIM1	S	587	O14639	DMKRRSSGREEDDE	RS(0.223)S(0.777)GREEDDEELLR	1	-0.325257	-0.00330378	0.27391	TRUE	FALSE	0.0219545	0.0675894	TRUE		None	FALSE	ABLIM1_S587	NA
ABLIM1	S	455	O14639	RSTSQGSINSPVYS	S(0.309)T(0.383)S(0.309)QGS(0.976)INS(0.023)PVYSR	1	NA	NA	NA	FALSE	FALSE	1	1	TRUE		None	FALSE	ABLIM1_S455	NA
ABLIM1	S	431	O14639	ESPRTLSPTPSAEG	T(0.195)LS(0.797)PT(0.014)PS(0.497)AEGY(0.497)QDVR	1	NA	NA	NA	FALSE	FALSE	1	1	TRUE		None	FALSE	ABLIM1_S431	NA
ABLIM1	S	435	O14639	TLSPTPSAEGYQDV	T(0.699)LS(0.3)PT(0.008)PS(0.76)AEGY(0.232)QDVR	1	NA	NA	NA	FALSE	FALSE	1	1	TRUE		None	FALSE	ABLIM1_S435	NA
ABLIM1	S	706	O14639	RMDRGVSMPNMLEP	GVS(1)MPNMLEPK	2	NA	NA	NA	FALSE	FALSE	1	1	FALSE		None	FALSE	ABLIM1_S706	NA
ABLIM1	S	586	O14639	PDMKRRSSGREEDD	S(0.844)S(0.156)GREEDDEELLR	2	NA	NA	NA	FALSE	FALSE	1	1	FALSE		None	FALSE	ABLIM1_S586	NA
ABLIM1	S	587	O14639	DMKRRSSGREEDDE	RS(0.223)S(0.777)GREEDDEELLR	2	NA	NA	NA	FALSE	FALSE	1	1	TRUE		None	FALSE	ABLIM1_S587	NA
ABLIM1	S	455	O14639	RSTSQGSINSPVYS	S(0.309)T(0.383)S(0.309)QGS(0.976)INS(0.023)PVYSR	2	0.332033	0.474553	0.150482	FALSE	FALSE	1	1	TRUE		None	FALSE	ABLIM1_S455	NA
ABLIM1	S	431	O14639	ESPRTLSPTPSAEG	T(0.195)LS(0.797)PT(0.014)PS(0.497)AEGY(0.497)QDVR	2	0.461568	-1.46511	-1.84088	FALSE	FALSE	0.836082	0.681817	TRUE		None	FALSE	ABLIM1_S431	NA
ABLIM1	S	435	O14639	TLSPTPSAEGYQDV	T(0.699)LS(0.3)PT(0.008)PS(0.76)AEGY(0.232)QDVR	2	0.283216	-1.53651	-1.72753	FALSE	FALSE	1	0.920379	TRUE		None	FALSE	ABLIM1_S435	NA
ABLIM1	S	706	O14639	RMDRGVSMPNMLEP	GVS(1)MPNMLEPK	3	NA	NA	NA	FALSE	FALSE	1	1	FALSE		None	FALSE	ABLIM1_S706	NA
ABLIM1	S	586	O14639	PDMKRRSSGREEDD	S(0.844)S(0.156)GREEDDEELLR	3	NA	NA	NA	FALSE	FALSE	1	1	FALSE		None	FALSE	ABLIM1_S586	NA
ABLIM1	S	587	O14639	DMKRRSSGREEDDE	RS(0.223)S(0.777)GREEDDEELLR	3	NA	NA	NA	FALSE	FALSE	1	1	TRUE		None	FALSE	ABLIM1_S587	NA
ABLIM1	S	455	O14639	RSTSQGSINSPVYS	S(0.309)T(0.383)S(0.309)QGS(0.976)INS(0.023)PVYSR	3	NA	NA	NA	FALSE	FALSE	1	1	TRUE		None	FALSE	ABLIM1_S455	NA
ABLIM1	S	431	O14639	ESPRTLSPTPSAEG	T(0.195)LS(0.797)PT(0.014)PS(0.497)AEGY(0.497)QDVR	3	NA	NA	NA	FALSE	FALSE	1	1	TRUE		None	FALSE	ABLIM1_S431	NA
ABLIM1	S	435	O14639	TLSPTPSAEGYQDV	T(0.699)LS(0.3)PT(0.008)PS(0.76)AEGY(0.232)QDVR	3	NA	NA	NA	FALSE	FALSE	1	1	TRUE		None	FALSE	ABLIM1_S435	NA
ACACA	S	25	Q13085	FIIGSVSEDNSEDE	FIIGS(0.112)VS(0.888)EDNS(0.996)EDEIS(0.004)NLVK	1	NA	NA	NA	FALSE	FALSE	1	1	FALSE		None	FALSE	ACACA_S25	NA
ACACA	S	29	Q13085	SVSEDNSEDEISNL	FIIGS(0.112)VS(0.888)EDNS(0.996)EDEIS(0.004)NLVK	1	-0.567552	-0.776337	-0.167765	FALSE	FALSE	1	1	TRUE		None	FALSE	ACACA_S29	NA
ACACA	S	34	Q13085	NSEDEISNLVKLDL	FIIGS(0.019)VS(0.531)EDNS(0.532)EDEIS(0.918)NLVK	1	NA	NA	NA	FALSE	FALSE	1	1	FALSE		None	FALSE	ACACA_S34	NA
ACACA	S	25	Q13085	FIIGSVSEDNSEDE	FIIGS(0.112)VS(0.888)EDNS(0.996)EDEIS(0.004)NLVK	2	-1.36899	-1.52653	-0.14431	FALSE	FALSE	0.160575	1	FALSE		None	FALSE	ACACA_S25	NA
ACACA	S	29	Q13085	SVSEDNSEDEISNL	FIIGS(0.112)VS(0.888)EDNS(0.996)EDEIS(0.004)NLVK	2	-1.36899	-1.52653	-0.14431	FALSE	FALSE	0.160575	1	TRUE		None	FALSE	ACACA_S29	NA
ACACA	S	34	Q13085	NSEDEISNLVKLDL	FIIGS(0.019)VS(0.531)EDNS(0.532)EDEIS(0.918)NLVK	2	-1.96303	-1.93473	0.0745054	FALSE	FALSE	1	1	FALSE		None	FALSE	ACACA_S34	NA
ACACA	S	25	Q13085	FIIGSVSEDNSEDE	FIIGS(0.112)VS(0.888)EDNS(0.996)EDEIS(0.004)NLVK	3	NA	NA	NA	FALSE	FALSE	1	1	FALSE		None	FALSE	ACACA_S25	NA
ACACA	S	29	Q13085	SVSEDNSEDEISNL	FIIGS(0.112)VS(0.888)EDNS(0.996)EDEIS(0.004)NLVK	3	NA	NA	NA	FALSE	FALSE	1	1	TRUE		None	FALSE	ACACA_S29	NA
ACACA	S	34	Q13085	NSEDEISNLVKLDL	FIIGS(0.019)VS(0.531)EDNS(0.532)EDEIS(0.918)NLVK	3	NA	NA	NA	FALSE	FALSE	1	1	FALSE		None	FALSE	ACACA_S34	NA
ACAP2	S	521	Q15057	KYSISLSPPEQQKK	YS(0.004)IS(0.043)LS(0.952)PPEQQK	1	-1.02532	-1.08674	-0.0663321	FALSE	FALSE	0.885746	1	TRUE		None	FALSE	ACAP2_S521	NA
ACAP2	S	521	Q15057	KYSISLSPPEQQKK	YS(0.004)IS(0.043)LS(0.952)PPEQQK	2	NA	NA	NA	FALSE	FALSE	1	1	TRUE		None	FALSE	ACAP2_S521	NA
ACAP2	S	521	Q15057	KYSISLSPPEQQKK	YS(0.004)IS(0.043)LS(0.952)PPEQQK	3	NA	NA	NA	FALSE	FALSE	1	1	TRUE		None	FALSE	ACAP2_S521	NA
ACBD5	S	196	Q5T8D3	KAESSDSGAESEEE	AES(0.067)S(0.081)DS(0.859)GAES(0.994)EEEEAQEEVK	1	NA	NA	NA	FALSE	FALSE	1	1	TRUE		None	FALSE	ACBD5_S196	NA
ACBD5	S	200	Q5T8D3	SDSGAESEEEEAQE	AES(0.067)S(0.081)DS(0.859)GAES(0.994)EEEEAQEEVK	1	NA	NA	NA	FALSE	FALSE	1	1	TRUE		None	FALSE	ACBD5_S200	NA
ACBD5	S	196	Q5T8D3	KAESSDSGAESEEE	AES(0.067)S(0.081)DS(0.859)GAES(0.994)EEEEAQEEVK	2	NA	NA	NA	FALSE	FALSE	1	1	TRUE		None	FALSE	ACBD5_S196	NA
ACBD5	S	200	Q5T8D3	SDSGAESEEEEAQE	AES(0.067)S(0.081)DS(0.859)GAES(0.994)EEEEAQEEVK	2	NA	NA	NA	FALSE	FALSE	1	1	TRUE		None	FALSE	ACBD5_S200	NA
ACBD5	S	196	Q5T8D3	KAESSDSGAESEEE	AES(0.067)S(0.081)DS(0.859)GAES(0.994)EEEEAQEEVK	3	NA	NA	NA	FALSE	FALSE	1	1	TRUE		None	FALSE	ACBD5_S196	NA
ACBD5	S	200	Q5T8D3	SDSGAESEEEEAQE	AES(0.067)S(0.081)DS(0.859)GAES(0.994)EEEEAQEEVK	3	NA	NA	NA	FALSE	FALSE	1	1	TRUE		None	FALSE	ACBD5_S200	NA
ACD	S	24	Q96AP0	LGSETPSSPRAGQL	ELILGS(0.006)ET(0.011)PS(0.967)S(0.017)PR	1	NA	NA	NA	FALSE	FALSE	1	1	FALSE		None	FALSE	ACD_S24	NA
ACD	S	24	Q96AP0	LGSETPSSPRAGQL	ELILGS(0.006)ET(0.011)PS(0.967)S(0.017)PR	2	NA	NA	NA	FALSE	FALSE	1	1	FALSE		None	FALSE	ACD_S24	NA
ACD	S	24	Q96AP0	LGSETPSSPRAGQL	ELILGS(0.006)ET(0.011)PS(0.967)S(0.017)PR	3	NA	NA	NA	FALSE	FALSE	1	1	FALSE		None	FALSE	ACD_S24	NA
ACIN1	S	490	Q9UKV3	SDTKAESPAEKVPE	AES(1)PAEKVPEESVLPLVQK	1	0.39104	0.231343	-0.152324	TRUE	FALSE	0.000505692	0.257477	TRUE		None	FALSE	ACIN1_S490	NA
ACIN1	S	481	Q9UKV3	GGLSPLSSPSDTKA	ELLVSQHTVQLVGGLS(0.173)PLS(0.827)S(0.808)PS(0.11)DT(0.082)K	1	NA	NA	NA	FALSE	FALSE	1	1	TRUE		None	FALSE	ACIN1_S481	NA
ACIN1	S	482	Q9UKV3	GLSPLSSPSDTKAE	ELLVSQHTVQLVGGLS(0.173)PLS(0.827)S(0.808)PS(0.11)DT(0.082)K	1	NA	NA	NA	FALSE	FALSE	1	1	TRUE		None	FALSE	ACIN1_S482	NA
ACIN1	S	838	Q9UKV3	GVPAGNSDTEGGQP	GVPAGNS(0.972)DT(0.028)EGGQPGR	1	-3.22459	-1.67863	1.58952	FALSE	FALSE	1	1	TRUE		None	FALSE	ACIN1_S838	NA
ACIN1	S	655	Q9UKV3	SSNSRKSLSPGVSR	S(1)LS(1)PGVSR	1	NA	NA	NA	FALSE	FALSE	1	1	TRUE		None	FALSE	ACIN1_S655	NA
ACIN1	S	657	Q9UKV3	NSRKSLSPGVSRDS	S(1)LS(1)PGVSR	1	NA	NA	NA	FALSE	FALSE	1	1	FALSE		None	FALSE	ACIN1_S657	NA
ACIN1	S	216	Q9UKV3	SEEKGDSDDEKPRK	S(0.073)S(0.073)S(0.073)IS(0.026)EEKGDS(0.754)DDEKPR	1	0.101833	0.0626789	0.0935549	FALSE	FALSE	1	1	TRUE		None	FALSE	ACIN1_S216	NA
ACIN1	S	1004	Q9UKV3	RTAQVPSPPRGKIS	TAQVPS(1)PPR	1	0.084128	0.0759173	0.00908544	FALSE	FALSE	0.161228	1	FALSE		None	FALSE	ACIN1_S1004	NA
ACIN1	S	490	Q9UKV3	SDTKAESPAEKVPE	AES(1)PAEKVPEESVLPLVQK	2	NA	NA	NA	FALSE	FALSE	1	1	TRUE		None	FALSE	ACIN1_S490	NA
ACIN1	S	481	Q9UKV3	GGLSPLSSPSDTKA	ELLVSQHTVQLVGGLS(0.173)PLS(0.827)S(0.808)PS(0.11)DT(0.082)K	2	0.0911243	0.224287	0.109829	FALSE	FALSE	1	1	TRUE		None	FALSE	ACIN1_S481	NA
ACIN1	S	482	Q9UKV3	GLSPLSSPSDTKAE	ELLVSQHTVQLVGGLS(0.173)PLS(0.827)S(0.808)PS(0.11)DT(0.082)K	2	0.0911243	0.224287	0.109829	FALSE	FALSE	1	1	TRUE		None	FALSE	ACIN1_S482	NA
ACIN1	S	838	Q9UKV3	GVPAGNSDTEGGQP	GVPAGNS(0.972)DT(0.028)EGGQPGR	2	NA	NA	NA	FALSE	FALSE	1	1	TRUE		None	FALSE	ACIN1_S838	NA
ACIN1	S	655	Q9UKV3	SSNSRKSLSPGVSR	S(1)LS(1)PGVSR	2	-0.540547	-0.837687	-0.203635	FALSE	FALSE	1	1	TRUE		None	FALSE	ACIN1_S655	NA
ACIN1	S	657	Q9UKV3	NSRKSLSPGVSRDS	S(1)LS(1)PGVSR	2	-0.540547	-0.837687	-0.203635	FALSE	FALSE	1	1	FALSE		None	FALSE	ACIN1_S657	NA
ACIN1	S	216	Q9UKV3	SEEKGDSDDEKPRK	S(0.073)S(0.073)S(0.073)IS(0.026)EEKGDS(0.754)DDEKPR	2	NA	NA	NA	FALSE	FALSE	1	1	TRUE		None	FALSE	ACIN1_S216	NA
ACIN1	S	1004	Q9UKV3	RTAQVPSPPRGKIS	TAQVPS(1)PPR	2	NA	NA	NA	FALSE	FALSE	1	1	FALSE		None	FALSE	ACIN1_S1004	NA
ACIN1	S	490	Q9UKV3	SDTKAESPAEKVPE	AES(1)PAEKVPEESVLPLVQK	3	NA	NA	NA	FALSE	FALSE	1	1	TRUE		None	FALSE	ACIN1_S490	NA
ACIN1	S	481	Q9UKV3	GGLSPLSSPSDTKA	ELLVSQHTVQLVGGLS(0.173)PLS(0.827)S(0.808)PS(0.11)DT(0.082)K	3	NA	NA	NA	FALSE	FALSE	1	1	TRUE		None	FALSE	ACIN1_S481	NA
ACIN1	S	482	Q9UKV3	GLSPLSSPSDTKAE	ELLVSQHTVQLVGGLS(0.173)PLS(0.827)S(0.808)PS(0.11)DT(0.082)K	3	NA	NA	NA	FALSE	FALSE	1	1	TRUE		None	FALSE	ACIN1_S482	NA
ACIN1	S	838	Q9UKV3	GVPAGNSDTEGGQP	GVPAGNS(0.972)DT(0.028)EGGQPGR	3	NA	NA	NA	FALSE	FALSE	1	1	TRUE		None	FALSE	ACIN1_S838	NA
ACIN1	S	655	Q9UKV3	SSNSRKSLSPGVSR	S(1)LS(1)PGVSR	3	NA	NA	NA	FALSE	FALSE	1	1	TRUE		None	FALSE	ACIN1_S655	NA
ACIN1	S	657	Q9UKV3	NSRKSLSPGVSRDS	S(1)LS(1)PGVSR	3	NA	NA	NA	FALSE	FALSE	1	1	FALSE		None	FALSE	ACIN1_S657	NA
ACIN1	S	216	Q9UKV3	SEEKGDSDDEKPRK	S(0.073)S(0.073)S(0.073)IS(0.026)EEKGDS(0.754)DDEKPR	3	NA	NA	NA	FALSE	FALSE	1	1	TRUE		None	FALSE	ACIN1_S216	NA
ACIN1	S	1004	Q9UKV3	RTAQVPSPPRGKIS	TAQVPS(1)PPR	3	NA	NA	NA	FALSE	FALSE	1	1	FALSE		None	FALSE	ACIN1_S1004	NA
ACLY	S	455	P53396	APSRTASFSESRAD	TAS(0.998)FS(0.001)ESR	1	-1.27803	-1.18493	0.127345	TRUE	FALSE	0.02144	1	TRUE		Down	FALSE	ACLY_S455	NA
ACLY	S	455	P53396	APSRTASFSESRAD	TAS(0.998)FS(0.001)ESR	2	NA	NA	NA	FALSE	FALSE	1	1	TRUE		None	FALSE	ACLY_S455	NA
ACLY	S	455	P53396	APSRTASFSESRAD	TAS(0.998)FS(0.001)ESR	3	NA	NA	NA	FALSE	FALSE	1	1	TRUE		None	FALSE	ACLY_S455	NA
ACTN3	T	307	Q08043	LEWIRRTVPWLENR	RT(1)VPWLENRVGEPSMSAMQR	1	NA	NA	NA	FALSE	FALSE	1	1	FALSE		None	FALSE	ACTN3_T307	NA
ACTN3	T	307	Q08043	LEWIRRTVPWLENR	RT(1)VPWLENRVGEPSMSAMQR	2	NA	NA	NA	FALSE	FALSE	1	1	FALSE		None	FALSE	ACTN3_T307	NA
ACTN3	T	307	Q08043	LEWIRRTVPWLENR	RT(1)VPWLENRVGEPSMSAMQR	3	NA	NA	NA	FALSE	FALSE	1	1	FALSE		None	FALSE	ACTN3_T307	NA
ADAM7	Y	85	Q9H2U9	EFLGSNYSETFYSM	SREFLGS(0.005)NY(0.955)S(0.054)ET(0.693)FY(0.043)S(0.249)MK	1	NA	NA	NA	FALSE	FALSE	1	1	FALSE		None	FALSE	ADAM7_Y85	NA
ADAM7	Y	85	Q9H2U9	EFLGSNYSETFYSM	SREFLGS(0.005)NY(0.955)S(0.054)ET(0.693)FY(0.043)S(0.249)MK	2	-3.23284	-2.96128	0.209266	FALSE	FALSE	1	1	FALSE		None	FALSE	ADAM7_Y85	NA
ADAM7	Y	85	Q9H2U9	EFLGSNYSETFYSM	SREFLGS(0.005)NY(0.955)S(0.054)ET(0.693)FY(0.043)S(0.249)MK	3	NA	NA	NA	FALSE	FALSE	1	1	FALSE		None	FALSE	ADAM7_Y85	NA
ADAMTS15	Y	796	Q8TE58	TPPRVRYSFYLPKE	MT(1)PPRVRY(1)S(1)FY(1)LPKEPR	1	NA	NA	NA	FALSE	FALSE	1	1	FALSE		None	FALSE	ADAMTS15_Y796	NA
ADAMTS15	Y	799	Q8TE58	RVRYSFYLPKEPRE	MT(1)PPRVRY(1)S(1)FY(1)LPKEPR	1	NA	NA	NA	FALSE	FALSE	1	1	FALSE		None	FALSE	ADAMTS15_Y799	NA
ADAMTS15	Y	796	Q8TE58	TPPRVRYSFYLPKE	MT(1)PPRVRY(1)S(1)FY(1)LPKEPR	2	NA	NA	NA	FALSE	FALSE	1	1	FALSE		None	FALSE	ADAMTS15_Y796	NA
ADAMTS15	Y	799	Q8TE58	RVRYSFYLPKEPRE	MT(1)PPRVRY(1)S(1)FY(1)LPKEPR	2	NA	NA	NA	FALSE	FALSE	1	1	FALSE		None	FALSE	ADAMTS15_Y799	NA
ADAMTS15	Y	796	Q8TE58	TPPRVRYSFYLPKE	MT(1)PPRVRY(1)S(1)FY(1)LPKEPR	3	-2.77992	-2.39479	0.349592	FALSE	FALSE	1	1	FALSE		None	FALSE	ADAMTS15_Y796	NA
ADAMTS15	Y	799	Q8TE58	RVRYSFYLPKEPRE	MT(1)PPRVRY(1)S(1)FY(1)LPKEPR	3	-2.77992	-2.39479	0.349592	FALSE	FALSE	1	1	FALSE		None	FALSE	ADAMTS15_Y799	NA
ADCY8	Y	782	P40145	CWINETYLARNVII	TCCWINET(1)Y(1)LAR	1	NA	NA	NA	FALSE	FALSE	1	1	FALSE		None	FALSE	ADCY8_Y782	NA
ADCY8	Y	782	P40145	CWINETYLARNVII	TCCWINET(1)Y(1)LAR	2	-1.57574	-3.58823	-1.96179	FALSE	FALSE	1	1	FALSE		None	FALSE	ADCY8_Y782	NA
ADCY8	Y	782	P40145	CWINETYLARNVII	TCCWINET(1)Y(1)LAR	3	NA	NA	NA	FALSE	FALSE	1	1	FALSE		None	FALSE	ADCY8_Y782	NA
ADD1	S	358	P35611	KSRSPGSPVGEGTG	SPGS(1)PVGEGTGSPPK	1	0.57856	0.62782	0.0856815	TRUE	FALSE	0.0125041	0.977981	FALSE		None	FALSE	ADD1_S358	NA
ADD1	S	358	P35611	KSRSPGSPVGEGTG	SPGS(1)PVGEGTGSPPK	2	NA	NA	NA	FALSE	FALSE	1	1	FALSE		None	FALSE	ADD1_S358	NA
ADD1	S	358	P35611	KSRSPGSPVGEGTG	SPGS(1)PVGEGTGSPPK	3	NA	NA	NA	FALSE	FALSE	1	1	FALSE		None	FALSE	ADD1_S358	NA
ADD3	S	673	Q9UEY8	KIEEVLSPEGSPSK	IEEVLS(1)PEGS(0.956)PS(0.044)KS(0.996)PS(0.004)K	1	-0.699191	-0.487992	0.152531	FALSE	FALSE	0.153361	0.611991	TRUE		None	FALSE	ADD3_S673	NA
ADD3	S	677	Q9UEY8	VLSPEGSPSKSPSK	IEEVLSPEGS(0.999)PS(0.128)KS(0.873)PSK	1	1.08159	1.13933	0.106622	FALSE	FALSE	0.142167	1	TRUE		None	FALSE	ADD3_S677	NA
ADD3	S	679	Q9UEY8	SPEGSPSKSPSKKK	IEEVLSPEGS(0.057)PS(0.945)KS(0.949)PS(0.049)K	1	0.832688	1.09498	0.238909	FALSE	FALSE	1	1	TRUE		None	FALSE	ADD3_S679	PATH-NP_TSLP_PATHWAY
ADD3	S	681	Q9UEY8	EGSPSKSPSKKKKK	IEEVLSPEGS(0.991)PS(0.009)KS(1)PSK	1	-0.873003	-0.594311	0.224687	TRUE	FALSE	0.00937495	0.351986	TRUE		Down	FALSE	ADD3_S681	NA
ADD3	S	683	Q9UEY8	SPSKSPSKKKKKFR	IEEVLS(0.252)PEGS(0.404)PS(0.404)KS(0.967)PS(0.973)K	1	NA	NA	NA	FALSE	FALSE	1	1	FALSE		None	FALSE	ADD3_S683	NA
ADD3	S	673	Q9UEY8	KIEEVLSPEGSPSK	IEEVLS(1)PEGS(0.956)PS(0.044)KS(0.996)PS(0.004)K	2	0.105129	0.0491605	-0.0289312	FALSE	FALSE	1	1	TRUE		None	FALSE	ADD3_S673	NA
ADD3	S	677	Q9UEY8	VLSPEGSPSKSPSK	IEEVLSPEGS(0.999)PS(0.128)KS(0.873)PSK	2	0.372645	0.388934	-0.0438859	FALSE	FALSE	0.245322	1	TRUE		None	FALSE	ADD3_S677	NA
ADD3	S	679	Q9UEY8	SPEGSPSKSPSKKK	IEEVLSPEGS(0.057)PS(0.945)KS(0.949)PS(0.049)K	2	0.456936	0.35079	-0.136301	TRUE	FALSE	0.0195306	0.147242	TRUE		None	FALSE	ADD3_S679	PATH-NP_TSLP_PATHWAY
ADD3	S	681	Q9UEY8	EGSPSKSPSKKKKK	IEEVLSPEGS(0.991)PS(0.009)KS(1)PSK	2	0.463002	0.392709	-0.127034	TRUE	FALSE	0.0169672	0.0926236	TRUE		None	FALSE	ADD3_S681	NA
ADD3	S	683	Q9UEY8	SPSKSPSKKKKKFR	IEEVLS(0.252)PEGS(0.404)PS(0.404)KS(0.967)PS(0.973)K	2	0.596458	0.296663	-0.264651	FALSE	FALSE	1	1	FALSE		None	FALSE	ADD3_S683	NA
ADD3	S	673	Q9UEY8	KIEEVLSPEGSPSK	IEEVLS(1)PEGS(0.956)PS(0.044)KS(0.996)PS(0.004)K	3	-0.0499316	-0.0449125	0.000733258	FALSE	FALSE	1	1	TRUE		None	FALSE	ADD3_S673	NA
ADD3	S	677	Q9UEY8	VLSPEGSPSKSPSK	IEEVLSPEGS(0.999)PS(0.128)KS(0.873)PSK	3	-0.025235	-0.0351123	-0.00973078	FALSE	FALSE	1	1	TRUE		None	FALSE	ADD3_S677	NA
ADD3	S	679	Q9UEY8	SPEGSPSKSPSKKK	IEEVLSPEGS(0.057)PS(0.945)KS(0.949)PS(0.049)K	3	-0.11193	-0.0490807	0.044631	FALSE	FALSE	1	1	TRUE		None	FALSE	ADD3_S679	PATH-NP_TSLP_PATHWAY
ADD3	S	681	Q9UEY8	EGSPSKSPSKKKKK	IEEVLSPEGS(0.991)PS(0.009)KS(1)PSK	3	-0.0375686	-0.0371429	-0.0174518	FALSE	FALSE	1	1	TRUE		None	FALSE	ADD3_S681	NA
ADD3	S	683	Q9UEY8	SPSKSPSKKKKKFR	IEEVLS(0.252)PEGS(0.404)PS(0.404)KS(0.967)PS(0.973)K	3	-0.123481	-0.00296053	0.127105	FALSE	FALSE	1	1	FALSE		None	FALSE	ADD3_S683	NA
ADNP	S	953	Q9H2P0	KLMHNASDSEVDQD	LMHNAS(1)DS(1)EVDQDDVVEWK	1	1.64094	1.89896	0.316402	TRUE	FALSE	0.0051799	0.172572	TRUE		Up	FALSE	ADNP_S953	NA
ADNP	S	955	Q9H2P0	MHNASDSEVDQDDV	LMHNAS(1)DS(1)EVDQDDVVEWK	1	1.66326	1.93489	0.322277	TRUE	FALSE	0.0438161	0.51016	TRUE		Up	FALSE	ADNP_S955	NA
ADNP	S	98	Q9H2P0	HFRNVHSEDFENRI	NVHS(1)EDFENR	1	-0.155779	-0.35049	-0.113516	FALSE	FALSE	1	1	FALSE		None	FALSE	ADNP_S98	NA
ADNP	S	921	Q9H2P0	VIPEDASESEEKLD	VIPEDAS(0.956)ES(0.044)EEK	1	-1.22237	-0.572353	0.690076	FALSE	FALSE	0.401781	0.518311	TRUE		None	FALSE	ADNP_S921	NA
ADNP	S	953	Q9H2P0	KLMHNASDSEVDQD	LMHNAS(1)DS(1)EVDQDDVVEWK	2	-1.19846	-1.0812	0.0985807	TRUE	FALSE	0.0237302	1	TRUE		Down	FALSE	ADNP_S953	NA
ADNP	S	955	Q9H2P0	MHNASDSEVDQDDV	LMHNAS(1)DS(1)EVDQDDVVEWK	2	-1.19846	-1.0812	0.0985807	TRUE	FALSE	0.0237302	1	TRUE		Down	FALSE	ADNP_S955	NA
ADNP	S	98	Q9H2P0	HFRNVHSEDFENRI	NVHS(1)EDFENR	2	NA	NA	NA	FALSE	FALSE	1	1	FALSE		None	FALSE	ADNP_S98	NA
ADNP	S	921	Q9H2P0	VIPEDASESEEKLD	VIPEDAS(0.956)ES(0.044)EEK	2	NA	NA	NA	FALSE	FALSE	1	1	TRUE		None	FALSE	ADNP_S921	NA
ADNP	S	953	Q9H2P0	KLMHNASDSEVDQD	LMHNAS(1)DS(1)EVDQDDVVEWK	3	NA	NA	NA	FALSE	FALSE	1	1	TRUE		None	FALSE	ADNP_S953	NA
ADNP	S	955	Q9H2P0	MHNASDSEVDQDDV	LMHNAS(1)DS(1)EVDQDDVVEWK	3	NA	NA	NA	FALSE	FALSE	1	1	TRUE		None	FALSE	ADNP_S955	NA
ADNP	S	98	Q9H2P0	HFRNVHSEDFENRI	NVHS(1)EDFENR	3	NA	NA	NA	FALSE	FALSE	1	1	FALSE		None	FALSE	ADNP_S98	NA
ADNP	S	921	Q9H2P0	VIPEDASESEEKLD	VIPEDAS(0.956)ES(0.044)EEK	3	NA	NA	NA	FALSE	FALSE	1	1	TRUE		None	FALSE	ADNP_S921	NA
ADSL	S	9	P30566	AGGDHGSPDSYRSP	AAGGDHGS(0.994)PDS(0.006)YR	1	0.240009	0.093425	-0.0965144	FALSE	FALSE	1	1	TRUE		None	FALSE	ADSL_S9	NA
ADSL	S	9	P30566	AGGDHGSPDSYRSP	AAGGDHGS(0.994)PDS(0.006)YR	2	NA	NA	NA	FALSE	FALSE	1	1	TRUE		None	FALSE	ADSL_S9	NA
ADSL	S	9	P30566	AGGDHGSPDSYRSP	AAGGDHGS(0.994)PDS(0.006)YR	3	NA	NA	NA	FALSE	FALSE	1	1	TRUE		None	FALSE	ADSL_S9	NA
AEBP2	S	18	Q6ZN18	EELSRLSPLPPGSP	AAAIT(0.001)DMADLEELS(0.005)RLS(0.993)PLPPGS(0.846)PGS(0.154)AAR	1	NA	NA	NA	FALSE	FALSE	1	1	FALSE		None	FALSE	AEBP2_S18	NA
AEBP2	S	24	Q6ZN18	SPLPPGSPGSAARG	AAAIT(0.001)DMADLEELS(0.005)RLS(0.993)PLPPGS(0.846)PGS(0.154)AAR	1	NA	NA	NA	FALSE	FALSE	1	1	TRUE		None	FALSE	AEBP2_S24	NA
AEBP2	S	18	Q6ZN18	EELSRLSPLPPGSP	AAAIT(0.001)DMADLEELS(0.005)RLS(0.993)PLPPGS(0.846)PGS(0.154)AAR	2	-0.181133	-0.681469	-0.371534	FALSE	FALSE	1	1	FALSE		None	FALSE	AEBP2_S18	NA
AEBP2	S	24	Q6ZN18	SPLPPGSPGSAARG	AAAIT(0.001)DMADLEELS(0.005)RLS(0.993)PLPPGS(0.846)PGS(0.154)AAR	2	-0.181133	-0.681469	-0.371534	FALSE	FALSE	1	1	TRUE		None	FALSE	AEBP2_S24	NA
AEBP2	S	18	Q6ZN18	EELSRLSPLPPGSP	AAAIT(0.001)DMADLEELS(0.005)RLS(0.993)PLPPGS(0.846)PGS(0.154)AAR	3	NA	NA	NA	FALSE	FALSE	1	1	FALSE		None	FALSE	AEBP2_S18	NA
AEBP2	S	24	Q6ZN18	SPLPPGSPGSAARG	AAAIT(0.001)DMADLEELS(0.005)RLS(0.993)PLPPGS(0.846)PGS(0.154)AAR	3	NA	NA	NA	FALSE	FALSE	1	1	TRUE		None	FALSE	AEBP2_S24	NA
AFF4	S	487	Q9UHB7	VNPHKVSPASSVDS	VS(0.995)PAS(0.005)SVDSNIPSSQGYK	1	-0.501496	-0.247497	0.199624	TRUE	FALSE	0.00301538	0.494577	TRUE		None	FALSE	AFF4_S487	NA
AFF4	S	487	Q9UHB7	VNPHKVSPASSVDS	VS(0.995)PAS(0.005)SVDSNIPSSQGYK	2	NA	NA	NA	FALSE	FALSE	1	1	TRUE		None	FALSE	AFF4_S487	NA
AFF4	S	487	Q9UHB7	VNPHKVSPASSVDS	VS(0.995)PAS(0.005)SVDSNIPSSQGYK	3	NA	NA	NA	FALSE	FALSE	1	1	TRUE		None	FALSE	AFF4_S487	NA
AGFG1	S	181	P52594	KGTPSQSPVVGRSQ	GT(0.991)PS(0.009)QS(1)PVVGR	1	NA	NA	NA	FALSE	FALSE	1	1	FALSE		None	FALSE	AGFG1_S181	PATH-NP_TSLP_PATHWAY
AGFG1	T	177	P52594	LHLNKGTPSQSPVV	GT(0.991)PS(0.009)QS(1)PVVGR	1	NA	NA	NA	FALSE	FALSE	1	1	FALSE		None	FALSE	AGFG1_T177	NA
AGFG1	S	181	P52594	KGTPSQSPVVGRSQ	GT(0.991)PS(0.009)QS(1)PVVGR	2	-0.66069	-2.16749	-1.45683	FALSE	FALSE	1	1	FALSE		None	FALSE	AGFG1_S181	PATH-NP_TSLP_PATHWAY
AGFG1	T	177	P52594	LHLNKGTPSQSPVV	GT(0.991)PS(0.009)QS(1)PVVGR	2	0.29083	-2.20118	-2.45566	FALSE	FALSE	1	0.0616358	FALSE		None	FALSE	AGFG1_T177	NA
AGFG1	S	181	P52594	KGTPSQSPVVGRSQ	GT(0.991)PS(0.009)QS(1)PVVGR	3	NA	NA	NA	FALSE	FALSE	1	1	FALSE		None	FALSE	AGFG1_S181	PATH-NP_TSLP_PATHWAY
AGFG1	T	177	P52594	LHLNKGTPSQSPVV	GT(0.991)PS(0.009)QS(1)PVVGR	3	NA	NA	NA	FALSE	FALSE	1	1	FALSE		None	FALSE	AGFG1_T177	NA
AHCTF1	S	1944	Q8WYP5	VRGREVSPSDVRED	EVS(0.971)PS(0.029)DVR	1	-0.273559	-0.156162	0.180209	FALSE	FALSE	1	1	TRUE		None	FALSE	AHCTF1_S1944	NA
AHCTF1	S	1541	Q8WYP5	EEARNLSFNELYPS	NLS(1)FNELYPSGTLK	1	-0.469236	-0.219183	0.277708	FALSE	FALSE	0.516357	1	TRUE		None	FALSE	AHCTF1_S1541	NA
AHCTF1	S	1944	Q8WYP5	VRGREVSPSDVRED	EVS(0.971)PS(0.029)DVR	2	NA	NA	NA	FALSE	FALSE	1	1	TRUE		None	FALSE	AHCTF1_S1944	NA
AHCTF1	S	1541	Q8WYP5	EEARNLSFNELYPS	NLS(1)FNELYPSGTLK	2	NA	NA	NA	FALSE	FALSE	1	1	TRUE		None	FALSE	AHCTF1_S1541	NA
AHCTF1	S	1944	Q8WYP5	VRGREVSPSDVRED	EVS(0.971)PS(0.029)DVR	3	NA	NA	NA	FALSE	FALSE	1	1	TRUE		None	FALSE	AHCTF1_S1944	NA
AHCTF1	S	1541	Q8WYP5	EEARNLSFNELYPS	NLS(1)FNELYPSGTLK	3	NA	NA	NA	FALSE	FALSE	1	1	TRUE		None	FALSE	AHCTF1_S1541	NA
AHNAK	S	5110	Q09666	AEAPLPSPKLEGEL	AEAPLPS(1)PK	1	1.22785	1.22756	0.00267061	TRUE	FALSE	0.000949548	1	FALSE		Up	FALSE	AHNAK_S5110	NA
AHNAK	S	5749	Q09666	LKSSKASLGSLEGE	AS(1)LGS(1)LEGEAEAEASSPK	1	NA	NA	NA	FALSE	FALSE	1	1	TRUE		None	FALSE	AHNAK_S5749	NA
AHNAK	S	5752	Q09666	SKASLGSLEGEAEA	AS(1)LGS(1)LEGEAEAEASSPK	1	0.0330262	0.278009	0.215558	FALSE	TRUE	1	0.0187912	TRUE		None	FALSE	AHNAK_S5752	NA
AHNAK	S	5762	Q09666	EAEAEASSPKGKFS	AS(0.431)LGS(0.569)LEGEAEAEAS(0.894)S(0.106)PK	1	NA	NA	NA	FALSE	FALSE	1	1	FALSE		None	FALSE	AHNAK_S5762	NA
AHNAK	S	5763	Q09666	AEAEASSPKGKFSL	ASLGS(1)LEGEAEAEASS(1)PK	1	0.324133	0.0960849	-0.211609	TRUE	FALSE	0.0133697	0.512969	FALSE	CDK1	None	FALSE	AHNAK_S5763	KINASE-PSP_CDK1
AHNAK	S	41	Q09666	QEVTQNSPAARTGV	DDGVFVQEVTQNS(1)PAAR	1	-0.584809	-0.246652	0.356987	TRUE	FALSE	0.00998638	0.193607	FALSE		None	FALSE	AHNAK_S41	NA
AHNAK	S	177	Q09666	KDIDISSPEFKIKI	DIDIS(0.004)S(0.996)PEFK	1	-0.32486	-0.280577	0.0712495	FALSE	FALSE	0.139429	1	TRUE		None	FALSE	AHNAK_S177	NA
AHNAK	S	5830	Q09666	TFGGLGSKSKGHYE	FGTFGGLGS(1)K	1	-0.856022	1.5	2.25122	TRUE	TRUE	0.0105408	0.00697427	TRUE		Down	FALSE	AHNAK_S5830	NA
AHNAK	S	5731	Q09666	KGGVTGSPEASISG	GGVTGS(1)PEASISGSK	1	-0.581973	-0.117383	0.451435	TRUE	TRUE	0.0114375	0.0405801	TRUE		None	FALSE	AHNAK_S5731	NA
AHNAK	S	5735	Q09666	TGSPEASISGSKGD	GGVT(0.003)GS(0.997)PEAS(0.999)IS(0.014)GS(0.987)KGDLK	1	-0.475129	1.21245	1.67099	FALSE	FALSE	1	1	TRUE		None	FALSE	AHNAK_S5735	NA
AHNAK	S	5737	Q09666	SPEASISGSKGDLK	GGVT(0.606)GS(0.394)PEAS(0.985)IS(0.862)GS(0.152)KGDLK	1	0.0608775	0.378845	0.0633648	FALSE	FALSE	1	1	TRUE		None	FALSE	AHNAK_S5737	NA
AHNAK	S	5739	Q09666	EASISGSKGDLKSS	GGVT(0.003)GS(0.997)PEAS(0.932)IS(0.068)GS(1)K	1	-0.0167654	0.632141	0.557557	FALSE	FALSE	1	0.189738	TRUE		None	FALSE	AHNAK_S5739	NA
AHNAK	S	5841	Q09666	HYEVTGSDDETGKL	GHYEVTGS(1)DDETGK	1	-2.64903	-1.80215	0.857597	TRUE	TRUE	0.000338534	0.0102609	TRUE		Down	FALSE	AHNAK_S5841	NA
AHNAK	S	5448	Q09666	LKGPRISAPNVDFN	IS(1)APNVDFNLEGPK	1	0.211053	0.429707	0.196719	FALSE	FALSE	0.802579	0.499807	FALSE		None	FALSE	AHNAK_S5448	NA
AHNAK	S	511	Q09666	VDLSLGSPKLKGDI	ISMQDVDLSLGS(1)PK	1	0.602755	1.02908	0.417325	TRUE	FALSE	0.00322477	0.0733448	FALSE		Up	FALSE	AHNAK_S511	NA
AHNAK	S	570	Q09666	TGTCRISMSEVDLN	IS(0.976)MS(0.024)EVDLNVAAPK	1	-0.13375	0.447346	0.569703	FALSE	FALSE	1	0.253989	TRUE		None	FALSE	AHNAK_S570	NA
AHNAK	S	572	Q09666	TCRISMSEVDLNVA	IS(0.092)MS(0.908)EVDLNVAAPK	1	-0.116331	0.464382	0.561995	FALSE	FALSE	0.714844	0.431515	TRUE		None	FALSE	AHNAK_S572	NA
AHNAK	S	135	Q09666	IKPRLKSEDGVEGD	LKS(1)EDGVEGDLGETQSR	1	0.996271	0.782057	-0.206058	TRUE	FALSE	0.00318314	0.47882	FALSE		Up	FALSE	AHNAK_S135	NA
AHNAK	S	210	Q09666	TVIRLPSGSGAASP	LPS(1)GSGAASPTGSAVDIR	1	0.620275	1.02961	0.419091	TRUE	TRUE	0.000814371	0.0363335	TRUE		Up	FALSE	AHNAK_S210	NA
AHNAK	S	212	Q09666	IRLPSGSGAASPTG	LPS(0.089)GS(0.911)GAAS(0.996)PT(0.004)GSAVDIR	1	0.547983	1.05413	0.385375	FALSE	FALSE	0.0547762	0.323275	FALSE		None	FALSE	AHNAK_S212	NA
AHNAK	S	216	Q09666	SGSGAASPTGSAVD	LPSGSGAAS(0.999)PT(0.001)GSAVDIR	1	0.425441	0.486966	0.11553	TRUE	FALSE	0.0188897	1	TRUE		None	FALSE	AHNAK_S216	NA
AHNAK	S	220	Q09666	AASPTGSAVDIRAG	LPSGSGAAS(0.984)PT(0.023)GS(0.993)AVDIR	1	NA	NA	NA	FALSE	FALSE	1	1	TRUE		None	FALSE	AHNAK_S220	NA
AHNAK	S	5851	Q09666	TGKLQGSGVSLASK	LQGS(1)GVS(1)LAS(1)K	1	NA	NA	NA	FALSE	FALSE	1	1	TRUE		None	FALSE	AHNAK_S5851	NA
AHNAK	S	5854	Q09666	LQGSGVSLASKKSR	LQGS(1)GVS(1)LAS(1)K	1	NA	NA	NA	FALSE	FALSE	1	1	TRUE		None	FALSE	AHNAK_S5854	NA
AHNAK	S	5857	Q09666	SGVSLASKKSRLSS	LQGS(1)GVS(1)LAS(1)K	1	-1.34325	0.832936	2.17096	TRUE	TRUE	0.00701478	0.00690497	TRUE		Down	FALSE	AHNAK_S5857	NA
AHNAK	S	5782	Q09666	PRHRSNSFSDEREF	SNS(1)FSDER	1	0.406244	0.270715	-0.0936953	FALSE	FALSE	0.116819	1	TRUE		None	FALSE	AHNAK_S5782	NA
AHNAK	T	5729	Q09666	KGKGGVTGSPEASI	GGVT(0.839)GS(0.163)PEAS(0.88)IS(0.09)GS(0.028)KGDLK	1	NA	NA	NA	FALSE	FALSE	1	1	FALSE		None	FALSE	AHNAK_T5729	NA
AHNAK	T	218	Q09666	SGAASPTGSAVDIR	LPSGSGAAS(0.991)PT(0.898)GS(0.111)AVDIR	1	0.247806	0.318114	0.00776951	FALSE	FALSE	1	1	FALSE		None	FALSE	AHNAK_T218	NA
AHNAK	S	5110	Q09666	AEAPLPSPKLEGEL	AEAPLPS(1)PK	2	NA	NA	NA	FALSE	FALSE	1	1	FALSE		None	FALSE	AHNAK_S5110	NA
AHNAK	S	5749	Q09666	LKSSKASLGSLEGE	AS(1)LGS(1)LEGEAEAEASSPK	2	0.246435	0.366914	0.0390477	FALSE	FALSE	0.24253	1	TRUE		None	FALSE	AHNAK_S5749	NA
AHNAK	S	5752	Q09666	SKASLGSLEGEAEA	AS(1)LGS(1)LEGEAEAEASSPK	2	0.0502529	0.109966	0.0525214	FALSE	FALSE	1	0.824511	TRUE		None	FALSE	AHNAK_S5752	NA
AHNAK	S	5762	Q09666	EAEAEASSPKGKFS	AS(0.431)LGS(0.569)LEGEAEAEAS(0.894)S(0.106)PK	2	-0.486954	-0.324101	0.158712	FALSE	FALSE	0.723119	1	FALSE		None	FALSE	AHNAK_S5762	NA
AHNAK	S	5763	Q09666	AEAEASSPKGKFSL	ASLGS(1)LEGEAEAEASS(1)PK	2	-0.373596	-0.242324	0.0992056	TRUE	FALSE	0.00487828	0.228556	FALSE	CDK1	None	FALSE	AHNAK_S5763	KINASE-PSP_CDK1
AHNAK	S	41	Q09666	QEVTQNSPAARTGV	DDGVFVQEVTQNS(1)PAAR	2	NA	NA	NA	FALSE	FALSE	1	1	FALSE		None	FALSE	AHNAK_S41	NA
AHNAK	S	177	Q09666	KDIDISSPEFKIKI	DIDIS(0.004)S(0.996)PEFK	2	NA	NA	NA	FALSE	FALSE	1	1	TRUE		None	FALSE	AHNAK_S177	NA
AHNAK	S	5830	Q09666	TFGGLGSKSKGHYE	FGTFGGLGS(1)K	2	NA	NA	NA	FALSE	FALSE	1	1	TRUE		None	FALSE	AHNAK_S5830	NA
AHNAK	S	5731	Q09666	KGGVTGSPEASISG	GGVTGS(1)PEASISGSK	2	-1.42539	-0.188606	1.19584	TRUE	FALSE	0.0127765	0.0621121	TRUE		Down	FALSE	AHNAK_S5731	NA
AHNAK	S	5735	Q09666	TGSPEASISGSKGD	GGVT(0.003)GS(0.997)PEAS(0.999)IS(0.014)GS(0.987)KGDLK	2	-1.13139	-0.246276	0.982271	TRUE	TRUE	0.0347727	0.0437675	TRUE		Down	TRUE	AHNAK_S5735	NA
AHNAK	S	5737	Q09666	SPEASISGSKGDLK	GGVT(0.606)GS(0.394)PEAS(0.985)IS(0.862)GS(0.152)KGDLK	2	-1.02075	-0.224199	0.819668	FALSE	FALSE	1	1	TRUE		None	FALSE	AHNAK_S5737	NA
AHNAK	S	5739	Q09666	EASISGSKGDLKSS	GGVT(0.003)GS(0.997)PEAS(0.932)IS(0.068)GS(1)K	2	-1.33294	-0.358964	0.894121	FALSE	FALSE	0.431355	0.919365	TRUE		None	FALSE	AHNAK_S5739	NA
AHNAK	S	5841	Q09666	HYEVTGSDDETGKL	GHYEVTGS(1)DDETGK	2	NA	NA	NA	FALSE	FALSE	1	1	TRUE		None	FALSE	AHNAK_S5841	NA
AHNAK	S	5448	Q09666	LKGPRISAPNVDFN	IS(1)APNVDFNLEGPK	2	NA	NA	NA	FALSE	FALSE	1	1	FALSE		None	FALSE	AHNAK_S5448	NA
AHNAK	S	511	Q09666	VDLSLGSPKLKGDI	ISMQDVDLSLGS(1)PK	2	NA	NA	NA	FALSE	FALSE	1	1	FALSE		None	FALSE	AHNAK_S511	NA
AHNAK	S	570	Q09666	TGTCRISMSEVDLN	IS(0.976)MS(0.024)EVDLNVAAPK	2	NA	NA	NA	FALSE	FALSE	1	1	TRUE		None	FALSE	AHNAK_S570	NA
AHNAK	S	572	Q09666	TCRISMSEVDLNVA	IS(0.092)MS(0.908)EVDLNVAAPK	2	NA	NA	NA	FALSE	FALSE	1	1	TRUE		None	FALSE	AHNAK_S572	NA
AHNAK	S	135	Q09666	IKPRLKSEDGVEGD	LKS(1)EDGVEGDLGETQSR	2	NA	NA	NA	FALSE	FALSE	1	1	FALSE		None	FALSE	AHNAK_S135	NA
AHNAK	S	210	Q09666	TVIRLPSGSGAASP	LPS(1)GSGAASPTGSAVDIR	2	-0.213673	-0.0245797	0.305929	TRUE	FALSE	0.0419142	0.431606	TRUE		None	FALSE	AHNAK_S210	NA
AHNAK	S	212	Q09666	IRLPSGSGAASPTG	LPS(0.089)GS(0.911)GAAS(0.996)PT(0.004)GSAVDIR	2	-0.207089	0.066825	0.40707	FALSE	FALSE	0.174319	0.178985	FALSE		None	FALSE	AHNAK_S212	NA
AHNAK	S	216	Q09666	SGSGAASPTGSAVD	LPSGSGAAS(0.999)PT(0.001)GSAVDIR	2	-0.281809	-0.144872	0.17271	TRUE	FALSE	0.0404431	0.766783	TRUE		None	FALSE	AHNAK_S216	NA
AHNAK	S	220	Q09666	AASPTGSAVDIRAG	LPSGSGAAS(0.984)PT(0.023)GS(0.993)AVDIR	2	-0.284836	-0.372111	-0.0398273	FALSE	FALSE	0.488723	1	TRUE		None	FALSE	AHNAK_S220	NA
AHNAK	S	5851	Q09666	TGKLQGSGVSLASK	LQGS(1)GVS(1)LAS(1)K	2	NA	NA	NA	FALSE	FALSE	1	1	TRUE		None	FALSE	AHNAK_S5851	NA
AHNAK	S	5854	Q09666	LQGSGVSLASKKSR	LQGS(1)GVS(1)LAS(1)K	2	-1.22006	-0.354959	0.844749	TRUE	TRUE	0.00215169	0.0456032	TRUE		Down	TRUE	AHNAK_S5854	NA
AHNAK	S	5857	Q09666	SGVSLASKKSRLSS	LQGS(1)GVS(1)LAS(1)K	2	-1.22006	-0.354959	0.844749	TRUE	TRUE	0.00215169	0.0456032	TRUE		Down	TRUE	AHNAK_S5857	NA
AHNAK	S	5782	Q09666	PRHRSNSFSDEREF	SNS(1)FSDER	2	NA	NA	NA	FALSE	FALSE	1	1	TRUE		None	FALSE	AHNAK_S5782	NA
AHNAK	T	5729	Q09666	KGKGGVTGSPEASI	GGVT(0.839)GS(0.163)PEAS(0.88)IS(0.09)GS(0.028)KGDLK	2	-0.953596	-0.403972	0.549414	FALSE	FALSE	0.198388	0.162784	FALSE		None	FALSE	AHNAK_T5729	NA
AHNAK	T	218	Q09666	SGAASPTGSAVDIR	LPSGSGAAS(0.991)PT(0.898)GS(0.111)AVDIR	2	-0.196592	-0.00897415	0.157054	FALSE	FALSE	0.897104	1	FALSE		None	FALSE	AHNAK_T218	NA
AHNAK	S	5110	Q09666	AEAPLPSPKLEGEL	AEAPLPS(1)PK	3	NA	NA	NA	FALSE	FALSE	1	1	FALSE		None	FALSE	AHNAK_S5110	NA
AHNAK	S	5749	Q09666	LKSSKASLGSLEGE	AS(1)LGS(1)LEGEAEAEASSPK	3	0.00173569	-0.0280933	0.0872682	FALSE	FALSE	1	1	TRUE		None	FALSE	AHNAK_S5749	NA
AHNAK	S	5752	Q09666	SKASLGSLEGEAEA	AS(1)LGS(1)LEGEAEAEASSPK	3	-0.0674652	-0.0771628	-0.0244626	FALSE	FALSE	1	1	TRUE		None	FALSE	AHNAK_S5752	NA
AHNAK	S	5762	Q09666	EAEAEASSPKGKFS	AS(0.431)LGS(0.569)LEGEAEAEAS(0.894)S(0.106)PK	3	NA	NA	NA	FALSE	FALSE	1	1	FALSE		None	FALSE	AHNAK_S5762	NA
AHNAK	S	5763	Q09666	AEAEASSPKGKFSL	ASLGS(1)LEGEAEAEASS(1)PK	3	-0.0674652	-0.0771628	-0.0244626	FALSE	FALSE	1	1	FALSE	CDK1	None	FALSE	AHNAK_S5763	KINASE-PSP_CDK1
AHNAK	S	41	Q09666	QEVTQNSPAARTGV	DDGVFVQEVTQNS(1)PAAR	3	NA	NA	NA	FALSE	FALSE	1	1	FALSE		None	FALSE	AHNAK_S41	NA
AHNAK	S	177	Q09666	KDIDISSPEFKIKI	DIDIS(0.004)S(0.996)PEFK	3	NA	NA	NA	FALSE	FALSE	1	1	TRUE		None	FALSE	AHNAK_S177	NA
AHNAK	S	5830	Q09666	TFGGLGSKSKGHYE	FGTFGGLGS(1)K	3	NA	NA	NA	FALSE	FALSE	1	1	TRUE		None	FALSE	AHNAK_S5830	NA
AHNAK	S	5731	Q09666	KGGVTGSPEASISG	GGVTGS(1)PEASISGSK	3	-1.88783	-0.854775	1.00889	TRUE	TRUE	0.000689761	0.0057526	TRUE		Down	FALSE	AHNAK_S5731	NA
AHNAK	S	5735	Q09666	TGSPEASISGSKGD	GGVT(0.003)GS(0.997)PEAS(0.999)IS(0.014)GS(0.987)KGDLK	3	-1.96355	-0.533236	1.35759	TRUE	TRUE	0.000817655	0.0362101	TRUE		Down	TRUE	AHNAK_S5735	NA
AHNAK	S	5737	Q09666	SPEASISGSKGDLK	GGVT(0.606)GS(0.394)PEAS(0.985)IS(0.862)GS(0.152)KGDLK	3	-1.98348	-0.239518	1.5677	TRUE	FALSE	0.0169411	0.323275	TRUE		Down	FALSE	AHNAK_S5737	NA
AHNAK	S	5739	Q09666	EASISGSKGDLKSS	GGVT(0.003)GS(0.997)PEAS(0.932)IS(0.068)GS(1)K	3	-1.89384	-0.692668	1.14983	TRUE	FALSE	0.000689761	0.0727582	TRUE		Down	FALSE	AHNAK_S5739	NA
AHNAK	S	5841	Q09666	HYEVTGSDDETGKL	GHYEVTGS(1)DDETGK	3	NA	NA	NA	FALSE	FALSE	1	1	TRUE		None	FALSE	AHNAK_S5841	NA
AHNAK	S	5448	Q09666	LKGPRISAPNVDFN	IS(1)APNVDFNLEGPK	3	NA	NA	NA	FALSE	FALSE	1	1	FALSE		None	FALSE	AHNAK_S5448	NA
AHNAK	S	511	Q09666	VDLSLGSPKLKGDI	ISMQDVDLSLGS(1)PK	3	NA	NA	NA	FALSE	FALSE	1	1	FALSE		None	FALSE	AHNAK_S511	NA
AHNAK	S	570	Q09666	TGTCRISMSEVDLN	IS(0.976)MS(0.024)EVDLNVAAPK	3	NA	NA	NA	FALSE	FALSE	1	1	TRUE		None	FALSE	AHNAK_S570	NA
AHNAK	S	572	Q09666	TCRISMSEVDLNVA	IS(0.092)MS(0.908)EVDLNVAAPK	3	NA	NA	NA	FALSE	FALSE	1	1	TRUE		None	FALSE	AHNAK_S572	NA
AHNAK	S	135	Q09666	IKPRLKSEDGVEGD	LKS(1)EDGVEGDLGETQSR	3	NA	NA	NA	FALSE	FALSE	1	1	FALSE		None	FALSE	AHNAK_S135	NA
AHNAK	S	210	Q09666	TVIRLPSGSGAASP	LPS(1)GSGAASPTGSAVDIR	3	NA	NA	NA	FALSE	FALSE	1	1	TRUE		None	FALSE	AHNAK_S210	NA
AHNAK	S	212	Q09666	IRLPSGSGAASPTG	LPS(0.089)GS(0.911)GAAS(0.996)PT(0.004)GSAVDIR	3	-0.572651	-0.396726	0.269392	FALSE	FALSE	1	1	FALSE		None	FALSE	AHNAK_S212	NA
AHNAK	S	216	Q09666	SGSGAASPTGSAVD	LPSGSGAAS(0.999)PT(0.001)GSAVDIR	3	-0.572651	-0.396726	0.269392	FALSE	FALSE	1	1	TRUE		None	FALSE	AHNAK_S216	NA
AHNAK	S	220	Q09666	AASPTGSAVDIRAG	LPSGSGAAS(0.984)PT(0.023)GS(0.993)AVDIR	3	NA	NA	NA	FALSE	FALSE	1	1	TRUE		None	FALSE	AHNAK_S220	NA
AHNAK	S	5851	Q09666	TGKLQGSGVSLASK	LQGS(1)GVS(1)LAS(1)K	3	-0.62399	-0.0117743	0.609889	TRUE	TRUE	0.00867313	0.0203894	TRUE		Down	TRUE	AHNAK_S5851	NA
AHNAK	S	5854	Q09666	LQGSGVSLASKKSR	LQGS(1)GVS(1)LAS(1)K	3	-0.62399	-0.0117743	0.609889	TRUE	TRUE	0.00867313	0.0203894	TRUE		Down	TRUE	AHNAK_S5854	NA
AHNAK	S	5857	Q09666	SGVSLASKKSRLSS	LQGS(1)GVS(1)LAS(1)K	3	-0.62399	-0.0117743	0.609889	TRUE	TRUE	0.00867313	0.0203894	TRUE		Down	TRUE	AHNAK_S5857	NA
AHNAK	S	5782	Q09666	PRHRSNSFSDEREF	SNS(1)FSDER	3	NA	NA	NA	FALSE	FALSE	1	1	TRUE		None	FALSE	AHNAK_S5782	NA
AHNAK	T	5729	Q09666	KGKGGVTGSPEASI	GGVT(0.839)GS(0.163)PEAS(0.88)IS(0.09)GS(0.028)KGDLK	3	-2.03929	0.0600302	1.83163	FALSE	FALSE	0.166501	0.456571	FALSE		None	FALSE	AHNAK_T5729	NA
AHNAK	T	218	Q09666	SGAASPTGSAVDIR	LPSGSGAAS(0.991)PT(0.898)GS(0.111)AVDIR	3	-0.572651	-0.396726	0.269392	FALSE	FALSE	1	1	FALSE		None	FALSE	AHNAK_T218	NA
AHNAK2	S	294	Q8IVF2	RDAHDVSPTSTDTE	DAHDVS(0.925)PT(0.339)S(0.333)T(0.333)DT(0.068)EAQLTVER	1	0.264334	0.524231	0.323509	FALSE	FALSE	0.229968	0.0675894	TRUE		None	FALSE	AHNAK2_S294	NA
AHNAK2	S	294	Q8IVF2	RDAHDVSPTSTDTE	DAHDVS(0.925)PT(0.339)S(0.333)T(0.333)DT(0.068)EAQLTVER	2	-1.74374	-2.16328	-0.330313	FALSE	FALSE	0.167585	0.823248	TRUE		None	FALSE	AHNAK2_S294	NA
AHNAK2	S	294	Q8IVF2	RDAHDVSPTSTDTE	DAHDVS(0.925)PT(0.339)S(0.333)T(0.333)DT(0.068)EAQLTVER	3	NA	NA	NA	FALSE	FALSE	1	1	TRUE		None	FALSE	AHNAK2_S294	NA
AIM1L	Y	1530	Q8N1P7	IKQRRVYFRLWNAA	VGS(0.998)LY(0.016)PIKQRRVY(0.986)FR	1	NA	NA	NA	FALSE	FALSE	1	1	FALSE		None	FALSE	AIM1L_Y1530	NA
AIM1L	Y	1530	Q8N1P7	IKQRRVYFRLWNAA	VGS(0.998)LY(0.016)PIKQRRVY(0.986)FR	2	NA	NA	NA	FALSE	FALSE	1	1	FALSE		None	FALSE	AIM1L_Y1530	NA
AIM1L	Y	1530	Q8N1P7	IKQRRVYFRLWNAA	VGS(0.998)LY(0.016)PIKQRRVY(0.986)FR	3	NA	NA	NA	FALSE	FALSE	1	1	FALSE		None	FALSE	AIM1L_Y1530	NA
AKAP12	S	598	Q02952	AEEGATSDGEKKRE	GLAEVQQDGEAEEGAT(0.015)S(0.985)DGEK	1	-1.28699	-1.90353	-0.642842	TRUE	FALSE	0.00809096	0.310351	TRUE		Down	FALSE	AKAP12_S598	NA
AKAP12	S	627	Q02952	KRVRRPSESDKEDE	RPS(0.979)ES(0.021)DKEDELDK	1	0.841769	0.326618	-0.232985	FALSE	FALSE	0.515936	1	TRUE	PKACA	None	FALSE	AKAP12_S627	KINASE-PSP_PKACA/PRKACA
AKAP12	S	1331	Q02952	HAKSPPSPVEREMV	SPPS(1)PVER	1	-0.199653	-0.41781	-0.147058	FALSE	FALSE	1	1	TRUE		None	FALSE	AKAP12_S1331	NA
AKAP12	S	598	Q02952	AEEGATSDGEKKRE	GLAEVQQDGEAEEGAT(0.015)S(0.985)DGEK	2	NA	NA	NA	FALSE	FALSE	1	1	TRUE		None	FALSE	AKAP12_S598	NA
AKAP12	S	627	Q02952	KRVRRPSESDKEDE	RPS(0.979)ES(0.021)DKEDELDK	2	NA	NA	NA	FALSE	FALSE	1	1	TRUE	PKACA	None	FALSE	AKAP12_S627	KINASE-PSP_PKACA/PRKACA
AKAP12	S	1331	Q02952	HAKSPPSPVEREMV	SPPS(1)PVER	2	NA	NA	NA	FALSE	FALSE	1	1	TRUE		None	FALSE	AKAP12_S1331	NA
AKAP12	S	598	Q02952	AEEGATSDGEKKRE	GLAEVQQDGEAEEGAT(0.015)S(0.985)DGEK	3	NA	NA	NA	FALSE	FALSE	1	1	TRUE		None	FALSE	AKAP12_S598	NA
AKAP12	S	627	Q02952	KRVRRPSESDKEDE	RPS(0.979)ES(0.021)DKEDELDK	3	NA	NA	NA	FALSE	FALSE	1	1	TRUE	PKACA	None	FALSE	AKAP12_S627	KINASE-PSP_PKACA/PRKACA
AKAP12	S	1331	Q02952	HAKSPPSPVEREMV	SPPS(1)PVER	3	NA	NA	NA	FALSE	FALSE	1	1	TRUE		None	FALSE	AKAP12_S1331	NA
AKAP13	S	1932	Q12802	LSHSTDSLNKISKV	FLS(0.123)HS(0.386)T(0.503)DS(0.988)LNK	1	NA	NA	NA	FALSE	FALSE	1	1	FALSE		None	FALSE	AKAP13_S1932	NA
AKAP13	S	1932	Q12802	LSHSTDSLNKISKV	FLS(0.123)HS(0.386)T(0.503)DS(0.988)LNK	2	0.589485	0.356287	-0.286529	FALSE	FALSE	1	1	FALSE		None	FALSE	AKAP13_S1932	NA
AKAP13	S	1932	Q12802	LSHSTDSLNKISKV	FLS(0.123)HS(0.386)T(0.503)DS(0.988)LNK	3	NA	NA	NA	FALSE	FALSE	1	1	FALSE		None	FALSE	AKAP13_S1932	NA
AKAP2	S	152	Q9Y2D5	SLQVPVSPSSTTSS	DALGDSLQVPVS(0.963)PS(0.007)S(0.011)T(0.011)T(0.003)S(0.003)S(0.003)R	1	0.163463	0.455464	0.32999	FALSE	TRUE	0.116176	0.0147374	TRUE		None	FALSE	AKAP2_S152	NA
AKAP2	S	393	Q9Y2D5	AAKGQKSPGALETP	S(1)PGALETPSAAGSQGNTASQGK	1	0.0401038	0.367428	0.340803	FALSE	TRUE	1	0.0471261	FALSE		None	FALSE	AKAP2_S393	NA
AKAP2	S	748	Q9Y2D5	VLQSTQSPRTKNAP	QVLQS(0.016)T(0.091)QS(0.893)PR	1	0.489318	0.739594	0.346584	TRUE	FALSE	0.0181346	0.113383	TRUE		None	FALSE	AKAP2_S748	NA
AKAP2	S	152	Q9Y2D5	SLQVPVSPSSTTSS	DALGDSLQVPVS(0.963)PS(0.007)S(0.011)T(0.011)T(0.003)S(0.003)S(0.003)R	2	NA	NA	NA	FALSE	FALSE	1	1	TRUE		None	FALSE	AKAP2_S152	NA
AKAP2	S	393	Q9Y2D5	AAKGQKSPGALETP	S(1)PGALETPSAAGSQGNTASQGK	2	NA	NA	NA	FALSE	FALSE	1	1	FALSE		None	FALSE	AKAP2_S393	NA
AKAP2	S	748	Q9Y2D5	VLQSTQSPRTKNAP	QVLQS(0.016)T(0.091)QS(0.893)PR	2	NA	NA	NA	FALSE	FALSE	1	1	TRUE		None	FALSE	AKAP2_S748	NA
AKAP2	S	152	Q9Y2D5	SLQVPVSPSSTTSS	DALGDSLQVPVS(0.963)PS(0.007)S(0.011)T(0.011)T(0.003)S(0.003)S(0.003)R	3	NA	NA	NA	FALSE	FALSE	1	1	TRUE		None	FALSE	AKAP2_S152	NA
AKAP2	S	393	Q9Y2D5	AAKGQKSPGALETP	S(1)PGALETPSAAGSQGNTASQGK	3	NA	NA	NA	FALSE	FALSE	1	1	FALSE		None	FALSE	AKAP2_S393	NA
AKAP2	S	748	Q9Y2D5	VLQSTQSPRTKNAP	QVLQS(0.016)T(0.091)QS(0.893)PR	3	NA	NA	NA	FALSE	FALSE	1	1	TRUE		None	FALSE	AKAP2_S748	NA
AKAP5	T	179	P24588	ATKAKSTQDLSEGI	AKS(0.048)T(0.947)QDLS(0.005)EGISR	1	NA	NA	NA	FALSE	FALSE	1	1	FALSE		None	FALSE	AKAP5_T179	NA
AKAP5	T	179	P24588	ATKAKSTQDLSEGI	AKS(0.048)T(0.947)QDLS(0.005)EGISR	2	NA	NA	NA	FALSE	FALSE	1	1	FALSE		None	FALSE	AKAP5_T179	NA
AKAP5	T	179	P24588	ATKAKSTQDLSEGI	AKS(0.048)T(0.947)QDLS(0.005)EGISR	3	NA	NA	NA	FALSE	FALSE	1	1	FALSE		None	FALSE	AKAP5_T179	NA
AKAP8	S	328	O43823	DSEGDFSENDDAAG	VDS(0.001)EGDFS(0.999)ENDDAAGDFR	1	1.89016	1.27663	-0.530576	TRUE	FALSE	0.00504727	0.111101	TRUE		Up	FALSE	AKAP8_S328	NA
AKAP8	S	328	O43823	DSEGDFSENDDAAG	VDS(0.001)EGDFS(0.999)ENDDAAGDFR	2	NA	NA	NA	FALSE	FALSE	1	1	TRUE		None	FALSE	AKAP8_S328	NA
AKAP8	S	328	O43823	DSEGDFSENDDAAG	VDS(0.001)EGDFS(0.999)ENDDAAGDFR	3	NA	NA	NA	FALSE	FALSE	1	1	TRUE		None	FALSE	AKAP8_S328	NA
AKT1	S	124	P31749	MDFRSGSPSDNSGA	S(0.179)GS(0.813)PS(0.007)DNS(0.001)GAEEMEVSLAKPK	1	2.32137	2.72951	0.334256	TRUE	FALSE	0.00809096	0.225796	TRUE		Up	FALSE	AKT1_S124	NA
AKT1	S	124	P31749	MDFRSGSPSDNSGA	S(0.179)GS(0.813)PS(0.007)DNS(0.001)GAEEMEVSLAKPK	2	NA	NA	NA	FALSE	FALSE	1	1	TRUE		None	FALSE	AKT1_S124	NA
AKT1	S	124	P31749	MDFRSGSPSDNSGA	S(0.179)GS(0.813)PS(0.007)DNS(0.001)GAEEMEVSLAKPK	3	NA	NA	NA	FALSE	FALSE	1	1	TRUE		None	FALSE	AKT1_S124	NA
AKT1S1	S	203	Q96B36	RTEARSSDEENGPP	S(0.043)S(0.957)DEENGPPS(0.268)S(0.732)PDLDR	1	NA	NA	NA	FALSE	FALSE	1	1	TRUE		None	FALSE	AKT1S1_S203	KINASE-PSP_PKM
AKT1S1	S	211	Q96B36	EENGPPSSPDLDRI	S(0.435)S(0.565)DEENGPPS(0.87)S(0.13)PDLDR	1	NA	NA	NA	FALSE	FALSE	1	1	TRUE		None	FALSE	AKT1S1_S211	NA
AKT1S1	S	212	Q96B36	ENGPPSSPDLDRIA	S(0.44)S(0.56)DEENGPPS(0.142)S(0.858)PDLDR	1	NA	NA	NA	FALSE	FALSE	1	1	FALSE	mTOR	None	FALSE	AKT1S1_S212	NA
AKT1S1	T	246	Q96B36	PRPRLNTSDFQKLK	LNT(1)SDFQK	1	-3.43151	-3.17882	0.267754	TRUE	FALSE	0.00340723	1	FALSE	Akt1;DYRK3	Down	FALSE	AKT1S1_T246	KINASE-PSP_Akt1/AKT1:PERT-PSP_INSULIN:PERT-PSP_SU11274:PERT-PSP_IMATINIB:PERT-PSP_GEFITINIB:PERT-PSP_EGF:PATH-NP_TSH_PATHWAY:PATH-NP_TNF_ALPHA_PATHWAY
AKT1S1	S	203	Q96B36	RTEARSSDEENGPP	S(0.043)S(0.957)DEENGPPS(0.268)S(0.732)PDLDR	2	0.477959	0.711998	0.322597	FALSE	FALSE	0.0920409	1	TRUE		None	FALSE	AKT1S1_S203	KINASE-PSP_PKM
AKT1S1	S	211	Q96B36	EENGPPSSPDLDRI	S(0.435)S(0.565)DEENGPPS(0.87)S(0.13)PDLDR	2	0.344225	0.692011	0.436321	FALSE	FALSE	0.97811	1	TRUE		None	FALSE	AKT1S1_S211	NA
AKT1S1	S	212	Q96B36	ENGPPSSPDLDRIA	S(0.44)S(0.56)DEENGPPS(0.142)S(0.858)PDLDR	2	0.754545	0.492725	-0.168382	FALSE	FALSE	1	1	FALSE	mTOR	None	FALSE	AKT1S1_S212	NA
AKT1S1	T	246	Q96B36	PRPRLNTSDFQKLK	LNT(1)SDFQK	2	NA	NA	NA	FALSE	FALSE	1	1	FALSE	Akt1;DYRK3	None	FALSE	AKT1S1_T246	KINASE-PSP_Akt1/AKT1:PERT-PSP_INSULIN:PERT-PSP_SU11274:PERT-PSP_IMATINIB:PERT-PSP_GEFITINIB:PERT-PSP_EGF:PATH-NP_TSH_PATHWAY:PATH-NP_TNF_ALPHA_PATHWAY
AKT1S1	S	203	Q96B36	RTEARSSDEENGPP	S(0.043)S(0.957)DEENGPPS(0.268)S(0.732)PDLDR	3	NA	NA	NA	FALSE	FALSE	1	1	TRUE		None	FALSE	AKT1S1_S203	KINASE-PSP_PKM
AKT1S1	S	211	Q96B36	EENGPPSSPDLDRI	S(0.435)S(0.565)DEENGPPS(0.87)S(0.13)PDLDR	3	NA	NA	NA	FALSE	FALSE	1	1	TRUE		None	FALSE	AKT1S1_S211	NA
AKT1S1	S	212	Q96B36	ENGPPSSPDLDRIA	S(0.44)S(0.56)DEENGPPS(0.142)S(0.858)PDLDR	3	NA	NA	NA	FALSE	FALSE	1	1	FALSE	mTOR	None	FALSE	AKT1S1_S212	NA
AKT1S1	T	246	Q96B36	PRPRLNTSDFQKLK	LNT(1)SDFQK	3	NA	NA	NA	FALSE	FALSE	1	1	FALSE	Akt1;DYRK3	None	FALSE	AKT1S1_T246	KINASE-PSP_Akt1/AKT1:PERT-PSP_INSULIN:PERT-PSP_SU11274:PERT-PSP_IMATINIB:PERT-PSP_GEFITINIB:PERT-PSP_EGF:PATH-NP_TSH_PATHWAY:PATH-NP_TNF_ALPHA_PATHWAY
ALKBH5	S	64	Q6P6C2	RKYQEDSDPERSDY	YQEDS(0.995)DPERS(0.004)DYEEQQLQK	1	2.02156	1.89546	-0.091591	TRUE	FALSE	0.000134351	0.33898	TRUE		Up	FALSE	ALKBH5_S64	NA
ALKBH5	S	64	Q6P6C2	RKYQEDSDPERSDY	YQEDS(0.995)DPERS(0.004)DYEEQQLQK	2	NA	NA	NA	FALSE	FALSE	1	1	TRUE		None	FALSE	ALKBH5_S64	NA
ALKBH5	S	64	Q6P6C2	RKYQEDSDPERSDY	YQEDS(0.995)DPERS(0.004)DYEEQQLQK	3	NA	NA	NA	FALSE	FALSE	1	1	TRUE		None	FALSE	ALKBH5_S64	NA
ALMS1	S	3547	Q8TCU4	DYTRIKSLSINVNL	S(0.892)LS(0.108)INVNLGNK	1	0.121372	0.108201	0.00262825	FALSE	FALSE	0.0784787	1	TRUE		None	FALSE	ALMS1_S3547	NA
ALMS1	S	3547	Q8TCU4	DYTRIKSLSINVNL	S(0.892)LS(0.108)INVNLGNK	2	NA	NA	NA	FALSE	FALSE	1	1	TRUE		None	FALSE	ALMS1_S3547	NA
ALMS1	S	3547	Q8TCU4	DYTRIKSLSINVNL	S(0.892)LS(0.108)INVNLGNK	3	NA	NA	NA	FALSE	FALSE	1	1	TRUE		None	FALSE	ALMS1_S3547	NA
AMBRA1	S	639	Q9C0C7	ELSSSASPQEERTV	LELSS(0.012)S(0.032)AS(0.956)PQEER	1	-0.572651	-0.973696	-0.354557	FALSE	FALSE	1	1	TRUE		None	FALSE	AMBRA1_S639	NA
AMBRA1	S	639	Q9C0C7	ELSSSASPQEERTV	LELSS(0.012)S(0.032)AS(0.956)PQEER	2	NA	NA	NA	FALSE	FALSE	1	1	TRUE		None	FALSE	AMBRA1_S639	NA
AMBRA1	S	639	Q9C0C7	ELSSSASPQEERTV	LELSS(0.012)S(0.032)AS(0.956)PQEER	3	NA	NA	NA	FALSE	FALSE	1	1	TRUE		None	FALSE	AMBRA1_S639	NA
AMMECR1L	Y	275	Q6DCA0	TIKLTRYRSEKVTI	Y(0.811)RS(0.189)EKVTIS(0.001)Y(0.007)AEY(0.362)IAS(0.63)R	1	NA	NA	NA	FALSE	FALSE	1	1	FALSE		None	FALSE	AMMECR1L_Y275	NA
AMMECR1L	Y	275	Q6DCA0	TIKLTRYRSEKVTI	Y(0.811)RS(0.189)EKVTIS(0.001)Y(0.007)AEY(0.362)IAS(0.63)R	2	NA	NA	NA	FALSE	FALSE	1	1	FALSE		None	FALSE	AMMECR1L_Y275	NA
AMMECR1L	Y	275	Q6DCA0	TIKLTRYRSEKVTI	Y(0.811)RS(0.189)EKVTIS(0.001)Y(0.007)AEY(0.362)IAS(0.63)R	3	NA	NA	NA	FALSE	FALSE	1	1	FALSE		None	FALSE	AMMECR1L_Y275	NA
AMPD2	S	190	Q01433	DFLKTDSDSDLQLY	T(0.004)DS(0.996)DSDLQLYK	1	-0.953174	-1.52584	-0.533618	FALSE	FALSE	0.0540152	0.507343	TRUE		None	FALSE	AMPD2_S190	NA
AMPD2	S	190	Q01433	DFLKTDSDSDLQLY	T(0.004)DS(0.996)DSDLQLYK	2	NA	NA	NA	FALSE	FALSE	1	1	TRUE		None	FALSE	AMPD2_S190	NA
AMPD2	S	190	Q01433	DFLKTDSDSDLQLY	T(0.004)DS(0.996)DSDLQLYK	3	NA	NA	NA	FALSE	FALSE	1	1	TRUE		None	FALSE	AMPD2_S190	NA
ANAPC2	S	218	Q9UJX6	YYRLLQSPLCAGCS	LLQS(0.999)PLCAGCS(0.001)S(0.001)DK	1	0.156546	0.518215	0.212375	FALSE	FALSE	1	1	FALSE		None	FALSE	ANAPC2_S218	NA
ANAPC2	S	218	Q9UJX6	YYRLLQSPLCAGCS	LLQS(0.999)PLCAGCS(0.001)S(0.001)DK	2	NA	NA	NA	FALSE	FALSE	1	1	FALSE		None	FALSE	ANAPC2_S218	NA
ANAPC2	S	218	Q9UJX6	YYRLLQSPLCAGCS	LLQS(0.999)PLCAGCS(0.001)S(0.001)DK	3	NA	NA	NA	FALSE	FALSE	1	1	FALSE		None	FALSE	ANAPC2_S218	NA
ANKHD1	S	1679	Q8IWZ3	IKLNLTSPKRGQKR	LNLT(0.015)S(0.985)PK	1	-0.250715	-0.286392	-0.0256175	FALSE	FALSE	1	1	FALSE		None	FALSE	ANKHD1_S1679	NA
ANKHD1	S	1679	Q8IWZ3	IKLNLTSPKRGQKR	LNLT(0.015)S(0.985)PK	2	NA	NA	NA	FALSE	FALSE	1	1	FALSE		None	FALSE	ANKHD1_S1679	NA
ANKHD1	S	1679	Q8IWZ3	IKLNLTSPKRGQKR	LNLT(0.015)S(0.985)PK	3	NA	NA	NA	FALSE	FALSE	1	1	FALSE		None	FALSE	ANKHD1_S1679	NA
ANKRD17	S	2401	O75179	SGVRAPSPAPSSVP	APS(0.999)PAPS(0.001)S(0.001)VPLGSEKPSNVSQDR	1	-1.56214	-1.54376	0.061212	TRUE	FALSE	0.0180208	1	FALSE	CDK2	Down	FALSE	ANKRD17_S2401	KINASE-PSP_CDK2
ANKRD17	S	2045	O75179	PVSSPSSPSPPAQP	EHY(0.049)PVS(0.369)S(0.471)PS(0.154)S(0.793)PS(0.163)PPAQPGGVSR	1	NA	NA	NA	FALSE	FALSE	1	1	TRUE	CDK2;mTOR	None	FALSE	ANKRD17_S2045	KINASE-PSP_mTOR/MTOR:KINASE-PSP_CDK2
ANKRD17	S	2047	O75179	SSPSSPSPPAQPGG	EHYPVS(0.016)S(0.08)PS(0.452)S(0.452)PS(0.999)PPAQPGGVSR	1	NA	NA	NA	FALSE	FALSE	1	1	FALSE	mTOR	None	FALSE	ANKRD17_S2047	KINASE-PSP_mTOR/MTOR
ANKRD17	S	2401	O75179	SGVRAPSPAPSSVP	APS(0.999)PAPS(0.001)S(0.001)VPLGSEKPSNVSQDR	2	NA	NA	NA	FALSE	FALSE	1	1	FALSE	CDK2	None	FALSE	ANKRD17_S2401	KINASE-PSP_CDK2
ANKRD17	S	2045	O75179	PVSSPSSPSPPAQP	EHY(0.049)PVS(0.369)S(0.471)PS(0.154)S(0.793)PS(0.163)PPAQPGGVSR	2	-1.49985	-1.34589	0.229465	FALSE	FALSE	1	1	TRUE	CDK2;mTOR	None	FALSE	ANKRD17_S2045	KINASE-PSP_mTOR/MTOR:KINASE-PSP_CDK2
ANKRD17	S	2047	O75179	SSPSSPSPPAQPGG	EHYPVS(0.016)S(0.08)PS(0.452)S(0.452)PS(0.999)PPAQPGGVSR	2	-0.105233	-0.122397	0.041114	FALSE	FALSE	0.247749	1	FALSE	mTOR	None	FALSE	ANKRD17_S2047	KINASE-PSP_mTOR/MTOR
ANKRD17	S	2401	O75179	SGVRAPSPAPSSVP	APS(0.999)PAPS(0.001)S(0.001)VPLGSEKPSNVSQDR	3	NA	NA	NA	FALSE	FALSE	1	1	FALSE	CDK2	None	FALSE	ANKRD17_S2401	KINASE-PSP_CDK2
ANKRD17	S	2045	O75179	PVSSPSSPSPPAQP	EHY(0.049)PVS(0.369)S(0.471)PS(0.154)S(0.793)PS(0.163)PPAQPGGVSR	3	-0.172945	-0.46929	-0.202821	FALSE	FALSE	1	1	TRUE	CDK2;mTOR	None	FALSE	ANKRD17_S2045	KINASE-PSP_mTOR/MTOR:KINASE-PSP_CDK2
ANKRD17	S	2047	O75179	SSPSSPSPPAQPGG	EHYPVS(0.016)S(0.08)PS(0.452)S(0.452)PS(0.999)PPAQPGGVSR	3	-0.172945	-0.46929	-0.202821	FALSE	FALSE	1	1	FALSE	mTOR	None	FALSE	ANKRD17_S2047	KINASE-PSP_mTOR/MTOR
ANKS1A	S	647	Q92625	MGSRSESLSNCSIG	S(0.002)ES(0.998)LSNCSIGK	1	0.124713	-0.0803394	-0.121507	FALSE	FALSE	1	1	TRUE		None	FALSE	ANKS1A_S647	NA
ANKS1A	S	647	Q92625	MGSRSESLSNCSIG	S(0.002)ES(0.998)LSNCSIGK	2	NA	NA	NA	FALSE	FALSE	1	1	TRUE		None	FALSE	ANKS1A_S647	NA
ANKS1A	S	647	Q92625	MGSRSESLSNCSIG	S(0.002)ES(0.998)LSNCSIGK	3	NA	NA	NA	FALSE	FALSE	1	1	TRUE		None	FALSE	ANKS1A_S647	NA
ANKS3	S	201	Q6ZW76	VDARDHSGATARML	DHS(1)GAT(1)ARMLAKQY(1)GHMK	1	NA	NA	NA	FALSE	FALSE	1	1	TRUE		None	FALSE	ANKS3_S201	NA
ANKS3	Y	212	Q6ZW76	RMLAKQYGHMKIVA	DHS(1)GAT(1)ARMLAKQY(1)GHMK	1	NA	NA	NA	FALSE	FALSE	1	1	FALSE		None	FALSE	ANKS3_Y212	NA
ANKS3	S	201	Q6ZW76	VDARDHSGATARML	DHS(1)GAT(1)ARMLAKQY(1)GHMK	2	NA	NA	NA	FALSE	FALSE	1	1	TRUE		None	FALSE	ANKS3_S201	NA
ANKS3	Y	212	Q6ZW76	RMLAKQYGHMKIVA	DHS(1)GAT(1)ARMLAKQY(1)GHMK	2	NA	NA	NA	FALSE	FALSE	1	1	FALSE		None	FALSE	ANKS3_Y212	NA
ANKS3	S	201	Q6ZW76	VDARDHSGATARML	DHS(1)GAT(1)ARMLAKQY(1)GHMK	3	2.34398	3.22039	0.90766	FALSE	FALSE	1	1	TRUE		None	FALSE	ANKS3_S201	NA
ANKS3	Y	212	Q6ZW76	RMLAKQYGHMKIVA	DHS(1)GAT(1)ARMLAKQY(1)GHMK	3	2.34398	3.22039	0.90766	FALSE	FALSE	1	1	FALSE		None	FALSE	ANKS3_Y212	NA
ANLN	S	792	Q9NQW6	QRKNKASPQSEFMP	AS(1)PQSEFMPSK	1	-0.344751	-0.151539	0.18685	TRUE	FALSE	0.0180759	0.411851	TRUE		None	FALSE	ANLN_S792	NA
ANLN	S	553	Q9NQW6	IREIEMSVDDDDIN	EIEMS(1)VDDDDINS(0.209)S(0.791)K	1	NA	NA	NA	FALSE	FALSE	1	1	TRUE		None	FALSE	ANLN_S553	NA
ANLN	S	561	Q9NQW6	DDDDINSSKVINDL	EIEMS(1)VDDDDINS(0.988)S(0.012)K	1	-0.508925	-0.244664	0.26097	TRUE	TRUE	0.0157427	0.0317704	FALSE		None	FALSE	ANLN_S561	NA
ANLN	S	562	Q9NQW6	DDDINSSKVINDLF	EIEMSVDDDDINS(0.092)S(0.908)K	1	-0.541178	-0.255606	0.275424	FALSE	FALSE	0.128061	0.129384	FALSE		None	FALSE	ANLN_S562	NA
ANLN	S	54	Q9NQW6	SNQQPLSGGEEKSC	QPLSEASNQQPLS(1)GGEEK	1	-3.38765	-2.86289	0.46855	TRUE	FALSE	0.00913801	0.961003	TRUE		Down	FALSE	ANLN_S54	NA
ANLN	S	323	Q9NQW6	LPKTPISPLKTGVS	TPIS(1)PLK	1	-0.448262	-0.201087	0.230185	FALSE	FALSE	0.317966	1	FALSE		None	FALSE	ANLN_S323	NA
ANLN	S	485	Q9NQW6	GVSKTQSLPVTEKV	TQS(1)LPVTEK	1	0.600121	0.768054	0.175779	FALSE	FALSE	0.453607	1	FALSE		None	FALSE	ANLN_S485	NA
ANLN	S	792	Q9NQW6	QRKNKASPQSEFMP	AS(1)PQSEFMPSK	2	NA	NA	NA	FALSE	FALSE	1	1	TRUE		None	FALSE	ANLN_S792	NA
ANLN	S	553	Q9NQW6	IREIEMSVDDDDIN	EIEMS(1)VDDDDINS(0.209)S(0.791)K	2	NA	NA	NA	FALSE	FALSE	1	1	TRUE		None	FALSE	ANLN_S553	NA
ANLN	S	561	Q9NQW6	DDDDINSSKVINDL	EIEMS(1)VDDDDINS(0.988)S(0.012)K	2	NA	NA	NA	FALSE	FALSE	1	1	FALSE		None	FALSE	ANLN_S561	NA
ANLN	S	562	Q9NQW6	DDDINSSKVINDLF	EIEMSVDDDDINS(0.092)S(0.908)K	2	NA	NA	NA	FALSE	FALSE	1	1	FALSE		None	FALSE	ANLN_S562	NA
ANLN	S	54	Q9NQW6	SNQQPLSGGEEKSC	QPLSEASNQQPLS(1)GGEEK	2	NA	NA	NA	FALSE	FALSE	1	1	TRUE		None	FALSE	ANLN_S54	NA
ANLN	S	323	Q9NQW6	LPKTPISPLKTGVS	TPIS(1)PLK	2	NA	NA	NA	FALSE	FALSE	1	1	FALSE		None	FALSE	ANLN_S323	NA
ANLN	S	485	Q9NQW6	GVSKTQSLPVTEKV	TQS(1)LPVTEK	2	NA	NA	NA	FALSE	FALSE	1	1	FALSE		None	FALSE	ANLN_S485	NA
ANLN	S	792	Q9NQW6	QRKNKASPQSEFMP	AS(1)PQSEFMPSK	3	NA	NA	NA	FALSE	FALSE	1	1	TRUE		None	FALSE	ANLN_S792	NA
ANLN	S	553	Q9NQW6	IREIEMSVDDDDIN	EIEMS(1)VDDDDINS(0.209)S(0.791)K	3	NA	NA	NA	FALSE	FALSE	1	1	TRUE		None	FALSE	ANLN_S553	NA
ANLN	S	561	Q9NQW6	DDDDINSSKVINDL	EIEMS(1)VDDDDINS(0.988)S(0.012)K	3	NA	NA	NA	FALSE	FALSE	1	1	FALSE		None	FALSE	ANLN_S561	NA
ANLN	S	562	Q9NQW6	DDDINSSKVINDLF	EIEMSVDDDDINS(0.092)S(0.908)K	3	NA	NA	NA	FALSE	FALSE	1	1	FALSE		None	FALSE	ANLN_S562	NA
ANLN	S	54	Q9NQW6	SNQQPLSGGEEKSC	QPLSEASNQQPLS(1)GGEEK	3	NA	NA	NA	FALSE	FALSE	1	1	TRUE		None	FALSE	ANLN_S54	NA
ANLN	S	323	Q9NQW6	LPKTPISPLKTGVS	TPIS(1)PLK	3	NA	NA	NA	FALSE	FALSE	1	1	FALSE		None	FALSE	ANLN_S323	NA
ANLN	S	485	Q9NQW6	GVSKTQSLPVTEKV	TQS(1)LPVTEK	3	NA	NA	NA	FALSE	FALSE	1	1	FALSE		None	FALSE	ANLN_S485	NA
ANXA2;ANXA2P2	S	12;12	P07355;A6NMY6	EILCKLSLEGDHST	LS(1)LEGDHSTPPSAYGSVK	1	0.895139	-0.14359	-1.0557	TRUE	TRUE	0.00116076	0.005499	TRUE	PKCA	Up	TRUE	ANXA2_S12;ANXA2P2_S12	KINASE-PSP_PKCA/PRKCA;NA
ANXA2;ANXA2P2	S	12;12	P07355;A6NMY6	EILCKLSLEGDHST	LS(1)LEGDHSTPPSAYGSVK	2	NA	NA	NA	FALSE	FALSE	1	1	TRUE	PKCA	None	FALSE	ANXA2_S12;ANXA2P2_S12	KINASE-PSP_PKCA/PRKCA;NA
ANXA2;ANXA2P2	S	12;12	P07355;A6NMY6	EILCKLSLEGDHST	LS(1)LEGDHSTPPSAYGSVK	3	NA	NA	NA	FALSE	FALSE	1	1	TRUE	PKCA	None	FALSE	ANXA2_S12;ANXA2P2_S12	KINASE-PSP_PKCA/PRKCA;NA
AP3B1	S	276	O00203	GKNFYESDDDQKEK	NFYES(1)DDDQKEK	1	-1.42334	-1.11071	0.285668	TRUE	FALSE	0.00110633	0.33314	TRUE		Down	FALSE	AP3B1_S276	NA
AP3B1	S	276	O00203	GKNFYESDDDQKEK	NFYES(1)DDDQKEK	2	NA	NA	NA	FALSE	FALSE	1	1	TRUE		None	FALSE	AP3B1_S276	NA
AP3B1	S	276	O00203	GKNFYESDDDQKEK	NFYES(1)DDDQKEK	3	NA	NA	NA	FALSE	FALSE	1	1	TRUE		None	FALSE	AP3B1_S276	NA
AP3D1	S	829	O14617	NTETSKSPEKDVPM	NTET(0.022)S(0.045)KS(0.933)PEKDVPMVEK	1	-0.0758581	-0.145888	-0.10384	FALSE	FALSE	1	1	TRUE		None	FALSE	AP3D1_S829	NA
AP3D1	Y	218	O14617	RRNPKNYLSLAPLF	NY(0.96)LS(0.058)LAPLFFKLMT(0.916)S(0.916)S(0.575)T(0.575)NNWVLIK	1	NA	NA	NA	FALSE	FALSE	1	1	FALSE		None	FALSE	AP3D1_Y218	NA
AP3D1	S	829	O14617	NTETSKSPEKDVPM	NTET(0.022)S(0.045)KS(0.933)PEKDVPMVEK	2	NA	NA	NA	FALSE	FALSE	1	1	TRUE		None	FALSE	AP3D1_S829	NA
AP3D1	Y	218	O14617	RRNPKNYLSLAPLF	NY(0.96)LS(0.058)LAPLFFKLMT(0.916)S(0.916)S(0.575)T(0.575)NNWVLIK	2	NA	NA	NA	FALSE	FALSE	1	1	FALSE		None	FALSE	AP3D1_Y218	NA
AP3D1	S	829	O14617	NTETSKSPEKDVPM	NTET(0.022)S(0.045)KS(0.933)PEKDVPMVEK	3	NA	NA	NA	FALSE	FALSE	1	1	TRUE		None	FALSE	AP3D1_S829	NA
AP3D1	Y	218	O14617	RRNPKNYLSLAPLF	NY(0.96)LS(0.058)LAPLFFKLMT(0.916)S(0.916)S(0.575)T(0.575)NNWVLIK	3	-2.80088	-1.87721	1.00777	FALSE	FALSE	1	1	FALSE		None	FALSE	AP3D1_Y218	NA
APBB2	S	123	Q92870	DPNKNLSPTAVINI	NLS(0.997)PT(0.003)AVINITSEK	1	0.689806	0.247478	-0.43327	TRUE	FALSE	0.0145588	0.193607	TRUE		Up	FALSE	APBB2_S123	NA
APBB2	S	123	Q92870	DPNKNLSPTAVINI	NLS(0.997)PT(0.003)AVINITSEK	2	NA	NA	NA	FALSE	FALSE	1	1	TRUE		None	FALSE	APBB2_S123	NA
APBB2	S	123	Q92870	DPNKNLSPTAVINI	NLS(0.997)PT(0.003)AVINITSEK	3	NA	NA	NA	FALSE	FALSE	1	1	TRUE		None	FALSE	APBB2_S123	NA
APC	S	1861	P25054	CFSRNDSLSSLDFD	NDS(0.989)LS(0.608)S(0.403)LDFDDDDVDLSR	1	NA	NA	NA	FALSE	FALSE	1	1	TRUE		None	FALSE	APC_S1861	NA
APC	S	1861	P25054	CFSRNDSLSSLDFD	NDS(0.989)LS(0.608)S(0.403)LDFDDDDVDLSR	2	2.67676	2.39067	-0.192563	FALSE	FALSE	1	1	TRUE		None	FALSE	APC_S1861	NA
APC	S	1861	P25054	CFSRNDSLSSLDFD	NDS(0.989)LS(0.608)S(0.403)LDFDDDDVDLSR	3	NA	NA	NA	FALSE	FALSE	1	1	TRUE		None	FALSE	APC_S1861	NA
APEH	S	187	P13798	ALDVSASDDEIARL	ALDVSAS(1)DDEIAR	1	-0.297355	0.477829	0.842054	FALSE	TRUE	0.13853	0.00929133	TRUE		None	FALSE	APEH_S187	NA
APEH	S	187	P13798	ALDVSASDDEIARL	ALDVSAS(1)DDEIAR	2	NA	NA	NA	FALSE	FALSE	1	1	TRUE		None	FALSE	APEH_S187	NA
APEH	S	187	P13798	ALDVSASDDEIARL	ALDVSAS(1)DDEIAR	3	NA	NA	NA	FALSE	FALSE	1	1	TRUE		None	FALSE	APEH_S187	NA
APOB	Y	4551	P04114	TTVMNPYMKLAPGE	LQS(0.624)T(0.624)T(0.752)VMNPY(1)MK	1	NA	NA	NA	FALSE	FALSE	1	1	FALSE		None	FALSE	APOB_Y4551	NA
APOB	Y	4551	P04114	TTVMNPYMKLAPGE	LQS(0.624)T(0.624)T(0.752)VMNPY(1)MK	2	NA	NA	NA	FALSE	FALSE	1	1	FALSE		None	FALSE	APOB_Y4551	NA
APOB	Y	4551	P04114	TTVMNPYMKLAPGE	LQS(0.624)T(0.624)T(0.752)VMNPY(1)MK	3	NA	NA	NA	FALSE	FALSE	1	1	FALSE		None	FALSE	APOB_Y4551	NA
ARFGAP2	S	368	Q8N6H7	PFSLGESFGSRWDT	DNPFSLGES(0.895)FGS(0.105)R	1	-4.58353	-2.43136	2.22777	FALSE	FALSE	1	1	TRUE		None	FALSE	ARFGAP2_S368	NA
ARFGAP2	S	368	Q8N6H7	PFSLGESFGSRWDT	DNPFSLGES(0.895)FGS(0.105)R	2	NA	NA	NA	FALSE	FALSE	1	1	TRUE		None	FALSE	ARFGAP2_S368	NA
ARFGAP2	S	368	Q8N6H7	PFSLGESFGSRWDT	DNPFSLGES(0.895)FGS(0.105)R	3	NA	NA	NA	FALSE	FALSE	1	1	TRUE		None	FALSE	ARFGAP2_S368	NA
ARFGEF2	S	218	Q9Y6D5	IQSKPQSPVIQAAA	ELEKPIQSKPQS(1)PVIQAAAVS(1)PK	1	NA	NA	NA	FALSE	FALSE	1	1	FALSE		None	FALSE	ARFGEF2_S218	NA
ARFGEF2	S	227	Q9Y6D5	IQAAAVSPKFVRLK	ELEKPIQSKPQS(1)PVIQAAAVS(1)PK	1	0.256528	-1.14576	-1.42094	FALSE	FALSE	1	1	FALSE		None	FALSE	ARFGEF2_S227	NA
ARFGEF2	S	349	Q9Y6D5	DRQSLSSADNLESD	QSLS(0.006)S(0.988)ADNLES(0.005)DAQGHQVAAR	1	0.152487	0.241932	0.213842	FALSE	FALSE	1	1	FALSE		None	FALSE	ARFGEF2_S349	NA
ARFGEF2	S	218	Q9Y6D5	IQSKPQSPVIQAAA	ELEKPIQSKPQS(1)PVIQAAAVS(1)PK	2	-0.765035	-0.745613	0.261547	FALSE	FALSE	0.0749547	0.848992	FALSE		None	FALSE	ARFGEF2_S218	NA
ARFGEF2	S	227	Q9Y6D5	IQAAAVSPKFVRLK	ELEKPIQSKPQS(1)PVIQAAAVS(1)PK	2	-0.765035	-0.745613	0.261547	FALSE	FALSE	0.0749547	0.848992	FALSE		None	FALSE	ARFGEF2_S227	NA
ARFGEF2	S	349	Q9Y6D5	DRQSLSSADNLESD	QSLS(0.006)S(0.988)ADNLES(0.005)DAQGHQVAAR	2	NA	NA	NA	FALSE	FALSE	1	1	FALSE		None	FALSE	ARFGEF2_S349	NA
ARFGEF2	S	218	Q9Y6D5	IQSKPQSPVIQAAA	ELEKPIQSKPQS(1)PVIQAAAVS(1)PK	3	NA	NA	NA	FALSE	FALSE	1	1	FALSE		None	FALSE	ARFGEF2_S218	NA
ARFGEF2	S	227	Q9Y6D5	IQAAAVSPKFVRLK	ELEKPIQSKPQS(1)PVIQAAAVS(1)PK	3	NA	NA	NA	FALSE	FALSE	1	1	FALSE		None	FALSE	ARFGEF2_S227	NA
ARFGEF2	S	349	Q9Y6D5	DRQSLSSADNLESD	QSLS(0.006)S(0.988)ADNLES(0.005)DAQGHQVAAR	3	NA	NA	NA	FALSE	FALSE	1	1	FALSE		None	FALSE	ARFGEF2_S349	NA
ARHGAP1	S	51	Q07960	DDSKSSSPELVTHL	S(0.001)S(0.004)S(0.996)PELVTHLK	1	-0.141286	-0.399968	-0.253342	FALSE	FALSE	1	0.512969	TRUE		None	FALSE	ARHGAP1_S51	NA
ARHGAP1	S	51	Q07960	DDSKSSSPELVTHL	S(0.001)S(0.004)S(0.996)PELVTHLK	2	-1.49928	-0.270869	1.14926	FALSE	FALSE	1	1	TRUE		None	FALSE	ARHGAP1_S51	NA
ARHGAP1	S	51	Q07960	DDSKSSSPELVTHL	S(0.001)S(0.004)S(0.996)PELVTHLK	3	NA	NA	NA	FALSE	FALSE	1	1	TRUE		None	FALSE	ARHGAP1_S51	NA
ARHGAP11A	S	675	Q6P4F7	FSERDFSPLQTQTF	DFS(0.999)PLQTQTFNRETTIK	1	-1.00306	1.54552	2.62581	FALSE	FALSE	1	1	FALSE		None	FALSE	ARHGAP11A_S675	NA
ARHGAP11A	S	675	Q6P4F7	FSERDFSPLQTQTF	DFS(0.999)PLQTQTFNRETTIK	2	NA	NA	NA	FALSE	FALSE	1	1	FALSE		None	FALSE	ARHGAP11A_S675	NA
ARHGAP11A	S	675	Q6P4F7	FSERDFSPLQTQTF	DFS(0.999)PLQTQTFNRETTIK	3	NA	NA	NA	FALSE	FALSE	1	1	FALSE		None	FALSE	ARHGAP11A_S675	NA
ARHGAP12	S	240	Q8IWW6	NQGRPDSPVYANLQ	AT(0.5)T(0.5)PPNQGRPDS(0.997)PVY(0.003)ANLQELK	1	NA	NA	NA	FALSE	FALSE	1	1	TRUE		None	FALSE	ARHGAP12_S240	NA
ARHGAP12	T	230	Q8IWW6	TEQIRATTPPNQGR	AT(0.924)T(0.076)PPNQGRPDS(0.987)PVY(0.013)ANLQELK	1	NA	NA	NA	FALSE	FALSE	1	1	FALSE		None	FALSE	ARHGAP12_T230	NA
ARHGAP12	S	240	Q8IWW6	NQGRPDSPVYANLQ	AT(0.5)T(0.5)PPNQGRPDS(0.997)PVY(0.003)ANLQELK	2	-1.13981	-0.833265	0.312485	TRUE	FALSE	0.0102579	0.0924519	TRUE		Down	FALSE	ARHGAP12_S240	NA
ARHGAP12	T	230	Q8IWW6	TEQIRATTPPNQGR	AT(0.924)T(0.076)PPNQGRPDS(0.987)PVY(0.013)ANLQELK	2	-1.21754	-0.860386	0.32248	TRUE	FALSE	0.00364502	0.30137	FALSE		Down	FALSE	ARHGAP12_T230	NA
ARHGAP12	S	240	Q8IWW6	NQGRPDSPVYANLQ	AT(0.5)T(0.5)PPNQGRPDS(0.997)PVY(0.003)ANLQELK	3	NA	NA	NA	FALSE	FALSE	1	1	TRUE		None	FALSE	ARHGAP12_S240	NA
ARHGAP12	T	230	Q8IWW6	TEQIRATTPPNQGR	AT(0.924)T(0.076)PPNQGRPDS(0.987)PVY(0.013)ANLQELK	3	NA	NA	NA	FALSE	FALSE	1	1	FALSE		None	FALSE	ARHGAP12_T230	NA
ARHGAP17	S	575	Q68EM7	PSPGDGSPPKPKDP	AESSSGGGTVPSSAGILEQGPSPGDGS(1)PPKPK	1	0.256138	0.381366	0.0446143	FALSE	FALSE	0.054292	0.273694	FALSE		None	FALSE	ARHGAP17_S575	NA
ARHGAP17	S	575	Q68EM7	PSPGDGSPPKPKDP	AESSSGGGTVPSSAGILEQGPSPGDGS(1)PPKPK	2	NA	NA	NA	FALSE	FALSE	1	1	FALSE		None	FALSE	ARHGAP17_S575	NA
ARHGAP17	S	575	Q68EM7	PSPGDGSPPKPKDP	AESSSGGGTVPSSAGILEQGPSPGDGS(1)PPKPK	3	NA	NA	NA	FALSE	FALSE	1	1	FALSE		None	FALSE	ARHGAP17_S575	NA
ARHGAP29	S	521	Q52LW3	EDRCSNSADITGPS	IEEDRCS(0.192)NS(0.789)ADIT(0.007)GPS(0.012)FIR	1	0.298683	0.205982	0.0389017	FALSE	FALSE	0.954617	1	FALSE		None	FALSE	ARHGAP29_S521	NA
ARHGAP29	S	521	Q52LW3	EDRCSNSADITGPS	IEEDRCS(0.192)NS(0.789)ADIT(0.007)GPS(0.012)FIR	2	NA	NA	NA	FALSE	FALSE	1	1	FALSE		None	FALSE	ARHGAP29_S521	NA
ARHGAP29	S	521	Q52LW3	EDRCSNSADITGPS	IEEDRCS(0.192)NS(0.789)ADIT(0.007)GPS(0.012)FIR	3	NA	NA	NA	FALSE	FALSE	1	1	FALSE		None	FALSE	ARHGAP29_S521	NA
ARHGAP5	S	1218	Q13017	DNPAITSDQELDDK	GGIDNPAIT(0.048)S(0.952)DQELDDK	1	NA	NA	NA	FALSE	FALSE	1	1	TRUE		None	FALSE	ARHGAP5_S1218	NA
ARHGAP5	S	1218	Q13017	DNPAITSDQELDDK	GGIDNPAIT(0.048)S(0.952)DQELDDK	2	NA	NA	NA	FALSE	FALSE	1	1	TRUE		None	FALSE	ARHGAP5_S1218	NA
ARHGAP5	S	1218	Q13017	DNPAITSDQELDDK	GGIDNPAIT(0.048)S(0.952)DQELDDK	3	NA	NA	NA	FALSE	FALSE	1	1	TRUE		None	FALSE	ARHGAP5_S1218	NA
ARHGDIA	S	24	P52565	NEEDEHSVNYKPPA	AEQEPT(0.004)AEQLAQIAAENEEDEHS(0.832)VNY(0.164)KPPAQK	1	0.369529	-0.0962549	-0.508476	TRUE	TRUE	0.00859059	0.0193364	TRUE		None	FALSE	ARHGDIA_S24	NA
ARHGDIA	S	24	P52565	NEEDEHSVNYKPPA	AEQEPT(0.004)AEQLAQIAAENEEDEHS(0.832)VNY(0.164)KPPAQK	2	NA	NA	NA	FALSE	FALSE	1	1	TRUE		None	FALSE	ARHGDIA_S24	NA
ARHGDIA	S	24	P52565	NEEDEHSVNYKPPA	AEQEPT(0.004)AEQLAQIAAENEEDEHS(0.832)VNY(0.164)KPPAQK	3	NA	NA	NA	FALSE	FALSE	1	1	TRUE		None	FALSE	ARHGDIA_S24	NA
ARHGEF10	S	1284	O15013	KSDLSSSSGSLSLS	SDLS(0.004)S(0.195)S(0.823)S(0.907)GS(0.06)LS(0.011)LSHGSSSLEHR	1	NA	NA	NA	FALSE	FALSE	1	1	TRUE		None	FALSE	ARHGEF10_S1284	NA
ARHGEF10	S	1285	O15013	SDLSSSSGSLSLSH	SDLS(0.004)S(0.195)S(0.823)S(0.907)GS(0.06)LS(0.011)LSHGSSSLEHR	1	NA	NA	NA	FALSE	FALSE	1	1	TRUE		None	FALSE	ARHGEF10_S1285	NA
ARHGEF10	S	1284	O15013	KSDLSSSSGSLSLS	SDLS(0.004)S(0.195)S(0.823)S(0.907)GS(0.06)LS(0.011)LSHGSSSLEHR	2	0.402124	0.640852	0.293364	TRUE	FALSE	0.0395628	0.147242	TRUE		None	FALSE	ARHGEF10_S1284	NA
ARHGEF10	S	1285	O15013	SDLSSSSGSLSLSH	SDLS(0.004)S(0.195)S(0.823)S(0.907)GS(0.06)LS(0.011)LSHGSSSLEHR	2	0.402124	0.640852	0.293364	TRUE	FALSE	0.0395628	0.147242	TRUE		None	FALSE	ARHGEF10_S1285	NA
ARHGEF10	S	1284	O15013	KSDLSSSSGSLSLS	SDLS(0.004)S(0.195)S(0.823)S(0.907)GS(0.06)LS(0.011)LSHGSSSLEHR	3	NA	NA	NA	FALSE	FALSE	1	1	TRUE		None	FALSE	ARHGEF10_S1284	NA
ARHGEF10	S	1285	O15013	SDLSSSSGSLSLSH	SDLS(0.004)S(0.195)S(0.823)S(0.907)GS(0.06)LS(0.011)LSHGSSSLEHR	3	NA	NA	NA	FALSE	FALSE	1	1	TRUE		None	FALSE	ARHGEF10_S1285	NA
ARHGEF11	S	251	O15085	SDPGLDSPRTSPVI	NSVLSDPGLDS(0.978)PRT(0.511)S(0.511)PVIMAR	1	NA	NA	NA	FALSE	FALSE	1	1	TRUE		None	FALSE	ARHGEF11_S251	NA
ARHGEF11	S	255	O15085	LDSPRTSPVIMARV	NSVLS(0.003)DPGLDS(0.903)PRT(0.188)S(0.906)PVIMAR	1	NA	NA	NA	FALSE	FALSE	1	1	FALSE		None	FALSE	ARHGEF11_S255	NA
ARHGEF11	S	663	O15085	SSLSTRSLENPTPP	S(1)LENPT(1)PPFT(1)PK	1	NA	NA	NA	FALSE	FALSE	1	1	TRUE		None	FALSE	ARHGEF11_S663	NA
ARHGEF11	T	668	O15085	RSLENPTPPFTPKM	S(1)LENPT(1)PPFT(1)PK	1	NA	NA	NA	FALSE	FALSE	1	1	FALSE		None	FALSE	ARHGEF11_T668	NA
ARHGEF11	S	251	O15085	SDPGLDSPRTSPVI	NSVLSDPGLDS(0.978)PRT(0.511)S(0.511)PVIMAR	2	-0.460734	-0.705198	-0.0720211	FALSE	FALSE	0.0714799	0.849932	TRUE		None	FALSE	ARHGEF11_S251	NA
ARHGEF11	S	255	O15085	LDSPRTSPVIMARV	NSVLS(0.003)DPGLDS(0.903)PRT(0.188)S(0.906)PVIMAR	2	-0.460734	-0.705198	-0.0720211	FALSE	FALSE	0.0714799	0.849932	FALSE		None	FALSE	ARHGEF11_S255	NA
ARHGEF11	S	663	O15085	SSLSTRSLENPTPP	S(1)LENPT(1)PPFT(1)PK	2	0.680922	0.953947	0.315469	FALSE	FALSE	0.359596	0.634743	TRUE		None	FALSE	ARHGEF11_S663	NA
ARHGEF11	T	668	O15085	RSLENPTPPFTPKM	S(1)LENPT(1)PPFT(1)PK	2	0.680922	0.953947	0.315469	FALSE	FALSE	0.359596	0.634743	FALSE		None	FALSE	ARHGEF11_T668	NA
ARHGEF11	S	251	O15085	SDPGLDSPRTSPVI	NSVLSDPGLDS(0.978)PRT(0.511)S(0.511)PVIMAR	3	NA	NA	NA	FALSE	FALSE	1	1	TRUE		None	FALSE	ARHGEF11_S251	NA
ARHGEF11	S	255	O15085	LDSPRTSPVIMARV	NSVLS(0.003)DPGLDS(0.903)PRT(0.188)S(0.906)PVIMAR	3	NA	NA	NA	FALSE	FALSE	1	1	FALSE		None	FALSE	ARHGEF11_S255	NA
ARHGEF11	S	663	O15085	SSLSTRSLENPTPP	S(1)LENPT(1)PPFT(1)PK	3	-1.37197	-1.45775	-0.0392756	FALSE	FALSE	0.599944	1	TRUE		None	FALSE	ARHGEF11_S663	NA
ARHGEF11	T	668	O15085	RSLENPTPPFTPKM	S(1)LENPT(1)PPFT(1)PK	3	-1.37197	-1.45775	-0.0392756	FALSE	FALSE	0.599944	1	FALSE		None	FALSE	ARHGEF11_T668	NA
ARHGEF16	S	230	Q5VV41	LNTSQESDDDILDE	GLNT(0.014)S(0.014)QES(0.972)DDDILDESSSPEGTQK	1	-1.48998	-2.10943	-0.611659	TRUE	FALSE	0.00226494	0.253002	TRUE		Down	FALSE	ARHGEF16_S230	NA
ARHGEF16	S	230	Q5VV41	LNTSQESDDDILDE	GLNT(0.014)S(0.014)QES(0.972)DDDILDESSSPEGTQK	2	NA	NA	NA	FALSE	FALSE	1	1	TRUE		None	FALSE	ARHGEF16_S230	NA
ARHGEF16	S	230	Q5VV41	LNTSQESDDDILDE	GLNT(0.014)S(0.014)QES(0.972)DDDILDESSSPEGTQK	3	NA	NA	NA	FALSE	FALSE	1	1	TRUE		None	FALSE	ARHGEF16_S230	NA
ARHGEF17	S	418	Q96PE2	GWGVYRSPSFGAGE	S(0.973)PS(0.027)FGAGEGLLR	1	0.399773	0.547943	0.239031	FALSE	FALSE	1	1	TRUE		None	FALSE	ARHGEF17_S418	NA
ARHGEF17	S	418	Q96PE2	GWGVYRSPSFGAGE	S(0.973)PS(0.027)FGAGEGLLR	2	NA	NA	NA	FALSE	FALSE	1	1	TRUE		None	FALSE	ARHGEF17_S418	NA
ARHGEF17	S	418	Q96PE2	GWGVYRSPSFGAGE	S(0.973)PS(0.027)FGAGEGLLR	3	NA	NA	NA	FALSE	FALSE	1	1	TRUE		None	FALSE	ARHGEF17_S418	NA
ARHGEF2	S	696	Q92974	DSGGNTSPGVTANG	EPALPLEPDS(0.001)GGNT(0.062)S(0.921)PGVT(0.016)ANGEAR	1	0.171498	0.153488	-0.10575	FALSE	FALSE	0.104422	1	FALSE		None	FALSE	ARHGEF2_S696	NA
ARHGEF2	S	174	Q92974	RRILSQSTDSLNMR	ILSQS(0.994)T(0.006)DSLNMR	1	-0.387224	0.0526472	0.536767	FALSE	FALSE	0.357616	0.15946	TRUE		None	FALSE	ARHGEF2_S174	NA
ARHGEF2	S	956	Q92974	EGSSRLSPPHSPRD	LQDSSDPDT(0.026)GS(0.025)EEEGS(0.104)S(0.089)RLS(0.854)PPHS(0.902)PR	1	NA	NA	NA	FALSE	FALSE	1	1	FALSE		None	FALSE	ARHGEF2_S956	NA
ARHGEF2	S	960	Q92974	RLSPPHSPRDFTRM	LQDSSDPDT(0.003)GS(0.007)EEEGS(0.1)S(0.1)RLS(0.825)PPHS(0.964)PR	1	NA	NA	NA	FALSE	FALSE	1	1	TRUE		None	FALSE	ARHGEF2_S960	NA
ARHGEF2	S	932	Q92974	ERQELGSPEERLQD	QELGS(1)PEER	1	-0.37142	-0.0700587	0.36002	FALSE	FALSE	0.204554	0.150516	TRUE		None	FALSE	ARHGEF2_S932	NA
ARHGEF2	S	645	Q92974	GLFRSESLESPRGE	SES(1)LESPR	1	-0.985453	-0.950664	0.0773456	TRUE	FALSE	0.0211336	1	TRUE		Down	FALSE	ARHGEF2_S645	NA
ARHGEF2	S	696	Q92974	DSGGNTSPGVTANG	EPALPLEPDS(0.001)GGNT(0.062)S(0.921)PGVT(0.016)ANGEAR	2	NA	NA	NA	FALSE	FALSE	1	1	FALSE		None	FALSE	ARHGEF2_S696	NA
ARHGEF2	S	174	Q92974	RRILSQSTDSLNMR	ILSQS(0.994)T(0.006)DSLNMR	2	NA	NA	NA	FALSE	FALSE	1	1	TRUE		None	FALSE	ARHGEF2_S174	NA
ARHGEF2	S	956	Q92974	EGSSRLSPPHSPRD	LQDSSDPDT(0.026)GS(0.025)EEEGS(0.104)S(0.089)RLS(0.854)PPHS(0.902)PR	2	1.85646	2.20009	0.319406	TRUE	FALSE	0.00712567	0.41959	FALSE		Up	FALSE	ARHGEF2_S956	NA
ARHGEF2	S	960	Q92974	RLSPPHSPRDFTRM	LQDSSDPDT(0.003)GS(0.007)EEEGS(0.1)S(0.1)RLS(0.825)PPHS(0.964)PR	2	1.78236	2.14466	0.382725	TRUE	FALSE	0.000483225	0.0678314	TRUE		Up	FALSE	ARHGEF2_S960	NA
ARHGEF2	S	932	Q92974	ERQELGSPEERLQD	QELGS(1)PEER	2	NA	NA	NA	FALSE	FALSE	1	1	TRUE		None	FALSE	ARHGEF2_S932	NA
ARHGEF2	S	645	Q92974	GLFRSESLESPRGE	SES(1)LESPR	2	NA	NA	NA	FALSE	FALSE	1	1	TRUE		None	FALSE	ARHGEF2_S645	NA
ARHGEF2	S	696	Q92974	DSGGNTSPGVTANG	EPALPLEPDS(0.001)GGNT(0.062)S(0.921)PGVT(0.016)ANGEAR	3	NA	NA	NA	FALSE	FALSE	1	1	FALSE		None	FALSE	ARHGEF2_S696	NA
ARHGEF2	S	174	Q92974	RRILSQSTDSLNMR	ILSQS(0.994)T(0.006)DSLNMR	3	NA	NA	NA	FALSE	FALSE	1	1	TRUE		None	FALSE	ARHGEF2_S174	NA
ARHGEF2	S	956	Q92974	EGSSRLSPPHSPRD	LQDSSDPDT(0.026)GS(0.025)EEEGS(0.104)S(0.089)RLS(0.854)PPHS(0.902)PR	3	NA	NA	NA	FALSE	FALSE	1	1	FALSE		None	FALSE	ARHGEF2_S956	NA
ARHGEF2	S	960	Q92974	RLSPPHSPRDFTRM	LQDSSDPDT(0.003)GS(0.007)EEEGS(0.1)S(0.1)RLS(0.825)PPHS(0.964)PR	3	NA	NA	NA	FALSE	FALSE	1	1	TRUE		None	FALSE	ARHGEF2_S960	NA
ARHGEF2	S	932	Q92974	ERQELGSPEERLQD	QELGS(1)PEER	3	NA	NA	NA	FALSE	FALSE	1	1	TRUE		None	FALSE	ARHGEF2_S932	NA
ARHGEF2	S	645	Q92974	GLFRSESLESPRGE	SES(1)LESPR	3	NA	NA	NA	FALSE	FALSE	1	1	TRUE		None	FALSE	ARHGEF2_S645	NA
ARHGEF26	S	392	Q96DR7	KALDIDSDEESEPK	ALDIDS(0.985)DEES(0.015)EPK	1	NA	NA	NA	FALSE	FALSE	1	1	TRUE		None	FALSE	ARHGEF26_S392	NA
ARHGEF26	S	392	Q96DR7	KALDIDSDEESEPK	ALDIDS(0.985)DEES(0.015)EPK	2	NA	NA	NA	FALSE	FALSE	1	1	TRUE		None	FALSE	ARHGEF26_S392	NA
ARHGEF26	S	392	Q96DR7	KALDIDSDEESEPK	ALDIDS(0.985)DEES(0.015)EPK	3	NA	NA	NA	FALSE	FALSE	1	1	TRUE		None	FALSE	ARHGEF26_S392	NA
ARHGEF33	T	70	A8MVX0	SMEEKVTEMKNSLN	CSMEEKVT(1)EMK	1	-0.195451	-0.034116	0.18574	FALSE	FALSE	1	1	FALSE		None	FALSE	ARHGEF33_T70	NA
ARHGEF33	T	70	A8MVX0	SMEEKVTEMKNSLN	CSMEEKVT(1)EMK	2	NA	NA	NA	FALSE	FALSE	1	1	FALSE		None	FALSE	ARHGEF33_T70	NA
ARHGEF33	T	70	A8MVX0	SMEEKVTEMKNSLN	CSMEEKVT(1)EMK	3	NA	NA	NA	FALSE	FALSE	1	1	FALSE		None	FALSE	ARHGEF33_T70	NA
ARHGEF6;ARHGEF7	S	488;518	Q15052;Q14155	SASPRMSGFIYQGK	MS(1)GFIYQGK	1	0.147261	-0.0106445	-0.144053	FALSE	FALSE	0.594363	0.564173	FALSE	PKCT;PKCG	None	FALSE	ARHGEF6_S488;ARHGEF7_S518	KINASE-PSP_PKCT/PRKCQ;KINASE-PSP_PKCG/PRKCG:PERT-PSP_EGF
ARHGEF6;ARHGEF7	S	649;703	Q15052;Q14155	EYVIRKSTAALEED	S(0.796)T(0.204)AALEEDAQILK	1	-0.603431	-0.368582	0.253045	FALSE	FALSE	1	1	FALSE		None	FALSE	ARHGEF6_S649;ARHGEF7_S703	NA;NA
ARHGEF6;ARHGEF7	S	488;518	Q15052;Q14155	SASPRMSGFIYQGK	MS(1)GFIYQGK	2	NA	NA	NA	FALSE	FALSE	1	1	FALSE	PKCT;PKCG	None	FALSE	ARHGEF6_S488;ARHGEF7_S518	KINASE-PSP_PKCT/PRKCQ;KINASE-PSP_PKCG/PRKCG:PERT-PSP_EGF
ARHGEF6;ARHGEF7	S	649;703	Q15052;Q14155	EYVIRKSTAALEED	S(0.796)T(0.204)AALEEDAQILK	2	NA	NA	NA	FALSE	FALSE	1	1	FALSE		None	FALSE	ARHGEF6_S649;ARHGEF7_S703	NA;NA
ARHGEF6;ARHGEF7	S	488;518	Q15052;Q14155	SASPRMSGFIYQGK	MS(1)GFIYQGK	3	NA	NA	NA	FALSE	FALSE	1	1	FALSE	PKCT;PKCG	None	FALSE	ARHGEF6_S488;ARHGEF7_S518	KINASE-PSP_PKCT/PRKCQ;KINASE-PSP_PKCG/PRKCG:PERT-PSP_EGF
ARHGEF6;ARHGEF7	S	649;703	Q15052;Q14155	EYVIRKSTAALEED	S(0.796)T(0.204)AALEEDAQILK	3	NA	NA	NA	FALSE	FALSE	1	1	FALSE		None	FALSE	ARHGEF6_S649;ARHGEF7_S703	NA;NA
ARID3A	S	77	Q99856	GLGHPASPGGSEDG	AAAAGLGHPAS(1)PGGS(1)EDGPPGSEEEDAAR	1	0.591205	0.310326	-0.360961	FALSE	FALSE	0.162397	1	FALSE		None	FALSE	ARID3A_S77	NA
ARID3A	S	81	Q99856	PASPGGSEDGPPGS	AAAAGLGHPAS(1)PGGS(1)EDGPPGSEEEDAAR	1	0.571046	-0.325214	-0.941282	FALSE	FALSE	1	1	FALSE		None	FALSE	ARID3A_S81	NA
ARID3A	S	77	Q99856	GLGHPASPGGSEDG	AAAAGLGHPAS(1)PGGS(1)EDGPPGSEEEDAAR	2	1.30519	1.01029	-0.211327	TRUE	FALSE	0.000446922	0.14114	FALSE		Up	FALSE	ARID3A_S77	NA
ARID3A	S	81	Q99856	PASPGGSEDGPPGS	AAAAGLGHPAS(1)PGGS(1)EDGPPGSEEEDAAR	2	1.30519	1.01029	-0.211327	TRUE	FALSE	0.000446922	0.14114	FALSE		Up	FALSE	ARID3A_S81	NA
ARID3A	S	77	Q99856	GLGHPASPGGSEDG	AAAAGLGHPAS(1)PGGS(1)EDGPPGSEEEDAAR	3	NA	NA	NA	FALSE	FALSE	1	1	FALSE		None	FALSE	ARID3A_S77	NA
ARID3A	S	81	Q99856	PASPGGSEDGPPGS	AAAAGLGHPAS(1)PGGS(1)EDGPPGSEEEDAAR	3	NA	NA	NA	FALSE	FALSE	1	1	FALSE		None	FALSE	ARID3A_S81	NA
ARID4B	S	790	Q4LE39	KDIEVLSEDTDYEE	DIEVLS(0.999)EDT(0.59)DY(0.087)EEDEVT(0.324)KK	1	NA	NA	NA	FALSE	FALSE	1	1	TRUE		None	FALSE	ARID4B_S790	NA
ARID4B	T	793	Q4LE39	EVLSEDTDYEEDEV	DIEVLS(0.993)EDT(0.999)DY(0.008)EEDEVTK	1	NA	NA	NA	FALSE	FALSE	1	1	TRUE		None	FALSE	ARID4B_T793	NA
ARID4B	T	801	Q4LE39	YEEDEVTKKRKDVK	DIEVLS(0.843)EDT(0.165)DY(0.166)EEDEVT(0.826)KK	1	NA	NA	NA	FALSE	FALSE	1	1	FALSE		None	FALSE	ARID4B_T801	NA
ARID4B	Y	795	Q4LE39	LSEDTDYEEDEVTK	DIEVLS(0.806)EDT(0.414)DY(0.78)EEDEVTK	1	NA	NA	NA	FALSE	FALSE	1	1	FALSE		None	FALSE	ARID4B_Y795	NA
ARID4B	S	790	Q4LE39	KDIEVLSEDTDYEE	DIEVLS(0.999)EDT(0.59)DY(0.087)EEDEVT(0.324)KK	2	-2.30899	-2.49315	-0.183405	TRUE	FALSE	0.00502451	1	TRUE		Down	FALSE	ARID4B_S790	NA
ARID4B	T	793	Q4LE39	EVLSEDTDYEEDEV	DIEVLS(0.993)EDT(0.999)DY(0.008)EEDEVTK	2	-2.24625	-2.62132	-0.36993	TRUE	FALSE	0.0276114	1	TRUE		Down	FALSE	ARID4B_T793	NA
ARID4B	T	801	Q4LE39	YEEDEVTKKRKDVK	DIEVLS(0.843)EDT(0.165)DY(0.166)EEDEVT(0.826)KK	2	-2.51826	-2.73458	-0.248643	TRUE	FALSE	0.0438161	0.594998	FALSE		Down	FALSE	ARID4B_T801	NA
ARID4B	Y	795	Q4LE39	LSEDTDYEEDEVTK	DIEVLS(0.806)EDT(0.414)DY(0.78)EEDEVTK	2	-2.16966	-2.12906	0.0336844	TRUE	FALSE	0.0229572	1	FALSE		Down	FALSE	ARID4B_Y795	NA
ARID4B	S	790	Q4LE39	KDIEVLSEDTDYEE	DIEVLS(0.999)EDT(0.59)DY(0.087)EEDEVT(0.324)KK	3	NA	NA	NA	FALSE	FALSE	1	1	TRUE		None	FALSE	ARID4B_S790	NA
ARID4B	T	793	Q4LE39	EVLSEDTDYEEDEV	DIEVLS(0.993)EDT(0.999)DY(0.008)EEDEVTK	3	NA	NA	NA	FALSE	FALSE	1	1	TRUE		None	FALSE	ARID4B_T793	NA
ARID4B	T	801	Q4LE39	YEEDEVTKKRKDVK	DIEVLS(0.843)EDT(0.165)DY(0.166)EEDEVT(0.826)KK	3	NA	NA	NA	FALSE	FALSE	1	1	FALSE		None	FALSE	ARID4B_T801	NA
ARID4B	Y	795	Q4LE39	LSEDTDYEEDEVTK	DIEVLS(0.806)EDT(0.414)DY(0.78)EEDEVTK	3	NA	NA	NA	FALSE	FALSE	1	1	FALSE		None	FALSE	ARID4B_Y795	NA
ARL6IP4	S	332	Q66PJ3	LDQWHRSAGEEEDG	S(1)AGEEEDGPVLTDEQK	1	-4.15908	-4.08741	0.0541142	TRUE	FALSE	0.0044181	1	TRUE		Down	FALSE	ARL6IP4_S332	NA
ARL6IP4	S	332	Q66PJ3	LDQWHRSAGEEEDG	S(1)AGEEEDGPVLTDEQK	2	NA	NA	NA	FALSE	FALSE	1	1	TRUE		None	FALSE	ARL6IP4_S332	NA
ARL6IP4	S	332	Q66PJ3	LDQWHRSAGEEEDG	S(1)AGEEEDGPVLTDEQK	3	NA	NA	NA	FALSE	FALSE	1	1	TRUE		None	FALSE	ARL6IP4_S332	NA
ARMCX3	S	61	Q9UH62	ARYNDWSDDDDDSN	YNDWS(1)DDDDDSNESK	1	NA	NA	NA	FALSE	FALSE	1	1	TRUE		None	FALSE	ARMCX3_S61	NA
ARMCX3	S	61	Q9UH62	ARYNDWSDDDDDSN	YNDWS(1)DDDDDSNESK	2	NA	NA	NA	FALSE	FALSE	1	1	TRUE		None	FALSE	ARMCX3_S61	NA
ARMCX3	S	61	Q9UH62	ARYNDWSDDDDDSN	YNDWS(1)DDDDDSNESK	3	NA	NA	NA	FALSE	FALSE	1	1	TRUE		None	FALSE	ARMCX3_S61	NA
ARPP19;ENSA	S	62;67	P56211;O43768	GQKYFDSGDYNMAK	YFDS(0.995)GDY(0.005)NMAK	1	0.483538	0.73391	0.277004	FALSE	FALSE	1	1	TRUE		None	FALSE	ARPP19_S62;ENSA_S67	NA;NA
ARPP19;ENSA	S	62;67	P56211;O43768	GQKYFDSGDYNMAK	YFDS(0.995)GDY(0.005)NMAK	2	NA	NA	NA	FALSE	FALSE	1	1	TRUE		None	FALSE	ARPP19_S62;ENSA_S67	NA;NA
ARPP19;ENSA	S	62;67	P56211;O43768	GQKYFDSGDYNMAK	YFDS(0.995)GDY(0.005)NMAK	3	NA	NA	NA	FALSE	FALSE	1	1	TRUE		None	FALSE	ARPP19_S62;ENSA_S67	NA;NA
ARRB1	S	412	P49407	EEDGTGSPQLNNR_	DDKEEEEDGT(0.004)GS(0.996)PQLNNR	1	0.162119	0.10067	-0.140941	FALSE	FALSE	0.380836	0.928269	FALSE	ERK1;ERK2	None	FALSE	ARRB1_S412	KINASE-PSP_ERK2/MAPK1:KINASE-PSP_ERK1/MAPK3
ARRB1	S	412	P49407	EEDGTGSPQLNNR_	DDKEEEEDGT(0.004)GS(0.996)PQLNNR	2	NA	NA	NA	FALSE	FALSE	1	1	FALSE	ERK1;ERK2	None	FALSE	ARRB1_S412	KINASE-PSP_ERK2/MAPK1:KINASE-PSP_ERK1/MAPK3
ARRB1	S	412	P49407	EEDGTGSPQLNNR_	DDKEEEEDGT(0.004)GS(0.996)PQLNNR	3	NA	NA	NA	FALSE	FALSE	1	1	FALSE	ERK1;ERK2	None	FALSE	ARRB1_S412	KINASE-PSP_ERK2/MAPK1:KINASE-PSP_ERK1/MAPK3
ARVCF	S	267	O00192	LEDDTRSLAADDEG	S(1)LAADDEGGPELEPDYGTATR	1	0.463753	0.740534	0.321549	TRUE	TRUE	0.0035814	0.0391538	FALSE		None	FALSE	ARVCF_S267	NA
ARVCF	T	642	O00192	MDRNFDTLDLPKRT	NFDT(1)LDLPK	1	0.227498	0.643857	0.425452	FALSE	FALSE	0.329928	0.113861	FALSE		None	FALSE	ARVCF_T642	NA
ARVCF	Y	282	O00192	PELEPDYGTATRRR	S(1)LAADDEGGPELEPDY(0.924)GT(0.064)AT(0.012)R	1	NA	NA	NA	FALSE	FALSE	1	1	FALSE		None	FALSE	ARVCF_Y282	NA
ARVCF	S	267	O00192	LEDDTRSLAADDEG	S(1)LAADDEGGPELEPDYGTATR	2	-0.624221	-0.814514	-0.118132	FALSE	FALSE	1	1	FALSE		None	FALSE	ARVCF_S267	NA
ARVCF	T	642	O00192	MDRNFDTLDLPKRT	NFDT(1)LDLPK	2	NA	NA	NA	FALSE	FALSE	1	1	FALSE		None	FALSE	ARVCF_T642	NA
ARVCF	Y	282	O00192	PELEPDYGTATRRR	S(1)LAADDEGGPELEPDY(0.924)GT(0.064)AT(0.012)R	2	-0.624221	-0.814514	-0.118132	FALSE	FALSE	1	1	FALSE		None	FALSE	ARVCF_Y282	NA
ARVCF	S	267	O00192	LEDDTRSLAADDEG	S(1)LAADDEGGPELEPDYGTATR	3	NA	NA	NA	FALSE	FALSE	1	1	FALSE		None	FALSE	ARVCF_S267	NA
ARVCF	T	642	O00192	MDRNFDTLDLPKRT	NFDT(1)LDLPK	3	NA	NA	NA	FALSE	FALSE	1	1	FALSE		None	FALSE	ARVCF_T642	NA
ARVCF	Y	282	O00192	PELEPDYGTATRRR	S(1)LAADDEGGPELEPDY(0.924)GT(0.064)AT(0.012)R	3	NA	NA	NA	FALSE	FALSE	1	1	FALSE		None	FALSE	ARVCF_Y282	NA
ASAP1	S	717	Q9ULH1	QEEIDESDDDLDDK	QEEIDES(1)DDDLDDKPS(1)PIKK	1	-1.68056	-0.392941	1.29603	TRUE	TRUE	0.00424373	0.0162307	TRUE		Down	TRUE	ASAP1_S717	NA
ASAP1	S	726	Q9ULH1	DLDDKPSPIKKERS	QEEIDES(1)DDDLDDKPS(1)PIKK	1	NA	NA	NA	FALSE	FALSE	1	1	FALSE		None	FALSE	ASAP1_S726	NA
ASAP1	S	839	Q9ULH1	GHKRTLSDPPSPLP	T(0.003)LS(0.997)DPPS(1)PLPHGPPNK	1	-0.549076	-0.562312	-0.152279	FALSE	FALSE	0.1246	1	FALSE		None	FALSE	ASAP1_S839	NA
ASAP1	S	843	Q9ULH1	TLSDPPSPLPHGPP	T(0.003)LS(0.997)DPPS(1)PLPHGPPNK	1	0.450485	1.36171	0.917623	FALSE	FALSE	1	1	FALSE		None	FALSE	ASAP1_S843	NA
ASAP1	S	717	Q9ULH1	QEEIDESDDDLDDK	QEEIDES(1)DDDLDDKPS(1)PIKK	2	-1.13863	-0.210455	1.01642	TRUE	TRUE	0.0021566	0.0203894	TRUE		Down	TRUE	ASAP1_S717	NA
ASAP1	S	726	Q9ULH1	DLDDKPSPIKKERS	QEEIDES(1)DDDLDDKPS(1)PIKK	2	-1.13863	-0.210455	1.01642	TRUE	TRUE	0.0021566	0.0203894	FALSE		Down	TRUE	ASAP1_S726	NA
ASAP1	S	839	Q9ULH1	GHKRTLSDPPSPLP	T(0.003)LS(0.997)DPPS(1)PLPHGPPNK	2	0.690674	0.726563	0.061068	FALSE	FALSE	0.740747	1	FALSE		None	FALSE	ASAP1_S839	NA
ASAP1	S	843	Q9ULH1	TLSDPPSPLPHGPP	T(0.003)LS(0.997)DPPS(1)PLPHGPPNK	2	0.690674	0.726563	0.061068	FALSE	FALSE	0.740747	1	FALSE		None	FALSE	ASAP1_S843	NA
ASAP1	S	717	Q9ULH1	QEEIDESDDDLDDK	QEEIDES(1)DDDLDDKPS(1)PIKK	3	NA	NA	NA	FALSE	FALSE	1	1	TRUE		None	FALSE	ASAP1_S717	NA
ASAP1	S	726	Q9ULH1	DLDDKPSPIKKERS	QEEIDES(1)DDDLDDKPS(1)PIKK	3	NA	NA	NA	FALSE	FALSE	1	1	FALSE		None	FALSE	ASAP1_S726	NA
ASAP1	S	839	Q9ULH1	GHKRTLSDPPSPLP	T(0.003)LS(0.997)DPPS(1)PLPHGPPNK	3	NA	NA	NA	FALSE	FALSE	1	1	FALSE		None	FALSE	ASAP1_S839	NA
ASAP1	S	843	Q9ULH1	TLSDPPSPLPHGPP	T(0.003)LS(0.997)DPPS(1)PLPHGPPNK	3	NA	NA	NA	FALSE	FALSE	1	1	FALSE		None	FALSE	ASAP1_S843	NA
ASB8	S	14	Q9H765	IMQSIQSKYSLSER	MSSSMWYIMQS(0.028)IQS(0.972)K	1	-0.137219	-0.0540327	0.0169242	FALSE	FALSE	1	1	TRUE		None	FALSE	ASB8_S14	NA
ASB8	S	14	Q9H765	IMQSIQSKYSLSER	MSSSMWYIMQS(0.028)IQS(0.972)K	2	NA	NA	NA	FALSE	FALSE	1	1	TRUE		None	FALSE	ASB8_S14	NA
ASB8	S	14	Q9H765	IMQSIQSKYSLSER	MSSSMWYIMQS(0.028)IQS(0.972)K	3	NA	NA	NA	FALSE	FALSE	1	1	TRUE		None	FALSE	ASB8_S14	NA
ASMTL	S	239	O95671	DTFEDLSDVEGGGS	HDSIPAADT(0.008)FEDLS(0.992)DVEGGGSEPTQR	1	-3.78563	-3.55934	0.257673	TRUE	FALSE	0.00480737	1	TRUE		Down	FALSE	ASMTL_S239	NA
ASMTL	S	239	O95671	DTFEDLSDVEGGGS	HDSIPAADT(0.008)FEDLS(0.992)DVEGGGSEPTQR	2	NA	NA	NA	FALSE	FALSE	1	1	TRUE		None	FALSE	ASMTL_S239	NA
ASMTL	S	239	O95671	DTFEDLSDVEGGGS	HDSIPAADT(0.008)FEDLS(0.992)DVEGGGSEPTQR	3	NA	NA	NA	FALSE	FALSE	1	1	TRUE		None	FALSE	ASMTL_S239	NA
ASXL1	S	501	Q8IXJ9	DNLARASASPDRIP	AS(0.835)AS(0.164)PDRIPS(0.001)LPQETVDQEPK	1	-0.133306	0.135535	0.246591	FALSE	FALSE	1	1	TRUE		None	FALSE	ASXL1_S501	NA
ASXL1	S	501	Q8IXJ9	DNLARASASPDRIP	AS(0.835)AS(0.164)PDRIPS(0.001)LPQETVDQEPK	2	NA	NA	NA	FALSE	FALSE	1	1	TRUE		None	FALSE	ASXL1_S501	NA
ASXL1	S	501	Q8IXJ9	DNLARASASPDRIP	AS(0.835)AS(0.164)PDRIPS(0.001)LPQETVDQEPK	3	NA	NA	NA	FALSE	FALSE	1	1	TRUE		None	FALSE	ASXL1_S501	NA
ATF2	T	69	P15336	VIVADQTPTPTRFL	NDSVIVADQT(1)PT(0.998)PT(0.002)R	1	NA	NA	NA	FALSE	FALSE	1	1	FALSE	ERK1;P38A;JNK2;JNK1;PLK3	None	FALSE	ATF2_T69	KINASE-PSP_PLK3:KINASE-PSP_P38A/MAPK14:KINASE-PSP_JNK2/MAPK9:KINASE-PSP_JNK1/MAPK8:KINASE-PSP_ERK1/MAPK3:PERT-PSP_UV:PERT-PSP_EGF:PATH-NP_CCR7_PATHWAY:PATH-NP_B_CELL_RECEPTOR_PATHWAY:PATH-NP_T_CELL_RECEPTOR_PATHWAY:PATH-NP_TSLP_PATHWAY
ATF2	T	71	P15336	VADQTPTPTRFLKN	NDSVIVADQT(1)PT(0.998)PT(0.002)R	1	NA	NA	NA	FALSE	FALSE	1	1	FALSE	ERK1;P38A;ERK2;JNK2;JNK1;PLK3	None	FALSE	ATF2_T71	KINASE-PSP_PLK3:KINASE-PSP_P38A/MAPK14:KINASE-PSP_JNK2/MAPK9:KINASE-PSP_JNK1/MAPK8:KINASE-PSP_ERK2/MAPK1:KINASE-PSP_ERK1/MAPK3:PERT-PSP_TNF:PERT-PSP_UV:PERT-PSP_EGF:PERT-PSP_SORBITOL:PATH-NP_IL1_PATHWAY:PATH-NP_CCR7_PATHWAY:PATH-NP_PROLACTIN_PATHWAY:PATH-NP_IL33_PATHWAY:PATH-NP_B_CELL_RECEPTOR_PATHWAY:PATH-NP_T_CELL_RECEPTOR_PATHWAY:PATH-NP_TIE2_PATHWAY:PATH-NP_TSLP_PATHWAY
ATF2	T	69	P15336	VIVADQTPTPTRFL	NDSVIVADQT(1)PT(0.998)PT(0.002)R	2	1.06704	1.08816	0.108142	TRUE	FALSE	0.000394344	0.150658	FALSE	ERK1;P38A;JNK2;JNK1;PLK3	Up	FALSE	ATF2_T69	KINASE-PSP_PLK3:KINASE-PSP_P38A/MAPK14:KINASE-PSP_JNK2/MAPK9:KINASE-PSP_JNK1/MAPK8:KINASE-PSP_ERK1/MAPK3:PERT-PSP_UV:PERT-PSP_EGF:PATH-NP_CCR7_PATHWAY:PATH-NP_B_CELL_RECEPTOR_PATHWAY:PATH-NP_T_CELL_RECEPTOR_PATHWAY:PATH-NP_TSLP_PATHWAY
ATF2	T	71	P15336	VADQTPTPTRFLKN	NDSVIVADQT(1)PT(0.998)PT(0.002)R	2	1.06704	1.08816	0.108142	TRUE	FALSE	0.000394344	0.150658	FALSE	ERK1;P38A;ERK2;JNK2;JNK1;PLK3	Up	FALSE	ATF2_T71	KINASE-PSP_PLK3:KINASE-PSP_P38A/MAPK14:KINASE-PSP_JNK2/MAPK9:KINASE-PSP_JNK1/MAPK8:KINASE-PSP_ERK2/MAPK1:KINASE-PSP_ERK1/MAPK3:PERT-PSP_TNF:PERT-PSP_UV:PERT-PSP_EGF:PERT-PSP_SORBITOL:PATH-NP_IL1_PATHWAY:PATH-NP_CCR7_PATHWAY:PATH-NP_PROLACTIN_PATHWAY:PATH-NP_IL33_PATHWAY:PATH-NP_B_CELL_RECEPTOR_PATHWAY:PATH-NP_T_CELL_RECEPTOR_PATHWAY:PATH-NP_TIE2_PATHWAY:PATH-NP_TSLP_PATHWAY
ATF2	T	69	P15336	VIVADQTPTPTRFL	NDSVIVADQT(1)PT(0.998)PT(0.002)R	3	NA	NA	NA	FALSE	FALSE	1	1	FALSE	ERK1;P38A;JNK2;JNK1;PLK3	None	FALSE	ATF2_T69	KINASE-PSP_PLK3:KINASE-PSP_P38A/MAPK14:KINASE-PSP_JNK2/MAPK9:KINASE-PSP_JNK1/MAPK8:KINASE-PSP_ERK1/MAPK3:PERT-PSP_UV:PERT-PSP_EGF:PATH-NP_CCR7_PATHWAY:PATH-NP_B_CELL_RECEPTOR_PATHWAY:PATH-NP_T_CELL_RECEPTOR_PATHWAY:PATH-NP_TSLP_PATHWAY
ATF2	T	71	P15336	VADQTPTPTRFLKN	NDSVIVADQT(1)PT(0.998)PT(0.002)R	3	NA	NA	NA	FALSE	FALSE	1	1	FALSE	ERK1;P38A;ERK2;JNK2;JNK1;PLK3	None	FALSE	ATF2_T71	KINASE-PSP_PLK3:KINASE-PSP_P38A/MAPK14:KINASE-PSP_JNK2/MAPK9:KINASE-PSP_JNK1/MAPK8:KINASE-PSP_ERK2/MAPK1:KINASE-PSP_ERK1/MAPK3:PERT-PSP_TNF:PERT-PSP_UV:PERT-PSP_EGF:PERT-PSP_SORBITOL:PATH-NP_IL1_PATHWAY:PATH-NP_CCR7_PATHWAY:PATH-NP_PROLACTIN_PATHWAY:PATH-NP_IL33_PATHWAY:PATH-NP_B_CELL_RECEPTOR_PATHWAY:PATH-NP_T_CELL_RECEPTOR_PATHWAY:PATH-NP_TIE2_PATHWAY:PATH-NP_TSLP_PATHWAY
ATF7	T	51	P17544	VIIADQTPTPTRFL	TDSVIIADQT(1)PT(0.986)PT(0.014)R	1	NA	NA	NA	FALSE	FALSE	1	1	FALSE	P38B	None	FALSE	ATF7_T51	KINASE-PSP_P38B/MAPK11:PATH-NP_TSLP_PATHWAY
ATF7	T	53	P17544	IADQTPTPTRFLKN	TDSVIIADQT(1)PT(0.986)PT(0.014)R	1	NA	NA	NA	FALSE	FALSE	1	1	FALSE		None	FALSE	ATF7_T53	PATH-NP_TSLP_PATHWAY
ATF7	T	55	P17544	DQTPTPTRFLKNCE	TDSVIIADQT(0.993)PT(0.174)PT(0.833)R	1	NA	NA	NA	FALSE	FALSE	1	1	FALSE		None	FALSE	ATF7_T55	NA
ATF7	T	51	P17544	VIIADQTPTPTRFL	TDSVIIADQT(1)PT(0.986)PT(0.014)R	2	0.920283	0.416807	-0.374457	TRUE	FALSE	0.00615051	0.167314	FALSE	P38B	Up	FALSE	ATF7_T51	KINASE-PSP_P38B/MAPK11:PATH-NP_TSLP_PATHWAY
ATF7	T	53	P17544	IADQTPTPTRFLKN	TDSVIIADQT(1)PT(0.986)PT(0.014)R	2	0.911768	0.427746	-0.354317	TRUE	FALSE	0.00745566	0.273694	FALSE		Up	FALSE	ATF7_T53	PATH-NP_TSLP_PATHWAY
ATF7	T	55	P17544	DQTPTPTRFLKNCE	TDSVIIADQT(0.993)PT(0.174)PT(0.833)R	2	0.792356	0.493442	-0.228351	FALSE	FALSE	1	1	FALSE		None	FALSE	ATF7_T55	NA
ATF7	T	51	P17544	VIIADQTPTPTRFL	TDSVIIADQT(1)PT(0.986)PT(0.014)R	3	NA	NA	NA	FALSE	FALSE	1	1	FALSE	P38B	None	FALSE	ATF7_T51	KINASE-PSP_P38B/MAPK11:PATH-NP_TSLP_PATHWAY
ATF7	T	53	P17544	IADQTPTPTRFLKN	TDSVIIADQT(1)PT(0.986)PT(0.014)R	3	NA	NA	NA	FALSE	FALSE	1	1	FALSE		None	FALSE	ATF7_T53	PATH-NP_TSLP_PATHWAY
ATF7	T	55	P17544	DQTPTPTRFLKNCE	TDSVIIADQT(0.993)PT(0.174)PT(0.833)R	3	NA	NA	NA	FALSE	FALSE	1	1	FALSE		None	FALSE	ATF7_T55	NA
ATF7IP	S	477	Q6VMQ6	MESSFGSPSKQESS	MES(0.003)S(0.166)FGS(0.829)PS(0.001)K	1	-0.498177	0.327993	0.859429	FALSE	FALSE	1	0.419747	TRUE		None	FALSE	ATF7IP_S477	NA
ATF7IP	S	479	Q6VMQ6	SSFGSPSKQESSES	MES(0.001)S(0.033)FGS(0.207)PS(0.759)K	1	-0.394771	-0.0162348	0.393526	FALSE	FALSE	1	1	TRUE		None	FALSE	ATF7IP_S479	NA
ATF7IP	Y	577	Q6VMQ6	RYMEEEYEAEFQVK	YMEEEY(1)EAEFQVK	1	NA	NA	NA	FALSE	FALSE	1	1	FALSE		None	FALSE	ATF7IP_Y577	NA
ATF7IP	S	477	Q6VMQ6	MESSFGSPSKQESS	MES(0.003)S(0.166)FGS(0.829)PS(0.001)K	2	NA	NA	NA	FALSE	FALSE	1	1	TRUE		None	FALSE	ATF7IP_S477	NA
ATF7IP	S	479	Q6VMQ6	SSFGSPSKQESSES	MES(0.001)S(0.033)FGS(0.207)PS(0.759)K	2	NA	NA	NA	FALSE	FALSE	1	1	TRUE		None	FALSE	ATF7IP_S479	NA
ATF7IP	Y	577	Q6VMQ6	RYMEEEYEAEFQVK	YMEEEY(1)EAEFQVK	2	NA	NA	NA	FALSE	FALSE	1	1	FALSE		None	FALSE	ATF7IP_Y577	NA
ATF7IP	S	477	Q6VMQ6	MESSFGSPSKQESS	MES(0.003)S(0.166)FGS(0.829)PS(0.001)K	3	NA	NA	NA	FALSE	FALSE	1	1	TRUE		None	FALSE	ATF7IP_S477	NA
ATF7IP	S	479	Q6VMQ6	SSFGSPSKQESSES	MES(0.001)S(0.033)FGS(0.207)PS(0.759)K	3	NA	NA	NA	FALSE	FALSE	1	1	TRUE		None	FALSE	ATF7IP_S479	NA
ATF7IP	Y	577	Q6VMQ6	RYMEEEYEAEFQVK	YMEEEY(1)EAEFQVK	3	NA	NA	NA	FALSE	FALSE	1	1	FALSE		None	FALSE	ATF7IP_Y577	NA
ATF7IP2	S	3	Q5U623	____MASPDRSKRK	AS(0.999)PDRS(0.001)K	1	NA	NA	NA	FALSE	FALSE	1	1	FALSE		None	FALSE	ATF7IP2_S3	NA
ATF7IP2	S	3	Q5U623	____MASPDRSKRK	AS(0.999)PDRS(0.001)K	2	NA	NA	NA	FALSE	FALSE	1	1	FALSE		None	FALSE	ATF7IP2_S3	NA
ATF7IP2	S	3	Q5U623	____MASPDRSKRK	AS(0.999)PDRS(0.001)K	3	NA	NA	NA	FALSE	FALSE	1	1	FALSE		None	FALSE	ATF7IP2_S3	NA
ATG9A	S	735	Q7Z3C6	VWHRRESDESGESA	RES(1)DES(1)GES(1)APDEGGEGAR	1	0.632909	0.3849	-0.27068	TRUE	FALSE	0.0444621	0.853389	TRUE		Up	FALSE	ATG9A_S735	NA
ATG9A	S	738	Q7Z3C6	RRESDESGESAPDE	RES(1)DES(1)GES(1)APDEGGEGAR	1	NA	NA	NA	FALSE	FALSE	1	1	TRUE		None	FALSE	ATG9A_S738	NA
ATG9A	S	741	Q7Z3C6	SDESGESAPDEGGE	RES(1)DES(1)GES(1)APDEGGEGAR	1	NA	NA	NA	FALSE	FALSE	1	1	TRUE		None	FALSE	ATG9A_S741	NA
ATG9A	S	735	Q7Z3C6	VWHRRESDESGESA	RES(1)DES(1)GES(1)APDEGGEGAR	2	NA	NA	NA	FALSE	FALSE	1	1	TRUE		None	FALSE	ATG9A_S735	NA
ATG9A	S	738	Q7Z3C6	RRESDESGESAPDE	RES(1)DES(1)GES(1)APDEGGEGAR	2	NA	NA	NA	FALSE	FALSE	1	1	TRUE		None	FALSE	ATG9A_S738	NA
ATG9A	S	741	Q7Z3C6	SDESGESAPDEGGE	RES(1)DES(1)GES(1)APDEGGEGAR	2	NA	NA	NA	FALSE	FALSE	1	1	TRUE		None	FALSE	ATG9A_S741	NA
ATG9A	S	735	Q7Z3C6	VWHRRESDESGESA	RES(1)DES(1)GES(1)APDEGGEGAR	3	NA	NA	NA	FALSE	FALSE	1	1	TRUE		None	FALSE	ATG9A_S735	NA
ATG9A	S	738	Q7Z3C6	RRESDESGESAPDE	RES(1)DES(1)GES(1)APDEGGEGAR	3	NA	NA	NA	FALSE	FALSE	1	1	TRUE		None	FALSE	ATG9A_S738	NA
ATG9A	S	741	Q7Z3C6	SDESGESAPDEGGE	RES(1)DES(1)GES(1)APDEGGEGAR	3	NA	NA	NA	FALSE	FALSE	1	1	TRUE		None	FALSE	ATG9A_S741	NA
ATN1	S	739	P54259	EYETPESPVPPARS	QEPAEEY(0.07)ET(0.071)PES(0.859)PVPPARS(1)PS(1)PPPK	1	NA	NA	NA	FALSE	FALSE	1	1	FALSE	JNK1;JNK3	None	FALSE	ATN1_S739	KINASE-PSP_JNK3/MAPK10:KINASE-PSP_JNK1/MAPK8
ATN1	S	746	P54259	PVPPARSPSPPPKV	QEPAEEY(0.146)ET(0.17)PES(0.684)PVPPARS(1)PS(1)PPPK	1	NA	NA	NA	FALSE	FALSE	1	1	TRUE		None	FALSE	ATN1_S746	NA
ATN1	S	748	P54259	PPARSPSPPPKVVD	QEPAEEY(0.07)ET(0.071)PES(0.859)PVPPARS(1)PS(1)PPPK	1	NA	NA	NA	FALSE	FALSE	1	1	FALSE		None	FALSE	ATN1_S748	NA
ATN1	S	77	P54259	GRSEEISESESEET	SEEIS(1)ES(0.634)ES(0.366)EETNAPK	1	NA	NA	NA	FALSE	FALSE	1	1	TRUE		None	FALSE	ATN1_S77	NA
ATN1	S	79	P54259	SEEISESESEETNA	S(0.016)EEIS(0.981)ES(0.788)ES(0.215)EETNAPK	1	NA	NA	NA	FALSE	FALSE	1	1	TRUE		None	FALSE	ATN1_S79	NA
ATN1	S	101	P54259	ELPRPQSPSDLDSL	TEQELPRPQS(0.851)PS(0.247)DLDS(0.901)LDGR	1	NA	NA	NA	FALSE	FALSE	1	1	TRUE		None	FALSE	ATN1_S101	NA
ATN1	S	107	P54259	SPSDLDSLDGRSLN	TEQELPRPQS(0.493)PS(0.557)DLDS(0.95)LDGR	1	NA	NA	NA	FALSE	FALSE	1	1	FALSE		None	FALSE	ATN1_S107	NA
ATN1	S	739	P54259	EYETPESPVPPARS	QEPAEEY(0.07)ET(0.071)PES(0.859)PVPPARS(1)PS(1)PPPK	2	NA	NA	NA	FALSE	FALSE	1	1	FALSE	JNK1;JNK3	None	FALSE	ATN1_S739	KINASE-PSP_JNK3/MAPK10:KINASE-PSP_JNK1/MAPK8
ATN1	S	746	P54259	PVPPARSPSPPPKV	QEPAEEY(0.146)ET(0.17)PES(0.684)PVPPARS(1)PS(1)PPPK	2	NA	NA	NA	FALSE	FALSE	1	1	TRUE		None	FALSE	ATN1_S746	NA
ATN1	S	748	P54259	PPARSPSPPPKVVD	QEPAEEY(0.07)ET(0.071)PES(0.859)PVPPARS(1)PS(1)PPPK	2	NA	NA	NA	FALSE	FALSE	1	1	FALSE		None	FALSE	ATN1_S748	NA
ATN1	S	77	P54259	GRSEEISESESEET	SEEIS(1)ES(0.634)ES(0.366)EETNAPK	2	-2.73514	NA	NA	FALSE	FALSE	1	1	TRUE		None	FALSE	ATN1_S77	NA
ATN1	S	79	P54259	SEEISESESEETNA	S(0.016)EEIS(0.981)ES(0.788)ES(0.215)EETNAPK	2	-2.73514	NA	NA	FALSE	FALSE	1	1	TRUE		None	FALSE	ATN1_S79	NA
ATN1	S	101	P54259	ELPRPQSPSDLDSL	TEQELPRPQS(0.851)PS(0.247)DLDS(0.901)LDGR	2	1.04328	0.897485	-0.100402	FALSE	FALSE	0.0525321	1	TRUE		None	FALSE	ATN1_S101	NA
ATN1	S	107	P54259	SPSDLDSLDGRSLN	TEQELPRPQS(0.493)PS(0.557)DLDS(0.95)LDGR	2	1.03257	0.831994	-0.133608	TRUE	FALSE	0.00655519	0.927176	FALSE		Up	FALSE	ATN1_S107	NA
ATN1	S	739	P54259	EYETPESPVPPARS	QEPAEEY(0.07)ET(0.071)PES(0.859)PVPPARS(1)PS(1)PPPK	3	-0.112848	-0.126864	-0.0607731	FALSE	FALSE	0.413469	1	FALSE	JNK1;JNK3	None	FALSE	ATN1_S739	KINASE-PSP_JNK3/MAPK10:KINASE-PSP_JNK1/MAPK8
ATN1	S	746	P54259	PVPPARSPSPPPKV	QEPAEEY(0.146)ET(0.17)PES(0.684)PVPPARS(1)PS(1)PPPK	3	-0.112848	-0.126864	-0.0607731	FALSE	FALSE	0.413469	1	TRUE		None	FALSE	ATN1_S746	NA
ATN1	S	748	P54259	PPARSPSPPPKVVD	QEPAEEY(0.07)ET(0.071)PES(0.859)PVPPARS(1)PS(1)PPPK	3	-0.112848	-0.126864	-0.0607731	FALSE	FALSE	0.413469	1	FALSE		None	FALSE	ATN1_S748	NA
ATN1	S	77	P54259	GRSEEISESESEET	SEEIS(1)ES(0.634)ES(0.366)EETNAPK	3	NA	NA	NA	FALSE	FALSE	1	1	TRUE		None	FALSE	ATN1_S77	NA
ATN1	S	79	P54259	SEEISESESEETNA	S(0.016)EEIS(0.981)ES(0.788)ES(0.215)EETNAPK	3	NA	NA	NA	FALSE	FALSE	1	1	TRUE		None	FALSE	ATN1_S79	NA
ATN1	S	101	P54259	ELPRPQSPSDLDSL	TEQELPRPQS(0.851)PS(0.247)DLDS(0.901)LDGR	3	NA	NA	NA	FALSE	FALSE	1	1	TRUE		None	FALSE	ATN1_S101	NA
ATN1	S	107	P54259	SPSDLDSLDGRSLN	TEQELPRPQS(0.493)PS(0.557)DLDS(0.95)LDGR	3	NA	NA	NA	FALSE	FALSE	1	1	FALSE		None	FALSE	ATN1_S107	NA
ATP13A3	S	817	Q9H7F0	VKLVHDSLEDLQMT	LVHDS(1)LEDLQMTR	1	NA	NA	NA	FALSE	FALSE	1	1	TRUE		None	FALSE	ATP13A3_S817	NA
ATP13A3	S	817	Q9H7F0	VKLVHDSLEDLQMT	LVHDS(1)LEDLQMTR	2	NA	NA	NA	FALSE	FALSE	1	1	TRUE		None	FALSE	ATP13A3_S817	NA
ATP13A3	S	817	Q9H7F0	VKLVHDSLEDLQMT	LVHDS(1)LEDLQMTR	3	NA	NA	NA	FALSE	FALSE	1	1	TRUE		None	FALSE	ATP13A3_S817	NA
ATP1A4	S	949	Q13733	SKTRRNSLFQQGMR	NS(1)LFQQGMR	1	-0.0462314	0.349789	0.433054	FALSE	FALSE	0.969545	0.0865501	FALSE		None	FALSE	ATP1A4_S949	NA
ATP1A4	S	949	Q13733	SKTRRNSLFQQGMR	NS(1)LFQQGMR	2	NA	NA	NA	FALSE	FALSE	1	1	FALSE		None	FALSE	ATP1A4_S949	NA
ATP1A4	S	949	Q13733	SKTRRNSLFQQGMR	NS(1)LFQQGMR	3	NA	NA	NA	FALSE	FALSE	1	1	FALSE		None	FALSE	ATP1A4_S949	NA
ATP2A2	S	663	P16615	FDELNPSAQRDACL	EFDELNPS(1)AQR	1	-0.0968946	-0.0721366	0.191769	FALSE	TRUE	1	0.0316846	FALSE		None	FALSE	ATP2A2_S663	NA
ATP2A2	S	663	P16615	FDELNPSAQRDACL	EFDELNPS(1)AQR	2	NA	NA	NA	FALSE	FALSE	1	1	FALSE		None	FALSE	ATP2A2_S663	NA
ATP2A2	S	663	P16615	FDELNPSAQRDACL	EFDELNPS(1)AQR	3	NA	NA	NA	FALSE	FALSE	1	1	FALSE		None	FALSE	ATP2A2_S663	NA
ATP2B1	S	1155	P20020	EFRIEDSEPHIPLI	IEDS(1)EPHIPLIDDT(1)DAEDDAPTK	1	0.0187615	-0.49346	-0.524328	FALSE	FALSE	1	0.0836159	FALSE		None	FALSE	ATP2B1_S1155	NA
ATP2B1	T	1165	P20020	IPLIDDTDAEDDAP	IEDS(1)EPHIPLIDDT(1)DAEDDAPTK	1	0.0840642	-0.420009	-0.392478	FALSE	FALSE	1	1	TRUE		None	FALSE	ATP2B1_T1165	NA
ATP2B1	S	1155	P20020	EFRIEDSEPHIPLI	IEDS(1)EPHIPLIDDT(1)DAEDDAPTK	2	-2.00582	-2.92929	-0.91558	TRUE	TRUE	0.000468848	0.0248604	FALSE		Down	FALSE	ATP2B1_S1155	NA
ATP2B1	T	1165	P20020	IPLIDDTDAEDDAP	IEDS(1)EPHIPLIDDT(1)DAEDDAPTK	2	-2.00582	-2.92929	-0.91558	TRUE	TRUE	0.000468848	0.0248604	TRUE		Down	FALSE	ATP2B1_T1165	NA
ATP2B1	S	1155	P20020	EFRIEDSEPHIPLI	IEDS(1)EPHIPLIDDT(1)DAEDDAPTK	3	NA	NA	NA	FALSE	FALSE	1	1	FALSE		None	FALSE	ATP2B1_S1155	NA
ATP2B1	T	1165	P20020	IPLIDDTDAEDDAP	IEDS(1)EPHIPLIDDT(1)DAEDDAPTK	3	NA	NA	NA	FALSE	FALSE	1	1	TRUE		None	FALSE	ATP2B1_T1165	NA
ATXN2	T	771	Q99700	NIKPNETSPSFSKA	ENIKPNET(0.788)S(0.201)PS(0.009)FS(0.002)K	1	0.120676	-0.0719917	-0.0156096	FALSE	FALSE	1	1	TRUE		None	FALSE	ATXN2_T771	NA
ATXN2	T	771	Q99700	NIKPNETSPSFSKA	ENIKPNET(0.788)S(0.201)PS(0.009)FS(0.002)K	2	NA	NA	NA	FALSE	FALSE	1	1	TRUE		None	FALSE	ATXN2_T771	NA
ATXN2	T	771	Q99700	NIKPNETSPSFSKA	ENIKPNET(0.788)S(0.201)PS(0.009)FS(0.002)K	3	NA	NA	NA	FALSE	FALSE	1	1	TRUE		None	FALSE	ATXN2_T771	NA
ATXN2L	S	594	Q8WWM7	TSEPMGSPVSSKTE	EVDGLLTSEPMGS(1)PVSSK	1	0.298654	0.376121	0.0516506	TRUE	FALSE	0.00420246	0.0557395	TRUE		None	FALSE	ATXN2L_S594	NA
ATXN2L	S	111	Q8WWM7	GKGPPQSPVFEGVY	GPPQS(1)PVFEGVYNNSR	1	-0.0784875	-0.476619	-0.291857	FALSE	FALSE	1	1	FALSE		None	FALSE	ATXN2L_S111	NA
ATXN2L	S	559	Q8WWM7	KLQPSSSPENSLDP	LQPS(0.044)S(0.044)S(0.787)PENS(0.125)LDPFPPR	1	0.972178	0.471656	-0.409106	FALSE	FALSE	1	1	TRUE		None	FALSE	ATXN2L_S559	NA
ATXN2L	S	594	Q8WWM7	TSEPMGSPVSSKTE	EVDGLLTSEPMGS(1)PVSSK	2	NA	NA	NA	FALSE	FALSE	1	1	TRUE		None	FALSE	ATXN2L_S594	NA
ATXN2L	S	111	Q8WWM7	GKGPPQSPVFEGVY	GPPQS(1)PVFEGVYNNSR	2	NA	NA	NA	FALSE	FALSE	1	1	FALSE		None	FALSE	ATXN2L_S111	NA
ATXN2L	S	559	Q8WWM7	KLQPSSSPENSLDP	LQPS(0.044)S(0.044)S(0.787)PENS(0.125)LDPFPPR	2	NA	NA	NA	FALSE	FALSE	1	1	TRUE		None	FALSE	ATXN2L_S559	NA
ATXN2L	S	594	Q8WWM7	TSEPMGSPVSSKTE	EVDGLLTSEPMGS(1)PVSSK	3	NA	NA	NA	FALSE	FALSE	1	1	TRUE		None	FALSE	ATXN2L_S594	NA
ATXN2L	S	111	Q8WWM7	GKGPPQSPVFEGVY	GPPQS(1)PVFEGVYNNSR	3	NA	NA	NA	FALSE	FALSE	1	1	FALSE		None	FALSE	ATXN2L_S111	NA
ATXN2L	S	559	Q8WWM7	KLQPSSSPENSLDP	LQPS(0.044)S(0.044)S(0.787)PENS(0.125)LDPFPPR	3	NA	NA	NA	FALSE	FALSE	1	1	TRUE		None	FALSE	ATXN2L_S559	NA
ATXN7L1	S	137	Q9ULK2	SPVSPASNPRTSLV	PS(0.003)PS(0.017)PVS(0.013)PAS(0.967)NPR	1	-0.427169	-0.508137	-0.0254266	FALSE	FALSE	1	1	FALSE		None	FALSE	ATXN7L1_S137	NA
ATXN7L1	S	137	Q9ULK2	SPVSPASNPRTSLV	PS(0.003)PS(0.017)PVS(0.013)PAS(0.967)NPR	2	NA	NA	NA	FALSE	FALSE	1	1	FALSE		None	FALSE	ATXN7L1_S137	NA
ATXN7L1	S	137	Q9ULK2	SPVSPASNPRTSLV	PS(0.003)PS(0.017)PVS(0.013)PAS(0.967)NPR	3	NA	NA	NA	FALSE	FALSE	1	1	FALSE		None	FALSE	ATXN7L1_S137	NA
ATXN7L3	S	281	Q14CW9	DGSSDLSPSDSGSS	LQWDGSSDLS(0.858)PS(0.14)DS(0.001)GSSK	1	NA	NA	NA	FALSE	FALSE	1	1	TRUE		None	FALSE	ATXN7L3_S281	NA
ATXN7L3	S	281	Q14CW9	DGSSDLSPSDSGSS	LQWDGSSDLS(0.858)PS(0.14)DS(0.001)GSSK	2	NA	NA	NA	FALSE	FALSE	1	1	TRUE		None	FALSE	ATXN7L3_S281	NA
ATXN7L3	S	281	Q14CW9	DGSSDLSPSDSGSS	LQWDGSSDLS(0.858)PS(0.14)DS(0.001)GSSK	3	NA	NA	NA	FALSE	FALSE	1	1	TRUE		None	FALSE	ATXN7L3_S281	NA
AWAT2	Y	256	Q6E213	QSMVHIYPCAFYGR	WFQS(0.004)MVHIY(0.997)PCAFY(0.999)GRGFT(1)K	1	NA	NA	NA	FALSE	FALSE	1	1	FALSE		None	FALSE	AWAT2_Y256	NA
AWAT2	Y	261	Q6E213	IYPCAFYGRGFTKN	WFQS(0.004)MVHIY(0.997)PCAFY(0.999)GRGFT(1)K	1	NA	NA	NA	FALSE	FALSE	1	1	FALSE		None	FALSE	AWAT2_Y261	NA
AWAT2	Y	256	Q6E213	QSMVHIYPCAFYGR	WFQS(0.004)MVHIY(0.997)PCAFY(0.999)GRGFT(1)K	2	NA	NA	NA	FALSE	FALSE	1	1	FALSE		None	FALSE	AWAT2_Y256	NA
AWAT2	Y	261	Q6E213	IYPCAFYGRGFTKN	WFQS(0.004)MVHIY(0.997)PCAFY(0.999)GRGFT(1)K	2	NA	NA	NA	FALSE	FALSE	1	1	FALSE		None	FALSE	AWAT2_Y261	NA
AWAT2	Y	256	Q6E213	QSMVHIYPCAFYGR	WFQS(0.004)MVHIY(0.997)PCAFY(0.999)GRGFT(1)K	3	-1.38934	NA	NA	FALSE	FALSE	1	1	FALSE		None	FALSE	AWAT2_Y256	NA
AWAT2	Y	261	Q6E213	IYPCAFYGRGFTKN	WFQS(0.004)MVHIY(0.997)PCAFY(0.999)GRGFT(1)K	3	-1.38934	NA	NA	FALSE	FALSE	1	1	FALSE		None	FALSE	AWAT2_Y261	NA
BABAM1	S	8	Q9NWV8	EVAEPSSPTEEEEE	MEVAEPS(0.119)S(0.756)PT(0.119)EEEEEEEEHS(0.006)AEPRPR	1	0.347558	0.395405	0.00761559	FALSE	FALSE	0.0864996	1	TRUE		None	FALSE	BABAM1_S8	NA
BABAM1	S	49	Q9NWV8	ASVGSRSEGEGEAA	S(1)EGEGEAASADDGSLNTSGAGPK	1	-0.588964	-0.986759	-0.346316	FALSE	FALSE	1	1	TRUE		None	FALSE	BABAM1_S49	NA
BABAM1	T	65	Q9NWV8	DDGSLNTSGAGPKS	SEGEGEAASADDGS(0.001)LNT(0.785)S(0.214)GAGPK	1	-0.98262	-0.462555	0.573568	FALSE	FALSE	1	1	FALSE		None	FALSE	BABAM1_T65	NA
BABAM1	S	8	Q9NWV8	EVAEPSSPTEEEEE	MEVAEPS(0.119)S(0.756)PT(0.119)EEEEEEEEHS(0.006)AEPRPR	2	NA	NA	NA	FALSE	FALSE	1	1	TRUE		None	FALSE	BABAM1_S8	NA
BABAM1	S	49	Q9NWV8	ASVGSRSEGEGEAA	S(1)EGEGEAASADDGSLNTSGAGPK	2	NA	NA	NA	FALSE	FALSE	1	1	TRUE		None	FALSE	BABAM1_S49	NA
BABAM1	T	65	Q9NWV8	DDGSLNTSGAGPKS	SEGEGEAASADDGS(0.001)LNT(0.785)S(0.214)GAGPK	2	NA	NA	NA	FALSE	FALSE	1	1	FALSE		None	FALSE	BABAM1_T65	NA
BABAM1	S	8	Q9NWV8	EVAEPSSPTEEEEE	MEVAEPS(0.119)S(0.756)PT(0.119)EEEEEEEEHS(0.006)AEPRPR	3	NA	NA	NA	FALSE	FALSE	1	1	TRUE		None	FALSE	BABAM1_S8	NA
BABAM1	S	49	Q9NWV8	ASVGSRSEGEGEAA	S(1)EGEGEAASADDGSLNTSGAGPK	3	NA	NA	NA	FALSE	FALSE	1	1	TRUE		None	FALSE	BABAM1_S49	NA
BABAM1	T	65	Q9NWV8	DDGSLNTSGAGPKS	SEGEGEAASADDGS(0.001)LNT(0.785)S(0.214)GAGPK	3	NA	NA	NA	FALSE	FALSE	1	1	FALSE		None	FALSE	BABAM1_T65	NA
BACH1	S	445	O14867	GIRISESPEPGQRT	ISES(1)PEPGQR	1	-1.20181	-1.24134	NA	FALSE	FALSE	1	1	TRUE		None	FALSE	BACH1_S445	NA
BACH1	S	445	O14867	GIRISESPEPGQRT	ISES(1)PEPGQR	2	NA	NA	NA	FALSE	FALSE	1	1	TRUE		None	FALSE	BACH1_S445	NA
BACH1	S	445	O14867	GIRISESPEPGQRT	ISES(1)PEPGQR	3	NA	NA	NA	FALSE	FALSE	1	1	TRUE		None	FALSE	BACH1_S445	NA
BACH2	T	827	Q9BYV9	DFCQEMTDKCTTDE	SQTVTVDFCQEMT(1)DK	1	-0.53096	-0.667226	-0.00495808	FALSE	FALSE	0.362988	1	FALSE		None	FALSE	BACH2_T827	NA
BACH2	T	827	Q9BYV9	DFCQEMTDKCTTDE	SQTVTVDFCQEMT(1)DK	2	NA	NA	NA	FALSE	FALSE	1	1	FALSE		None	FALSE	BACH2_T827	NA
BACH2	T	827	Q9BYV9	DFCQEMTDKCTTDE	SQTVTVDFCQEMT(1)DK	3	NA	NA	NA	FALSE	FALSE	1	1	FALSE		None	FALSE	BACH2_T827	NA
BAG3	S	377	O95817	VPCPPPSPGPSAVP	VPPAPVPCPPPS(1)PGPS(0.092)AVPS(0.487)S(0.421)PK	1	NA	NA	NA	FALSE	FALSE	1	1	FALSE		None	FALSE	BAG3_S377	PERT-PSP_U0126
BAG3	S	386	O95817	PSAVPSSPKSVATE	VPPAPVPCPPPS(1)PGPS(0.023)AVPS(0.222)S(0.755)PK	1	NA	NA	NA	FALSE	FALSE	1	1	TRUE		None	FALSE	BAG3_S386	NA
BAG3	S	377	O95817	VPCPPPSPGPSAVP	VPPAPVPCPPPS(1)PGPS(0.092)AVPS(0.487)S(0.421)PK	2	0.569102	0.902675	0.407328	TRUE	TRUE	0.0280827	0.00773528	FALSE		None	FALSE	BAG3_S377	PERT-PSP_U0126
BAG3	S	386	O95817	PSAVPSSPKSVATE	VPPAPVPCPPPS(1)PGPS(0.023)AVPS(0.222)S(0.755)PK	2	0.618709	1.07793	0.39835	FALSE	FALSE	1	1	TRUE		None	FALSE	BAG3_S386	NA
BAG3	S	377	O95817	VPCPPPSPGPSAVP	VPPAPVPCPPPS(1)PGPS(0.092)AVPS(0.487)S(0.421)PK	3	NA	NA	NA	FALSE	FALSE	1	1	FALSE		None	FALSE	BAG3_S377	PERT-PSP_U0126
BAG3	S	386	O95817	PSAVPSSPKSVATE	VPPAPVPCPPPS(1)PGPS(0.023)AVPS(0.222)S(0.755)PK	3	NA	NA	NA	FALSE	FALSE	1	1	TRUE		None	FALSE	BAG3_S386	NA
BAG6	S	113	P46379	ATHGGGSPPGTRGP	APPQTHLPSGASSGT(0.002)GS(0.011)AS(0.027)AT(0.066)HGGGS(0.805)PPGT(0.089)R	1	0.136382	-0.1314	-0.0953307	FALSE	FALSE	0.660136	0.351986	FALSE		None	FALSE	BAG6_S113	NA
BAG6	S	964	P46379	QGAERASPEPQREN	VGDPPQPLPEEPMEVQGAERAS(1)PEPQR	1	0.036108	0.00769852	-0.0451622	FALSE	FALSE	1	1	TRUE		None	FALSE	BAG6_S964	NA
BAG6	S	973	P46379	PQRENASPAPGTTA	ENAS(1)PAPGTTAEEAMSR	1	-0.668343	-0.524977	0.100672	TRUE	FALSE	0.032757	1	FALSE		Down	FALSE	BAG6_S973	NA
BAG6	S	1117	P46379	QEDPNYSPQRFPNA	LQEDPNYS(1)PQR	1	0.147582	0.170796	0.0943164	FALSE	FALSE	0.171305	1	FALSE		None	FALSE	BAG6_S1117	NA
BAG6	S	1081	P46379	GARPLTSPESLSRD	PLT(0.001)S(0.997)PES(0.002)LSR	1	-0.837753	-1.18958	-0.271668	FALSE	FALSE	0.0877437	1	TRUE		None	FALSE	BAG6_S1081	NA
BAG6	S	113	P46379	ATHGGGSPPGTRGP	APPQTHLPSGASSGT(0.002)GS(0.011)AS(0.027)AT(0.066)HGGGS(0.805)PPGT(0.089)R	2	NA	NA	NA	FALSE	FALSE	1	1	FALSE		None	FALSE	BAG6_S113	NA
BAG6	S	964	P46379	QGAERASPEPQREN	VGDPPQPLPEEPMEVQGAERAS(1)PEPQR	2	-0.520477	-0.682812	-0.133307	TRUE	FALSE	0.00867313	0.920379	TRUE		None	FALSE	BAG6_S964	NA
BAG6	S	973	P46379	PQRENASPAPGTTA	ENAS(1)PAPGTTAEEAMSR	2	-0.520477	-0.682812	-0.133307	TRUE	FALSE	0.00867313	0.920379	FALSE		None	FALSE	BAG6_S973	NA
BAG6	S	1117	P46379	QEDPNYSPQRFPNA	LQEDPNYS(1)PQR	2	NA	NA	NA	FALSE	FALSE	1	1	FALSE		None	FALSE	BAG6_S1117	NA
BAG6	S	1081	P46379	GARPLTSPESLSRD	PLT(0.001)S(0.997)PES(0.002)LSR	2	NA	NA	NA	FALSE	FALSE	1	1	TRUE		None	FALSE	BAG6_S1081	NA
BAG6	S	113	P46379	ATHGGGSPPGTRGP	APPQTHLPSGASSGT(0.002)GS(0.011)AS(0.027)AT(0.066)HGGGS(0.805)PPGT(0.089)R	3	NA	NA	NA	FALSE	FALSE	1	1	FALSE		None	FALSE	BAG6_S113	NA
BAG6	S	964	P46379	QGAERASPEPQREN	VGDPPQPLPEEPMEVQGAERAS(1)PEPQR	3	NA	NA	NA	FALSE	FALSE	1	1	TRUE		None	FALSE	BAG6_S964	NA
BAG6	S	973	P46379	PQRENASPAPGTTA	ENAS(1)PAPGTTAEEAMSR	3	NA	NA	NA	FALSE	FALSE	1	1	FALSE		None	FALSE	BAG6_S973	NA
BAG6	S	1117	P46379	QEDPNYSPQRFPNA	LQEDPNYS(1)PQR	3	NA	NA	NA	FALSE	FALSE	1	1	FALSE		None	FALSE	BAG6_S1117	NA
BAG6	S	1081	P46379	GARPLTSPESLSRD	PLT(0.001)S(0.997)PES(0.002)LSR	3	NA	NA	NA	FALSE	FALSE	1	1	TRUE		None	FALSE	BAG6_S1081	NA
BAIAP2	S	261	Q9UQB8	PSALSASKSNLVIS	AVQLMQQVASNGATLPS(0.037)ALS(0.133)AS(0.829)K	1	-0.351116	-0.321377	0.168752	TRUE	FALSE	0.00502451	1	TRUE		None	FALSE	BAIAP2_S261	NA
BAIAP2	S	366	Q9UQB8	TLPRSSSMAAGLER	S(0.004)S(0.014)S(0.983)MAAGLER	1	0.17811	-0.0205579	-0.130771	FALSE	FALSE	0.461397	1	FALSE	AMPKA2;MARK2	None	FALSE	BAIAP2_S366	KINASE-PSP_MARK2:KINASE-PSP_AMPKA2/PRKAA2
BAIAP2	S	454	Q9UQB8	QQGKSSSTGNLLDK	SSS(1)TGNLLDK	1	0.130233	-0.0343824	-0.137161	FALSE	TRUE	0.470847	0.0376324	FALSE		None	FALSE	BAIAP2_S454	NA
BAIAP2	T	340	Q9UQB8	SDSYSNTLPVRKSV	LSDSYSNT(1)LPVR	1	0.0288623	-0.349342	-0.443217	FALSE	FALSE	1	0.492533	FALSE		None	FALSE	BAIAP2_T340	NA
BAIAP2	S	261	Q9UQB8	PSALSASKSNLVIS	AVQLMQQVASNGATLPS(0.037)ALS(0.133)AS(0.829)K	2	NA	NA	NA	FALSE	FALSE	1	1	TRUE		None	FALSE	BAIAP2_S261	NA
BAIAP2	S	366	Q9UQB8	TLPRSSSMAAGLER	S(0.004)S(0.014)S(0.983)MAAGLER	2	NA	NA	NA	FALSE	FALSE	1	1	FALSE	AMPKA2;MARK2	None	FALSE	BAIAP2_S366	KINASE-PSP_MARK2:KINASE-PSP_AMPKA2/PRKAA2
BAIAP2	S	454	Q9UQB8	QQGKSSSTGNLLDK	SSS(1)TGNLLDK	2	NA	NA	NA	FALSE	FALSE	1	1	FALSE		None	FALSE	BAIAP2_S454	NA
BAIAP2	T	340	Q9UQB8	SDSYSNTLPVRKSV	LSDSYSNT(1)LPVR	2	NA	NA	NA	FALSE	FALSE	1	1	FALSE		None	FALSE	BAIAP2_T340	NA
BAIAP2	S	261	Q9UQB8	PSALSASKSNLVIS	AVQLMQQVASNGATLPS(0.037)ALS(0.133)AS(0.829)K	3	NA	NA	NA	FALSE	FALSE	1	1	TRUE		None	FALSE	BAIAP2_S261	NA
BAIAP2	S	366	Q9UQB8	TLPRSSSMAAGLER	S(0.004)S(0.014)S(0.983)MAAGLER	3	NA	NA	NA	FALSE	FALSE	1	1	FALSE	AMPKA2;MARK2	None	FALSE	BAIAP2_S366	KINASE-PSP_MARK2:KINASE-PSP_AMPKA2/PRKAA2
BAIAP2	S	454	Q9UQB8	QQGKSSSTGNLLDK	SSS(1)TGNLLDK	3	NA	NA	NA	FALSE	FALSE	1	1	FALSE		None	FALSE	BAIAP2_S454	NA
BAIAP2	T	340	Q9UQB8	SDSYSNTLPVRKSV	LSDSYSNT(1)LPVR	3	NA	NA	NA	FALSE	FALSE	1	1	FALSE		None	FALSE	BAIAP2_T340	NA
BAIAP2L1	S	331	Q9UHR4	SLQRSVSVATGLNM	SVS(1)VATGLNMMK	1	-0.840582	-0.741545	0.0923735	TRUE	FALSE	0.0313843	1	TRUE		Down	FALSE	BAIAP2L1_S331	KINASE-PSP_Chk2/CHEK2
BAIAP2L1	S	261	Q9UHR4	SGTPQASPMIERSN	TPASTPVS(0.008)GT(0.992)PQAS(1)PMIER	1	NA	NA	NA	FALSE	FALSE	1	1	FALSE		None	FALSE	BAIAP2L1_S261	NA
BAIAP2L1	T	257	Q9UHR4	STPVSGTPQASPMI	TPASTPVS(0.008)GT(0.992)PQAS(1)PMIER	1	NA	NA	NA	FALSE	FALSE	1	1	FALSE		None	FALSE	BAIAP2L1_T257	NA
BAIAP2L1	S	331	Q9UHR4	SLQRSVSVATGLNM	SVS(1)VATGLNMMK	2	NA	NA	NA	FALSE	FALSE	1	1	TRUE		None	FALSE	BAIAP2L1_S331	KINASE-PSP_Chk2/CHEK2
BAIAP2L1	S	261	Q9UHR4	SGTPQASPMIERSN	TPASTPVS(0.008)GT(0.992)PQAS(1)PMIER	2	-1.84628	-2.60745	-0.710492	TRUE	FALSE	0.00367402	0.0554278	FALSE		Down	FALSE	BAIAP2L1_S261	NA
BAIAP2L1	T	257	Q9UHR4	STPVSGTPQASPMI	TPASTPVS(0.008)GT(0.992)PQAS(1)PMIER	2	-1.84628	-2.60745	-0.710492	TRUE	FALSE	0.00367402	0.0554278	FALSE		Down	FALSE	BAIAP2L1_T257	NA
BAIAP2L1	S	331	Q9UHR4	SLQRSVSVATGLNM	SVS(1)VATGLNMMK	3	NA	NA	NA	FALSE	FALSE	1	1	TRUE		None	FALSE	BAIAP2L1_S331	KINASE-PSP_Chk2/CHEK2
BAIAP2L1	S	261	Q9UHR4	SGTPQASPMIERSN	TPASTPVS(0.008)GT(0.992)PQAS(1)PMIER	3	NA	NA	NA	FALSE	FALSE	1	1	FALSE		None	FALSE	BAIAP2L1_S261	NA
BAIAP2L1	T	257	Q9UHR4	STPVSGTPQASPMI	TPASTPVS(0.008)GT(0.992)PQAS(1)PMIER	3	NA	NA	NA	FALSE	FALSE	1	1	FALSE		None	FALSE	BAIAP2L1_T257	NA
BAP18	S	96	Q8IXM2	IPLPAESPKKGPKK	VYEDSGIPLPAES(1)PK	1	-0.421931	-0.606754	-0.148253	FALSE	FALSE	0.904626	0.695305	FALSE	CDK2	None	FALSE	BAP18_S96	NA
BAP18	S	96	Q8IXM2	IPLPAESPKKGPKK	VYEDSGIPLPAES(1)PK	2	NA	NA	NA	FALSE	FALSE	1	1	FALSE	CDK2	None	FALSE	BAP18_S96	NA
BAP18	S	96	Q8IXM2	IPLPAESPKKGPKK	VYEDSGIPLPAES(1)PK	3	NA	NA	NA	FALSE	FALSE	1	1	FALSE	CDK2	None	FALSE	BAP18_S96	NA
BAZ1B	S	1468	Q9UIG0	AEDEGDSEPEAVGQ	LAEDEGDS(1)EPEAVGQSR	1	-2.62067	-1.97847	0.684374	TRUE	FALSE	3.11035e-05	0.0565171	TRUE		Down	FALSE	BAZ1B_S1468	NA
BAZ1B	S	705	Q9UIG0	SDVQEESEGSDTDD	RSDVQEES(1)EGS(0.991)DT(0.009)DDNK	1	NA	NA	NA	FALSE	FALSE	1	1	TRUE		None	FALSE	BAZ1B_S705	NA
BAZ1B	S	708	Q9UIG0	QEESEGSDTDDNKD	RSDVQEES(1)EGS(0.991)DT(0.009)DDNK	1	NA	NA	NA	FALSE	FALSE	1	1	TRUE		None	FALSE	BAZ1B_S708	NA
BAZ1B	T	710	Q9UIG0	ESEGSDTDDNKDSA	RSDVQEES(0.341)EGS(0.685)DT(0.973)DDNK	1	NA	NA	NA	FALSE	FALSE	1	1	FALSE		None	FALSE	BAZ1B_T710	NA
BAZ1B	S	1468	Q9UIG0	AEDEGDSEPEAVGQ	LAEDEGDS(1)EPEAVGQSR	2	NA	NA	NA	FALSE	FALSE	1	1	TRUE		None	FALSE	BAZ1B_S1468	NA
BAZ1B	S	705	Q9UIG0	SDVQEESEGSDTDD	RSDVQEES(1)EGS(0.991)DT(0.009)DDNK	2	0.361207	0.0965318	-0.187346	FALSE	FALSE	1	1	TRUE		None	FALSE	BAZ1B_S705	NA
BAZ1B	S	708	Q9UIG0	QEESEGSDTDDNKD	RSDVQEES(1)EGS(0.991)DT(0.009)DDNK	2	0.471496	0.296932	-0.166994	FALSE	FALSE	0.690187	0.638126	TRUE		None	FALSE	BAZ1B_S708	NA
BAZ1B	T	710	Q9UIG0	ESEGSDTDDNKDSA	RSDVQEES(0.341)EGS(0.685)DT(0.973)DDNK	2	0.581785	0.497331	-0.146643	FALSE	FALSE	1	1	FALSE		None	FALSE	BAZ1B_T710	NA
BAZ1B	S	1468	Q9UIG0	AEDEGDSEPEAVGQ	LAEDEGDS(1)EPEAVGQSR	3	NA	NA	NA	FALSE	FALSE	1	1	TRUE		None	FALSE	BAZ1B_S1468	NA
BAZ1B	S	705	Q9UIG0	SDVQEESEGSDTDD	RSDVQEES(1)EGS(0.991)DT(0.009)DDNK	3	NA	NA	NA	FALSE	FALSE	1	1	TRUE		None	FALSE	BAZ1B_S705	NA
BAZ1B	S	708	Q9UIG0	QEESEGSDTDDNKD	RSDVQEES(1)EGS(0.991)DT(0.009)DDNK	3	NA	NA	NA	FALSE	FALSE	1	1	TRUE		None	FALSE	BAZ1B_S708	NA
BAZ1B	T	710	Q9UIG0	ESEGSDTDDNKDSA	RSDVQEES(0.341)EGS(0.685)DT(0.973)DDNK	3	NA	NA	NA	FALSE	FALSE	1	1	FALSE		None	FALSE	BAZ1B_T710	NA
BAZ2A	S	1397	Q9UIF9	PGEMPQSPTGLGQP	AGDPGEMPQS(0.979)PT(0.021)GLGQPK	1	-0.329954	-0.20773	0.117278	TRUE	FALSE	0.016498	1	TRUE		None	FALSE	BAZ2A_S1397	NA
BAZ2A	S	1783	Q9UIF9	YSEEGLSPSKRRRL	YSEEGLS(0.993)PS(0.007)K	1	-0.0110548	-0.232678	-0.186864	FALSE	FALSE	1	0.778565	TRUE		None	FALSE	BAZ2A_S1783	NA
BAZ2A	S	1397	Q9UIF9	PGEMPQSPTGLGQP	AGDPGEMPQS(0.979)PT(0.021)GLGQPK	2	NA	NA	NA	FALSE	FALSE	1	1	TRUE		None	FALSE	BAZ2A_S1397	NA
BAZ2A	S	1783	Q9UIF9	YSEEGLSPSKRRRL	YSEEGLS(0.993)PS(0.007)K	2	NA	NA	NA	FALSE	FALSE	1	1	TRUE		None	FALSE	BAZ2A_S1783	NA
BAZ2A	S	1397	Q9UIF9	PGEMPQSPTGLGQP	AGDPGEMPQS(0.979)PT(0.021)GLGQPK	3	NA	NA	NA	FALSE	FALSE	1	1	TRUE		None	FALSE	BAZ2A_S1397	NA
BAZ2A	S	1783	Q9UIF9	YSEEGLSPSKRRRL	YSEEGLS(0.993)PS(0.007)K	3	NA	NA	NA	FALSE	FALSE	1	1	TRUE		None	FALSE	BAZ2A_S1783	NA
BBS10	T	565	Q8TAM1	YENLQVTNITRKGS	IEIS(0.557)Y(0.443)ENLQVT(0.997)NIT(0.003)R	1	NA	NA	NA	FALSE	FALSE	1	1	FALSE		None	FALSE	BBS10_T565	NA
BBS10	Y	559	Q8TAM1	NRIEISYENLQVTN	IEIS(0.033)Y(0.967)ENLQVT(0.997)NIT(0.003)R	1	NA	NA	NA	FALSE	FALSE	1	1	FALSE		None	FALSE	BBS10_Y559	NA
BBS10	T	565	Q8TAM1	YENLQVTNITRKGS	IEIS(0.557)Y(0.443)ENLQVT(0.997)NIT(0.003)R	2	-1.76516	-2.41972	-0.567286	FALSE	FALSE	0.465419	1	FALSE		None	FALSE	BBS10_T565	NA
BBS10	Y	559	Q8TAM1	NRIEISYENLQVTN	IEIS(0.033)Y(0.967)ENLQVT(0.997)NIT(0.003)R	2	-2.01929	-2.01054	0.0923428	FALSE	FALSE	1	1	FALSE		None	FALSE	BBS10_Y559	NA
BBS10	T	565	Q8TAM1	YENLQVTNITRKGS	IEIS(0.557)Y(0.443)ENLQVT(0.997)NIT(0.003)R	3	NA	NA	NA	FALSE	FALSE	1	1	FALSE		None	FALSE	BBS10_T565	NA
BBS10	Y	559	Q8TAM1	NRIEISYENLQVTN	IEIS(0.033)Y(0.967)ENLQVT(0.997)NIT(0.003)R	3	NA	NA	NA	FALSE	FALSE	1	1	FALSE		None	FALSE	BBS10_Y559	NA
BCL11B	S	381	Q9C0K0	STPPPVSPGRGNPM	ELAGNS(0.029)S(0.535)T(0.435)PPPVS(1)PGR	1	NA	NA	NA	FALSE	FALSE	1	1	FALSE		None	FALSE	BCL11B_S381	NA
BCL11B	S	381	Q9C0K0	STPPPVSPGRGNPM	ELAGNS(0.029)S(0.535)T(0.435)PPPVS(1)PGR	2	-0.7331	-1.12457	-0.291804	FALSE	FALSE	1	1	FALSE		None	FALSE	BCL11B_S381	NA
BCL11B	S	381	Q9C0K0	STPPPVSPGRGNPM	ELAGNS(0.029)S(0.535)T(0.435)PPPVS(1)PGR	3	NA	NA	NA	FALSE	FALSE	1	1	FALSE		None	FALSE	BCL11B_S381	NA
BCL9L	S	88	Q86UU0	AKANQISPSNSSLK	ANQIS(0.828)PS(0.156)NS(0.014)S(0.002)LK	1	-0.637805	-0.407708	0.242694	FALSE	FALSE	1	1	TRUE		None	FALSE	BCL9L_S88	NA
BCL9L	S	88	Q86UU0	AKANQISPSNSSLK	ANQIS(0.828)PS(0.156)NS(0.014)S(0.002)LK	2	NA	NA	NA	FALSE	FALSE	1	1	TRUE		None	FALSE	BCL9L_S88	NA
BCL9L	S	88	Q86UU0	AKANQISPSNSSLK	ANQIS(0.828)PS(0.156)NS(0.014)S(0.002)LK	3	NA	NA	NA	FALSE	FALSE	1	1	TRUE		None	FALSE	BCL9L_S88	NA
BCLAF1	S	177	Q9NYF8	GEPQEESPLKSKSQ	KAEGEPQEES(1)PLK	1	-0.0151268	0.0416654	0.0662597	FALSE	FALSE	1	0.597725	FALSE		None	FALSE	BCLAF1_S177	NA
BCLAF1	S	385	Q9NYF8	EALDYFSDKESGKQ	AEGEWEDQEALDY(0.006)FS(0.973)DKES(0.021)GK	1	-1.97642	-2.31653	-0.344196	TRUE	FALSE	0.000383461	0.0643822	TRUE		Down	FALSE	BCLAF1_S385	NA
BCLAF1	S	512	Q9NYF8	KDLFDYSPPLHKNL	DLFDYS(1)PPLHK	1	-0.228017	0.0124477	0.277083	FALSE	FALSE	0.87243	1	FALSE		None	FALSE	BCLAF1_S512	NA
BCLAF1	S	198	Q9NYF8	EHDPSESIDEFNKS	DTFEHDPS(0.037)ES(0.963)IDEFNK	1	1.1186	1.15522	0.0854752	TRUE	FALSE	0.0144746	1	TRUE		Up	FALSE	BCLAF1_S198	NA
BCLAF1	S	397	Q9NYF8	KQKFNDSEGDDTEE	FNDS(1)EGDDTEETEDYR	1	-0.125804	0.108522	0.235512	FALSE	FALSE	0.250278	0.184398	TRUE		None	FALSE	BCLAF1_S397	NA
BCLAF1	S	658	Q9NYF8	HRRIDISPSTLRKH	IDIS(0.998)PS(0.002)TLR	1	-0.0691132	-0.0580244	0.0435718	TRUE	FALSE	0.0200283	1	TRUE		None	FALSE	BCLAF1_S658	NA
BCLAF1	S	268	Q9NYF8	SHSIQHSPERSGSG	NTPSQHS(0.001)HS(0.005)IQHS(0.994)PER	1	-0.831849	-1.101	-0.254476	TRUE	FALSE	0.0145588	0.0546642	TRUE		Down	FALSE	BCLAF1_S268	NA
BCLAF1	S	287	Q9NYF8	SSRYSPSQNSPIHH	Y(0.832)S(0.16)PS(0.829)QNS(0.165)PIHHIPS(0.013)R	1	NA	NA	NA	FALSE	FALSE	1	1	TRUE		None	FALSE	BCLAF1_S287	NA
BCLAF1	S	290	Q9NYF8	YSPSQNSPIHHIPS	Y(0.175)S(0.304)PS(0.523)QNS(0.97)PIHHIPS(0.028)R	1	NA	NA	NA	FALSE	FALSE	1	1	FALSE		None	FALSE	BCLAF1_S290	NA
BCLAF1	T	402	Q9NYF8	DSEGDDTEETEDYR	FNDS(1)EGDDT(1)EETEDYR	1	NA	NA	NA	FALSE	FALSE	1	1	FALSE		None	FALSE	BCLAF1_T402	NA
BCLAF1	Y	284	Q9NYF8	GNGSSRYSPSQNSP	Y(0.959)S(0.043)PS(0.175)QNS(0.819)PIHHIPS(0.004)R	1	NA	NA	NA	FALSE	FALSE	1	1	FALSE	Src	None	FALSE	BCLAF1_Y284	KINASE-PSP_Src/SRC
BCLAF1	S	177	Q9NYF8	GEPQEESPLKSKSQ	KAEGEPQEES(1)PLK	2	NA	NA	NA	FALSE	FALSE	1	1	FALSE		None	FALSE	BCLAF1_S177	NA
BCLAF1	S	385	Q9NYF8	EALDYFSDKESGKQ	AEGEWEDQEALDY(0.006)FS(0.973)DKES(0.021)GK	2	NA	NA	NA	FALSE	FALSE	1	1	TRUE		None	FALSE	BCLAF1_S385	NA
BCLAF1	S	512	Q9NYF8	KDLFDYSPPLHKNL	DLFDYS(1)PPLHK	2	NA	NA	NA	FALSE	FALSE	1	1	FALSE		None	FALSE	BCLAF1_S512	NA
BCLAF1	S	198	Q9NYF8	EHDPSESIDEFNKS	DTFEHDPS(0.037)ES(0.963)IDEFNK	2	NA	NA	NA	FALSE	FALSE	1	1	TRUE		None	FALSE	BCLAF1_S198	NA
BCLAF1	S	397	Q9NYF8	KQKFNDSEGDDTEE	FNDS(1)EGDDTEETEDYR	2	NA	NA	NA	FALSE	FALSE	1	1	TRUE		None	FALSE	BCLAF1_S397	NA
BCLAF1	S	658	Q9NYF8	HRRIDISPSTLRKH	IDIS(0.998)PS(0.002)TLR	2	NA	NA	NA	FALSE	FALSE	1	1	TRUE		None	FALSE	BCLAF1_S658	NA
BCLAF1	S	268	Q9NYF8	SHSIQHSPERSGSG	NTPSQHS(0.001)HS(0.005)IQHS(0.994)PER	2	-0.0713705	-0.385916	-0.267942	FALSE	FALSE	1	0.164949	TRUE		None	FALSE	BCLAF1_S268	NA
BCLAF1	S	287	Q9NYF8	SSRYSPSQNSPIHH	Y(0.832)S(0.16)PS(0.829)QNS(0.165)PIHHIPS(0.013)R	2	-0.339368	-0.551015	-0.276139	FALSE	FALSE	0.0824836	0.0908018	TRUE		None	FALSE	BCLAF1_S287	NA
BCLAF1	S	290	Q9NYF8	YSPSQNSPIHHIPS	Y(0.175)S(0.304)PS(0.523)QNS(0.97)PIHHIPS(0.028)R	2	-0.346757	-0.546814	-0.110749	TRUE	FALSE	0.0110257	0.286959	FALSE		None	FALSE	BCLAF1_S290	NA
BCLAF1	T	402	Q9NYF8	DSEGDDTEETEDYR	FNDS(1)EGDDT(1)EETEDYR	2	NA	NA	NA	FALSE	FALSE	1	1	FALSE		None	FALSE	BCLAF1_T402	NA
BCLAF1	Y	284	Q9NYF8	GNGSSRYSPSQNSP	Y(0.959)S(0.043)PS(0.175)QNS(0.819)PIHHIPS(0.004)R	2	-0.378921	-0.613544	-0.150696	TRUE	FALSE	0.00412217	0.310351	FALSE	Src	None	FALSE	BCLAF1_Y284	KINASE-PSP_Src/SRC
BCLAF1	S	177	Q9NYF8	GEPQEESPLKSKSQ	KAEGEPQEES(1)PLK	3	NA	NA	NA	FALSE	FALSE	1	1	FALSE		None	FALSE	BCLAF1_S177	NA
BCLAF1	S	385	Q9NYF8	EALDYFSDKESGKQ	AEGEWEDQEALDY(0.006)FS(0.973)DKES(0.021)GK	3	NA	NA	NA	FALSE	FALSE	1	1	TRUE		None	FALSE	BCLAF1_S385	NA
BCLAF1	S	512	Q9NYF8	KDLFDYSPPLHKNL	DLFDYS(1)PPLHK	3	NA	NA	NA	FALSE	FALSE	1	1	FALSE		None	FALSE	BCLAF1_S512	NA
BCLAF1	S	198	Q9NYF8	EHDPSESIDEFNKS	DTFEHDPS(0.037)ES(0.963)IDEFNK	3	NA	NA	NA	FALSE	FALSE	1	1	TRUE		None	FALSE	BCLAF1_S198	NA
BCLAF1	S	397	Q9NYF8	KQKFNDSEGDDTEE	FNDS(1)EGDDTEETEDYR	3	NA	NA	NA	FALSE	FALSE	1	1	TRUE		None	FALSE	BCLAF1_S397	NA
BCLAF1	S	658	Q9NYF8	HRRIDISPSTLRKH	IDIS(0.998)PS(0.002)TLR	3	NA	NA	NA	FALSE	FALSE	1	1	TRUE		None	FALSE	BCLAF1_S658	NA
BCLAF1	S	268	Q9NYF8	SHSIQHSPERSGSG	NTPSQHS(0.001)HS(0.005)IQHS(0.994)PER	3	NA	NA	NA	FALSE	FALSE	1	1	TRUE		None	FALSE	BCLAF1_S268	NA
BCLAF1	S	287	Q9NYF8	SSRYSPSQNSPIHH	Y(0.832)S(0.16)PS(0.829)QNS(0.165)PIHHIPS(0.013)R	3	NA	NA	NA	FALSE	FALSE	1	1	TRUE		None	FALSE	BCLAF1_S287	NA
BCLAF1	S	290	Q9NYF8	YSPSQNSPIHHIPS	Y(0.175)S(0.304)PS(0.523)QNS(0.97)PIHHIPS(0.028)R	3	NA	NA	NA	FALSE	FALSE	1	1	FALSE		None	FALSE	BCLAF1_S290	NA
BCLAF1	T	402	Q9NYF8	DSEGDDTEETEDYR	FNDS(1)EGDDT(1)EETEDYR	3	NA	NA	NA	FALSE	FALSE	1	1	FALSE		None	FALSE	BCLAF1_T402	NA
BCLAF1	Y	284	Q9NYF8	GNGSSRYSPSQNSP	Y(0.959)S(0.043)PS(0.175)QNS(0.819)PIHHIPS(0.004)R	3	NA	NA	NA	FALSE	FALSE	1	1	FALSE	Src	None	FALSE	BCLAF1_Y284	KINASE-PSP_Src/SRC
BHLHE40	S	168	O14503	NTRDLKSSQLVTHL	DLKS(1)S(1)QLVT(1)HLHR	1	NA	NA	NA	FALSE	FALSE	1	1	FALSE		None	FALSE	BHLHE40_S168	NA
BHLHE40	S	169	O14503	TRDLKSSQLVTHLH	DLKS(1)S(1)QLVT(1)HLHR	1	NA	NA	NA	FALSE	FALSE	1	1	FALSE		None	FALSE	BHLHE40_S169	NA
BHLHE40	T	173	O14503	KSSQLVTHLHRVVS	DLKS(1)S(1)QLVT(1)HLHR	1	NA	NA	NA	FALSE	FALSE	1	1	FALSE		None	FALSE	BHLHE40_T173	NA
BHLHE40	S	168	O14503	NTRDLKSSQLVTHL	DLKS(1)S(1)QLVT(1)HLHR	2	NA	NA	NA	FALSE	FALSE	1	1	FALSE		None	FALSE	BHLHE40_S168	NA
BHLHE40	S	169	O14503	TRDLKSSQLVTHLH	DLKS(1)S(1)QLVT(1)HLHR	2	NA	NA	NA	FALSE	FALSE	1	1	FALSE		None	FALSE	BHLHE40_S169	NA
BHLHE40	T	173	O14503	KSSQLVTHLHRVVS	DLKS(1)S(1)QLVT(1)HLHR	2	NA	NA	NA	FALSE	FALSE	1	1	FALSE		None	FALSE	BHLHE40_T173	NA
BHLHE40	S	168	O14503	NTRDLKSSQLVTHL	DLKS(1)S(1)QLVT(1)HLHR	3	-2.00671	-1.76273	0.219711	FALSE	FALSE	1	1	FALSE		None	FALSE	BHLHE40_S168	NA
BHLHE40	S	169	O14503	TRDLKSSQLVTHLH	DLKS(1)S(1)QLVT(1)HLHR	3	-2.00671	-1.76273	0.219711	FALSE	FALSE	1	1	FALSE		None	FALSE	BHLHE40_S169	NA
BHLHE40	T	173	O14503	KSSQLVTHLHRVVS	DLKS(1)S(1)QLVT(1)HLHR	3	-2.00671	-1.76273	0.219711	FALSE	FALSE	1	1	FALSE		None	FALSE	BHLHE40_T173	NA
BIN1	S	296	O00499	PAKGNKSPSPPDGS	S(0.886)PS(0.114)PPDGSPAATPEIR	1	0.194024	-0.0481132	-0.126265	FALSE	FALSE	1	1	TRUE		None	FALSE	BIN1_S296	NA
BIN1	S	298	O00499	KGNKSPSPPDGSPA	S(0.148)PS(0.852)PPDGSPAATPEIR	1	0.520042	0.303899	-0.0620633	FALSE	FALSE	0.116627	1	TRUE		None	FALSE	BIN1_S298	NA
BIN1	S	303	O00499	PSPPDGSPAATPEI	S(0.299)PS(0.71)PPDGS(0.989)PAAT(0.001)PEIR	1	NA	NA	NA	FALSE	FALSE	1	1	FALSE		None	FALSE	BIN1_S303	NA
BIN1	S	296	O00499	PAKGNKSPSPPDGS	S(0.886)PS(0.114)PPDGSPAATPEIR	2	NA	NA	NA	FALSE	FALSE	1	1	TRUE		None	FALSE	BIN1_S296	NA
BIN1	S	298	O00499	KGNKSPSPPDGSPA	S(0.148)PS(0.852)PPDGSPAATPEIR	2	-0.0897739	0.376068	0.528571	FALSE	FALSE	1	1	TRUE		None	FALSE	BIN1_S298	NA
BIN1	S	303	O00499	PSPPDGSPAATPEI	S(0.299)PS(0.71)PPDGS(0.989)PAAT(0.001)PEIR	2	-0.0897739	0.376068	0.528571	FALSE	FALSE	1	1	FALSE		None	FALSE	BIN1_S303	NA
BIN1	S	296	O00499	PAKGNKSPSPPDGS	S(0.886)PS(0.114)PPDGSPAATPEIR	3	NA	NA	NA	FALSE	FALSE	1	1	TRUE		None	FALSE	BIN1_S296	NA
BIN1	S	298	O00499	KGNKSPSPPDGSPA	S(0.148)PS(0.852)PPDGSPAATPEIR	3	NA	NA	NA	FALSE	FALSE	1	1	TRUE		None	FALSE	BIN1_S298	NA
BIN1	S	303	O00499	PSPPDGSPAATPEI	S(0.299)PS(0.71)PPDGS(0.989)PAAT(0.001)PEIR	3	NA	NA	NA	FALSE	FALSE	1	1	FALSE		None	FALSE	BIN1_S303	NA
BIRC6	S	480	Q9NR09	DDLLEDSDSEEHSR	LEGDSDDLLEDS(1)DSEEHSR	1	-0.482143	-0.672023	-0.122468	TRUE	FALSE	9.07474e-05	0.266547	TRUE		None	FALSE	BIRC6_S480	NA
BIRC6	S	480	Q9NR09	DDLLEDSDSEEHSR	LEGDSDDLLEDS(1)DSEEHSR	2	NA	NA	NA	FALSE	FALSE	1	1	TRUE		None	FALSE	BIRC6_S480	NA
BIRC6	S	480	Q9NR09	DDLLEDSDSEEHSR	LEGDSDDLLEDS(1)DSEEHSR	3	NA	NA	NA	FALSE	FALSE	1	1	TRUE		None	FALSE	BIRC6_S480	NA
BLOC1S3	S	65	Q6QNY0	EAAETDSEPEPEPE	VAGEAAET(1)DS(1)EPEPEPEPTAAPR	1	NA	NA	NA	FALSE	FALSE	1	1	TRUE		None	FALSE	BLOC1S3_S65	NA
BLOC1S3	T	63	Q6QNY0	AGEAAETDSEPEPE	VAGEAAET(1)DS(1)EPEPEPEPTAAPR	1	NA	NA	NA	FALSE	FALSE	1	1	TRUE		None	FALSE	BLOC1S3_T63	NA
BLOC1S3	S	65	Q6QNY0	EAAETDSEPEPEPE	VAGEAAET(1)DS(1)EPEPEPEPTAAPR	2	-1.13932	-1.325	-0.0995556	FALSE	FALSE	1	1	TRUE		None	FALSE	BLOC1S3_S65	NA
BLOC1S3	T	63	Q6QNY0	AGEAAETDSEPEPE	VAGEAAET(1)DS(1)EPEPEPEPTAAPR	2	-1.13932	-1.325	-0.0995556	FALSE	FALSE	1	1	TRUE		None	FALSE	BLOC1S3_T63	NA
BLOC1S3	S	65	Q6QNY0	EAAETDSEPEPEPE	VAGEAAET(1)DS(1)EPEPEPEPTAAPR	3	NA	NA	NA	FALSE	FALSE	1	1	TRUE		None	FALSE	BLOC1S3_S65	NA
BLOC1S3	T	63	Q6QNY0	AGEAAETDSEPEPE	VAGEAAET(1)DS(1)EPEPEPEPTAAPR	3	NA	NA	NA	FALSE	FALSE	1	1	TRUE		None	FALSE	BLOC1S3_T63	NA
BLVRB	Y	163	P30043	QPLTGAYTVTLDGR	YVAVMPPHIGDQPLT(0.04)GAY(0.943)T(0.459)VT(0.558)LDGR	1	NA	NA	NA	FALSE	FALSE	1	1	FALSE		None	FALSE	BLVRB_Y163	NA
BLVRB	Y	163	P30043	QPLTGAYTVTLDGR	YVAVMPPHIGDQPLT(0.04)GAY(0.943)T(0.459)VT(0.558)LDGR	2	-1.86281	-0.690707	1.12849	FALSE	FALSE	1	1	FALSE		None	FALSE	BLVRB_Y163	NA
BLVRB	Y	163	P30043	QPLTGAYTVTLDGR	YVAVMPPHIGDQPLT(0.04)GAY(0.943)T(0.459)VT(0.558)LDGR	3	NA	NA	NA	FALSE	FALSE	1	1	FALSE		None	FALSE	BLVRB_Y163	NA
BMP2KL	S	289	Q5H9B9	NEFVTISDSKENIG	VGRRVS(0.609)QT(0.19)S(0.206)NEFVT(0.081)IS(0.917)DS(0.998)K	1	NA	NA	NA	FALSE	FALSE	1	1	TRUE		None	FALSE	BMP2KL_S289	NA
BMP2KL	S	291	Q5H9B9	FVTISDSKENIGAA	VGRRVS(0.731)QT(0.179)S(0.09)NEFVT(0.15)IS(0.849)DS(1)K	1	NA	NA	NA	FALSE	FALSE	1	1	TRUE		None	FALSE	BMP2KL_S291	NA
BMP2KL	S	289	Q5H9B9	NEFVTISDSKENIG	VGRRVS(0.609)QT(0.19)S(0.206)NEFVT(0.081)IS(0.917)DS(0.998)K	2	NA	NA	NA	FALSE	FALSE	1	1	TRUE		None	FALSE	BMP2KL_S289	NA
BMP2KL	S	291	Q5H9B9	FVTISDSKENIGAA	VGRRVS(0.731)QT(0.179)S(0.09)NEFVT(0.15)IS(0.849)DS(1)K	2	NA	NA	NA	FALSE	FALSE	1	1	TRUE		None	FALSE	BMP2KL_S291	NA
BMP2KL	S	289	Q5H9B9	NEFVTISDSKENIG	VGRRVS(0.609)QT(0.19)S(0.206)NEFVT(0.081)IS(0.917)DS(0.998)K	3	-4.04351	-3.95625	0.0344002	FALSE	FALSE	0.324607	1	TRUE		None	FALSE	BMP2KL_S289	NA
BMP2KL	S	291	Q5H9B9	FVTISDSKENIGAA	VGRRVS(0.731)QT(0.179)S(0.09)NEFVT(0.15)IS(0.849)DS(1)K	3	-4.04351	-3.95625	0.0344002	FALSE	FALSE	0.324607	1	TRUE		None	FALSE	BMP2KL_S291	NA
BNIP2	S	114	Q12982	EVIRKGSITEYTAA	KGS(1)ITEYTAAEEK	1	-0.122145	-0.228473	-0.0620011	FALSE	FALSE	0.789727	0.894544	TRUE		None	FALSE	BNIP2_S114	NA
BNIP2	S	114	Q12982	EVIRKGSITEYTAA	KGS(1)ITEYTAAEEK	2	NA	NA	NA	FALSE	FALSE	1	1	TRUE		None	FALSE	BNIP2_S114	NA
BNIP2	S	114	Q12982	EVIRKGSITEYTAA	KGS(1)ITEYTAAEEK	3	NA	NA	NA	FALSE	FALSE	1	1	TRUE		None	FALSE	BNIP2_S114	NA
BOD1L1	S	1531	Q8NFC6	DKDVTLSPVKAGPA	DKDVT(0.016)LS(0.984)PVK	1	0.100826	0.09689	0.184654	FALSE	FALSE	1	1	FALSE		None	FALSE	BOD1L1_S1531	NA
BOD1L1	S	2986	Q8NFC6	DKKEQESDEEEEEE	KEQES(1)DEEEEEEEEDEPSGATTR	1	0.14869	0.132603	-0.00765525	FALSE	FALSE	0.384745	1	TRUE		None	FALSE	BOD1L1_S2986	NA
BOD1L1	S	482	Q8NFC6	LYSKYYSDSDDELT	YYS(1)DS(1)DDELTVEQR	1	NA	NA	NA	FALSE	FALSE	1	1	TRUE		None	FALSE	BOD1L1_S482	NA
BOD1L1	S	484	Q8NFC6	SKYYSDSDDELTVE	YYS(0.999)DS(1)DDELTVEQR	1	NA	NA	NA	FALSE	FALSE	1	1	TRUE		None	FALSE	BOD1L1_S484	NA
BOD1L1	S	1531	Q8NFC6	DKDVTLSPVKAGPA	DKDVT(0.016)LS(0.984)PVK	2	NA	NA	NA	FALSE	FALSE	1	1	FALSE		None	FALSE	BOD1L1_S1531	NA
BOD1L1	S	2986	Q8NFC6	DKKEQESDEEEEEE	KEQES(1)DEEEEEEEEDEPSGATTR	2	NA	NA	NA	FALSE	FALSE	1	1	TRUE		None	FALSE	BOD1L1_S2986	NA
BOD1L1	S	482	Q8NFC6	LYSKYYSDSDDELT	YYS(1)DS(1)DDELTVEQR	2	-2.16369	-3.43901	-1.06403	TRUE	TRUE	0.000862189	0.0203894	TRUE		Down	FALSE	BOD1L1_S482	NA
BOD1L1	S	484	Q8NFC6	SKYYSDSDDELTVE	YYS(0.999)DS(1)DDELTVEQR	2	-1.94385	-3.33591	-1.11427	TRUE	TRUE	0.00247992	0.020909	TRUE		Down	FALSE	BOD1L1_S484	NA
BOD1L1	S	1531	Q8NFC6	DKDVTLSPVKAGPA	DKDVT(0.016)LS(0.984)PVK	3	NA	NA	NA	FALSE	FALSE	1	1	FALSE		None	FALSE	BOD1L1_S1531	NA
BOD1L1	S	2986	Q8NFC6	DKKEQESDEEEEEE	KEQES(1)DEEEEEEEEDEPSGATTR	3	NA	NA	NA	FALSE	FALSE	1	1	TRUE		None	FALSE	BOD1L1_S2986	NA
BOD1L1	S	482	Q8NFC6	LYSKYYSDSDDELT	YYS(1)DS(1)DDELTVEQR	3	NA	NA	NA	FALSE	FALSE	1	1	TRUE		None	FALSE	BOD1L1_S482	NA
BOD1L1	S	484	Q8NFC6	SKYYSDSDDELTVE	YYS(0.999)DS(1)DDELTVEQR	3	NA	NA	NA	FALSE	FALSE	1	1	TRUE		None	FALSE	BOD1L1_S484	NA
BOP1	S	126	Q14137	DEYAEDSSDEEDIR	IGDEYAEDS(1)S(1)DEEDIR	1	1.26448	2.73487	1.41608	FALSE	FALSE	1	1	TRUE		None	FALSE	BOP1_S126	NA
BOP1	S	127	Q14137	EYAEDSSDEEDIRN	IGDEYAEDS(1)S(1)DEEDIR	1	0.772657	1.8285	1.08613	FALSE	FALSE	1	1	TRUE		None	FALSE	BOP1_S127	NA
BOP1	S	126	Q14137	DEYAEDSSDEEDIR	IGDEYAEDS(1)S(1)DEEDIR	2	NA	NA	NA	FALSE	FALSE	1	1	TRUE		None	FALSE	BOP1_S126	NA
BOP1	S	127	Q14137	EYAEDSSDEEDIRN	IGDEYAEDS(1)S(1)DEEDIR	2	NA	NA	NA	FALSE	FALSE	1	1	TRUE		None	FALSE	BOP1_S127	NA
BOP1	S	126	Q14137	DEYAEDSSDEEDIR	IGDEYAEDS(1)S(1)DEEDIR	3	NA	NA	NA	FALSE	FALSE	1	1	TRUE		None	FALSE	BOP1_S126	NA
BOP1	S	127	Q14137	EYAEDSSDEEDIRN	IGDEYAEDS(1)S(1)DEEDIR	3	NA	NA	NA	FALSE	FALSE	1	1	TRUE		None	FALSE	BOP1_S127	NA
BRAF	S	447	P15056	LGRRDSSDDWEIPD	RDS(0.101)S(0.899)DDWEIPDGQITVGQR	1	0.0967891	0.41823	0.00741309	FALSE	FALSE	1	1	FALSE		None	FALSE	BRAF_S447	NA
BRAF	S	729	P15056	KIHRSASEPSLNRA	S(0.001)AS(0.998)EPS(0.002)LNR	1	-0.0111372	-0.332844	-0.0607283	FALSE	FALSE	1	1	TRUE		None	FALSE	BRAF_S729	KINASE-PSP_AMPKA1/PRKAA1
BRAF	S	447	P15056	LGRRDSSDDWEIPD	RDS(0.101)S(0.899)DDWEIPDGQITVGQR	2	NA	NA	NA	FALSE	FALSE	1	1	FALSE		None	FALSE	BRAF_S447	NA
BRAF	S	729	P15056	KIHRSASEPSLNRA	S(0.001)AS(0.998)EPS(0.002)LNR	2	NA	NA	NA	FALSE	FALSE	1	1	TRUE		None	FALSE	BRAF_S729	KINASE-PSP_AMPKA1/PRKAA1
BRAF	S	447	P15056	LGRRDSSDDWEIPD	RDS(0.101)S(0.899)DDWEIPDGQITVGQR	3	NA	NA	NA	FALSE	FALSE	1	1	FALSE		None	FALSE	BRAF_S447	NA
BRAF	S	729	P15056	KIHRSASEPSLNRA	S(0.001)AS(0.998)EPS(0.002)LNR	3	NA	NA	NA	FALSE	FALSE	1	1	TRUE		None	FALSE	BRAF_S729	KINASE-PSP_AMPKA1/PRKAA1
BRAT1	S	742	Q6PJG6	LREARGSPNTASAE	GS(0.927)PNT(0.072)ASAEATLPR	1	-0.477816	-0.56008	-0.0803932	FALSE	FALSE	0.149014	1	TRUE		None	FALSE	BRAT1_S742	NA
BRAT1	T	745	Q6PJG6	ARGSPNTASAEATL	GS(0.245)PNT(0.752)AS(0.003)AEATLPR	1	-0.600884	-0.706371	-0.169875	FALSE	FALSE	1	1	FALSE		None	FALSE	BRAT1_T745	NA
BRAT1	S	742	Q6PJG6	LREARGSPNTASAE	GS(0.927)PNT(0.072)ASAEATLPR	2	NA	NA	NA	FALSE	FALSE	1	1	TRUE		None	FALSE	BRAT1_S742	NA
BRAT1	T	745	Q6PJG6	ARGSPNTASAEATL	GS(0.245)PNT(0.752)AS(0.003)AEATLPR	2	NA	NA	NA	FALSE	FALSE	1	1	FALSE		None	FALSE	BRAT1_T745	NA
BRAT1	S	742	Q6PJG6	LREARGSPNTASAE	GS(0.927)PNT(0.072)ASAEATLPR	3	NA	NA	NA	FALSE	FALSE	1	1	TRUE		None	FALSE	BRAT1_S742	NA
BRAT1	T	745	Q6PJG6	ARGSPNTASAEATL	GS(0.245)PNT(0.752)AS(0.003)AEATLPR	3	NA	NA	NA	FALSE	FALSE	1	1	FALSE		None	FALSE	BRAT1_T745	NA
BRD1	S	1052	O95696	VHGEPTSDLSDID_	VHGEPT(0.021)S(0.979)DLS(1)DID	1	NA	NA	NA	FALSE	FALSE	1	1	TRUE		None	FALSE	BRD1_S1052	NA
BRD1	S	1055	O95696	EPTSDLSDID____	VHGEPT(0.082)S(0.918)DLS(1)DID	1	NA	NA	NA	FALSE	FALSE	1	1	TRUE		None	FALSE	BRD1_S1055	NA
BRD1	S	1052	O95696	VHGEPTSDLSDID_	VHGEPT(0.021)S(0.979)DLS(1)DID	2	NA	NA	NA	FALSE	FALSE	1	1	TRUE		None	FALSE	BRD1_S1052	NA
BRD1	S	1055	O95696	EPTSDLSDID____	VHGEPT(0.082)S(0.918)DLS(1)DID	2	NA	NA	NA	FALSE	FALSE	1	1	TRUE		None	FALSE	BRD1_S1055	NA
BRD1	S	1052	O95696	VHGEPTSDLSDID_	VHGEPT(0.021)S(0.979)DLS(1)DID	3	NA	NA	NA	FALSE	FALSE	1	1	TRUE		None	FALSE	BRD1_S1052	NA
BRD1	S	1055	O95696	EPTSDLSDID____	VHGEPT(0.082)S(0.918)DLS(1)DID	3	NA	NA	NA	FALSE	FALSE	1	1	TRUE		None	FALSE	BRD1_S1055	NA
BRD2	S	298	P25440	AILAPGSPASPPGS	ADTTTPTPTAILAPGS(0.998)PAS(0.991)PPGS(0.011)LEPK	1	NA	NA	NA	FALSE	FALSE	1	1	TRUE		None	FALSE	BRD2_S298	NA
BRD2	S	301	P25440	APGSPASPPGSLEP	ADTTTPTPTAILAPGS(0.998)PAS(0.991)PPGS(0.011)LEPK	1	NA	NA	NA	FALSE	FALSE	1	1	FALSE		None	FALSE	BRD2_S301	NA
BRD2	S	298	P25440	AILAPGSPASPPGS	ADTTTPTPTAILAPGS(0.998)PAS(0.991)PPGS(0.011)LEPK	2	-0.394751	-0.414089	-0.0866094	FALSE	FALSE	0.0844082	0.66596	TRUE		None	FALSE	BRD2_S298	NA
BRD2	S	301	P25440	APGSPASPPGSLEP	ADTTTPTPTAILAPGS(0.998)PAS(0.991)PPGS(0.011)LEPK	2	-0.394751	-0.414089	-0.0866094	FALSE	FALSE	0.0844082	0.66596	FALSE		None	FALSE	BRD2_S301	NA
BRD2	S	298	P25440	AILAPGSPASPPGS	ADTTTPTPTAILAPGS(0.998)PAS(0.991)PPGS(0.011)LEPK	3	NA	NA	NA	FALSE	FALSE	1	1	TRUE		None	FALSE	BRD2_S298	NA
BRD2	S	301	P25440	APGSPASPPGSLEP	ADTTTPTPTAILAPGS(0.998)PAS(0.991)PPGS(0.011)LEPK	3	NA	NA	NA	FALSE	FALSE	1	1	FALSE		None	FALSE	BRD2_S301	NA
BRD3	S	263	Q15059	TASRSESPPPLSDP	S(0.006)ES(0.994)PPPLSDPK	1	0.206093	0.224589	0.022066	TRUE	FALSE	0.0260244	1	FALSE		None	FALSE	BRD3_S263	NA
BRD3	S	263	Q15059	TASRSESPPPLSDP	S(0.006)ES(0.994)PPPLSDPK	2	NA	NA	NA	FALSE	FALSE	1	1	FALSE		None	FALSE	BRD3_S263	NA
BRD3	S	263	Q15059	TASRSESPPPLSDP	S(0.006)ES(0.994)PPPLSDPK	3	NA	NA	NA	FALSE	FALSE	1	1	FALSE		None	FALSE	BRD3_S263	NA
BRIP1	S	1032	Q9BX63	SENSASSPPRFKTE	ATPELGSSENS(0.003)AS(0.05)S(0.947)PPR	1	0.167872	0.495388	0.277271	FALSE	FALSE	1	1	FALSE		None	FALSE	BRIP1_S1032	NA
BRIP1	S	1032	Q9BX63	SENSASSPPRFKTE	ATPELGSSENS(0.003)AS(0.05)S(0.947)PPR	2	NA	NA	NA	FALSE	FALSE	1	1	FALSE		None	FALSE	BRIP1_S1032	NA
BRIP1	S	1032	Q9BX63	SENSASSPPRFKTE	ATPELGSSENS(0.003)AS(0.05)S(0.947)PPR	3	NA	NA	NA	FALSE	FALSE	1	1	FALSE		None	FALSE	BRIP1_S1032	NA
BTK	S	86	Q06187	PRRGEESSEMEQIS	GEES(0.95)S(0.049)EMEQISIIER	1	-2.23189	-2.60602	-0.304401	TRUE	FALSE	0.0145588	1	TRUE		Down	FALSE	BTK_S86	NA
BTK	S	86	Q06187	PRRGEESSEMEQIS	GEES(0.95)S(0.049)EMEQISIIER	2	NA	NA	NA	FALSE	FALSE	1	1	TRUE		None	FALSE	BTK_S86	NA
BTK	S	86	Q06187	PRRGEESSEMEQIS	GEES(0.95)S(0.049)EMEQISIIER	3	NA	NA	NA	FALSE	FALSE	1	1	TRUE		None	FALSE	BTK_S86	NA
BTNL9	S	349	Q6UXG8	VSEDGKSVSSRGAP	S(1)VS(1)S(1)RGAPPGPAPGHPQR	1	NA	NA	NA	FALSE	FALSE	1	1	TRUE		None	FALSE	BTNL9_S349	NA
BTNL9	S	351	Q6UXG8	EDGKSVSSRGAPPG	S(1)VS(1)S(1)RGAPPGPAPGHPQR	1	NA	NA	NA	FALSE	FALSE	1	1	FALSE		None	FALSE	BTNL9_S351	NA
BTNL9	S	352	Q6UXG8	DGKSVSSRGAPPGP	S(1)VS(1)S(1)RGAPPGPAPGHPQR	1	NA	NA	NA	FALSE	FALSE	1	1	FALSE		None	FALSE	BTNL9_S352	NA
BTNL9	S	349	Q6UXG8	VSEDGKSVSSRGAP	S(1)VS(1)S(1)RGAPPGPAPGHPQR	2	NA	NA	NA	FALSE	FALSE	1	1	TRUE		None	FALSE	BTNL9_S349	NA
BTNL9	S	351	Q6UXG8	EDGKSVSSRGAPPG	S(1)VS(1)S(1)RGAPPGPAPGHPQR	2	NA	NA	NA	FALSE	FALSE	1	1	FALSE		None	FALSE	BTNL9_S351	NA
BTNL9	S	352	Q6UXG8	DGKSVSSRGAPPGP	S(1)VS(1)S(1)RGAPPGPAPGHPQR	2	NA	NA	NA	FALSE	FALSE	1	1	FALSE		None	FALSE	BTNL9_S352	NA
BTNL9	S	349	Q6UXG8	VSEDGKSVSSRGAP	S(1)VS(1)S(1)RGAPPGPAPGHPQR	3	1.07636	0.84099	-0.0148529	FALSE	FALSE	0.61025	1	TRUE		None	FALSE	BTNL9_S349	NA
BTNL9	S	351	Q6UXG8	EDGKSVSSRGAPPG	S(1)VS(1)S(1)RGAPPGPAPGHPQR	3	1.07636	0.84099	-0.0148529	FALSE	FALSE	0.61025	1	FALSE		None	FALSE	BTNL9_S351	NA
BTNL9	S	352	Q6UXG8	DGKSVSSRGAPPGP	S(1)VS(1)S(1)RGAPPGPAPGHPQR	3	1.07636	0.84099	-0.0148529	FALSE	FALSE	0.61025	1	FALSE		None	FALSE	BTNL9_S352	NA
BUD13	S	163	Q9BRD0	HDTPDPSPLRGARH	HDT(1)PDPS(1)PLR	1	NA	NA	NA	FALSE	FALSE	1	1	FALSE		None	FALSE	BUD13_S163	NA
BUD13	S	358	Q9BRD0	TDSDLSSPRHKQSP	ATDSDLS(0.002)S(0.998)PR	1	NA	NA	NA	FALSE	FALSE	1	1	FALSE		None	FALSE	BUD13_S358	NA
BUD13	S	197	Q9BRD0	RRARHDSPDPSPPR	HDS(1)PDPS(1)PPR	1	NA	NA	NA	FALSE	FALSE	1	1	FALSE		None	FALSE	BUD13_S197	NA
BUD13	S	201	Q9BRD0	HDSPDPSPPRRPQH	HDS(1)PDPS(1)PPR	1	NA	NA	NA	FALSE	FALSE	1	1	FALSE		None	FALSE	BUD13_S201	NA
BUD13	S	325	Q9BRD0	EYDPDISPPRKKQA	YEYDPDIS(1)PPR	1	0.263035	0.612022	0.439889	FALSE	FALSE	1	1	FALSE		None	FALSE	BUD13_S325	NA
BUD13	T	159	Q9BRD0	RRARHDTPDPSPLR	HDT(1)PDPS(1)PLR	1	NA	NA	NA	FALSE	FALSE	1	1	FALSE		None	FALSE	BUD13_T159	NA
BUD13	S	163	Q9BRD0	HDTPDPSPLRGARH	HDT(1)PDPS(1)PLR	2	-0.0529743	-0.170523	-0.088081	FALSE	FALSE	1	0.716176	FALSE		None	FALSE	BUD13_S163	NA
BUD13	S	358	Q9BRD0	TDSDLSSPRHKQSP	ATDSDLS(0.002)S(0.998)PR	2	NA	NA	NA	FALSE	FALSE	1	1	FALSE		None	FALSE	BUD13_S358	NA
BUD13	S	197	Q9BRD0	RRARHDSPDPSPPR	HDS(1)PDPS(1)PPR	2	-0.125443	-0.166631	-0.0120461	TRUE	FALSE	0.0379675	1	FALSE		None	FALSE	BUD13_S197	NA
BUD13	S	201	Q9BRD0	HDSPDPSPPRRPQH	HDS(1)PDPS(1)PPR	2	-0.125443	-0.166631	-0.0120461	TRUE	FALSE	0.0379675	1	FALSE		None	FALSE	BUD13_S201	NA
BUD13	S	325	Q9BRD0	EYDPDISPPRKKQA	YEYDPDIS(1)PPR	2	NA	NA	NA	FALSE	FALSE	1	1	FALSE		None	FALSE	BUD13_S325	NA
BUD13	T	159	Q9BRD0	RRARHDTPDPSPLR	HDT(1)PDPS(1)PLR	2	-0.0529743	-0.170523	-0.088081	FALSE	FALSE	1	0.716176	FALSE		None	FALSE	BUD13_T159	NA
BUD13	S	163	Q9BRD0	HDTPDPSPLRGARH	HDT(1)PDPS(1)PLR	3	NA	NA	NA	FALSE	FALSE	1	1	FALSE		None	FALSE	BUD13_S163	NA
BUD13	S	358	Q9BRD0	TDSDLSSPRHKQSP	ATDSDLS(0.002)S(0.998)PR	3	NA	NA	NA	FALSE	FALSE	1	1	FALSE		None	FALSE	BUD13_S358	NA
BUD13	S	197	Q9BRD0	RRARHDSPDPSPPR	HDS(1)PDPS(1)PPR	3	NA	NA	NA	FALSE	FALSE	1	1	FALSE		None	FALSE	BUD13_S197	NA
BUD13	S	201	Q9BRD0	HDSPDPSPPRRPQH	HDS(1)PDPS(1)PPR	3	NA	NA	NA	FALSE	FALSE	1	1	FALSE		None	FALSE	BUD13_S201	NA
BUD13	S	325	Q9BRD0	EYDPDISPPRKKQA	YEYDPDIS(1)PPR	3	NA	NA	NA	FALSE	FALSE	1	1	FALSE		None	FALSE	BUD13_S325	NA
BUD13	T	159	Q9BRD0	RRARHDTPDPSPLR	HDT(1)PDPS(1)PLR	3	NA	NA	NA	FALSE	FALSE	1	1	FALSE		None	FALSE	BUD13_T159	NA
BYSL	S	98	Q13895	RMPQDGSDDEDEEW	MPQDGS(1)DDEDEEWPTLEK	1	-0.224516	-0.222181	-0.030856	TRUE	FALSE	0.000756471	1	TRUE		None	FALSE	BYSL_S98	NA
BYSL	S	98	Q13895	RMPQDGSDDEDEEW	MPQDGS(1)DDEDEEWPTLEK	2	NA	NA	NA	FALSE	FALSE	1	1	TRUE		None	FALSE	BYSL_S98	NA
BYSL	S	98	Q13895	RMPQDGSDDEDEEW	MPQDGS(1)DDEDEEWPTLEK	3	NA	NA	NA	FALSE	FALSE	1	1	TRUE		None	FALSE	BYSL_S98	NA
BZW1	S	411	Q7L1Q6	KNAEEESESEAEEG	NAEEES(0.797)ES(0.203)EAEEGD	1	NA	NA	NA	FALSE	FALSE	1	1	TRUE		None	FALSE	BZW1_S411	NA
BZW1	S	411	Q7L1Q6	KNAEEESESEAEEG	NAEEES(0.797)ES(0.203)EAEEGD	2	NA	NA	NA	FALSE	FALSE	1	1	TRUE		None	FALSE	BZW1_S411	NA
BZW1	S	411	Q7L1Q6	KNAEEESESEAEEG	NAEEES(0.797)ES(0.203)EAEEGD	3	NA	NA	NA	FALSE	FALSE	1	1	TRUE		None	FALSE	BZW1_S411	NA
C12orf45	S	178	Q8N5I9	KIEVLDSPASKKKK	IEVLDS(0.994)PAS(0.006)K	1	-1.36829	-0.485095	0.891652	FALSE	FALSE	1	1	TRUE		None	FALSE	C12orf45_S178	NA
C12orf45	S	178	Q8N5I9	KIEVLDSPASKKKK	IEVLDS(0.994)PAS(0.006)K	2	NA	NA	NA	FALSE	FALSE	1	1	TRUE		None	FALSE	C12orf45_S178	NA
C12orf45	S	178	Q8N5I9	KIEVLDSPASKKKK	IEVLDS(0.994)PAS(0.006)K	3	NA	NA	NA	FALSE	FALSE	1	1	TRUE		None	FALSE	C12orf45_S178	NA
C15orf52	S	193	Q6ZUT6	NQGIEGSPGGRVTR	NQGIEGS(1)PGGR	1	0.0833671	0.0919659	0.0272908	FALSE	FALSE	1	1	FALSE		None	FALSE	C15orf52_S193	NA
C15orf52	S	201	Q6ZUT6	GGRVTRSPPTQVAI	S(1)PPTQVAISSDSAR	1	-0.634368	-0.706033	-0.0340952	TRUE	FALSE	0.00100051	1	TRUE		Down	FALSE	C15orf52_S201	NA
C15orf52	S	193	Q6ZUT6	NQGIEGSPGGRVTR	NQGIEGS(1)PGGR	2	NA	NA	NA	FALSE	FALSE	1	1	FALSE		None	FALSE	C15orf52_S193	NA
C15orf52	S	201	Q6ZUT6	GGRVTRSPPTQVAI	S(1)PPTQVAISSDSAR	2	NA	NA	NA	FALSE	FALSE	1	1	TRUE		None	FALSE	C15orf52_S201	NA
C15orf52	S	193	Q6ZUT6	NQGIEGSPGGRVTR	NQGIEGS(1)PGGR	3	NA	NA	NA	FALSE	FALSE	1	1	FALSE		None	FALSE	C15orf52_S193	NA
C15orf52	S	201	Q6ZUT6	GGRVTRSPPTQVAI	S(1)PPTQVAISSDSAR	3	NA	NA	NA	FALSE	FALSE	1	1	TRUE		None	FALSE	C15orf52_S201	NA
C18orf25	S	66	Q96B23	MELRRDSSESQLAS	RDS(0.989)S(0.011)ESQLASTESDKPTTGR	1	-0.749036	-0.671171	0.0154191	FALSE	FALSE	0.0514726	1	TRUE		None	FALSE	C18orf25_S66	NA
C18orf25	S	66	Q96B23	MELRRDSSESQLAS	RDS(0.989)S(0.011)ESQLASTESDKPTTGR	2	0.15558	-0.406981	-0.692246	FALSE	FALSE	1	0.136093	TRUE		None	FALSE	C18orf25_S66	NA
C18orf25	S	66	Q96B23	MELRRDSSESQLAS	RDS(0.989)S(0.011)ESQLASTESDKPTTGR	3	NA	NA	NA	FALSE	FALSE	1	1	TRUE		None	FALSE	C18orf25_S66	NA
C19orf44	S	490	Q9H6X5	TAHSKESLDRTLDA	ES(1)LDRT(1)LDALS(0.01)ES(0.549)S(0.441)SSVK	1	NA	NA	NA	FALSE	FALSE	1	1	FALSE		None	FALSE	C19orf44_S490	NA
C19orf44	T	494	Q9H6X5	KESLDRTLDALSES	ES(1)LDRT(1)LDALS(0.01)ES(0.549)S(0.441)SSVK	1	NA	NA	NA	FALSE	FALSE	1	1	FALSE		None	FALSE	C19orf44_T494	NA
C19orf44	S	490	Q9H6X5	TAHSKESLDRTLDA	ES(1)LDRT(1)LDALS(0.01)ES(0.549)S(0.441)SSVK	2	NA	NA	NA	FALSE	FALSE	1	1	FALSE		None	FALSE	C19orf44_S490	NA
C19orf44	T	494	Q9H6X5	KESLDRTLDALSES	ES(1)LDRT(1)LDALS(0.01)ES(0.549)S(0.441)SSVK	2	NA	NA	NA	FALSE	FALSE	1	1	FALSE		None	FALSE	C19orf44_T494	NA
C19orf44	S	490	Q9H6X5	TAHSKESLDRTLDA	ES(1)LDRT(1)LDALS(0.01)ES(0.549)S(0.441)SSVK	3	-4.76376	3.20936	7.95082	FALSE	FALSE	1	1	FALSE		None	FALSE	C19orf44_S490	NA
C19orf44	T	494	Q9H6X5	KESLDRTLDALSES	ES(1)LDRT(1)LDALS(0.01)ES(0.549)S(0.441)SSVK	3	-4.76376	3.20936	7.95082	FALSE	FALSE	1	1	FALSE		None	FALSE	C19orf44_T494	NA
C1orf198	S	289	Q9H425	LEGKLPSPDVRQDD	LPS(1)PDVR	1	NA	NA	NA	FALSE	FALSE	1	1	FALSE		None	FALSE	C1orf198_S289	NA
C1orf198	S	289	Q9H425	LEGKLPSPDVRQDD	LPS(1)PDVR	2	NA	NA	NA	FALSE	FALSE	1	1	FALSE		None	FALSE	C1orf198_S289	NA
C1orf198	S	289	Q9H425	LEGKLPSPDVRQDD	LPS(1)PDVR	3	NA	NA	NA	FALSE	FALSE	1	1	FALSE		None	FALSE	C1orf198_S289	NA
C2CD4C	S	273	Q8TF44	DSTPDASPGSRRRL	HGSLSADDSTPDAS(0.966)PGS(0.034)R	1	NA	NA	NA	FALSE	FALSE	1	1	TRUE		None	FALSE	C2CD4C_S273	NA
C2CD4C	S	273	Q8TF44	DSTPDASPGSRRRL	HGSLSADDSTPDAS(0.966)PGS(0.034)R	2	NA	NA	NA	FALSE	FALSE	1	1	TRUE		None	FALSE	C2CD4C_S273	NA
C2CD4C	S	273	Q8TF44	DSTPDASPGSRRRL	HGSLSADDSTPDAS(0.966)PGS(0.034)R	3	NA	NA	NA	FALSE	FALSE	1	1	TRUE		None	FALSE	C2CD4C_S273	NA
C2CD5	S	295	Q86YS7	NQTYSFSPSKSYSR	NQTYS(0.003)FS(0.951)PS(0.047)K	1	-0.253322	-0.194639	0.0900691	FALSE	FALSE	0.0806064	0.197107	TRUE		None	FALSE	C2CD5_S295	NA
C2CD5	S	657	Q86YS7	RSRLLRSQSESSDE	S(0.823)QS(0.18)ES(0.613)S(0.304)DEVT(0.08)ELDLSHGK	1	NA	NA	NA	FALSE	FALSE	1	1	TRUE		None	FALSE	C2CD5_S657	NA
C2CD5	S	659	Q86YS7	RLLRSQSESSDEVT	S(0.001)QS(0.999)ES(0.17)S(0.827)DEVT(0.003)ELDLSHGK	1	0.343335	0.668411	0.327114	FALSE	FALSE	0.280811	1	TRUE		None	FALSE	C2CD5_S659	PERT-PSP_SII_ANGIOTENSIN_2
C2CD5	S	662	Q86YS7	RSQSESSDEVTELD	S(0.24)QS(0.75)ES(0.148)S(0.862)DEVTELDLSHGK	1	NA	NA	NA	FALSE	FALSE	1	1	TRUE		None	FALSE	C2CD5_S662	PERT-PSP_SII_ANGIOTENSIN_2
C2CD5	S	295	Q86YS7	NQTYSFSPSKSYSR	NQTYS(0.003)FS(0.951)PS(0.047)K	2	NA	NA	NA	FALSE	FALSE	1	1	TRUE		None	FALSE	C2CD5_S295	NA
C2CD5	S	657	Q86YS7	RSRLLRSQSESSDE	S(0.823)QS(0.18)ES(0.613)S(0.304)DEVT(0.08)ELDLSHGK	2	1.85959	2.1403	0.296201	FALSE	FALSE	0.0880541	0.503139	TRUE		None	FALSE	C2CD5_S657	NA
C2CD5	S	659	Q86YS7	RLLRSQSESSDEVT	S(0.001)QS(0.999)ES(0.17)S(0.827)DEVT(0.003)ELDLSHGK	2	1.77088	1.99549	0.273814	TRUE	FALSE	0.000530395	0.24961	TRUE		Up	FALSE	C2CD5_S659	PERT-PSP_SII_ANGIOTENSIN_2
C2CD5	S	662	Q86YS7	RSQSESSDEVTELD	S(0.24)QS(0.75)ES(0.148)S(0.862)DEVTELDLSHGK	2	1.6847	1.92581	0.347758	FALSE	FALSE	0.0873148	0.59014	TRUE		None	FALSE	C2CD5_S662	PERT-PSP_SII_ANGIOTENSIN_2
C2CD5	S	295	Q86YS7	NQTYSFSPSKSYSR	NQTYS(0.003)FS(0.951)PS(0.047)K	3	NA	NA	NA	FALSE	FALSE	1	1	TRUE		None	FALSE	C2CD5_S295	NA
C2CD5	S	657	Q86YS7	RSRLLRSQSESSDE	S(0.823)QS(0.18)ES(0.613)S(0.304)DEVT(0.08)ELDLSHGK	3	NA	NA	NA	FALSE	FALSE	1	1	TRUE		None	FALSE	C2CD5_S657	NA
C2CD5	S	659	Q86YS7	RLLRSQSESSDEVT	S(0.001)QS(0.999)ES(0.17)S(0.827)DEVT(0.003)ELDLSHGK	3	NA	NA	NA	FALSE	FALSE	1	1	TRUE		None	FALSE	C2CD5_S659	PERT-PSP_SII_ANGIOTENSIN_2
C2CD5	S	662	Q86YS7	RSQSESSDEVTELD	S(0.24)QS(0.75)ES(0.148)S(0.862)DEVTELDLSHGK	3	NA	NA	NA	FALSE	FALSE	1	1	TRUE		None	FALSE	C2CD5_S662	PERT-PSP_SII_ANGIOTENSIN_2
C2orf44	S	690	Q9H6R7	RDSFSHSPGAVSSL	DS(0.009)FS(0.008)HS(0.949)PGAVS(0.022)S(0.013)LK	1	-0.355885	-0.451371	-0.0593668	FALSE	FALSE	1	1	FALSE		None	FALSE	C2orf44_S690	NA
C2orf44	S	690	Q9H6R7	RDSFSHSPGAVSSL	DS(0.009)FS(0.008)HS(0.949)PGAVS(0.022)S(0.013)LK	2	NA	NA	NA	FALSE	FALSE	1	1	FALSE		None	FALSE	C2orf44_S690	NA
C2orf44	S	690	Q9H6R7	RDSFSHSPGAVSSL	DS(0.009)FS(0.008)HS(0.949)PGAVS(0.022)S(0.013)LK	3	NA	NA	NA	FALSE	FALSE	1	1	FALSE		None	FALSE	C2orf44_S690	NA
C2orf49	S	189	Q9BVC5	PSGPVKSPPLSPVG	KS(0.921)PS(0.086)GPVKS(0.989)PPLS(0.003)PVGTTPVK	1	NA	NA	NA	FALSE	FALSE	1	1	FALSE		None	FALSE	C2orf49_S189	PERT-PSP_SII_ANGIOTENSIN_2
C2orf49	S	189	Q9BVC5	PSGPVKSPPLSPVG	KS(0.921)PS(0.086)GPVKS(0.989)PPLS(0.003)PVGTTPVK	2	-0.220658	-0.431403	0.070252	FALSE	FALSE	1	1	FALSE		None	FALSE	C2orf49_S189	PERT-PSP_SII_ANGIOTENSIN_2
C2orf49	S	189	Q9BVC5	PSGPVKSPPLSPVG	KS(0.921)PS(0.086)GPVKS(0.989)PPLS(0.003)PVGTTPVK	3	NA	NA	NA	FALSE	FALSE	1	1	FALSE		None	FALSE	C2orf49_S189	PERT-PSP_SII_ANGIOTENSIN_2
C6	S	426	P13671	CTTNKLSEKHEGSF	CT(1)T(1)NKLS(1)EK	1	NA	NA	NA	FALSE	FALSE	1	1	FALSE		None	FALSE	C6_S426	NA
C6	S	426	P13671	CTTNKLSEKHEGSF	CT(1)T(1)NKLS(1)EK	2	NA	NA	NA	FALSE	FALSE	1	1	FALSE		None	FALSE	C6_S426	NA
C6	S	426	P13671	CTTNKLSEKHEGSF	CT(1)T(1)NKLS(1)EK	3	NA	NA	NA	FALSE	FALSE	1	1	FALSE		None	FALSE	C6_S426	NA
C6orf106	S	215	Q9H6K1	NFNPFASPQKNRQS	VEGNFNPFAS(1)PQK	1	-0.190582	-0.255164	-0.0105004	FALSE	FALSE	1	1	FALSE	CDK2	None	FALSE	C6orf106_S215	KINASE-PSP_CDK2
C6orf106	S	215	Q9H6K1	NFNPFASPQKNRQS	VEGNFNPFAS(1)PQK	2	NA	NA	NA	FALSE	FALSE	1	1	FALSE	CDK2	None	FALSE	C6orf106_S215	KINASE-PSP_CDK2
C6orf106	S	215	Q9H6K1	NFNPFASPQKNRQS	VEGNFNPFAS(1)PQK	3	NA	NA	NA	FALSE	FALSE	1	1	FALSE	CDK2	None	FALSE	C6orf106_S215	KINASE-PSP_CDK2
C7orf50	S	175	Q9BRJ6	ELDEEGSDPPLPGR	ELDEEGS(1)DPPLPGR	1	-1.47083	-1.82512	-0.304041	TRUE	FALSE	0.000689761	0.301268	FALSE		Down	FALSE	C7orf50_S175	NA
C7orf50	S	175	Q9BRJ6	ELDEEGSDPPLPGR	ELDEEGS(1)DPPLPGR	2	NA	NA	NA	FALSE	FALSE	1	1	FALSE		None	FALSE	C7orf50_S175	NA
C7orf50	S	175	Q9BRJ6	ELDEEGSDPPLPGR	ELDEEGS(1)DPPLPGR	3	NA	NA	NA	FALSE	FALSE	1	1	FALSE		None	FALSE	C7orf50_S175	NA
C7orf55	Y	29	Q96HJ9	AATGRPYRDTAAYR	GLLRELRY(0.02)LS(0.022)AAT(0.96)GRPY(0.999)R	1	NA	NA	NA	FALSE	FALSE	1	1	FALSE		None	FALSE	C7orf55_Y29	NA
C7orf55	Y	29	Q96HJ9	AATGRPYRDTAAYR	GLLRELRY(0.02)LS(0.022)AAT(0.96)GRPY(0.999)R	2	NA	NA	NA	FALSE	FALSE	1	1	FALSE		None	FALSE	C7orf55_Y29	NA
C7orf55	Y	29	Q96HJ9	AATGRPYRDTAAYR	GLLRELRY(0.02)LS(0.022)AAT(0.96)GRPY(0.999)R	3	NA	NA	NA	FALSE	FALSE	1	1	FALSE		None	FALSE	C7orf55_Y29	NA
C9orf142	S	148	Q9BUH6	AEETAVSPRKSPRP	LAAAEETAVS(1)PR	1	0.0134339	0.363376	0.465127	FALSE	FALSE	1	0.386935	FALSE		None	FALSE	C9orf142_S148	NA
C9orf142	S	148	Q9BUH6	AEETAVSPRKSPRP	LAAAEETAVS(1)PR	2	NA	NA	NA	FALSE	FALSE	1	1	FALSE		None	FALSE	C9orf142_S148	NA
C9orf142	S	148	Q9BUH6	AEETAVSPRKSPRP	LAAAEETAVS(1)PR	3	NA	NA	NA	FALSE	FALSE	1	1	FALSE		None	FALSE	C9orf142_S148	NA
C9orf78	S	15	Q9NZ63	RRRRGDSESEEDEQ	RGDS(0.998)ES(0.002)EEDEQDSEEVR	1	NA	NA	NA	FALSE	FALSE	1	1	TRUE		None	FALSE	C9orf78_S15	NA
C9orf78	S	17	Q9NZ63	RRGDSESEEDEQDS	RGDS(0.196)ES(0.804)EEDEQDSEEVR	1	4.74841	3.83168	-0.918006	FALSE	FALSE	1	1	TRUE		None	FALSE	C9orf78_S17	NA
C9orf78	S	261	Q9NZ63	KPEPERSPPNRKRP	VGDTEKPEPERS(1)PPNR	1	-0.170653	-0.173438	-0.0500387	FALSE	FALSE	0.258876	1	FALSE		None	FALSE	C9orf78_S261	NA
C9orf78	S	15	Q9NZ63	RRRRGDSESEEDEQ	RGDS(0.998)ES(0.002)EEDEQDSEEVR	2	NA	NA	NA	FALSE	FALSE	1	1	TRUE		None	FALSE	C9orf78_S15	NA
C9orf78	S	17	Q9NZ63	RRGDSESEEDEQDS	RGDS(0.196)ES(0.804)EEDEQDSEEVR	2	NA	NA	NA	FALSE	FALSE	1	1	TRUE		None	FALSE	C9orf78_S17	NA
C9orf78	S	261	Q9NZ63	KPEPERSPPNRKRP	VGDTEKPEPERS(1)PPNR	2	NA	NA	NA	FALSE	FALSE	1	1	FALSE		None	FALSE	C9orf78_S261	NA
C9orf78	S	15	Q9NZ63	RRRRGDSESEEDEQ	RGDS(0.998)ES(0.002)EEDEQDSEEVR	3	NA	NA	NA	FALSE	FALSE	1	1	TRUE		None	FALSE	C9orf78_S15	NA
C9orf78	S	17	Q9NZ63	RRGDSESEEDEQDS	RGDS(0.196)ES(0.804)EEDEQDSEEVR	3	NA	NA	NA	FALSE	FALSE	1	1	TRUE		None	FALSE	C9orf78_S17	NA
C9orf78	S	261	Q9NZ63	KPEPERSPPNRKRP	VGDTEKPEPERS(1)PPNR	3	NA	NA	NA	FALSE	FALSE	1	1	FALSE		None	FALSE	C9orf78_S261	NA
CABIN1	S	2100	Q9Y6J0	SPPTAASSKAPSSG	RDGEAQEAASETQPLS(0.03)S(0.081)PPT(0.25)AAS(0.82)S(0.819)K	1	NA	NA	NA	FALSE	FALSE	1	1	FALSE		None	FALSE	CABIN1_S2100	NA
CABIN1	S	2101	Q9Y6J0	PPTAASSKAPSSGS	RDGEAQEAASETQPLS(0.03)S(0.081)PPT(0.25)AAS(0.82)S(0.819)K	1	NA	NA	NA	FALSE	FALSE	1	1	FALSE		None	FALSE	CABIN1_S2101	NA
CABIN1	S	2100	Q9Y6J0	SPPTAASSKAPSSG	RDGEAQEAASETQPLS(0.03)S(0.081)PPT(0.25)AAS(0.82)S(0.819)K	2	NA	NA	NA	FALSE	FALSE	1	1	FALSE		None	FALSE	CABIN1_S2100	NA
CABIN1	S	2101	Q9Y6J0	PPTAASSKAPSSGS	RDGEAQEAASETQPLS(0.03)S(0.081)PPT(0.25)AAS(0.82)S(0.819)K	2	NA	NA	NA	FALSE	FALSE	1	1	FALSE		None	FALSE	CABIN1_S2101	NA
CABIN1	S	2100	Q9Y6J0	SPPTAASSKAPSSG	RDGEAQEAASETQPLS(0.03)S(0.081)PPT(0.25)AAS(0.82)S(0.819)K	3	NA	NA	NA	FALSE	FALSE	1	1	FALSE		None	FALSE	CABIN1_S2100	NA
CABIN1	S	2101	Q9Y6J0	PPTAASSKAPSSGS	RDGEAQEAASETQPLS(0.03)S(0.081)PPT(0.25)AAS(0.82)S(0.819)K	3	NA	NA	NA	FALSE	FALSE	1	1	FALSE		None	FALSE	CABIN1_S2101	NA
CAD	S	1859	P27708	PRIHRASDPGLPAE	IHRAS(1)DPGLPAEEPK	1	-1.10173	-1.28661	-0.142241	TRUE	FALSE	0.0014957	0.268091	FALSE	PKACA;p70S6K	Down	FALSE	CAD_S1859	KINASE-PSP_PKACA/PRKACA:KINASE-PSP_p70S6K/RPS6KB1:PERT-PSP_EGF:PATH-NP_TSLP_PATHWAY
CAD	S	1859	P27708	PRIHRASDPGLPAE	IHRAS(1)DPGLPAEEPK	2	NA	NA	NA	FALSE	FALSE	1	1	FALSE	PKACA;p70S6K	None	FALSE	CAD_S1859	KINASE-PSP_PKACA/PRKACA:KINASE-PSP_p70S6K/RPS6KB1:PERT-PSP_EGF:PATH-NP_TSLP_PATHWAY
CAD	S	1859	P27708	PRIHRASDPGLPAE	IHRAS(1)DPGLPAEEPK	3	NA	NA	NA	FALSE	FALSE	1	1	FALSE	PKACA;p70S6K	None	FALSE	CAD_S1859	KINASE-PSP_PKACA/PRKACA:KINASE-PSP_p70S6K/RPS6KB1:PERT-PSP_EGF:PATH-NP_TSLP_PATHWAY
CALD1	S	724	Q05682	KGNVFSSPTAAGTP	GNVFS(0.067)S(0.912)PT(0.756)AAGT(0.241)PNKET(0.024)AGLK	1	NA	NA	NA	FALSE	FALSE	1	1	TRUE		None	FALSE	CALD1_S724	NA
CALD1	S	724	Q05682	KGNVFSSPTAAGTP	GNVFS(0.067)S(0.912)PT(0.756)AAGT(0.241)PNKET(0.024)AGLK	2	-1.42054	-1.07815	0.284595	TRUE	FALSE	0.00785785	0.682393	TRUE		Down	FALSE	CALD1_S724	NA
CALD1	S	724	Q05682	KGNVFSSPTAAGTP	GNVFS(0.067)S(0.912)PT(0.756)AAGT(0.241)PNKET(0.024)AGLK	3	NA	NA	NA	FALSE	FALSE	1	1	TRUE		None	FALSE	CALD1_S724	NA
CAMK1	S	151	Q14012	ENLLYYSLDEDSKI	PENLLY(1)Y(1)S(1)LDEDS(1)K	1	NA	NA	NA	FALSE	FALSE	1	1	TRUE		None	FALSE	CAMK1_S151	NA
CAMK1	S	156	Q14012	YSLDEDSKIMISDF	PENLLY(1)Y(1)S(1)LDEDS(1)K	1	NA	NA	NA	FALSE	FALSE	1	1	FALSE		None	FALSE	CAMK1_S156	NA
CAMK1	Y	149	Q14012	KPENLLYYSLDEDS	PENLLY(1)Y(1)S(1)LDEDS(1)K	1	NA	NA	NA	FALSE	FALSE	1	1	FALSE		None	FALSE	CAMK1_Y149	NA
CAMK1	Y	150	Q14012	PENLLYYSLDEDSK	PENLLY(1)Y(1)S(1)LDEDS(1)K	1	NA	NA	NA	FALSE	FALSE	1	1	FALSE		None	FALSE	CAMK1_Y150	NA
CAMK1	S	151	Q14012	ENLLYYSLDEDSKI	PENLLY(1)Y(1)S(1)LDEDS(1)K	2	NA	NA	NA	FALSE	FALSE	1	1	TRUE		None	FALSE	CAMK1_S151	NA
CAMK1	S	156	Q14012	YSLDEDSKIMISDF	PENLLY(1)Y(1)S(1)LDEDS(1)K	2	NA	NA	NA	FALSE	FALSE	1	1	FALSE		None	FALSE	CAMK1_S156	NA
CAMK1	Y	149	Q14012	KPENLLYYSLDEDS	PENLLY(1)Y(1)S(1)LDEDS(1)K	2	NA	NA	NA	FALSE	FALSE	1	1	FALSE		None	FALSE	CAMK1_Y149	NA
CAMK1	Y	150	Q14012	PENLLYYSLDEDSK	PENLLY(1)Y(1)S(1)LDEDS(1)K	2	NA	NA	NA	FALSE	FALSE	1	1	FALSE		None	FALSE	CAMK1_Y150	NA
CAMK1	S	151	Q14012	ENLLYYSLDEDSKI	PENLLY(1)Y(1)S(1)LDEDS(1)K	3	NA	NA	NA	FALSE	FALSE	1	1	TRUE		None	FALSE	CAMK1_S151	NA
CAMK1	S	156	Q14012	YSLDEDSKIMISDF	PENLLY(1)Y(1)S(1)LDEDS(1)K	3	NA	NA	NA	FALSE	FALSE	1	1	FALSE		None	FALSE	CAMK1_S156	NA
CAMK1	Y	149	Q14012	KPENLLYYSLDEDS	PENLLY(1)Y(1)S(1)LDEDS(1)K	3	NA	NA	NA	FALSE	FALSE	1	1	FALSE		None	FALSE	CAMK1_Y149	NA
CAMK1	Y	150	Q14012	PENLLYYSLDEDSK	PENLLY(1)Y(1)S(1)LDEDS(1)K	3	NA	NA	NA	FALSE	FALSE	1	1	FALSE		None	FALSE	CAMK1_Y150	NA
CAMK2D	S	315	Q13557	LATRNFSAAKSLLK	NFS(1)AAKS(1)LLK	1	NA	NA	NA	FALSE	FALSE	1	1	FALSE		None	FALSE	CAMK2D_S315	NA
CAMK2D	S	319	Q13557	NFSAAKSLLKKPDG	NFS(1)AAKS(1)LLK	1	NA	NA	NA	FALSE	FALSE	1	1	FALSE		None	FALSE	CAMK2D_S319	NA
CAMK2D	T	337	Q13557	TESSNTTIEDEDVK	ESTES(0.001)S(0.007)NT(0.139)T(0.852)IEDEDVK	1	-0.849619	-0.729262	0.113801	FALSE	FALSE	0.610409	1	TRUE		None	FALSE	CAMK2D_T337	NA
CAMK2D	S	315	Q13557	LATRNFSAAKSLLK	NFS(1)AAKS(1)LLK	2	NA	NA	NA	FALSE	FALSE	1	1	FALSE		None	FALSE	CAMK2D_S315	NA
CAMK2D	S	319	Q13557	NFSAAKSLLKKPDG	NFS(1)AAKS(1)LLK	2	NA	NA	NA	FALSE	FALSE	1	1	FALSE		None	FALSE	CAMK2D_S319	NA
CAMK2D	T	337	Q13557	TESSNTTIEDEDVK	ESTES(0.001)S(0.007)NT(0.139)T(0.852)IEDEDVK	2	NA	NA	NA	FALSE	FALSE	1	1	TRUE		None	FALSE	CAMK2D_T337	NA
CAMK2D	S	315	Q13557	LATRNFSAAKSLLK	NFS(1)AAKS(1)LLK	3	NA	NA	NA	FALSE	FALSE	1	1	FALSE		None	FALSE	CAMK2D_S315	NA
CAMK2D	S	319	Q13557	NFSAAKSLLKKPDG	NFS(1)AAKS(1)LLK	3	NA	NA	NA	FALSE	FALSE	1	1	FALSE		None	FALSE	CAMK2D_S319	NA
CAMK2D	T	337	Q13557	TESSNTTIEDEDVK	ESTES(0.001)S(0.007)NT(0.139)T(0.852)IEDEDVK	3	NA	NA	NA	FALSE	FALSE	1	1	TRUE		None	FALSE	CAMK2D_T337	NA
CAMSAP2	S	464	Q08AD1	GITRSISNEGLTLN	S(0.001)IS(0.999)NEGLTLNNSHVSK	1	-0.121024	-0.00687379	0.120179	FALSE	FALSE	0.988996	0.336037	TRUE	Chk1	None	FALSE	CAMSAP2_S464	KINASE-PSP_Chk1/CHEK1
CAMSAP2	S	1148	Q08AD1	EKYDGESDKEQFDD	Y(0.186)DGES(0.814)DKEQFDDDQK	1	NA	NA	NA	FALSE	FALSE	1	1	TRUE		None	FALSE	CAMSAP2_S1148	NA
CAMSAP2	S	464	Q08AD1	GITRSISNEGLTLN	S(0.001)IS(0.999)NEGLTLNNSHVSK	2	NA	NA	NA	FALSE	FALSE	1	1	TRUE	Chk1	None	FALSE	CAMSAP2_S464	KINASE-PSP_Chk1/CHEK1
CAMSAP2	S	1148	Q08AD1	EKYDGESDKEQFDD	Y(0.186)DGES(0.814)DKEQFDDDQK	2	NA	NA	NA	FALSE	FALSE	1	1	TRUE		None	FALSE	CAMSAP2_S1148	NA
CAMSAP2	S	464	Q08AD1	GITRSISNEGLTLN	S(0.001)IS(0.999)NEGLTLNNSHVSK	3	NA	NA	NA	FALSE	FALSE	1	1	TRUE	Chk1	None	FALSE	CAMSAP2_S464	KINASE-PSP_Chk1/CHEK1
CAMSAP2	S	1148	Q08AD1	EKYDGESDKEQFDD	Y(0.186)DGES(0.814)DKEQFDDDQK	3	NA	NA	NA	FALSE	FALSE	1	1	TRUE		None	FALSE	CAMSAP2_S1148	NA
CANX	S	583	P27824	DEILNRSPRNRKPR	AEEDEILNRS(1)PR	1	-0.344295	-0.165024	0.218005	TRUE	FALSE	0.0195934	0.312683	FALSE	ERK1;CDK1	None	FALSE	CANX_S583	KINASE-PSP_ERK1/MAPK3:KINASE-PSP_CDK1
CANX	S	554	P27824	LEEKQKSDAEEDGG	QKS(1)DAEEDGGTVSQEEEDR	1	0.204537	0.33247	0.106889	FALSE	FALSE	0.0724939	0.109645	TRUE		None	FALSE	CANX_S554	NA
CANX	S	564	P27824	EDGGTVSQEEEDRK	SDAEEDGGT(0.001)VS(0.999)QEEEDR	1	-0.224211	-0.0312519	0.255031	TRUE	TRUE	0.00757283	0.0258932	TRUE		None	FALSE	CANX_S564	NA
CANX	T	562	P27824	AEEDGGTVSQEEED	QKS(1)DAEEDGGT(0.885)VS(0.115)QEEEDR	1	0.218493	0.357792	0.168531	FALSE	FALSE	0.194378	1	FALSE		None	FALSE	CANX_T562	NA
CANX	S	583	P27824	DEILNRSPRNRKPR	AEEDEILNRS(1)PR	2	NA	NA	NA	FALSE	FALSE	1	1	FALSE	ERK1;CDK1	None	FALSE	CANX_S583	KINASE-PSP_ERK1/MAPK3:KINASE-PSP_CDK1
CANX	S	554	P27824	LEEKQKSDAEEDGG	QKS(1)DAEEDGGTVSQEEEDR	2	-3.73775	-3.65196	0.0557338	TRUE	FALSE	0.00461656	1	TRUE		Down	FALSE	CANX_S554	NA
CANX	S	564	P27824	EDGGTVSQEEEDRK	SDAEEDGGT(0.001)VS(0.999)QEEEDR	2	-3.84036	-3.77358	0.0170204	TRUE	FALSE	0.00309067	1	TRUE		Down	FALSE	CANX_S564	NA
CANX	T	562	P27824	AEEDGGTVSQEEED	QKS(1)DAEEDGGT(0.885)VS(0.115)QEEEDR	2	-3.70984	-3.46286	0.257357	FALSE	FALSE	0.0677421	0.391087	FALSE		None	FALSE	CANX_T562	NA
CANX	S	583	P27824	DEILNRSPRNRKPR	AEEDEILNRS(1)PR	3	NA	NA	NA	FALSE	FALSE	1	1	FALSE	ERK1;CDK1	None	FALSE	CANX_S583	KINASE-PSP_ERK1/MAPK3:KINASE-PSP_CDK1
CANX	S	554	P27824	LEEKQKSDAEEDGG	QKS(1)DAEEDGGTVSQEEEDR	3	NA	NA	NA	FALSE	FALSE	1	1	TRUE		None	FALSE	CANX_S554	NA
CANX	S	564	P27824	EDGGTVSQEEEDRK	SDAEEDGGT(0.001)VS(0.999)QEEEDR	3	NA	NA	NA	FALSE	FALSE	1	1	TRUE		None	FALSE	CANX_S564	NA
CANX	T	562	P27824	AEEDGGTVSQEEED	QKS(1)DAEEDGGT(0.885)VS(0.115)QEEEDR	3	NA	NA	NA	FALSE	FALSE	1	1	FALSE		None	FALSE	CANX_T562	NA
CAP1	S	308	Q01518	APKPQTSPSPKRAT	PFS(0.057)APKPQT(0.845)S(0.845)PS(0.253)PK	1	-0.507697	-0.686461	-0.156324	FALSE	FALSE	0.229093	1	TRUE		None	FALSE	CAP1_S308	NA
CAP1	S	310	Q01518	KPQTSPSPKRATKK	PFSAPKPQT(0.502)S(0.502)PS(0.995)PK	1	NA	NA	NA	FALSE	FALSE	1	1	FALSE		None	FALSE	CAP1_S310	NA
CAP1	T	307	Q01518	SAPKPQTSPSPKRA	PFS(0.057)APKPQT(0.845)S(0.845)PS(0.253)PK	1	NA	NA	NA	FALSE	FALSE	1	1	TRUE		None	FALSE	CAP1_T307	NA
CAP1	S	308	Q01518	APKPQTSPSPKRAT	PFS(0.057)APKPQT(0.845)S(0.845)PS(0.253)PK	2	-0.330075	-0.252352	0.0603314	FALSE	FALSE	0.42803	1	TRUE		None	FALSE	CAP1_S308	NA
CAP1	S	310	Q01518	KPQTSPSPKRATKK	PFSAPKPQT(0.502)S(0.502)PS(0.995)PK	2	-0.330075	-0.252352	0.0603314	FALSE	FALSE	0.42803	1	FALSE		None	FALSE	CAP1_S310	NA
CAP1	T	307	Q01518	SAPKPQTSPSPKRA	PFS(0.057)APKPQT(0.845)S(0.845)PS(0.253)PK	2	-0.352224	-0.249108	0.079224	FALSE	FALSE	0.507923	1	TRUE		None	FALSE	CAP1_T307	NA
CAP1	S	308	Q01518	APKPQTSPSPKRAT	PFS(0.057)APKPQT(0.845)S(0.845)PS(0.253)PK	3	NA	NA	NA	FALSE	FALSE	1	1	TRUE		None	FALSE	CAP1_S308	NA
CAP1	S	310	Q01518	KPQTSPSPKRATKK	PFSAPKPQT(0.502)S(0.502)PS(0.995)PK	3	NA	NA	NA	FALSE	FALSE	1	1	FALSE		None	FALSE	CAP1_S310	NA
CAP1	T	307	Q01518	SAPKPQTSPSPKRA	PFS(0.057)APKPQT(0.845)S(0.845)PS(0.253)PK	3	NA	NA	NA	FALSE	FALSE	1	1	TRUE		None	FALSE	CAP1_T307	NA
CAPN13	S	620	Q6MZZ7	LVTLRYSDSVGRVS	Y(1)S(1)DSVGR	1	NA	NA	NA	FALSE	FALSE	1	1	TRUE		None	FALSE	CAPN13_S620	NA
CAPN13	Y	619	Q6MZZ7	HLVTLRYSDSVGRV	Y(1)S(1)DSVGR	1	NA	NA	NA	FALSE	FALSE	1	1	FALSE		None	FALSE	CAPN13_Y619	NA
CAPN13	S	620	Q6MZZ7	LVTLRYSDSVGRVS	Y(1)S(1)DSVGR	2	5.1674	0.387693	-4.69799	FALSE	FALSE	1	1	TRUE		None	FALSE	CAPN13_S620	NA
CAPN13	Y	619	Q6MZZ7	HLVTLRYSDSVGRV	Y(1)S(1)DSVGR	2	5.1674	0.387693	-4.69799	FALSE	FALSE	1	1	FALSE		None	FALSE	CAPN13_Y619	NA
CAPN13	S	620	Q6MZZ7	LVTLRYSDSVGRVS	Y(1)S(1)DSVGR	3	NA	NA	NA	FALSE	FALSE	1	1	TRUE		None	FALSE	CAPN13_S620	NA
CAPN13	Y	619	Q6MZZ7	HLVTLRYSDSVGRV	Y(1)S(1)DSVGR	3	NA	NA	NA	FALSE	FALSE	1	1	FALSE		None	FALSE	CAPN13_Y619	NA
CAPZA1	S	9	P52907	DFDDRVSDEEKVRI	ADFDDRVS(1)DEEK	1	-0.146164	0.563939	0.687867	FALSE	FALSE	1	1	TRUE	CK2A1	None	FALSE	CAPZA1_S9	KINASE-PSP_CK2A1/CSNK2A1
CAPZA1	S	9	P52907	DFDDRVSDEEKVRI	ADFDDRVS(1)DEEK	2	NA	NA	NA	FALSE	FALSE	1	1	TRUE	CK2A1	None	FALSE	CAPZA1_S9	KINASE-PSP_CK2A1/CSNK2A1
CAPZA1	S	9	P52907	DFDDRVSDEEKVRI	ADFDDRVS(1)DEEK	3	NA	NA	NA	FALSE	FALSE	1	1	TRUE	CK2A1	None	FALSE	CAPZA1_S9	KINASE-PSP_CK2A1/CSNK2A1
CARHSP1	S	30	Q9Y2V2	PRSRERSPSPLRGN	ERS(1)PS(1)PLRGNVVPS(0.951)PLPT(0.049)R	1	NA	NA	NA	FALSE	FALSE	1	1	TRUE	DYRK2	None	FALSE	CARHSP1_S30	KINASE-PSP_DYRK2:PERT-PSP_SII_ANGIOTENSIN_2
CARHSP1	S	32	Q9Y2V2	SRERSPSPLRGNVV	ERS(1)PS(1)PLRGNVVPS(0.951)PLPT(0.049)R	1	NA	NA	NA	FALSE	FALSE	1	1	FALSE	DYRK2	None	FALSE	CARHSP1_S32	KINASE-PSP_DYRK2:PERT-PSP_SII_ANGIOTENSIN_2
CARHSP1	S	41	Q9Y2V2	RGNVVPSPLPTRRT	GNVVPS(0.998)PLPT(0.002)R	1	-1.36846	-1.38858	0.0218845	TRUE	FALSE	0.00214495	1	FALSE	DYRK2	Down	FALSE	CARHSP1_S41	KINASE-PSP_DYRK2:PERT-PSP_SII_ANGIOTENSIN_2
CARHSP1	S	52	Q9Y2V2	RRTRTFSATVRASQ	TFS(0.988)AT(0.012)VR	1	-0.456788	-1.06161	-0.51946	FALSE	FALSE	0.922242	1	TRUE	SGK1;p90RSK;Akt1	None	FALSE	CARHSP1_S52	KINASE-PSP_SGK1:KINASE-PSP_p90RSK/RPS6KA1:KINASE-PSP_Akt1/AKT1
CARHSP1	S	30	Q9Y2V2	PRSRERSPSPLRGN	ERS(1)PS(1)PLRGNVVPS(0.951)PLPT(0.049)R	2	NA	NA	NA	FALSE	FALSE	1	1	TRUE	DYRK2	None	FALSE	CARHSP1_S30	KINASE-PSP_DYRK2:PERT-PSP_SII_ANGIOTENSIN_2
CARHSP1	S	32	Q9Y2V2	SRERSPSPLRGNVV	ERS(1)PS(1)PLRGNVVPS(0.951)PLPT(0.049)R	2	NA	NA	NA	FALSE	FALSE	1	1	FALSE	DYRK2	None	FALSE	CARHSP1_S32	KINASE-PSP_DYRK2:PERT-PSP_SII_ANGIOTENSIN_2
CARHSP1	S	41	Q9Y2V2	RGNVVPSPLPTRRT	GNVVPS(0.998)PLPT(0.002)R	2	NA	NA	NA	FALSE	FALSE	1	1	FALSE	DYRK2	None	FALSE	CARHSP1_S41	KINASE-PSP_DYRK2:PERT-PSP_SII_ANGIOTENSIN_2
CARHSP1	S	52	Q9Y2V2	RRTRTFSATVRASQ	TFS(0.988)AT(0.012)VR	2	NA	NA	NA	FALSE	FALSE	1	1	TRUE	SGK1;p90RSK;Akt1	None	FALSE	CARHSP1_S52	KINASE-PSP_SGK1:KINASE-PSP_p90RSK/RPS6KA1:KINASE-PSP_Akt1/AKT1
CARHSP1	S	30	Q9Y2V2	PRSRERSPSPLRGN	ERS(1)PS(1)PLRGNVVPS(0.951)PLPT(0.049)R	3	-0.956421	-1.02413	0.0395443	FALSE	FALSE	0.280194	1	TRUE	DYRK2	None	FALSE	CARHSP1_S30	KINASE-PSP_DYRK2:PERT-PSP_SII_ANGIOTENSIN_2
CARHSP1	S	32	Q9Y2V2	SRERSPSPLRGNVV	ERS(1)PS(1)PLRGNVVPS(0.951)PLPT(0.049)R	3	-0.956421	-1.02413	0.0395443	FALSE	FALSE	0.280194	1	FALSE	DYRK2	None	FALSE	CARHSP1_S32	KINASE-PSP_DYRK2:PERT-PSP_SII_ANGIOTENSIN_2
CARHSP1	S	41	Q9Y2V2	RGNVVPSPLPTRRT	GNVVPS(0.998)PLPT(0.002)R	3	-0.956421	-1.02413	0.0395443	FALSE	FALSE	0.280194	1	FALSE	DYRK2	None	FALSE	CARHSP1_S41	KINASE-PSP_DYRK2:PERT-PSP_SII_ANGIOTENSIN_2
CARHSP1	S	52	Q9Y2V2	RRTRTFSATVRASQ	TFS(0.988)AT(0.012)VR	3	NA	NA	NA	FALSE	FALSE	1	1	TRUE	SGK1;p90RSK;Akt1	None	FALSE	CARHSP1_S52	KINASE-PSP_SGK1:KINASE-PSP_p90RSK/RPS6KA1:KINASE-PSP_Akt1/AKT1
CASC3	S	148	O15234	VTGERQSGDGQEST	QS(1)GDGQESTEPVENK	1	-0.579991	-0.619254	0.0172894	FALSE	FALSE	0.138816	1	FALSE		None	FALSE	CASC3_S148	NA
CASC3	S	125	O15234	ANDAVNSSTKEEKG	SEANDAVNS(0.875)S(0.062)T(0.062)KEEK	1	NA	NA	NA	FALSE	FALSE	1	1	TRUE		None	FALSE	CASC3_S125	NA
CASC3	S	148	O15234	VTGERQSGDGQEST	QS(1)GDGQESTEPVENK	2	NA	NA	NA	FALSE	FALSE	1	1	FALSE		None	FALSE	CASC3_S148	NA
CASC3	S	125	O15234	ANDAVNSSTKEEKG	SEANDAVNS(0.875)S(0.062)T(0.062)KEEK	2	NA	NA	NA	FALSE	FALSE	1	1	TRUE		None	FALSE	CASC3_S125	NA
CASC3	S	148	O15234	VTGERQSGDGQEST	QS(1)GDGQESTEPVENK	3	NA	NA	NA	FALSE	FALSE	1	1	FALSE		None	FALSE	CASC3_S148	NA
CASC3	S	125	O15234	ANDAVNSSTKEEKG	SEANDAVNS(0.875)S(0.062)T(0.062)KEEK	3	NA	NA	NA	FALSE	FALSE	1	1	TRUE		None	FALSE	CASC3_S125	NA
CASP1	S	376	P29466	FRKVRFSFEQPDGR	VRFS(1)FEQPDGRAQMPT(1)T(1)ER	1	NA	NA	NA	FALSE	FALSE	1	1	TRUE		None	FALSE	CASP1_S376	NA
CASP1	S	376	P29466	FRKVRFSFEQPDGR	VRFS(1)FEQPDGRAQMPT(1)T(1)ER	2	NA	NA	NA	FALSE	FALSE	1	1	TRUE		None	FALSE	CASP1_S376	NA
CASP1	S	376	P29466	FRKVRFSFEQPDGR	VRFS(1)FEQPDGRAQMPT(1)T(1)ER	3	-4.26629	-5.68379	-1.32402	FALSE	FALSE	1	1	TRUE		None	FALSE	CASP1_S376	NA
CASP7	S	16	P55210	EQGVEDSANEDSVD	ADDQGCIEEQGVEDS(0.997)ANEDS(0.003)VDAKPDR	1	-2.77448	-3.08485	-0.233261	FALSE	FALSE	1	1	TRUE		None	FALSE	CASP7_S16	NA
CASP7	S	16	P55210	EQGVEDSANEDSVD	ADDQGCIEEQGVEDS(0.997)ANEDS(0.003)VDAKPDR	2	NA	NA	NA	FALSE	FALSE	1	1	TRUE		None	FALSE	CASP7_S16	NA
CASP7	S	16	P55210	EQGVEDSANEDSVD	ADDQGCIEEQGVEDS(0.997)ANEDS(0.003)VDAKPDR	3	NA	NA	NA	FALSE	FALSE	1	1	TRUE		None	FALSE	CASP7_S16	NA
CBX1	S	89	P83916	GKRKADSDSEDKGE	ADS(0.997)DS(0.003)EDKGEESKPK	1	-0.122234	-0.0697053	0.114941	FALSE	FALSE	0.401781	1	TRUE		None	FALSE	CBX1_S89	NA
CBX1	S	89	P83916	GKRKADSDSEDKGE	ADS(0.997)DS(0.003)EDKGEESKPK	2	NA	NA	NA	FALSE	FALSE	1	1	TRUE		None	FALSE	CBX1_S89	NA
CBX1	S	89	P83916	GKRKADSDSEDKGE	ADS(0.997)DS(0.003)EDKGEESKPK	3	NA	NA	NA	FALSE	FALSE	1	1	TRUE		None	FALSE	CBX1_S89	NA
CCAR2	S	675	Q8N163	EDSEVRSVASNQSE	S(0.999)VAS(0.993)NQS(0.985)EMEFS(0.015)S(0.009)LQDMPK	1	NA	NA	NA	FALSE	FALSE	1	1	TRUE		None	FALSE	CCAR2_S675	NA
CCAR2	S	678	Q8N163	EVRSVASNQSEMEF	S(0.999)VAS(0.993)NQS(0.985)EMEFS(0.015)S(0.009)LQDMPK	1	NA	NA	NA	FALSE	FALSE	1	1	TRUE		None	FALSE	CCAR2_S678	NA
CCAR2	S	681	Q8N163	SVASNQSEMEFSSL	S(0.395)VAS(0.615)NQS(0.99)EMEFSSLQDMPK	1	NA	NA	NA	FALSE	FALSE	1	1	TRUE		None	FALSE	CCAR2_S681	NA
CCAR2	S	675	Q8N163	EDSEVRSVASNQSE	S(0.999)VAS(0.993)NQS(0.985)EMEFS(0.015)S(0.009)LQDMPK	2	0.714763	0.800241	0.131132	FALSE	FALSE	0.168739	1	TRUE		None	FALSE	CCAR2_S675	NA
CCAR2	S	678	Q8N163	EVRSVASNQSEMEF	S(0.999)VAS(0.993)NQS(0.985)EMEFS(0.015)S(0.009)LQDMPK	2	0.257987	0.294333	0.00897707	TRUE	FALSE	0.0175094	1	TRUE		None	FALSE	CCAR2_S678	NA
CCAR2	S	681	Q8N163	SVASNQSEMEFSSL	S(0.395)VAS(0.615)NQS(0.99)EMEFSSLQDMPK	2	0.287216	0.307013	0.00737648	FALSE	FALSE	0.0638953	1	TRUE		None	FALSE	CCAR2_S681	NA
CCAR2	S	675	Q8N163	EDSEVRSVASNQSE	S(0.999)VAS(0.993)NQS(0.985)EMEFS(0.015)S(0.009)LQDMPK	3	NA	NA	NA	FALSE	FALSE	1	1	TRUE		None	FALSE	CCAR2_S675	NA
CCAR2	S	678	Q8N163	EVRSVASNQSEMEF	S(0.999)VAS(0.993)NQS(0.985)EMEFS(0.015)S(0.009)LQDMPK	3	NA	NA	NA	FALSE	FALSE	1	1	TRUE		None	FALSE	CCAR2_S678	NA
CCAR2	S	681	Q8N163	SVASNQSEMEFSSL	S(0.395)VAS(0.615)NQS(0.99)EMEFSSLQDMPK	3	NA	NA	NA	FALSE	FALSE	1	1	TRUE		None	FALSE	CCAR2_S681	NA
CCDC132	S	546	Q96JG6	ASNGYESDEQEKSA	DEETEDVLASNGYES(0.999)DEQEK	1	-0.148506	-0.421161	-0.250478	FALSE	FALSE	0.103304	0.996204	TRUE		None	FALSE	CCDC132_S546	NA
CCDC132	S	546	Q96JG6	ASNGYESDEQEKSA	DEETEDVLASNGYES(0.999)DEQEK	2	NA	NA	NA	FALSE	FALSE	1	1	TRUE		None	FALSE	CCDC132_S546	NA
CCDC132	S	546	Q96JG6	ASNGYESDEQEKSA	DEETEDVLASNGYES(0.999)DEQEK	3	NA	NA	NA	FALSE	FALSE	1	1	TRUE		None	FALSE	CCDC132_S546	NA
CCDC144CP	Y	729	Q8IYA2	EIEMESYRCRLAAA	MLNS(0.999)ELENGKENQERLEIEMES(0.121)Y(0.88)R	1	NA	NA	NA	FALSE	FALSE	1	1	FALSE		None	FALSE	CCDC144CP_Y729	NA
CCDC144CP	Y	729	Q8IYA2	EIEMESYRCRLAAA	MLNS(0.999)ELENGKENQERLEIEMES(0.121)Y(0.88)R	2	NA	NA	NA	FALSE	FALSE	1	1	FALSE		None	FALSE	CCDC144CP_Y729	NA
CCDC144CP	Y	729	Q8IYA2	EIEMESYRCRLAAA	MLNS(0.999)ELENGKENQERLEIEMES(0.121)Y(0.88)R	3	NA	NA	NA	FALSE	FALSE	1	1	FALSE		None	FALSE	CCDC144CP_Y729	NA
CCDC25	S	204	Q86WR0	NQDGNDSDEFM___	VENMSSNQDGNDS(1)DEFM	1	NA	NA	NA	FALSE	FALSE	1	1	TRUE		None	FALSE	CCDC25_S204	NA
CCDC25	S	204	Q86WR0	NQDGNDSDEFM___	VENMSSNQDGNDS(1)DEFM	2	NA	NA	NA	FALSE	FALSE	1	1	TRUE		None	FALSE	CCDC25_S204	NA
CCDC25	S	204	Q86WR0	NQDGNDSDEFM___	VENMSSNQDGNDS(1)DEFM	3	NA	NA	NA	FALSE	FALSE	1	1	TRUE		None	FALSE	CCDC25_S204	NA
CCDC30	S	465	Q5VVM6	YDEHVKSNQELSEK	RKY(1)DEHVKS(1)NQELSEK	1	NA	NA	NA	FALSE	FALSE	1	1	TRUE		None	FALSE	CCDC30_S465	NA
CCDC30	Y	459	Q5VVM6	ENEKRKYDEHVKSN	RKY(1)DEHVKS(1)NQELSEK	1	NA	NA	NA	FALSE	FALSE	1	1	FALSE		None	FALSE	CCDC30_Y459	NA
CCDC30	S	465	Q5VVM6	YDEHVKSNQELSEK	RKY(1)DEHVKS(1)NQELSEK	2	NA	NA	NA	FALSE	FALSE	1	1	TRUE		None	FALSE	CCDC30_S465	NA
CCDC30	Y	459	Q5VVM6	ENEKRKYDEHVKSN	RKY(1)DEHVKS(1)NQELSEK	2	NA	NA	NA	FALSE	FALSE	1	1	FALSE		None	FALSE	CCDC30_Y459	NA
CCDC30	S	465	Q5VVM6	YDEHVKSNQELSEK	RKY(1)DEHVKS(1)NQELSEK	3	NA	NA	NA	FALSE	FALSE	1	1	TRUE		None	FALSE	CCDC30_S465	NA
CCDC30	Y	459	Q5VVM6	ENEKRKYDEHVKSN	RKY(1)DEHVKS(1)NQELSEK	3	NA	NA	NA	FALSE	FALSE	1	1	FALSE		None	FALSE	CCDC30_Y459	NA
CCDC43	T	139	Q96MW1	AQYADVTDEEDEAD	AALLAQY(0.002)ADVT(0.967)DEEDEADEKDDS(0.021)GAT(0.004)T(0.004)MNIGS(0.001)DK	1	-2.56417	-2.16114	0.35536	FALSE	FALSE	0.440214	1	TRUE		None	FALSE	CCDC43_T139	NA
CCDC43	T	139	Q96MW1	AQYADVTDEEDEAD	AALLAQY(0.002)ADVT(0.967)DEEDEADEKDDS(0.021)GAT(0.004)T(0.004)MNIGS(0.001)DK	2	NA	NA	NA	FALSE	FALSE	1	1	TRUE		None	FALSE	CCDC43_T139	NA
CCDC43	T	139	Q96MW1	AQYADVTDEEDEAD	AALLAQY(0.002)ADVT(0.967)DEEDEADEKDDS(0.021)GAT(0.004)T(0.004)MNIGS(0.001)DK	3	NA	NA	NA	FALSE	FALSE	1	1	TRUE		None	FALSE	CCDC43_T139	NA
CCDC6	S	240	Q16204	KLDQPVSAPPSPRD	LDQPVS(1)APPS(1)PR	1	NA	NA	NA	FALSE	FALSE	1	1	FALSE	Chk1	None	FALSE	CCDC6_S240	KINASE-PSP_Chk1/CHEK1
CCDC6	S	244	Q16204	PVSAPPSPRDISME	LDQPVS(1)APPS(1)PR	1	NA	NA	NA	FALSE	FALSE	1	1	TRUE	Chk1;CDK2	None	FALSE	CCDC6_S244	KINASE-PSP_Chk1/CHEK1:KINASE-PSP_CDK2
CCDC6	S	240	Q16204	KLDQPVSAPPSPRD	LDQPVS(1)APPS(1)PR	2	-0.441831	-0.591556	-0.107769	TRUE	FALSE	0.000880899	0.450692	FALSE	Chk1	None	FALSE	CCDC6_S240	KINASE-PSP_Chk1/CHEK1
CCDC6	S	244	Q16204	PVSAPPSPRDISME	LDQPVS(1)APPS(1)PR	2	-0.441831	-0.591556	-0.107769	TRUE	FALSE	0.000880899	0.450692	TRUE	Chk1;CDK2	None	FALSE	CCDC6_S244	KINASE-PSP_Chk1/CHEK1:KINASE-PSP_CDK2
CCDC6	S	240	Q16204	KLDQPVSAPPSPRD	LDQPVS(1)APPS(1)PR	3	NA	NA	NA	FALSE	FALSE	1	1	FALSE	Chk1	None	FALSE	CCDC6_S240	KINASE-PSP_Chk1/CHEK1
CCDC6	S	244	Q16204	PVSAPPSPRDISME	LDQPVS(1)APPS(1)PR	3	NA	NA	NA	FALSE	FALSE	1	1	TRUE	Chk1;CDK2	None	FALSE	CCDC6_S244	KINASE-PSP_Chk1/CHEK1:KINASE-PSP_CDK2
CCDC82	S	131	Q8N4S0	DQEKHLSQEDNDLN	HLS(1)QEDNDLNK	1	-0.970243	-1.29127	-0.282105	FALSE	FALSE	1	1	TRUE	ATR	None	FALSE	CCDC82_S131	NA
CCDC82	S	131	Q8N4S0	DQEKHLSQEDNDLN	HLS(1)QEDNDLNK	2	NA	NA	NA	FALSE	FALSE	1	1	TRUE	ATR	None	FALSE	CCDC82_S131	NA
CCDC82	S	131	Q8N4S0	DQEKHLSQEDNDLN	HLS(1)QEDNDLNK	3	NA	NA	NA	FALSE	FALSE	1	1	TRUE	ATR	None	FALSE	CCDC82_S131	NA
CCDC86	S	47	Q9H6F5	ETREPGSPPSVQRA	ALVEFESNPEETREPGS(0.991)PPS(0.009)VQR	1	-0.280482	-0.513235	-0.226123	TRUE	FALSE	0.0395912	0.119384	TRUE		None	FALSE	CCDC86_S47	NA
CCDC86	S	50	Q9H6F5	EPGSPPSVQRAGLG	ALVEFESNPEET(0.001)REPGS(0.112)PPS(0.887)VQR	1	-0.235059	-0.379151	-0.179972	FALSE	FALSE	1	1	FALSE		None	FALSE	CCDC86_S50	NA
CCDC86	S	80	Q9H6F5	QGAGLESPQGQPEP	LQQGAGLES(1)PQGQPEPGAAS(1)PQR	1	NA	NA	NA	FALSE	FALSE	1	1	FALSE		None	FALSE	CCDC86_S80	NA
CCDC86	S	91	Q9H6F5	PEPGAASPQRQQDL	LQQGAGLES(1)PQGQPEPGAAS(1)PQR	1	-0.0140214	-0.281854	-0.224076	FALSE	TRUE	1	0.0236196	FALSE		None	FALSE	CCDC86_S91	NA
CCDC86	S	47	Q9H6F5	ETREPGSPPSVQRA	ALVEFESNPEETREPGS(0.991)PPS(0.009)VQR	2	NA	NA	NA	FALSE	FALSE	1	1	TRUE		None	FALSE	CCDC86_S47	NA
CCDC86	S	50	Q9H6F5	EPGSPPSVQRAGLG	ALVEFESNPEET(0.001)REPGS(0.112)PPS(0.887)VQR	2	NA	NA	NA	FALSE	FALSE	1	1	FALSE		None	FALSE	CCDC86_S50	NA
CCDC86	S	80	Q9H6F5	QGAGLESPQGQPEP	LQQGAGLES(1)PQGQPEPGAAS(1)PQR	2	-0.911548	-0.9894	-0.0358074	TRUE	FALSE	0.0150634	1	FALSE		Down	FALSE	CCDC86_S80	NA
CCDC86	S	91	Q9H6F5	PEPGAASPQRQQDL	LQQGAGLES(1)PQGQPEPGAAS(1)PQR	2	-0.911548	-0.9894	-0.0358074	TRUE	FALSE	0.0150634	1	FALSE		Down	FALSE	CCDC86_S91	NA
CCDC86	S	47	Q9H6F5	ETREPGSPPSVQRA	ALVEFESNPEETREPGS(0.991)PPS(0.009)VQR	3	NA	NA	NA	FALSE	FALSE	1	1	TRUE		None	FALSE	CCDC86_S47	NA
CCDC86	S	50	Q9H6F5	EPGSPPSVQRAGLG	ALVEFESNPEET(0.001)REPGS(0.112)PPS(0.887)VQR	3	NA	NA	NA	FALSE	FALSE	1	1	FALSE		None	FALSE	CCDC86_S50	NA
CCDC86	S	80	Q9H6F5	QGAGLESPQGQPEP	LQQGAGLES(1)PQGQPEPGAAS(1)PQR	3	NA	NA	NA	FALSE	FALSE	1	1	FALSE		None	FALSE	CCDC86_S80	NA
CCDC86	S	91	Q9H6F5	PEPGAASPQRQQDL	LQQGAGLES(1)PQGQPEPGAAS(1)PQR	3	NA	NA	NA	FALSE	FALSE	1	1	FALSE		None	FALSE	CCDC86_S91	NA
CCDC88A	S	300	Q3V6T2	ENMNLLSDARSARM	LQQENMNLLS(1)DAR	1	1.63487	-1.57984	-3.12117	FALSE	FALSE	1	1	FALSE		None	FALSE	CCDC88A_S300	NA
CCDC88A	S	300	Q3V6T2	ENMNLLSDARSARM	LQQENMNLLS(1)DAR	2	NA	NA	NA	FALSE	FALSE	1	1	FALSE		None	FALSE	CCDC88A_S300	NA
CCDC88A	S	300	Q3V6T2	ENMNLLSDARSARM	LQQENMNLLS(1)DAR	3	NA	NA	NA	FALSE	FALSE	1	1	FALSE		None	FALSE	CCDC88A_S300	NA
CCDC88C	S	577	Q9P219	WSLRERSQVSSEAR	S(0.955)QVS(0.955)S(0.091)EARMKDVEKENK	1	NA	NA	NA	FALSE	FALSE	1	1	TRUE		None	FALSE	CCDC88C_S577	NA
CCDC88C	S	580	Q9P219	RERSQVSSEARMKD	S(0.955)QVS(0.955)S(0.091)EARMKDVEKENK	1	NA	NA	NA	FALSE	FALSE	1	1	TRUE		None	FALSE	CCDC88C_S580	NA
CCDC88C	S	577	Q9P219	WSLRERSQVSSEAR	S(0.955)QVS(0.955)S(0.091)EARMKDVEKENK	2	-1.31721	-2.9019	-1.56401	FALSE	FALSE	0.177365	1	TRUE		None	FALSE	CCDC88C_S577	NA
CCDC88C	S	580	Q9P219	RERSQVSSEARMKD	S(0.955)QVS(0.955)S(0.091)EARMKDVEKENK	2	-1.31721	-2.9019	-1.56401	FALSE	FALSE	0.177365	1	TRUE		None	FALSE	CCDC88C_S580	NA
CCDC88C	S	577	Q9P219	WSLRERSQVSSEAR	S(0.955)QVS(0.955)S(0.091)EARMKDVEKENK	3	NA	NA	NA	FALSE	FALSE	1	1	TRUE		None	FALSE	CCDC88C_S577	NA
CCDC88C	S	580	Q9P219	RERSQVSSEARMKD	S(0.955)QVS(0.955)S(0.091)EARMKDVEKENK	3	NA	NA	NA	FALSE	FALSE	1	1	TRUE		None	FALSE	CCDC88C_S580	NA
CCDC9	T	389	Q9Y3X0	QPTSPETSPKETPM	EGAASPAPETPQPT(0.055)S(0.055)PET(0.826)S(0.064)PK	1	0.520648	0.178746	-0.366336	FALSE	FALSE	1	1	FALSE		None	FALSE	CCDC9_T389	NA
CCDC9	T	389	Q9Y3X0	QPTSPETSPKETPM	EGAASPAPETPQPT(0.055)S(0.055)PET(0.826)S(0.064)PK	2	NA	NA	NA	FALSE	FALSE	1	1	FALSE		None	FALSE	CCDC9_T389	NA
CCDC9	T	389	Q9Y3X0	QPTSPETSPKETPM	EGAASPAPETPQPT(0.055)S(0.055)PET(0.826)S(0.064)PK	3	NA	NA	NA	FALSE	FALSE	1	1	FALSE		None	FALSE	CCDC9_T389	NA
CCDC93	S	305	Q567U6	ELSAEESPEKLGTS	QSELSAEES(1)PEK	1	NA	NA	NA	FALSE	FALSE	1	1	TRUE		None	FALSE	CCDC93_S305	NA
CCDC93	S	305	Q567U6	ELSAEESPEKLGTS	QSELSAEES(1)PEK	2	NA	NA	NA	FALSE	FALSE	1	1	TRUE		None	FALSE	CCDC93_S305	NA
CCDC93	S	305	Q567U6	ELSAEESPEKLGTS	QSELSAEES(1)PEK	3	NA	NA	NA	FALSE	FALSE	1	1	TRUE		None	FALSE	CCDC93_S305	NA
CCDC94	S	211	Q9BW85	RRLLEDSDSEDEAA	LLEDS(1)DS(1)EDEAAPSPLQPALR	1	NA	NA	NA	FALSE	FALSE	1	1	TRUE		None	FALSE	CCDC94_S211	NA
CCDC94	S	213	Q9BW85	LLEDSDSEDEAAPS	LLEDS(1)DS(1)EDEAAPSPLQPALR	1	NA	NA	NA	FALSE	FALSE	1	1	TRUE		None	FALSE	CCDC94_S213	NA
CCDC94	S	211	Q9BW85	RRLLEDSDSEDEAA	LLEDS(1)DS(1)EDEAAPSPLQPALR	2	-1.61661	-2.15187	-0.431598	FALSE	FALSE	1	1	TRUE		None	FALSE	CCDC94_S211	NA
CCDC94	S	213	Q9BW85	LLEDSDSEDEAAPS	LLEDS(1)DS(1)EDEAAPSPLQPALR	2	-1.61661	-2.15187	-0.431598	FALSE	FALSE	1	1	TRUE		None	FALSE	CCDC94_S213	NA
CCDC94	S	211	Q9BW85	RRLLEDSDSEDEAA	LLEDS(1)DS(1)EDEAAPSPLQPALR	3	NA	NA	NA	FALSE	FALSE	1	1	TRUE		None	FALSE	CCDC94_S211	NA
CCDC94	S	213	Q9BW85	LLEDSDSEDEAAPS	LLEDS(1)DS(1)EDEAAPSPLQPALR	3	NA	NA	NA	FALSE	FALSE	1	1	TRUE		None	FALSE	CCDC94_S213	NA
CCDC97	S	337	Q96F63	EPEDAPSPELDGD_	YFDEEEPEDAPS(1)PELDGD	1	NA	NA	NA	FALSE	FALSE	1	1	TRUE		None	FALSE	CCDC97_S337	NA
CCDC97	S	337	Q96F63	EPEDAPSPELDGD_	YFDEEEPEDAPS(1)PELDGD	2	NA	NA	NA	FALSE	FALSE	1	1	TRUE		None	FALSE	CCDC97_S337	NA
CCDC97	S	337	Q96F63	EPEDAPSPELDGD_	YFDEEEPEDAPS(1)PELDGD	3	NA	NA	NA	FALSE	FALSE	1	1	TRUE		None	FALSE	CCDC97_S337	NA
CCND2	S	269	P30279	QDQRDGSKSEDELD	DGS(0.869)KS(0.131)EDELDQASTPTDVR	1	-3.40925	-2.49492	0.90926	FALSE	FALSE	0.0960902	0.384304	TRUE		None	FALSE	CCND2_S269	NA
CCND2	S	271	P30279	QRDGSKSEDELDQA	DGS(0.005)KS(0.995)EDELDQASTPTDVR	1	-3.69197	-3.06359	0.914319	TRUE	FALSE	0.0113957	0.0958107	TRUE		Down	FALSE	CCND2_S271	NA
CCND2	S	269	P30279	QDQRDGSKSEDELD	DGS(0.869)KS(0.131)EDELDQASTPTDVR	2	NA	NA	NA	FALSE	FALSE	1	1	TRUE		None	FALSE	CCND2_S269	NA
CCND2	S	271	P30279	QRDGSKSEDELDQA	DGS(0.005)KS(0.995)EDELDQASTPTDVR	2	NA	NA	NA	FALSE	FALSE	1	1	TRUE		None	FALSE	CCND2_S271	NA
CCND2	S	269	P30279	QDQRDGSKSEDELD	DGS(0.869)KS(0.131)EDELDQASTPTDVR	3	NA	NA	NA	FALSE	FALSE	1	1	TRUE		None	FALSE	CCND2_S269	NA
CCND2	S	271	P30279	QRDGSKSEDELDQA	DGS(0.005)KS(0.995)EDELDQASTPTDVR	3	NA	NA	NA	FALSE	FALSE	1	1	TRUE		None	FALSE	CCND2_S271	NA
CCNH	S	322	P51946	DDDLVESL______	HEEEEWT(1)DDDLVES(1)L	1	NA	NA	NA	FALSE	FALSE	1	1	FALSE		None	FALSE	CCNH_S322	NA
CCNH	T	315	P51946	HEEEEWTDDDLVES	HEEEEWT(1)DDDLVES(1)L	1	NA	NA	NA	FALSE	FALSE	1	1	TRUE	CK2A1;CK2A2	None	FALSE	CCNH_T315	KINASE-PSP_CK2A2/CSNK2A2:KINASE-PSP_CK2A1/CSNK2A1
CCNH	S	322	P51946	DDDLVESL______	HEEEEWT(1)DDDLVES(1)L	2	NA	NA	NA	FALSE	FALSE	1	1	FALSE		None	FALSE	CCNH_S322	NA
CCNH	T	315	P51946	HEEEEWTDDDLVES	HEEEEWT(1)DDDLVES(1)L	2	NA	NA	NA	FALSE	FALSE	1	1	TRUE	CK2A1;CK2A2	None	FALSE	CCNH_T315	KINASE-PSP_CK2A2/CSNK2A2:KINASE-PSP_CK2A1/CSNK2A1
CCNH	S	322	P51946	DDDLVESL______	HEEEEWT(1)DDDLVES(1)L	3	NA	NA	NA	FALSE	FALSE	1	1	FALSE		None	FALSE	CCNH_S322	NA
CCNH	T	315	P51946	HEEEEWTDDDLVES	HEEEEWT(1)DDDLVES(1)L	3	NA	NA	NA	FALSE	FALSE	1	1	TRUE	CK2A1;CK2A2	None	FALSE	CCNH_T315	KINASE-PSP_CK2A2/CSNK2A2:KINASE-PSP_CK2A1/CSNK2A1
CCNL1	S	352	Q9UK58	VKAEEKSPISINVK	AEEKS(1)PISINVK	1	-0.108045	-0.180456	-0.112949	FALSE	FALSE	0.585445	0.410905	TRUE		None	FALSE	CCNL1_S352	NA
CCNL1	S	329	Q9UK58	DGTPALSTLGGFSP	GLNPDGT(0.001)PALS(0.918)T(0.918)LGGFS(0.901)PAS(0.125)KPS(0.069)S(0.067)PR	1	NA	NA	NA	FALSE	FALSE	1	1	FALSE		None	FALSE	CCNL1_S329	NA
CCNL1	S	335	Q9UK58	STLGGFSPASKPSS	GLNPDGTPALS(0.001)T(0.001)LGGFS(0.996)PAS(0.898)KPS(0.552)S(0.552)PR	1	NA	NA	NA	FALSE	FALSE	1	1	TRUE		None	FALSE	CCNL1_S335	NA
CCNL1	S	338	Q9UK58	GGFSPASKPSSPRE	GLNPDGTPALS(0.024)T(0.01)LGGFS(0.965)PAS(0.986)KPS(0.544)S(0.471)PR	1	NA	NA	NA	FALSE	FALSE	1	1	TRUE		None	FALSE	CCNL1_S338	NA
CCNL1	S	342	Q9UK58	PASKPSSPREVKAE	GLNPDGT(0.002)PALS(0.08)T(0.08)LGGFS(0.366)PAS(0.432)KPS(0.219)S(0.822)PR	1	NA	NA	NA	FALSE	FALSE	1	1	TRUE		None	FALSE	CCNL1_S342	NA
CCNL1	T	330	Q9UK58	GTPALSTLGGFSPA	GLNPDGT(0.001)PALS(0.918)T(0.918)LGGFS(0.901)PAS(0.125)KPS(0.069)S(0.067)PR	1	NA	NA	NA	FALSE	FALSE	1	1	FALSE		None	FALSE	CCNL1_T330	NA
CCNL1	S	352	Q9UK58	VKAEEKSPISINVK	AEEKS(1)PISINVK	2	NA	NA	NA	FALSE	FALSE	1	1	TRUE		None	FALSE	CCNL1_S352	NA
CCNL1	S	329	Q9UK58	DGTPALSTLGGFSP	GLNPDGT(0.001)PALS(0.918)T(0.918)LGGFS(0.901)PAS(0.125)KPS(0.069)S(0.067)PR	2	NA	NA	NA	FALSE	FALSE	1	1	FALSE		None	FALSE	CCNL1_S329	NA
CCNL1	S	335	Q9UK58	STLGGFSPASKPSS	GLNPDGTPALS(0.001)T(0.001)LGGFS(0.996)PAS(0.898)KPS(0.552)S(0.552)PR	2	-0.263904	-0.34196	-0.0767295	FALSE	FALSE	0.0569636	0.866236	TRUE		None	FALSE	CCNL1_S335	NA
CCNL1	S	338	Q9UK58	GGFSPASKPSSPRE	GLNPDGTPALS(0.024)T(0.01)LGGFS(0.965)PAS(0.986)KPS(0.544)S(0.471)PR	2	NA	NA	NA	FALSE	FALSE	1	1	TRUE		None	FALSE	CCNL1_S338	NA
CCNL1	S	342	Q9UK58	PASKPSSPREVKAE	GLNPDGT(0.002)PALS(0.08)T(0.08)LGGFS(0.366)PAS(0.432)KPS(0.219)S(0.822)PR	2	0.230489	-0.0723503	-0.26625	FALSE	FALSE	1	1	TRUE		None	FALSE	CCNL1_S342	NA
CCNL1	T	330	Q9UK58	GTPALSTLGGFSPA	GLNPDGT(0.001)PALS(0.918)T(0.918)LGGFS(0.901)PAS(0.125)KPS(0.069)S(0.067)PR	2	NA	NA	NA	FALSE	FALSE	1	1	FALSE		None	FALSE	CCNL1_T330	NA
CCNL1	S	352	Q9UK58	VKAEEKSPISINVK	AEEKS(1)PISINVK	3	NA	NA	NA	FALSE	FALSE	1	1	TRUE		None	FALSE	CCNL1_S352	NA
CCNL1	S	329	Q9UK58	DGTPALSTLGGFSP	GLNPDGT(0.001)PALS(0.918)T(0.918)LGGFS(0.901)PAS(0.125)KPS(0.069)S(0.067)PR	3	0.461109	0.443925	-0.0478901	FALSE	FALSE	1	1	FALSE		None	FALSE	CCNL1_S329	NA
CCNL1	S	335	Q9UK58	STLGGFSPASKPSS	GLNPDGTPALS(0.001)T(0.001)LGGFS(0.996)PAS(0.898)KPS(0.552)S(0.552)PR	3	0.438684	0.376781	-0.0352837	TRUE	FALSE	0.00160058	1	TRUE		None	FALSE	CCNL1_S335	NA
CCNL1	S	338	Q9UK58	GGFSPASKPSSPRE	GLNPDGTPALS(0.024)T(0.01)LGGFS(0.965)PAS(0.986)KPS(0.544)S(0.471)PR	3	0.433078	0.359995	-0.0321321	TRUE	FALSE	0.0102319	1	TRUE		None	FALSE	CCNL1_S338	NA
CCNL1	S	342	Q9UK58	PASKPSSPREVKAE	GLNPDGT(0.002)PALS(0.08)T(0.08)LGGFS(0.366)PAS(0.432)KPS(0.219)S(0.822)PR	3	0.417866	0.36615	-0.0116011	FALSE	FALSE	0.0626984	1	TRUE		None	FALSE	CCNL1_S342	NA
CCNL1	T	330	Q9UK58	GTPALSTLGGFSPA	GLNPDGT(0.001)PALS(0.918)T(0.918)LGGFS(0.901)PAS(0.125)KPS(0.069)S(0.067)PR	3	0.461109	0.443925	-0.0478901	FALSE	FALSE	1	1	FALSE		None	FALSE	CCNL1_T330	NA
CCNY	S	326	Q8ND76	ARKRSASADNLTLP	S(0.007)AS(0.993)ADNLTLPR	1	0.29592	0.997075	0.742895	TRUE	FALSE	0.0322744	0.120176	FALSE		None	FALSE	CCNY_S326	NA
CCNY	S	326	Q8ND76	ARKRSASADNLTLP	S(0.007)AS(0.993)ADNLTLPR	2	NA	NA	NA	FALSE	FALSE	1	1	FALSE		None	FALSE	CCNY_S326	NA
CCNY	S	326	Q8ND76	ARKRSASADNLTLP	S(0.007)AS(0.993)ADNLTLPR	3	NA	NA	NA	FALSE	FALSE	1	1	FALSE		None	FALSE	CCNY_S326	NA
CCNYL1	S	342	Q8N7R7	RAAMRRSFSADNFI	S(0.908)FS(0.092)ADNFIGIQR	1	-0.199636	-0.452906	-0.162396	FALSE	FALSE	1	1	TRUE		None	FALSE	CCNYL1_S342	NA
CCNYL1	S	344	Q8N7R7	AMRRSFSADNFIGI	S(0.006)FS(0.994)ADNFIGIQR	1	0.386845	0.379715	0.0468306	FALSE	FALSE	0.0955214	1	FALSE		None	FALSE	CCNYL1_S344	PERT-P100-DIA_BIX-01294:PERT-P100-PRM_ROSCOVITINE:PERT-P100-DIA_STAUROSPORINE:PERT-P100-DIA_UNC-0321:PERT-P100-DIA_BIX-01338:PERT-P100-DIA_GELDANAMYCIN:PERT-P100-DIA_VEMURAFENIB
CCNYL1	S	342	Q8N7R7	RAAMRRSFSADNFI	S(0.908)FS(0.092)ADNFIGIQR	2	NA	NA	NA	FALSE	FALSE	1	1	TRUE		None	FALSE	CCNYL1_S342	NA
CCNYL1	S	344	Q8N7R7	AMRRSFSADNFIGI	S(0.006)FS(0.994)ADNFIGIQR	2	NA	NA	NA	FALSE	FALSE	1	1	FALSE		None	FALSE	CCNYL1_S344	PERT-P100-DIA_BIX-01294:PERT-P100-PRM_ROSCOVITINE:PERT-P100-DIA_STAUROSPORINE:PERT-P100-DIA_UNC-0321:PERT-P100-DIA_BIX-01338:PERT-P100-DIA_GELDANAMYCIN:PERT-P100-DIA_VEMURAFENIB
CCNYL1	S	342	Q8N7R7	RAAMRRSFSADNFI	S(0.908)FS(0.092)ADNFIGIQR	3	NA	NA	NA	FALSE	FALSE	1	1	TRUE		None	FALSE	CCNYL1_S342	NA
CCNYL1	S	344	Q8N7R7	AMRRSFSADNFIGI	S(0.006)FS(0.994)ADNFIGIQR	3	NA	NA	NA	FALSE	FALSE	1	1	FALSE		None	FALSE	CCNYL1_S344	PERT-P100-DIA_BIX-01294:PERT-P100-PRM_ROSCOVITINE:PERT-P100-DIA_STAUROSPORINE:PERT-P100-DIA_UNC-0321:PERT-P100-DIA_BIX-01338:PERT-P100-DIA_GELDANAMYCIN:PERT-P100-DIA_VEMURAFENIB
CD2AP	S	510	Q9Y5K6	RFNGGHSPTHSPEK	FNGGHS(0.928)PT(0.399)HS(0.673)PEK	1	0.110511	0.101772	0.0194485	FALSE	FALSE	1	1	TRUE		None	FALSE	CD2AP_S510	NA
CD2AP	S	514	Q9Y5K6	GHSPTHSPEKILKL	FNGGHS(0.15)PT(0.851)HS(0.999)PEK	1	NA	NA	NA	FALSE	FALSE	1	1	TRUE		None	FALSE	CD2AP_S514	NA
CD2AP	S	458	Q9Y5K6	LPLRPKSVDFDSLT	S(1)VDFDSLTVR	1	0.327537	0.285685	0.0149804	FALSE	FALSE	0.0882279	1	FALSE		None	FALSE	CD2AP_S458	PERT-PSP_EGF
CD2AP	T	512	Q9Y5K6	NGGHSPTHSPEKIL	FNGGHS(0.15)PT(0.851)HS(0.999)PEK	1	0.628447	0.295018	-0.0729835	FALSE	FALSE	1	1	FALSE		None	FALSE	CD2AP_T512	NA
CD2AP	S	510	Q9Y5K6	RFNGGHSPTHSPEK	FNGGHS(0.928)PT(0.399)HS(0.673)PEK	2	0.665594	0.346632	-0.393002	FALSE	FALSE	0.217949	0.573202	TRUE		None	FALSE	CD2AP_S510	NA
CD2AP	S	514	Q9Y5K6	GHSPTHSPEKILKL	FNGGHS(0.15)PT(0.851)HS(0.999)PEK	2	0.312752	0.12008	-0.15847	FALSE	FALSE	0.914688	1	TRUE		None	FALSE	CD2AP_S514	NA
CD2AP	S	458	Q9Y5K6	LPLRPKSVDFDSLT	S(1)VDFDSLTVR	2	NA	NA	NA	FALSE	FALSE	1	1	FALSE		None	FALSE	CD2AP_S458	PERT-PSP_EGF
CD2AP	T	512	Q9Y5K6	NGGHSPTHSPEKIL	FNGGHS(0.15)PT(0.851)HS(0.999)PEK	2	0.303203	0.155758	-0.150234	FALSE	FALSE	0.905382	1	FALSE		None	FALSE	CD2AP_T512	NA
CD2AP	S	510	Q9Y5K6	RFNGGHSPTHSPEK	FNGGHS(0.928)PT(0.399)HS(0.673)PEK	3	NA	NA	NA	FALSE	FALSE	1	1	TRUE		None	FALSE	CD2AP_S510	NA
CD2AP	S	514	Q9Y5K6	GHSPTHSPEKILKL	FNGGHS(0.15)PT(0.851)HS(0.999)PEK	3	NA	NA	NA	FALSE	FALSE	1	1	TRUE		None	FALSE	CD2AP_S514	NA
CD2AP	S	458	Q9Y5K6	LPLRPKSVDFDSLT	S(1)VDFDSLTVR	3	NA	NA	NA	FALSE	FALSE	1	1	FALSE		None	FALSE	CD2AP_S458	PERT-PSP_EGF
CD2AP	T	512	Q9Y5K6	NGGHSPTHSPEKIL	FNGGHS(0.15)PT(0.851)HS(0.999)PEK	3	NA	NA	NA	FALSE	FALSE	1	1	FALSE		None	FALSE	CD2AP_T512	NA
CD2BP2	S	46	O95400	RFKGKHSLDSDEEE	HS(0.931)LDS(0.069)DEEEDDDDGGSSK	1	NA	NA	NA	FALSE	FALSE	1	1	TRUE		None	FALSE	CD2BP2_S46	NA
CD2BP2	S	49	O95400	GKHSLDSDEEEDDD	HSLDS(1)DEEEDDDDGGSSK	1	NA	NA	NA	FALSE	FALSE	1	1	TRUE		None	FALSE	CD2BP2_S49	NA
CD2BP2	S	46	O95400	RFKGKHSLDSDEEE	HS(0.931)LDS(0.069)DEEEDDDDGGSSK	2	NA	NA	NA	FALSE	FALSE	1	1	TRUE		None	FALSE	CD2BP2_S46	NA
CD2BP2	S	49	O95400	GKHSLDSDEEEDDD	HSLDS(1)DEEEDDDDGGSSK	2	NA	NA	NA	FALSE	FALSE	1	1	TRUE		None	FALSE	CD2BP2_S49	NA
CD2BP2	S	46	O95400	RFKGKHSLDSDEEE	HS(0.931)LDS(0.069)DEEEDDDDGGSSK	3	NA	NA	NA	FALSE	FALSE	1	1	TRUE		None	FALSE	CD2BP2_S46	NA
CD2BP2	S	49	O95400	GKHSLDSDEEEDDD	HSLDS(1)DEEEDDDDGGSSK	3	NA	NA	NA	FALSE	FALSE	1	1	TRUE		None	FALSE	CD2BP2_S49	NA
CD44	S	706	P16070	NGEASKSQEMVHLV	S(1)QEMVHLVNK	1	-0.938537	-1.13958	-0.171561	TRUE	FALSE	0.00949169	0.663562	TRUE	CAMK2A	Down	FALSE	CD44_S706	KINASE-PSP_CAMK2A:PERT-PSP_PHORBOL_ESTER
CD44	S	706	P16070	NGEASKSQEMVHLV	S(1)QEMVHLVNK	2	NA	NA	NA	FALSE	FALSE	1	1	TRUE	CAMK2A	None	FALSE	CD44_S706	KINASE-PSP_CAMK2A:PERT-PSP_PHORBOL_ESTER
CD44	S	706	P16070	NGEASKSQEMVHLV	S(1)QEMVHLVNK	3	NA	NA	NA	FALSE	FALSE	1	1	TRUE	CAMK2A	None	FALSE	CD44_S706	KINASE-PSP_CAMK2A:PERT-PSP_PHORBOL_ESTER
CDC20	S	41	Q12834	AAGPAPSPMRAANR	EAAGPAPS(1)PMR	1	0.775006	0.578893	-0.27506	TRUE	FALSE	0.0152847	0.4241	FALSE	BUB1	Up	FALSE	CDC20_S41	KINASE-PSP_BUB1
CDC20	S	41	Q12834	AAGPAPSPMRAANR	EAAGPAPS(1)PMR	2	NA	NA	NA	FALSE	FALSE	1	1	FALSE	BUB1	None	FALSE	CDC20_S41	KINASE-PSP_BUB1
CDC20	S	41	Q12834	AAGPAPSPMRAANR	EAAGPAPS(1)PMR	3	NA	NA	NA	FALSE	FALSE	1	1	FALSE	BUB1	None	FALSE	CDC20_S41	KINASE-PSP_BUB1
CDC23	S	588	Q9UJX2	TPTRRVSPLNLSSV	RVS(0.952)PLNLS(0.05)S(0.016)VT(0.982)P	1	NA	NA	NA	FALSE	FALSE	1	1	FALSE		None	FALSE	CDC23_S588	NA
CDC23	T	596	Q9UJX2	LNLSSVTP______	VSPLNLSSVT(1)P	1	NA	NA	NA	FALSE	FALSE	1	1	FALSE		None	FALSE	CDC23_T596	NA
CDC23	S	588	Q9UJX2	TPTRRVSPLNLSSV	RVS(0.952)PLNLS(0.05)S(0.016)VT(0.982)P	2	-0.759478	-0.790983	0.0619835	FALSE	FALSE	1	1	FALSE		None	FALSE	CDC23_S588	NA
CDC23	T	596	Q9UJX2	LNLSSVTP______	VSPLNLSSVT(1)P	2	-0.759478	-0.790983	0.0619835	FALSE	FALSE	1	1	FALSE		None	FALSE	CDC23_T596	NA
CDC23	S	588	Q9UJX2	TPTRRVSPLNLSSV	RVS(0.952)PLNLS(0.05)S(0.016)VT(0.982)P	3	NA	NA	NA	FALSE	FALSE	1	1	FALSE		None	FALSE	CDC23_S588	NA
CDC23	T	596	Q9UJX2	LNLSSVTP______	VSPLNLSSVT(1)P	3	NA	NA	NA	FALSE	FALSE	1	1	FALSE		None	FALSE	CDC23_T596	NA
CDC42BPG	S	1540	Q6DT37	VSERPRSLPLSPEL	S(1)LPLSPELESSP	1	NA	NA	NA	FALSE	FALSE	1	1	FALSE		None	FALSE	CDC42BPG_S1540	NA
CDC42BPG	S	1540	Q6DT37	VSERPRSLPLSPEL	S(1)LPLSPELESSP	2	NA	NA	NA	FALSE	FALSE	1	1	FALSE		None	FALSE	CDC42BPG_S1540	NA
CDC42BPG	S	1540	Q6DT37	VSERPRSLPLSPEL	S(1)LPLSPELESSP	3	NA	NA	NA	FALSE	FALSE	1	1	FALSE		None	FALSE	CDC42BPG_S1540	NA
CDC42EP1	S	350	Q00587	LPQARASWESLDEE	AS(1)WES(1)LDEEWR	1	NA	NA	NA	FALSE	FALSE	1	1	TRUE		None	FALSE	CDC42EP1_S350	NA
CDC42EP1	S	353	Q00587	ARASWESLDEEWRA	AS(1)WES(1)LDEEWR	1	NA	NA	NA	FALSE	FALSE	1	1	TRUE		None	FALSE	CDC42EP1_S353	NA
CDC42EP1	S	121	Q00587	IIKNAISLPQLNQA	NAIS(1)LPQLNQAAYDSLVVGK	1	-0.191821	0.364348	0.703366	FALSE	FALSE	1	1	FALSE		None	FALSE	CDC42EP1_S121	NA
CDC42EP1	S	192	Q00587	GLRRSDSLLSFRLD	SDS(1)LLS(1)FR	1	NA	NA	NA	FALSE	FALSE	1	1	TRUE		None	FALSE	CDC42EP1_S192	NA
CDC42EP1	S	195	Q00587	RSDSLLSFRLDLDL	S(0.007)DS(0.993)LLS(1)FR	1	NA	NA	NA	FALSE	FALSE	1	1	FALSE		None	FALSE	CDC42EP1_S195	NA
CDC42EP1	S	350	Q00587	LPQARASWESLDEE	AS(1)WES(1)LDEEWR	2	0.146463	0.693734	0.60156	FALSE	TRUE	0.206413	0.00413284	TRUE		None	FALSE	CDC42EP1_S350	NA
CDC42EP1	S	353	Q00587	ARASWESLDEEWRA	AS(1)WES(1)LDEEWR	2	0.146463	0.693734	0.60156	FALSE	TRUE	0.206413	0.00413284	TRUE		None	FALSE	CDC42EP1_S353	NA
CDC42EP1	S	121	Q00587	IIKNAISLPQLNQA	NAIS(1)LPQLNQAAYDSLVVGK	2	NA	NA	NA	FALSE	FALSE	1	1	FALSE		None	FALSE	CDC42EP1_S121	NA
CDC42EP1	S	192	Q00587	GLRRSDSLLSFRLD	SDS(1)LLS(1)FR	2	-0.523687	0.19932	0.674937	TRUE	TRUE	0.0153559	0.0227408	TRUE		None	FALSE	CDC42EP1_S192	NA
CDC42EP1	S	195	Q00587	RSDSLLSFRLDLDL	S(0.007)DS(0.993)LLS(1)FR	2	-0.490643	0.239849	0.68236	TRUE	TRUE	0.0176105	0.0190665	FALSE		None	FALSE	CDC42EP1_S195	NA
CDC42EP1	S	350	Q00587	LPQARASWESLDEE	AS(1)WES(1)LDEEWR	3	NA	NA	NA	FALSE	FALSE	1	1	TRUE		None	FALSE	CDC42EP1_S350	NA
CDC42EP1	S	353	Q00587	ARASWESLDEEWRA	AS(1)WES(1)LDEEWR	3	NA	NA	NA	FALSE	FALSE	1	1	TRUE		None	FALSE	CDC42EP1_S353	NA
CDC42EP1	S	121	Q00587	IIKNAISLPQLNQA	NAIS(1)LPQLNQAAYDSLVVGK	3	NA	NA	NA	FALSE	FALSE	1	1	FALSE		None	FALSE	CDC42EP1_S121	NA
CDC42EP1	S	192	Q00587	GLRRSDSLLSFRLD	SDS(1)LLS(1)FR	3	NA	NA	NA	FALSE	FALSE	1	1	TRUE		None	FALSE	CDC42EP1_S192	NA
CDC42EP1	S	195	Q00587	RSDSLLSFRLDLDL	S(0.007)DS(0.993)LLS(1)FR	3	NA	NA	NA	FALSE	FALSE	1	1	FALSE		None	FALSE	CDC42EP1_S195	NA
CDC42EP3	S	89	Q9UKI2	EFFRANSTSDSVFT	ANS(0.912)T(0.07)S(0.018)DS(0.001)VFTETPSPVLK	1	-0.764661	-0.507666	0.282659	FALSE	FALSE	0.25398	1	TRUE		None	FALSE	CDC42EP3_S89	NA
CDC42EP3	S	89	Q9UKI2	EFFRANSTSDSVFT	ANS(0.912)T(0.07)S(0.018)DS(0.001)VFTETPSPVLK	2	NA	NA	NA	FALSE	FALSE	1	1	TRUE		None	FALSE	CDC42EP3_S89	NA
CDC42EP3	S	89	Q9UKI2	EFFRANSTSDSVFT	ANS(0.912)T(0.07)S(0.018)DS(0.001)VFTETPSPVLK	3	NA	NA	NA	FALSE	FALSE	1	1	TRUE		None	FALSE	CDC42EP3_S89	NA
CDC42EP4	S	64	Q9H3Q1	GEPDGESLDEQPSS	AGEPDGES(1)LDEQPSSSSSK	1	0.112485	0.295915	0.210798	FALSE	FALSE	1	0.803441	TRUE		None	FALSE	CDC42EP4_S64	NA
CDC42EP4	S	292	Q9H3Q1	WAAAAPSPGSARSM	AGPDLPSLPSHALEDEGWAAAAPS(1)PGS(1)AR	1	-1.60494	-1.47871	0.0762854	FALSE	FALSE	1	1	TRUE		None	FALSE	CDC42EP4_S292	NA
CDC42EP4	S	295	Q9H3Q1	AAPSPGSARSMGSH	AGPDLPSLPSHALEDEGWAAAAPS(1)PGS(1)AR	1	NA	NA	NA	FALSE	FALSE	1	1	TRUE		None	FALSE	CDC42EP4_S295	NA
CDC42EP4	S	118	Q9H3Q1	FVKNAMSLPQLNEK	NAMS(1)LPQLNEK	1	-0.697852	-0.407826	0.292151	TRUE	FALSE	0.00102294	0.0614178	FALSE		Down	FALSE	CDC42EP4_S118	NA
CDC42EP4	S	138	Q9H3Q1	TSKLPKSLSSSPVK	S(0.998)LS(0.003)S(0.199)S(0.801)PVKK	1	NA	NA	NA	FALSE	FALSE	1	1	TRUE		None	FALSE	CDC42EP4_S138	NA
CDC42EP4	S	142	Q9H3Q1	PKSLSSSPVKKAND	S(0.968)LS(0.032)S(0.052)S(0.948)PVKK	1	NA	NA	NA	FALSE	FALSE	1	1	FALSE		None	FALSE	CDC42EP4_S142	NA
CDC42EP4	S	64	Q9H3Q1	GEPDGESLDEQPSS	AGEPDGES(1)LDEQPSSSSSK	2	NA	NA	NA	FALSE	FALSE	1	1	TRUE		None	FALSE	CDC42EP4_S64	NA
CDC42EP4	S	292	Q9H3Q1	WAAAAPSPGSARSM	AGPDLPSLPSHALEDEGWAAAAPS(1)PGS(1)AR	2	-1.22434	-1.58993	-0.277794	TRUE	FALSE	0.00712567	0.0851538	TRUE		Down	FALSE	CDC42EP4_S292	NA
CDC42EP4	S	295	Q9H3Q1	AAPSPGSARSMGSH	AGPDLPSLPSHALEDEGWAAAAPS(1)PGS(1)AR	2	-1.22434	-1.58993	-0.277794	TRUE	FALSE	0.00712567	0.0851538	TRUE		Down	FALSE	CDC42EP4_S295	NA
CDC42EP4	S	118	Q9H3Q1	FVKNAMSLPQLNEK	NAMS(1)LPQLNEK	2	NA	NA	NA	FALSE	FALSE	1	1	FALSE		None	FALSE	CDC42EP4_S118	NA
CDC42EP4	S	138	Q9H3Q1	TSKLPKSLSSSPVK	S(0.998)LS(0.003)S(0.199)S(0.801)PVKK	2	-1.11611	-1.07708	0.100616	TRUE	FALSE	0.00423638	0.564173	TRUE		Down	FALSE	CDC42EP4_S138	NA
CDC42EP4	S	142	Q9H3Q1	PKSLSSSPVKKAND	S(0.968)LS(0.032)S(0.052)S(0.948)PVKK	2	-1.11611	-1.07708	0.100616	TRUE	FALSE	0.00423638	0.564173	FALSE		Down	FALSE	CDC42EP4_S142	NA
CDC42EP4	S	64	Q9H3Q1	GEPDGESLDEQPSS	AGEPDGES(1)LDEQPSSSSSK	3	NA	NA	NA	FALSE	FALSE	1	1	TRUE		None	FALSE	CDC42EP4_S64	NA
CDC42EP4	S	292	Q9H3Q1	WAAAAPSPGSARSM	AGPDLPSLPSHALEDEGWAAAAPS(1)PGS(1)AR	3	NA	NA	NA	FALSE	FALSE	1	1	TRUE		None	FALSE	CDC42EP4_S292	NA
CDC42EP4	S	295	Q9H3Q1	AAPSPGSARSMGSH	AGPDLPSLPSHALEDEGWAAAAPS(1)PGS(1)AR	3	NA	NA	NA	FALSE	FALSE	1	1	TRUE		None	FALSE	CDC42EP4_S295	NA
CDC42EP4	S	118	Q9H3Q1	FVKNAMSLPQLNEK	NAMS(1)LPQLNEK	3	NA	NA	NA	FALSE	FALSE	1	1	FALSE		None	FALSE	CDC42EP4_S118	NA
CDC42EP4	S	138	Q9H3Q1	TSKLPKSLSSSPVK	S(0.998)LS(0.003)S(0.199)S(0.801)PVKK	3	NA	NA	NA	FALSE	FALSE	1	1	TRUE		None	FALSE	CDC42EP4_S138	NA
CDC42EP4	S	142	Q9H3Q1	PKSLSSSPVKKAND	S(0.968)LS(0.032)S(0.052)S(0.948)PVKK	3	NA	NA	NA	FALSE	FALSE	1	1	FALSE		None	FALSE	CDC42EP4_S142	NA
CDCA5	S	75	Q96FF9	EVPAVQSPRRSPRI	IVAHAVEVPAVQS(1)PR	1	1.08896	1.24172	0.221568	FALSE	FALSE	1	1	FALSE	CDK1	None	FALSE	CDCA5_S75	KINASE-PSP_CDK1
CDCA5	S	75	Q96FF9	EVPAVQSPRRSPRI	IVAHAVEVPAVQS(1)PR	2	NA	NA	NA	FALSE	FALSE	1	1	FALSE	CDK1	None	FALSE	CDCA5_S75	KINASE-PSP_CDK1
CDCA5	S	75	Q96FF9	EVPAVQSPRRSPRI	IVAHAVEVPAVQS(1)PR	3	NA	NA	NA	FALSE	FALSE	1	1	FALSE	CDK1	None	FALSE	CDCA5_S75	KINASE-PSP_CDK1
CDCA8	S	219	Q53HL2	NISGNGSPLADSKE	IYNISGNGS(1)PLADSK	1	-0.623018	-0.267596	0.389223	TRUE	TRUE	0.0101209	0.018717	FALSE	AurB	Down	TRUE	CDCA8_S219	KINASE-PSP_AurB/AURKB:PERT-PSP_NOCODAZOLE
CDCA8	S	219	Q53HL2	NISGNGSPLADSKE	IYNISGNGS(1)PLADSK	2	NA	NA	NA	FALSE	FALSE	1	1	FALSE	AurB	None	FALSE	CDCA8_S219	KINASE-PSP_AurB/AURKB:PERT-PSP_NOCODAZOLE
CDCA8	S	219	Q53HL2	NISGNGSPLADSKE	IYNISGNGS(1)PLADSK	3	NA	NA	NA	FALSE	FALSE	1	1	FALSE	AurB	None	FALSE	CDCA8_S219	KINASE-PSP_AurB/AURKB:PERT-PSP_NOCODAZOLE
CDK1;CDK2;CDK3	T	14;14;14	P06493;P24941;Q00526	EKIGEGTYGVVYKG	IGEGT(1)Y(1)GVVYK	1	-1.20804	-1.23115	0.0253954	TRUE	FALSE	0.000491406	1	FALSE	Myt1;Wee1	Down	FALSE	CDK1_T14;CDK2_T14;CDK3_T14	DISEASE-PSP_neuroblastoma:PATH-NP_EGFR1_PATHWAY:PATH-NP_T_CELL_RECEPTOR_PATHWAY:PATH-NP_PROLACTIN_PATHWAY:PATH-NP_FGF1_PATHWAY;PERT-PSP_NOCODAZOLE;NA
CDK1;CDK2;CDK3	Y	15;15;15	P06493;P24941;Q00526	KIGEGTYGVVYKGR	IGEGT(1)Y(1)GVVYK	1	0.0381519	0.388149	0.436723	FALSE	FALSE	1	0.107173	FALSE	HER2;Src;Myt1;Wee1	None	FALSE	CDK1_Y15;CDK2_Y15;CDK3_Y15	KINASE-PSP_Src/SRC:KINASE-PSP_HER2/ERBB2:PERT-PSP_U0126:PERT-PSP_RESVERATROL:PERT-PSP_ADRIAMYCIN:PERT-PSP_UV:PERT-PSP_ETOPOSIDE:PERT-PSP_CISPLATIN:PERT-PSP_HYDROXYUREA:DISEASE-PSP_neuroblastoma:PATH-NP_EGFR1_PATHWAY:PATH-WP_Cell_Cycle:PATH-NP_T_CELL_RECEPTOR_PATHWAY:PATH-NP_GLP1_PATHWAY:PATH-NP_PROLACTIN_PATHWAY:PATH-NP_FGF1_PATHWAY;PERT-PSP_NOCODAZOLE:DISEASE-PSP_neuroblastoma:PATH-NP_EGFR1_PATH…
CDK1;CDK2;CDK3	T	14;14;14	P06493;P24941;Q00526	EKIGEGTYGVVYKG	IGEGT(1)Y(1)GVVYK	2	-1.45287	-1.0938	0.337077	TRUE	TRUE	0.000446922	0.0111682	FALSE	Myt1;Wee1	Down	FALSE	CDK1_T14;CDK2_T14;CDK3_T14	DISEASE-PSP_neuroblastoma:PATH-NP_EGFR1_PATHWAY:PATH-NP_T_CELL_RECEPTOR_PATHWAY:PATH-NP_PROLACTIN_PATHWAY:PATH-NP_FGF1_PATHWAY;PERT-PSP_NOCODAZOLE;NA
CDK1;CDK2;CDK3	Y	15;15;15	P06493;P24941;Q00526	KIGEGTYGVVYKGR	IGEGT(1)Y(1)GVVYK	2	-1.45287	-1.0938	0.337077	TRUE	TRUE	0.000446922	0.0111682	FALSE	HER2;Src;Myt1;Wee1	Down	FALSE	CDK1_Y15;CDK2_Y15;CDK3_Y15	KINASE-PSP_Src/SRC:KINASE-PSP_HER2/ERBB2:PERT-PSP_U0126:PERT-PSP_RESVERATROL:PERT-PSP_ADRIAMYCIN:PERT-PSP_UV:PERT-PSP_ETOPOSIDE:PERT-PSP_CISPLATIN:PERT-PSP_HYDROXYUREA:DISEASE-PSP_neuroblastoma:PATH-NP_EGFR1_PATHWAY:PATH-WP_Cell_Cycle:PATH-NP_T_CELL_RECEPTOR_PATHWAY:PATH-NP_GLP1_PATHWAY:PATH-NP_PROLACTIN_PATHWAY:PATH-NP_FGF1_PATHWAY;PERT-PSP_NOCODAZOLE:DISEASE-PSP_neuroblastoma:PATH-NP_EGFR1_PATH…
CDK1;CDK2;CDK3	T	14;14;14	P06493;P24941;Q00526	EKIGEGTYGVVYKG	IGEGT(1)Y(1)GVVYK	3	NA	NA	NA	FALSE	FALSE	1	1	FALSE	Myt1;Wee1	None	FALSE	CDK1_T14;CDK2_T14;CDK3_T14	DISEASE-PSP_neuroblastoma:PATH-NP_EGFR1_PATHWAY:PATH-NP_T_CELL_RECEPTOR_PATHWAY:PATH-NP_PROLACTIN_PATHWAY:PATH-NP_FGF1_PATHWAY;PERT-PSP_NOCODAZOLE;NA
CDK1;CDK2;CDK3	Y	15;15;15	P06493;P24941;Q00526	KIGEGTYGVVYKGR	IGEGT(1)Y(1)GVVYK	3	NA	NA	NA	FALSE	FALSE	1	1	FALSE	HER2;Src;Myt1;Wee1	None	FALSE	CDK1_Y15;CDK2_Y15;CDK3_Y15	KINASE-PSP_Src/SRC:KINASE-PSP_HER2/ERBB2:PERT-PSP_U0126:PERT-PSP_RESVERATROL:PERT-PSP_ADRIAMYCIN:PERT-PSP_UV:PERT-PSP_ETOPOSIDE:PERT-PSP_CISPLATIN:PERT-PSP_HYDROXYUREA:DISEASE-PSP_neuroblastoma:PATH-NP_EGFR1_PATHWAY:PATH-WP_Cell_Cycle:PATH-NP_T_CELL_RECEPTOR_PATHWAY:PATH-NP_GLP1_PATHWAY:PATH-NP_PROLACTIN_PATHWAY:PATH-NP_FGF1_PATHWAY;PERT-PSP_NOCODAZOLE:DISEASE-PSP_neuroblastoma:PATH-NP_EGFR1_PATH…
CDK11A;CDK11B	S	271;283	Q9UQ88;P21127	SDLQDISDSERKTS	DLLSDLQDIS(0.989)DS(0.011)ER	1	0.646906	0.662233	0.0305382	TRUE	FALSE	0.00314113	1	TRUE		Up	FALSE	CDK11A_S271;CDK11B_S283	NA;NA
CDK11A;CDK11B	S	740;752	Q9UQ88;P21127	RVKRGTSPRPPEGG	RGT(0.99)S(0.99)PRPPEGGLGY(0.015)S(0.006)QLGDDDLK	1	-0.123762	-0.0883642	0.0407489	FALSE	FALSE	0.181893	1	FALSE	Chk2	None	FALSE	CDK11A_S740;CDK11B_S752	NA;KINASE-PSP_Chk2/CHEK2
CDK11A;CDK11B	T	739;751	Q9UQ88;P21127	QRVKRGTSPRPPEG	RGT(0.99)S(0.99)PRPPEGGLGY(0.015)S(0.006)QLGDDDLK	1	-0.15939	-0.169426	-0.0286413	FALSE	FALSE	0.886539	1	FALSE		None	FALSE	CDK11A_T739;CDK11B_T751	NA;NA
CDK11A;CDK11B	S	271;283	Q9UQ88;P21127	SDLQDISDSERKTS	DLLSDLQDIS(0.989)DS(0.011)ER	2	NA	NA	NA	FALSE	FALSE	1	1	TRUE		None	FALSE	CDK11A_S271;CDK11B_S283	NA;NA
CDK11A;CDK11B	S	740;752	Q9UQ88;P21127	RVKRGTSPRPPEGG	RGT(0.99)S(0.99)PRPPEGGLGY(0.015)S(0.006)QLGDDDLK	2	-0.294108	-0.394366	-0.157271	FALSE	FALSE	1	1	FALSE	Chk2	None	FALSE	CDK11A_S740;CDK11B_S752	NA;KINASE-PSP_Chk2/CHEK2
CDK11A;CDK11B	T	739;751	Q9UQ88;P21127	QRVKRGTSPRPPEG	RGT(0.99)S(0.99)PRPPEGGLGY(0.015)S(0.006)QLGDDDLK	2	-0.294108	-0.394366	-0.157271	FALSE	FALSE	1	1	FALSE		None	FALSE	CDK11A_T739;CDK11B_T751	NA;NA
CDK11A;CDK11B	S	271;283	Q9UQ88;P21127	SDLQDISDSERKTS	DLLSDLQDIS(0.989)DS(0.011)ER	3	NA	NA	NA	FALSE	FALSE	1	1	TRUE		None	FALSE	CDK11A_S271;CDK11B_S283	NA;NA
CDK11A;CDK11B	S	740;752	Q9UQ88;P21127	RVKRGTSPRPPEGG	RGT(0.99)S(0.99)PRPPEGGLGY(0.015)S(0.006)QLGDDDLK	3	NA	NA	NA	FALSE	FALSE	1	1	FALSE	Chk2	None	FALSE	CDK11A_S740;CDK11B_S752	NA;KINASE-PSP_Chk2/CHEK2
CDK11A;CDK11B	T	739;751	Q9UQ88;P21127	QRVKRGTSPRPPEG	RGT(0.99)S(0.99)PRPPEGGLGY(0.015)S(0.006)QLGDDDLK	3	NA	NA	NA	FALSE	FALSE	1	1	FALSE		None	FALSE	CDK11A_T739;CDK11B_T751	NA;NA
CDK12	S	681	Q9NYV4	LPGGDLSPPDSPEP	HLLTDLPLPPELPGGDLS(1)PPDS(1)PEPK	1	NA	NA	NA	FALSE	FALSE	1	1	TRUE		None	FALSE	CDK12_S681	NA
CDK12	S	685	Q9NYV4	DLSPPDSPEPKAIT	HLLTDLPLPPELPGGDLS(1)PPDS(1)PEPK	1	NA	NA	NA	FALSE	FALSE	1	1	TRUE		None	FALSE	CDK12_S685	NA
CDK12	S	1082	Q9NYV4	TEPVKNSSPAPPQP	NS(0.868)S(0.132)PAPPQPAPGK	1	-0.277743	-0.278379	0.0751912	FALSE	FALSE	1	1	FALSE		None	FALSE	CDK12_S1082	NA
CDK12	S	1083	Q9NYV4	EPVKNSSPAPPQPA	NS(0.002)S(0.998)PAPPQPAPGK	1	0.0154176	0.264868	0.265674	FALSE	FALSE	1	0.0762352	FALSE		None	FALSE	CDK12_S1083	NA
CDK12	S	274	Q9NYV4	STSRRQSVSPPYKE	RQS(1)VS(0.999)PPY(0.002)KEPSAYQSSTR	1	NA	NA	NA	FALSE	FALSE	1	1	TRUE		None	FALSE	CDK12_S274	NA
CDK12	S	276	Q9NYV4	SRRQSVSPPYKEPS	RQS(1)VS(0.999)PPY(0.002)KEPSAYQSSTR	1	NA	NA	NA	FALSE	FALSE	1	1	TRUE		None	FALSE	CDK12_S276	NA
CDK12	S	333	Q9NYV4	YGRRRSSSPFLSKR	S(0.028)S(0.972)S(0.995)PFLS(0.005)K	1	NA	NA	NA	FALSE	FALSE	1	1	FALSE		None	FALSE	CDK12_S333	NA
CDK12	S	334	Q9NYV4	GRRRSSSPFLSKRS	SSS(1)PFLSK	1	2.05907	2.44633	0.407375	FALSE	FALSE	0.174319	0.996204	FALSE		None	FALSE	CDK12_S334	NA
CDK12	S	681	Q9NYV4	LPGGDLSPPDSPEP	HLLTDLPLPPELPGGDLS(1)PPDS(1)PEPK	2	0.29697	0.448544	0.123488	FALSE	FALSE	0.125107	0.152256	TRUE		None	FALSE	CDK12_S681	NA
CDK12	S	685	Q9NYV4	DLSPPDSPEPKAIT	HLLTDLPLPPELPGGDLS(1)PPDS(1)PEPK	2	0.29697	0.448544	0.123488	FALSE	FALSE	0.125107	0.152256	TRUE		None	FALSE	CDK12_S685	NA
CDK12	S	1082	Q9NYV4	TEPVKNSSPAPPQP	NS(0.868)S(0.132)PAPPQPAPGK	2	NA	NA	NA	FALSE	FALSE	1	1	FALSE		None	FALSE	CDK12_S1082	NA
CDK12	S	1083	Q9NYV4	EPVKNSSPAPPQPA	NS(0.002)S(0.998)PAPPQPAPGK	2	NA	NA	NA	FALSE	FALSE	1	1	FALSE		None	FALSE	CDK12_S1083	NA
CDK12	S	274	Q9NYV4	STSRRQSVSPPYKE	RQS(1)VS(0.999)PPY(0.002)KEPSAYQSSTR	2	-0.220611	-0.23735	-0.129885	FALSE	FALSE	1	1	TRUE		None	FALSE	CDK12_S274	NA
CDK12	S	276	Q9NYV4	SRRQSVSPPYKEPS	RQS(1)VS(0.999)PPY(0.002)KEPSAYQSSTR	2	-0.220611	-0.23735	-0.129885	FALSE	FALSE	1	1	TRUE		None	FALSE	CDK12_S276	NA
CDK12	S	333	Q9NYV4	YGRRRSSSPFLSKR	S(0.028)S(0.972)S(0.995)PFLS(0.005)K	2	-2.00991	-1.91543	0.11769	TRUE	FALSE	0.00121889	1	FALSE		Down	FALSE	CDK12_S333	NA
CDK12	S	334	Q9NYV4	GRRRSSSPFLSKRS	SSS(1)PFLSK	2	-2.00991	-1.91543	0.11769	TRUE	FALSE	0.00121889	1	FALSE		Down	FALSE	CDK12_S334	NA
CDK12	S	681	Q9NYV4	LPGGDLSPPDSPEP	HLLTDLPLPPELPGGDLS(1)PPDS(1)PEPK	3	NA	NA	NA	FALSE	FALSE	1	1	TRUE		None	FALSE	CDK12_S681	NA
CDK12	S	685	Q9NYV4	DLSPPDSPEPKAIT	HLLTDLPLPPELPGGDLS(1)PPDS(1)PEPK	3	NA	NA	NA	FALSE	FALSE	1	1	TRUE		None	FALSE	CDK12_S685	NA
CDK12	S	1082	Q9NYV4	TEPVKNSSPAPPQP	NS(0.868)S(0.132)PAPPQPAPGK	3	NA	NA	NA	FALSE	FALSE	1	1	FALSE		None	FALSE	CDK12_S1082	NA
CDK12	S	1083	Q9NYV4	EPVKNSSPAPPQPA	NS(0.002)S(0.998)PAPPQPAPGK	3	NA	NA	NA	FALSE	FALSE	1	1	FALSE		None	FALSE	CDK12_S1083	NA
CDK12	S	274	Q9NYV4	STSRRQSVSPPYKE	RQS(1)VS(0.999)PPY(0.002)KEPSAYQSSTR	3	NA	NA	NA	FALSE	FALSE	1	1	TRUE		None	FALSE	CDK12_S274	NA
CDK12	S	276	Q9NYV4	SRRQSVSPPYKEPS	RQS(1)VS(0.999)PPY(0.002)KEPSAYQSSTR	3	NA	NA	NA	FALSE	FALSE	1	1	TRUE		None	FALSE	CDK12_S276	NA
CDK12	S	333	Q9NYV4	YGRRRSSSPFLSKR	S(0.028)S(0.972)S(0.995)PFLS(0.005)K	3	NA	NA	NA	FALSE	FALSE	1	1	FALSE		None	FALSE	CDK12_S333	NA
CDK12	S	334	Q9NYV4	GRRRSSSPFLSKRS	SSS(1)PFLSK	3	NA	NA	NA	FALSE	FALSE	1	1	FALSE		None	FALSE	CDK12_S334	NA
CDK13	S	437	Q14004	SRSRHSSISPSTLT	HSS(1)IS(0.981)PS(0.01)T(0.008)LTLK	1	NA	NA	NA	FALSE	FALSE	1	1	TRUE	Chk1	None	FALSE	CDK13_S437	KINASE-PSP_Chk1/CHEK1
CDK13	S	439	Q14004	SRHSSISPSTLTLK	HSS(1)IS(0.981)PS(0.01)T(0.008)LTLK	1	NA	NA	NA	FALSE	FALSE	1	1	TRUE		None	FALSE	CDK13_S439	NA
CDK13	S	437	Q14004	SRSRHSSISPSTLT	HSS(1)IS(0.981)PS(0.01)T(0.008)LTLK	2	0.657885	0.184791	-0.45869	FALSE	FALSE	0.324189	1	TRUE	Chk1	None	FALSE	CDK13_S437	KINASE-PSP_Chk1/CHEK1
CDK13	S	439	Q14004	SRHSSISPSTLTLK	HSS(1)IS(0.981)PS(0.01)T(0.008)LTLK	2	0.657885	0.184791	-0.45869	FALSE	FALSE	0.324189	1	TRUE		None	FALSE	CDK13_S439	NA
CDK13	S	437	Q14004	SRSRHSSISPSTLT	HSS(1)IS(0.981)PS(0.01)T(0.008)LTLK	3	NA	NA	NA	FALSE	FALSE	1	1	TRUE	Chk1	None	FALSE	CDK13_S437	KINASE-PSP_Chk1/CHEK1
CDK13	S	439	Q14004	SRHSSISPSTLTLK	HSS(1)IS(0.981)PS(0.01)T(0.008)LTLK	3	NA	NA	NA	FALSE	FALSE	1	1	TRUE		None	FALSE	CDK13_S439	NA
CDS2	S	21	O95674	PPEDKESESEAKVD	VAHEPVAPPEDKES(0.804)ES(0.196)EAK	1	-2.1265	-1.4138	0.770159	FALSE	FALSE	0.119497	0.638114	TRUE		None	FALSE	CDS2_S21	NA
CDS2	S	23	O95674	EDKESESEAKVDGE	VAHEPVAPPEDKES(0.248)ES(0.752)EAK	1	-1.79933	-1.31948	0.415921	FALSE	TRUE	0.387112	0.0169735	FALSE		None	FALSE	CDS2_S23	NA
CDS2	S	41	O95674	SESRAESAPLPVSA	VDGET(0.019)AS(0.056)DS(0.056)ES(0.061)RAES(0.807)APLPVS(0.001)ADDTPEVLNR	1	-0.612249	-0.816266	-0.0904169	FALSE	FALSE	0.754197	1	FALSE		None	FALSE	CDS2_S41	NA
CDS2	S	21	O95674	PPEDKESESEAKVD	VAHEPVAPPEDKES(0.804)ES(0.196)EAK	2	NA	NA	NA	FALSE	FALSE	1	1	TRUE		None	FALSE	CDS2_S21	NA
CDS2	S	23	O95674	EDKESESEAKVDGE	VAHEPVAPPEDKES(0.248)ES(0.752)EAK	2	NA	NA	NA	FALSE	FALSE	1	1	FALSE		None	FALSE	CDS2_S23	NA
CDS2	S	41	O95674	SESRAESAPLPVSA	VDGET(0.019)AS(0.056)DS(0.056)ES(0.061)RAES(0.807)APLPVS(0.001)ADDTPEVLNR	2	NA	NA	NA	FALSE	FALSE	1	1	FALSE		None	FALSE	CDS2_S41	NA
CDS2	S	21	O95674	PPEDKESESEAKVD	VAHEPVAPPEDKES(0.804)ES(0.196)EAK	3	NA	NA	NA	FALSE	FALSE	1	1	TRUE		None	FALSE	CDS2_S21	NA
CDS2	S	23	O95674	EDKESESEAKVDGE	VAHEPVAPPEDKES(0.248)ES(0.752)EAK	3	NA	NA	NA	FALSE	FALSE	1	1	FALSE		None	FALSE	CDS2_S23	NA
CDS2	S	41	O95674	SESRAESAPLPVSA	VDGET(0.019)AS(0.056)DS(0.056)ES(0.061)RAES(0.807)APLPVS(0.001)ADDTPEVLNR	3	NA	NA	NA	FALSE	FALSE	1	1	FALSE		None	FALSE	CDS2_S41	NA
CDV3	S	107	Q9UKY7	QAMQISSEKEEDDN	VQAMQIS(0.188)S(0.812)EKEEDDNEK	1	NA	NA	NA	FALSE	FALSE	1	1	TRUE		None	FALSE	CDV3_S107	NA
CDV3	S	107	Q9UKY7	QAMQISSEKEEDDN	VQAMQIS(0.188)S(0.812)EKEEDDNEK	2	NA	NA	NA	FALSE	FALSE	1	1	TRUE		None	FALSE	CDV3_S107	NA
CDV3	S	107	Q9UKY7	QAMQISSEKEEDDN	VQAMQIS(0.188)S(0.812)EKEEDDNEK	3	NA	NA	NA	FALSE	FALSE	1	1	TRUE		None	FALSE	CDV3_S107	NA
CDYL	S	216	Q9Y232	DGFQSESPEKLDPV	TAVDGFQS(0.007)ES(0.993)PEK	1	-0.0031341	0.194641	0.178258	FALSE	FALSE	1	0.318077	TRUE		None	FALSE	CDYL_S216	NA
CDYL	S	216	Q9Y232	DGFQSESPEKLDPV	TAVDGFQS(0.007)ES(0.993)PEK	2	NA	NA	NA	FALSE	FALSE	1	1	TRUE		None	FALSE	CDYL_S216	NA
CDYL	S	216	Q9Y232	DGFQSESPEKLDPV	TAVDGFQS(0.007)ES(0.993)PEK	3	NA	NA	NA	FALSE	FALSE	1	1	TRUE		None	FALSE	CDYL_S216	NA
CEP104	S	603	O60308	DLGTGSSGFTIDNV	LLKDLGT(1)GS(0.019)S(0.886)GFT(0.095)IDNVMK	1	NA	NA	NA	FALSE	FALSE	1	1	TRUE		None	FALSE	CEP104_S603	NA
CEP104	T	600	O60308	LLKDLGTGSSGFTI	LLKDLGT(1)GS(0.019)S(0.886)GFT(0.095)IDNVMK	1	NA	NA	NA	FALSE	FALSE	1	1	TRUE		None	FALSE	CEP104_T600	NA
CEP104	S	603	O60308	DLGTGSSGFTIDNV	LLKDLGT(1)GS(0.019)S(0.886)GFT(0.095)IDNVMK	2	-0.202057	-0.76788	-0.559239	FALSE	FALSE	1	1	TRUE		None	FALSE	CEP104_S603	NA
CEP104	T	600	O60308	LLKDLGTGSSGFTI	LLKDLGT(1)GS(0.019)S(0.886)GFT(0.095)IDNVMK	2	-0.202057	-0.76788	-0.559239	FALSE	FALSE	1	1	TRUE		None	FALSE	CEP104_T600	NA
CEP104	S	603	O60308	DLGTGSSGFTIDNV	LLKDLGT(1)GS(0.019)S(0.886)GFT(0.095)IDNVMK	3	NA	NA	NA	FALSE	FALSE	1	1	TRUE		None	FALSE	CEP104_S603	NA
CEP104	T	600	O60308	LLKDLGTGSSGFTI	LLKDLGT(1)GS(0.019)S(0.886)GFT(0.095)IDNVMK	3	NA	NA	NA	FALSE	FALSE	1	1	TRUE		None	FALSE	CEP104_T600	NA
CEP131	S	47	Q9UPN4	PIVRSVSVVTGSEQ	S(0.002)VS(0.998)VVTGSEQK	1	-0.997406	0.206893	1.22157	FALSE	FALSE	1	1	TRUE		None	FALSE	CEP131_S47	KINASE-PSP_MAPKAPK2
CEP131	S	47	Q9UPN4	PIVRSVSVVTGSEQ	S(0.002)VS(0.998)VVTGSEQK	2	NA	NA	NA	FALSE	FALSE	1	1	TRUE		None	FALSE	CEP131_S47	KINASE-PSP_MAPKAPK2
CEP131	S	47	Q9UPN4	PIVRSVSVVTGSEQ	S(0.002)VS(0.998)VVTGSEQK	3	NA	NA	NA	FALSE	FALSE	1	1	TRUE		None	FALSE	CEP131_S47	KINASE-PSP_MAPKAPK2
CEP170	S	1112	Q5SW79	ARLGEASDSELADA	LGEAS(1)DS(1)ELADADK	1	-2.70358	-2.76607	-0.0586754	TRUE	FALSE	0.0477112	1	TRUE		Down	FALSE	CEP170_S1112	NA
CEP170	S	1165	Q5SW79	GSLSARSDSEATIS	S(0.96)DS(0.038)EAT(0.002)ISR	1	-0.702679	NA	NA	FALSE	FALSE	1	1	TRUE		None	FALSE	CEP170_S1165	NA
CEP170	S	1112	Q5SW79	ARLGEASDSELADA	LGEAS(1)DS(1)ELADADK	2	NA	NA	NA	FALSE	FALSE	1	1	TRUE		None	FALSE	CEP170_S1112	NA
CEP170	S	1165	Q5SW79	GSLSARSDSEATIS	S(0.96)DS(0.038)EAT(0.002)ISR	2	NA	NA	NA	FALSE	FALSE	1	1	TRUE		None	FALSE	CEP170_S1165	NA
CEP170	S	1112	Q5SW79	ARLGEASDSELADA	LGEAS(1)DS(1)ELADADK	3	NA	NA	NA	FALSE	FALSE	1	1	TRUE		None	FALSE	CEP170_S1112	NA
CEP170	S	1165	Q5SW79	GSLSARSDSEATIS	S(0.96)DS(0.038)EAT(0.002)ISR	3	NA	NA	NA	FALSE	FALSE	1	1	TRUE		None	FALSE	CEP170_S1165	NA
CEP170B	S	1135	Q9Y4F5	ARLGDASDTEAADG	LGDAS(0.967)DT(0.033)EAADGER	1	NA	NA	NA	FALSE	FALSE	1	1	TRUE		None	FALSE	CEP170B_S1135	NA
CEP170B	S	655	Q9Y4F5	GLPVPGSPGGQKWV	PLGAAPQAEHQGLPVPGS(1)PGGQK	1	0.300182	0.575022	0.126709	FALSE	FALSE	1	1	FALSE	Chk1	None	FALSE	CEP170B_S655	KINASE-PSP_Chk1/CHEK1
CEP170B	S	1135	Q9Y4F5	ARLGDASDTEAADG	LGDAS(0.967)DT(0.033)EAADGER	2	NA	NA	NA	FALSE	FALSE	1	1	TRUE		None	FALSE	CEP170B_S1135	NA
CEP170B	S	655	Q9Y4F5	GLPVPGSPGGQKWV	PLGAAPQAEHQGLPVPGS(1)PGGQK	2	NA	NA	NA	FALSE	FALSE	1	1	FALSE	Chk1	None	FALSE	CEP170B_S655	KINASE-PSP_Chk1/CHEK1
CEP170B	S	1135	Q9Y4F5	ARLGDASDTEAADG	LGDAS(0.967)DT(0.033)EAADGER	3	NA	NA	NA	FALSE	FALSE	1	1	TRUE		None	FALSE	CEP170B_S1135	NA
CEP170B	S	655	Q9Y4F5	GLPVPGSPGGQKWV	PLGAAPQAEHQGLPVPGS(1)PGGQK	3	NA	NA	NA	FALSE	FALSE	1	1	FALSE	Chk1	None	FALSE	CEP170B_S655	KINASE-PSP_Chk1/CHEK1
CEP41	S	96	Q9BYV8	RLEDNDSAASDPDA	LEDNDS(1)AAS(1)DPDAETTAR	1	NA	NA	NA	FALSE	FALSE	1	1	TRUE		None	FALSE	CEP41_S96	NA
CEP41	S	99	Q9BYV8	DNDSAASDPDAETT	LEDNDS(1)AAS(1)DPDAETTAR	1	NA	NA	NA	FALSE	FALSE	1	1	TRUE		None	FALSE	CEP41_S99	NA
CEP41	S	96	Q9BYV8	RLEDNDSAASDPDA	LEDNDS(1)AAS(1)DPDAETTAR	2	NA	NA	NA	FALSE	FALSE	1	1	TRUE		None	FALSE	CEP41_S96	NA
CEP41	S	99	Q9BYV8	DNDSAASDPDAETT	LEDNDS(1)AAS(1)DPDAETTAR	2	NA	NA	NA	FALSE	FALSE	1	1	TRUE		None	FALSE	CEP41_S99	NA
CEP41	S	96	Q9BYV8	RLEDNDSAASDPDA	LEDNDS(1)AAS(1)DPDAETTAR	3	NA	NA	NA	FALSE	FALSE	1	1	TRUE		None	FALSE	CEP41_S96	NA
CEP41	S	99	Q9BYV8	DNDSAASDPDAETT	LEDNDS(1)AAS(1)DPDAETTAR	3	NA	NA	NA	FALSE	FALSE	1	1	TRUE		None	FALSE	CEP41_S99	NA
CERS4	S	342	Q9HA82	MEKDIRSDVEESDS	DIRS(0.957)DVEES(0.827)DS(0.46)S(0.756)EEAAAAQEPLQLK	1	NA	NA	NA	FALSE	FALSE	1	1	TRUE		None	FALSE	CERS4_S342	KINASE-PSP_CK2A1/CSNK2A1
CERS4	S	347	Q9HA82	RSDVEESDSSEEAA	DIRS(0.945)DVEES(0.945)DS(0.468)S(0.642)EEAAAAQEPLQLK	1	NA	NA	NA	FALSE	FALSE	1	1	TRUE		None	FALSE	CERS4_S347	KINASE-PSP_CK2A1/CSNK2A1
CERS4	S	350	Q9HA82	VEESDSSEEAAAAQ	DIRS(0.957)DVEES(0.827)DS(0.46)S(0.756)EEAAAAQEPLQLK	1	NA	NA	NA	FALSE	FALSE	1	1	TRUE		None	FALSE	CERS4_S350	KINASE-PSP_CK2A1/CSNK2A1
CERS4	S	342	Q9HA82	MEKDIRSDVEESDS	DIRS(0.957)DVEES(0.827)DS(0.46)S(0.756)EEAAAAQEPLQLK	2	NA	NA	NA	FALSE	FALSE	1	1	TRUE		None	FALSE	CERS4_S342	KINASE-PSP_CK2A1/CSNK2A1
CERS4	S	347	Q9HA82	RSDVEESDSSEEAA	DIRS(0.945)DVEES(0.945)DS(0.468)S(0.642)EEAAAAQEPLQLK	2	NA	NA	NA	FALSE	FALSE	1	1	TRUE		None	FALSE	CERS4_S347	KINASE-PSP_CK2A1/CSNK2A1
CERS4	S	350	Q9HA82	VEESDSSEEAAAAQ	DIRS(0.957)DVEES(0.827)DS(0.46)S(0.756)EEAAAAQEPLQLK	2	NA	NA	NA	FALSE	FALSE	1	1	TRUE		None	FALSE	CERS4_S350	KINASE-PSP_CK2A1/CSNK2A1
CERS4	S	342	Q9HA82	MEKDIRSDVEESDS	DIRS(0.957)DVEES(0.827)DS(0.46)S(0.756)EEAAAAQEPLQLK	3	-0.314193	-0.0328007	0.351736	TRUE	FALSE	0.0195306	0.102632	TRUE		None	FALSE	CERS4_S342	KINASE-PSP_CK2A1/CSNK2A1
CERS4	S	347	Q9HA82	RSDVEESDSSEEAA	DIRS(0.945)DVEES(0.945)DS(0.468)S(0.642)EEAAAAQEPLQLK	3	-0.314193	-0.0328007	0.351736	TRUE	FALSE	0.0195306	0.102632	TRUE		None	FALSE	CERS4_S347	KINASE-PSP_CK2A1/CSNK2A1
CERS4	S	350	Q9HA82	VEESDSSEEAAAAQ	DIRS(0.957)DVEES(0.827)DS(0.46)S(0.756)EEAAAAQEPLQLK	3	-0.314193	-0.0328007	0.351736	TRUE	FALSE	0.0195306	0.102632	TRUE		None	FALSE	CERS4_S350	KINASE-PSP_CK2A1/CSNK2A1
CFAP44	Y	1438	Q96MT7	LDKEEQYMQWKINE	EEQY(1)MQWKINET(1)LKEMEEK	1	NA	NA	NA	FALSE	FALSE	1	1	FALSE		None	FALSE	CFAP44_Y1438	NA
CFAP44	Y	1438	Q96MT7	LDKEEQYMQWKINE	EEQY(1)MQWKINET(1)LKEMEEK	2	-1.99867	-5.11559	-2.98154	FALSE	FALSE	1	1	FALSE		None	FALSE	CFAP44_Y1438	NA
CFAP44	Y	1438	Q96MT7	LDKEEQYMQWKINE	EEQY(1)MQWKINET(1)LKEMEEK	3	NA	NA	NA	FALSE	FALSE	1	1	FALSE		None	FALSE	CFAP44_Y1438	NA
CFL1	S	3	P23528	____MASGVAVSDG	AS(1)GVAVSDGVIK	1	-0.0835602	0.45626	0.500902	FALSE	TRUE	0.145222	0.0212212	FALSE	TESK1;PKD1;LIMK1;LIMK2	None	FALSE	CFL1_S3	KINASE-PSP_PRKD1:PERT-PSP_LPA:PERT-PSP_ANTI_CD3:PERT-PSP_NOCODAZOLE
CFL1	S	3	P23528	____MASGVAVSDG	AS(1)GVAVSDGVIK	2	NA	NA	NA	FALSE	FALSE	1	1	FALSE	TESK1;PKD1;LIMK1;LIMK2	None	FALSE	CFL1_S3	KINASE-PSP_PRKD1:PERT-PSP_LPA:PERT-PSP_ANTI_CD3:PERT-PSP_NOCODAZOLE
CFL1	S	3	P23528	____MASGVAVSDG	AS(1)GVAVSDGVIK	3	NA	NA	NA	FALSE	FALSE	1	1	FALSE	TESK1;PKD1;LIMK1;LIMK2	None	FALSE	CFL1_S3	KINASE-PSP_PRKD1:PERT-PSP_LPA:PERT-PSP_ANTI_CD3:PERT-PSP_NOCODAZOLE
CFL2	S	3	Q9Y281	____MASGVTVNDE	AS(1)GVTVNDEVIK	1	-0.140911	0.580169	0.718208	TRUE	TRUE	0.0474632	0.0128246	TRUE		None	FALSE	CFL2_S3	NA
CFL2	S	3	Q9Y281	____MASGVTVNDE	AS(1)GVTVNDEVIK	2	NA	NA	NA	FALSE	FALSE	1	1	TRUE		None	FALSE	CFL2_S3	NA
CFL2	S	3	Q9Y281	____MASGVTVNDE	AS(1)GVTVNDEVIK	3	NA	NA	NA	FALSE	FALSE	1	1	TRUE		None	FALSE	CFL2_S3	NA
CFP	S	336	P27918	RNMKSISCQEIPGQ	NMKS(0.041)IS(0.959)CQEIPGQQSRGR	1	NA	NA	NA	FALSE	FALSE	1	1	TRUE		None	FALSE	CFP_S336	NA
CFP	S	336	P27918	RNMKSISCQEIPGQ	NMKS(0.041)IS(0.959)CQEIPGQQSRGR	2	NA	NA	NA	FALSE	FALSE	1	1	TRUE		None	FALSE	CFP_S336	NA
CFP	S	336	P27918	RNMKSISCQEIPGQ	NMKS(0.041)IS(0.959)CQEIPGQQSRGR	3	NA	NA	NA	FALSE	FALSE	1	1	TRUE		None	FALSE	CFP_S336	NA
CFTR	S	1426	P13569	KVRQYDSIQKLLNE	QY(0.018)DS(0.982)IQK	1	0.140706	0.118088	-0.0147849	FALSE	FALSE	0.36103	1	FALSE		None	FALSE	CFTR_S1426	NA
CFTR	S	1426	P13569	KVRQYDSIQKLLNE	QY(0.018)DS(0.982)IQK	2	NA	NA	NA	FALSE	FALSE	1	1	FALSE		None	FALSE	CFTR_S1426	NA
CFTR	S	1426	P13569	KVRQYDSIQKLLNE	QY(0.018)DS(0.982)IQK	3	NA	NA	NA	FALSE	FALSE	1	1	FALSE		None	FALSE	CFTR_S1426	NA
CGN	S	129	Q9P2M7	NGKLLRSHSQASLA	S(0.977)HS(0.973)QAS(0.049)LAGPGPVDPSNR	1	NA	NA	NA	FALSE	FALSE	1	1	TRUE		None	FALSE	CGN_S129	NA
CGN	S	131	Q9P2M7	KLLRSHSQASLAGP	S(0.076)HS(0.984)QAS(0.94)LAGPGPVDPSNR	1	-1.69712	-1.77113	-0.146388	FALSE	FALSE	1	1	TRUE	AMPKA1	None	FALSE	CGN_S131	KINASE-PSP_AMPKA1/PRKAA1
CGN	S	134	Q9P2M7	RSHSQASLAGPGPV	S(0.13)HS(0.926)QAS(0.944)LAGPGPVDPSNR	1	-1.41904	-1.26147	0.213964	FALSE	FALSE	0.141291	1	FALSE		None	FALSE	CGN_S134	NA
CGN	S	129	Q9P2M7	NGKLLRSHSQASLA	S(0.977)HS(0.973)QAS(0.049)LAGPGPVDPSNR	2	-0.617405	-0.174165	0.468153	FALSE	FALSE	0.24253	0.56627	TRUE		None	FALSE	CGN_S129	NA
CGN	S	131	Q9P2M7	KLLRSHSQASLAGP	S(0.076)HS(0.984)QAS(0.94)LAGPGPVDPSNR	2	-0.530476	-0.200305	0.374888	TRUE	FALSE	0.0404462	0.303132	TRUE	AMPKA1	None	FALSE	CGN_S131	KINASE-PSP_AMPKA1/PRKAA1
CGN	S	134	Q9P2M7	RSHSQASLAGPGPV	S(0.13)HS(0.926)QAS(0.944)LAGPGPVDPSNR	2	-0.426816	-0.247821	0.249472	FALSE	FALSE	0.14205	1	FALSE		None	FALSE	CGN_S134	NA
CGN	S	129	Q9P2M7	NGKLLRSHSQASLA	S(0.977)HS(0.973)QAS(0.049)LAGPGPVDPSNR	3	NA	NA	NA	FALSE	FALSE	1	1	TRUE		None	FALSE	CGN_S129	NA
CGN	S	131	Q9P2M7	KLLRSHSQASLAGP	S(0.076)HS(0.984)QAS(0.94)LAGPGPVDPSNR	3	NA	NA	NA	FALSE	FALSE	1	1	TRUE	AMPKA1	None	FALSE	CGN_S131	KINASE-PSP_AMPKA1/PRKAA1
CGN	S	134	Q9P2M7	RSHSQASLAGPGPV	S(0.13)HS(0.926)QAS(0.944)LAGPGPVDPSNR	3	NA	NA	NA	FALSE	FALSE	1	1	FALSE		None	FALSE	CGN_S134	NA
CHAF1A	S	775	Q13111	HTGSPRSPSTTYLH	S(0.958)PS(0.039)T(0.002)TYLHTPTPSEDAAIPSK	1	0.150264	0.0351742	-0.155156	TRUE	FALSE	0.000931632	0.123197	TRUE		None	FALSE	CHAF1A_S775	NA
CHAF1A	S	775	Q13111	HTGSPRSPSTTYLH	S(0.958)PS(0.039)T(0.002)TYLHTPTPSEDAAIPSK	2	NA	NA	NA	FALSE	FALSE	1	1	TRUE		None	FALSE	CHAF1A_S775	NA
CHAF1A	S	775	Q13111	HTGSPRSPSTTYLH	S(0.958)PS(0.039)T(0.002)TYLHTPTPSEDAAIPSK	3	NA	NA	NA	FALSE	FALSE	1	1	TRUE		None	FALSE	CHAF1A_S775	NA
CHAF1B	S	410	Q13112	QTHRGSSPGPRPVE	GS(0.216)S(0.784)PGPRPVEGTPASR	1	-1.43761	-1.07769	0.213142	FALSE	FALSE	0.368139	1	FALSE		None	FALSE	CHAF1B_S410	NA
CHAF1B	S	410	Q13112	QTHRGSSPGPRPVE	GS(0.216)S(0.784)PGPRPVEGTPASR	2	NA	NA	NA	FALSE	FALSE	1	1	FALSE		None	FALSE	CHAF1B_S410	NA
CHAF1B	S	410	Q13112	QTHRGSSPGPRPVE	GS(0.216)S(0.784)PGPRPVEGTPASR	3	NA	NA	NA	FALSE	FALSE	1	1	FALSE		None	FALSE	CHAF1B_S410	NA
CHAMP1	S	626	Q96JM3	KKDNQESSDAELSS	KDNQES(0.819)S(0.181)DAELS(0.105)S(0.667)S(0.225)EY(0.004)IK	1	NA	NA	NA	FALSE	FALSE	1	1	FALSE		None	FALSE	CHAMP1_S626	NA
CHAMP1	S	627	Q96JM3	KDNQESSDAELSSS	DNQES(0.023)S(0.974)DAELS(0.809)S(0.169)S(0.024)EYIK	1	-0.671141	-1.53416	-0.85645	FALSE	FALSE	1	1	TRUE		None	FALSE	CHAMP1_S627	NA
CHAMP1	S	632	Q96JM3	SSDAELSSSEYIKT	DNQES(0.139)S(0.861)DAELS(0.961)S(0.034)S(0.005)EYIK	1	NA	NA	NA	FALSE	FALSE	1	1	TRUE		None	FALSE	CHAMP1_S632	NA
CHAMP1	S	476	Q96JM3	KSSRGGSPDLWKSS	GGS(1)PDLWK	1	-0.480131	-0.30199	0.172047	FALSE	FALSE	0.644295	1	FALSE		None	FALSE	CHAMP1_S476	NA
CHAMP1	S	651	Q96JM3	DIKGQESSSDQEQV	GQES(0.984)S(0.885)S(0.131)DQEQVDVESIDFSK	1	NA	NA	NA	FALSE	FALSE	1	1	TRUE		None	FALSE	CHAMP1_S651	NA
CHAMP1	S	652	Q96JM3	IKGQESSSDQEQVD	GQES(0.113)S(0.944)S(0.944)DQEQVDVESIDFSK	1	NA	NA	NA	FALSE	FALSE	1	1	FALSE		None	FALSE	CHAMP1_S652	NA
CHAMP1	S	653	Q96JM3	KGQESSSDQEQVDV	GQES(0.519)S(0.519)S(0.962)DQEQVDVESIDFSK	1	NA	NA	NA	FALSE	FALSE	1	1	TRUE		None	FALSE	CHAMP1_S653	NA
CHAMP1	S	443	Q96JM3	PELRKPSGSPDLWK	KPS(0.907)GS(0.093)PDLWK	1	-0.940727	0.684815	1.62799	FALSE	FALSE	0.14252	1	TRUE		None	FALSE	CHAMP1_S443	NA
CHAMP1	S	445	Q96JM3	LRKPSGSPDLWKLS	KPS(0.023)GS(0.977)PDLWK	1	-0.907807	0.253474	1.14018	FALSE	FALSE	0.139076	0.564173	FALSE		None	FALSE	CHAMP1_S445	NA
CHAMP1	S	282	Q96JM3	PEPRKPSPSESPEP	KPS(0.97)PS(0.258)ES(0.772)PEPWKPFPAVSPEPR	1	NA	NA	NA	FALSE	FALSE	1	1	TRUE		None	FALSE	CHAMP1_S282	NA
CHAMP1	S	286	Q96JM3	KPSPSESPEPWKPF	KPS(0.954)PS(0.087)ES(0.959)PEPWKPFPAVS(1)PEPR	1	NA	NA	NA	FALSE	FALSE	1	1	TRUE		None	FALSE	CHAMP1_S286	NA
CHAMP1	S	297	Q96JM3	KPFPAVSPEPRRPA	KPS(0.803)PS(0.34)ES(0.857)PEPWKPFPAVS(1)PEPR	1	NA	NA	NA	FALSE	FALSE	1	1	TRUE		None	FALSE	CHAMP1_S297	NA
CHAMP1	S	459	Q96JM3	PDQRKTSPASLDFP	KT(0.001)S(0.997)PAS(0.001)LDFPESQK	1	-0.0188089	0.487754	0.4661	FALSE	FALSE	1	0.652311	TRUE		None	FALSE	CHAMP1_S459	NA
CHAMP1	S	204	Q96JM3	KLAPVPSPEPQKPA	LAPVPS(1)PEPQKPAPVS(0.956)PES(0.044)VK	1	0.256437	0.403018	0.238132	FALSE	FALSE	0.622449	0.270282	TRUE		None	FALSE	CHAMP1_S204	NA
CHAMP1	S	214	Q96JM3	QKPAPVSPESVKAT	LAPVPS(1)PEPQKPAPVS(0.998)PES(0.002)VK	1	NA	NA	NA	FALSE	FALSE	1	1	TRUE		None	FALSE	CHAMP1_S214	NA
CHAMP1	S	217	Q96JM3	APVSPESVKATLSN	LAPVPS(1)PEPQKPAPVS(0.012)PES(0.988)VK	1	NA	NA	NA	FALSE	FALSE	1	1	FALSE		None	FALSE	CHAMP1_S217	NA
CHAMP1	T	458	Q96JM3	SPDQRKTSPASLDF	KT(0.948)S(0.036)PAS(0.016)LDFPESQK	1	0.0179532	0.340723	0.341518	FALSE	FALSE	1	1	FALSE		None	FALSE	CHAMP1_T458	NA
CHAMP1	S	626	Q96JM3	KKDNQESSDAELSS	KDNQES(0.819)S(0.181)DAELS(0.105)S(0.667)S(0.225)EY(0.004)IK	2	-1.44524	-2.3384	-0.972308	FALSE	FALSE	1	1	FALSE		None	FALSE	CHAMP1_S626	NA
CHAMP1	S	627	Q96JM3	KDNQESSDAELSSS	DNQES(0.023)S(0.974)DAELS(0.809)S(0.169)S(0.024)EYIK	2	-1.93782	-2.43908	-0.50156	FALSE	FALSE	0.118847	0.552366	TRUE		None	FALSE	CHAMP1_S627	NA
CHAMP1	S	632	Q96JM3	SSDAELSSSEYIKT	DNQES(0.139)S(0.861)DAELS(0.961)S(0.034)S(0.005)EYIK	2	-2.05052	-2.28871	-0.216894	FALSE	FALSE	0.234171	1	TRUE		None	FALSE	CHAMP1_S632	NA
CHAMP1	S	476	Q96JM3	KSSRGGSPDLWKSS	GGS(1)PDLWK	2	NA	NA	NA	FALSE	FALSE	1	1	FALSE		None	FALSE	CHAMP1_S476	NA
CHAMP1	S	651	Q96JM3	DIKGQESSSDQEQV	GQES(0.984)S(0.885)S(0.131)DQEQVDVESIDFSK	2	-0.900042	-0.671163	0.238577	TRUE	FALSE	0.0313843	0.361562	TRUE		Down	FALSE	CHAMP1_S651	NA
CHAMP1	S	652	Q96JM3	IKGQESSSDQEQVD	GQES(0.113)S(0.944)S(0.944)DQEQVDVESIDFSK	2	-0.957313	-0.759208	0.149521	TRUE	FALSE	0.000481393	0.182662	FALSE		Down	FALSE	CHAMP1_S652	NA
CHAMP1	S	653	Q96JM3	KGQESSSDQEQVDV	GQES(0.519)S(0.519)S(0.962)DQEQVDVESIDFSK	2	-0.87178	-0.635709	0.195724	TRUE	TRUE	0.00176728	0.00697427	TRUE		Down	FALSE	CHAMP1_S653	NA
CHAMP1	S	443	Q96JM3	PELRKPSGSPDLWK	KPS(0.907)GS(0.093)PDLWK	2	NA	NA	NA	FALSE	FALSE	1	1	TRUE		None	FALSE	CHAMP1_S443	NA
CHAMP1	S	445	Q96JM3	LRKPSGSPDLWKLS	KPS(0.023)GS(0.977)PDLWK	2	NA	NA	NA	FALSE	FALSE	1	1	FALSE		None	FALSE	CHAMP1_S445	NA
CHAMP1	S	282	Q96JM3	PEPRKPSPSESPEP	KPS(0.97)PS(0.258)ES(0.772)PEPWKPFPAVSPEPR	2	-0.61116	-0.557816	0.210015	FALSE	FALSE	1	1	TRUE		None	FALSE	CHAMP1_S282	NA
CHAMP1	S	286	Q96JM3	KPSPSESPEPWKPF	KPS(0.954)PS(0.087)ES(0.959)PEPWKPFPAVS(1)PEPR	2	-0.61116	-0.557816	0.210015	FALSE	FALSE	1	1	TRUE		None	FALSE	CHAMP1_S286	NA
CHAMP1	S	297	Q96JM3	KPFPAVSPEPRRPA	KPS(0.803)PS(0.34)ES(0.857)PEPWKPFPAVS(1)PEPR	2	NA	NA	NA	FALSE	FALSE	1	1	TRUE		None	FALSE	CHAMP1_S297	NA
CHAMP1	S	459	Q96JM3	PDQRKTSPASLDFP	KT(0.001)S(0.997)PAS(0.001)LDFPESQK	2	NA	NA	NA	FALSE	FALSE	1	1	TRUE		None	FALSE	CHAMP1_S459	NA
CHAMP1	S	204	Q96JM3	KLAPVPSPEPQKPA	LAPVPS(1)PEPQKPAPVS(0.956)PES(0.044)VK	2	0.114634	0.289174	0.139791	FALSE	TRUE	0.131363	0.0255655	TRUE		None	FALSE	CHAMP1_S204	NA
CHAMP1	S	214	Q96JM3	QKPAPVSPESVKAT	LAPVPS(1)PEPQKPAPVS(0.998)PES(0.002)VK	2	0.117322	0.296102	0.141482	FALSE	TRUE	0.123825	0.0258932	TRUE		None	FALSE	CHAMP1_S214	NA
CHAMP1	S	217	Q96JM3	APVSPESVKATLSN	LAPVPS(1)PEPQKPAPVS(0.012)PES(0.988)VK	2	-0.289996	-0.0513628	0.228389	FALSE	FALSE	1	0.453963	FALSE		None	FALSE	CHAMP1_S217	NA
CHAMP1	T	458	Q96JM3	SPDQRKTSPASLDF	KT(0.948)S(0.036)PAS(0.016)LDFPESQK	2	NA	NA	NA	FALSE	FALSE	1	1	FALSE		None	FALSE	CHAMP1_T458	NA
CHAMP1	S	626	Q96JM3	KKDNQESSDAELSS	KDNQES(0.819)S(0.181)DAELS(0.105)S(0.667)S(0.225)EY(0.004)IK	3	NA	NA	NA	FALSE	FALSE	1	1	FALSE		None	FALSE	CHAMP1_S626	NA
CHAMP1	S	627	Q96JM3	KDNQESSDAELSSS	DNQES(0.023)S(0.974)DAELS(0.809)S(0.169)S(0.024)EYIK	3	NA	NA	NA	FALSE	FALSE	1	1	TRUE		None	FALSE	CHAMP1_S627	NA
CHAMP1	S	632	Q96JM3	SSDAELSSSEYIKT	DNQES(0.139)S(0.861)DAELS(0.961)S(0.034)S(0.005)EYIK	3	NA	NA	NA	FALSE	FALSE	1	1	TRUE		None	FALSE	CHAMP1_S632	NA
CHAMP1	S	476	Q96JM3	KSSRGGSPDLWKSS	GGS(1)PDLWK	3	NA	NA	NA	FALSE	FALSE	1	1	FALSE		None	FALSE	CHAMP1_S476	NA
CHAMP1	S	651	Q96JM3	DIKGQESSSDQEQV	GQES(0.984)S(0.885)S(0.131)DQEQVDVESIDFSK	3	NA	NA	NA	FALSE	FALSE	1	1	TRUE		None	FALSE	CHAMP1_S651	NA
CHAMP1	S	652	Q96JM3	IKGQESSSDQEQVD	GQES(0.113)S(0.944)S(0.944)DQEQVDVESIDFSK	3	NA	NA	NA	FALSE	FALSE	1	1	FALSE		None	FALSE	CHAMP1_S652	NA
CHAMP1	S	653	Q96JM3	KGQESSSDQEQVDV	GQES(0.519)S(0.519)S(0.962)DQEQVDVESIDFSK	3	NA	NA	NA	FALSE	FALSE	1	1	TRUE		None	FALSE	CHAMP1_S653	NA
CHAMP1	S	443	Q96JM3	PELRKPSGSPDLWK	KPS(0.907)GS(0.093)PDLWK	3	NA	NA	NA	FALSE	FALSE	1	1	TRUE		None	FALSE	CHAMP1_S443	NA
CHAMP1	S	445	Q96JM3	LRKPSGSPDLWKLS	KPS(0.023)GS(0.977)PDLWK	3	NA	NA	NA	FALSE	FALSE	1	1	FALSE		None	FALSE	CHAMP1_S445	NA
CHAMP1	S	282	Q96JM3	PEPRKPSPSESPEP	KPS(0.97)PS(0.258)ES(0.772)PEPWKPFPAVSPEPR	3	0.158081	0.144319	0.0924778	FALSE	FALSE	0.951199	1	TRUE		None	FALSE	CHAMP1_S282	NA
CHAMP1	S	286	Q96JM3	KPSPSESPEPWKPF	KPS(0.954)PS(0.087)ES(0.959)PEPWKPFPAVS(1)PEPR	3	0.158081	0.144319	0.0924778	FALSE	FALSE	0.951199	1	TRUE		None	FALSE	CHAMP1_S286	NA
CHAMP1	S	297	Q96JM3	KPFPAVSPEPRRPA	KPS(0.803)PS(0.34)ES(0.857)PEPWKPFPAVS(1)PEPR	3	0.158081	0.144319	0.0924778	FALSE	FALSE	0.951199	1	TRUE		None	FALSE	CHAMP1_S297	NA
CHAMP1	S	459	Q96JM3	PDQRKTSPASLDFP	KT(0.001)S(0.997)PAS(0.001)LDFPESQK	3	NA	NA	NA	FALSE	FALSE	1	1	TRUE		None	FALSE	CHAMP1_S459	NA
CHAMP1	S	204	Q96JM3	KLAPVPSPEPQKPA	LAPVPS(1)PEPQKPAPVS(0.956)PES(0.044)VK	3	NA	NA	NA	FALSE	FALSE	1	1	TRUE		None	FALSE	CHAMP1_S204	NA
CHAMP1	S	214	Q96JM3	QKPAPVSPESVKAT	LAPVPS(1)PEPQKPAPVS(0.998)PES(0.002)VK	3	NA	NA	NA	FALSE	FALSE	1	1	TRUE		None	FALSE	CHAMP1_S214	NA
CHAMP1	S	217	Q96JM3	APVSPESVKATLSN	LAPVPS(1)PEPQKPAPVS(0.012)PES(0.988)VK	3	NA	NA	NA	FALSE	FALSE	1	1	FALSE		None	FALSE	CHAMP1_S217	NA
CHAMP1	T	458	Q96JM3	SPDQRKTSPASLDF	KT(0.948)S(0.036)PAS(0.016)LDFPESQK	3	NA	NA	NA	FALSE	FALSE	1	1	FALSE		None	FALSE	CHAMP1_T458	NA
CHCHD3	S	50	Q9NX63	SKSQRYSGAYGASV	YS(1)GAYGASVSDEELK	1	-0.794961	-0.476262	0.316277	FALSE	FALSE	0.0520486	0.273694	TRUE		None	FALSE	CHCHD3_S50	NA
CHCHD3	S	50	Q9NX63	SKSQRYSGAYGASV	YS(1)GAYGASVSDEELK	2	NA	NA	NA	FALSE	FALSE	1	1	TRUE		None	FALSE	CHCHD3_S50	NA
CHCHD3	S	50	Q9NX63	SKSQRYSGAYGASV	YS(1)GAYGASVSDEELK	3	NA	NA	NA	FALSE	FALSE	1	1	TRUE		None	FALSE	CHCHD3_S50	NA
CHD3	S	1601	Q12873	TEADAPSPAPSLGE	METEADAPS(1)PAPS(1)LGER	1	NA	NA	NA	FALSE	FALSE	1	1	FALSE		None	FALSE	CHD3_S1601	NA
CHD3	S	1605	Q12873	APSPAPSLGERLEP	METEADAPS(1)PAPS(1)LGER	1	NA	NA	NA	FALSE	FALSE	1	1	TRUE		None	FALSE	CHD3_S1605	NA
CHD3	S	1601	Q12873	TEADAPSPAPSLGE	METEADAPS(1)PAPS(1)LGER	2	0.789229	1.0344	0.307148	TRUE	FALSE	0.00318314	0.14114	FALSE		Up	FALSE	CHD3_S1601	NA
CHD3	S	1605	Q12873	APSPAPSLGERLEP	METEADAPS(1)PAPS(1)LGER	2	0.789229	1.0344	0.307148	TRUE	FALSE	0.00318314	0.14114	TRUE		Up	FALSE	CHD3_S1605	NA
CHD3	S	1601	Q12873	TEADAPSPAPSLGE	METEADAPS(1)PAPS(1)LGER	3	NA	NA	NA	FALSE	FALSE	1	1	FALSE		None	FALSE	CHD3_S1601	NA
CHD3	S	1605	Q12873	APSPAPSLGERLEP	METEADAPS(1)PAPS(1)LGER	3	NA	NA	NA	FALSE	FALSE	1	1	TRUE		None	FALSE	CHD3_S1605	NA
CHD4	S	145	Q14839	EDDDDDSKEPKSSA	RKEEEEEEDDDDDS(1)KEPK	1	1.66051	1.38484	-0.223906	FALSE	FALSE	0.914415	1	TRUE		None	FALSE	CHD4_S145	NA
CHD4	S	145	Q14839	EDDDDDSKEPKSSA	RKEEEEEEDDDDDS(1)KEPK	2	NA	NA	NA	FALSE	FALSE	1	1	TRUE		None	FALSE	CHD4_S145	NA
CHD4	S	145	Q14839	EDDDDDSKEPKSSA	RKEEEEEEDDDDDS(1)KEPK	3	NA	NA	NA	FALSE	FALSE	1	1	TRUE		None	FALSE	CHD4_S145	NA
CHD7	S	2956	Q9P2D1	GETLEGSDAEESLD	DGETLEGS(1)DAEESLDK	1	-0.607068	-0.367205	0.258754	FALSE	FALSE	0.132816	1	TRUE		None	FALSE	CHD7_S2956	NA
CHD7	S	2559	Q9P2D1	PTRNIPSPGQLDPD	NIPS(1)PGQLDPDTR	1	-0.425211	-0.382739	0.13606	FALSE	FALSE	1	1	FALSE		None	FALSE	CHD7_S2559	NA
CHD7	S	2956	Q9P2D1	GETLEGSDAEESLD	DGETLEGS(1)DAEESLDK	2	NA	NA	NA	FALSE	FALSE	1	1	TRUE		None	FALSE	CHD7_S2956	NA
CHD7	S	2559	Q9P2D1	PTRNIPSPGQLDPD	NIPS(1)PGQLDPDTR	2	NA	NA	NA	FALSE	FALSE	1	1	FALSE		None	FALSE	CHD7_S2559	NA
CHD7	S	2956	Q9P2D1	GETLEGSDAEESLD	DGETLEGS(1)DAEESLDK	3	NA	NA	NA	FALSE	FALSE	1	1	TRUE		None	FALSE	CHD7_S2956	NA
CHD7	S	2559	Q9P2D1	PTRNIPSPGQLDPD	NIPS(1)PGQLDPDTR	3	NA	NA	NA	FALSE	FALSE	1	1	FALSE		None	FALSE	CHD7_S2559	NA
CHERP	S	815	Q8IWX8	RRRRSRSRSPTPPS	S(0.998)RS(0.998)PT(0.627)PPS(0.279)S(0.097)AGLGSNSAPPIPDSR	1	NA	NA	NA	FALSE	FALSE	1	1	TRUE		None	FALSE	CHERP_S815	NA
CHERP	S	817	Q8IWX8	RRSRSRSPTPPSSA	S(0.998)RS(0.998)PT(0.627)PPS(0.279)S(0.097)AGLGSNSAPPIPDSR	1	NA	NA	NA	FALSE	FALSE	1	1	TRUE		None	FALSE	CHERP_S817	NA
CHERP	S	823	Q8IWX8	SPTPPSSAGLGSNS	S(0.832)RS(0.552)PT(0.374)PPS(0.443)S(0.756)AGLGS(0.043)NSAPPIPDSR	1	NA	NA	NA	FALSE	FALSE	1	1	FALSE		None	FALSE	CHERP_S823	NA
CHERP	T	819	Q8IWX8	SRSRSPTPPSSAGL	S(0.935)RS(0.942)PT(0.909)PPS(0.109)S(0.105)AGLGSNSAPPIPDSR	1	NA	NA	NA	FALSE	FALSE	1	1	TRUE		None	FALSE	CHERP_T819	NA
CHERP	S	815	Q8IWX8	RRRRSRSRSPTPPS	S(0.998)RS(0.998)PT(0.627)PPS(0.279)S(0.097)AGLGSNSAPPIPDSR	2	NA	NA	NA	FALSE	FALSE	1	1	TRUE		None	FALSE	CHERP_S815	NA
CHERP	S	817	Q8IWX8	RRSRSRSPTPPSSA	S(0.998)RS(0.998)PT(0.627)PPS(0.279)S(0.097)AGLGSNSAPPIPDSR	2	NA	NA	NA	FALSE	FALSE	1	1	TRUE		None	FALSE	CHERP_S817	NA
CHERP	S	823	Q8IWX8	SPTPPSSAGLGSNS	S(0.832)RS(0.552)PT(0.374)PPS(0.443)S(0.756)AGLGS(0.043)NSAPPIPDSR	2	NA	NA	NA	FALSE	FALSE	1	1	FALSE		None	FALSE	CHERP_S823	NA
CHERP	T	819	Q8IWX8	SRSRSPTPPSSAGL	S(0.935)RS(0.942)PT(0.909)PPS(0.109)S(0.105)AGLGSNSAPPIPDSR	2	NA	NA	NA	FALSE	FALSE	1	1	TRUE		None	FALSE	CHERP_T819	NA
CHERP	S	815	Q8IWX8	RRRRSRSRSPTPPS	S(0.998)RS(0.998)PT(0.627)PPS(0.279)S(0.097)AGLGSNSAPPIPDSR	3	0.0439392	0.0217574	0.0743277	FALSE	FALSE	1	1	TRUE		None	FALSE	CHERP_S815	NA
CHERP	S	817	Q8IWX8	RRSRSRSPTPPSSA	S(0.998)RS(0.998)PT(0.627)PPS(0.279)S(0.097)AGLGSNSAPPIPDSR	3	0.0377814	0.0454547	0.0416492	FALSE	FALSE	1	1	TRUE		None	FALSE	CHERP_S817	NA
CHERP	S	823	Q8IWX8	SPTPPSSAGLGSNS	S(0.832)RS(0.552)PT(0.374)PPS(0.443)S(0.756)AGLGS(0.043)NSAPPIPDSR	3	0.196733	-0.0638464	0.0565835	FALSE	FALSE	1	1	FALSE		None	FALSE	CHERP_S823	NA
CHERP	T	819	Q8IWX8	SRSRSPTPPSSAGL	S(0.935)RS(0.942)PT(0.909)PPS(0.109)S(0.105)AGLGSNSAPPIPDSR	3	0.0474859	-0.0530633	-0.0861393	FALSE	FALSE	1	1	TRUE		None	FALSE	CHERP_T819	NA
CHMP2B	S	199	Q9UQN3	TSKATISDEEIERQ	ATIS(1)DEEIER	1	-1.89556	-1.4037	0.507856	TRUE	TRUE	0.000388587	0.0289605	TRUE		Down	FALSE	CHMP2B_S199	NA
CHMP2B	S	199	Q9UQN3	TSKATISDEEIERQ	ATIS(1)DEEIER	2	NA	NA	NA	FALSE	FALSE	1	1	TRUE		None	FALSE	CHMP2B_S199	NA
CHMP2B	S	199	Q9UQN3	TSKATISDEEIERQ	ATIS(1)DEEIER	3	NA	NA	NA	FALSE	FALSE	1	1	TRUE		None	FALSE	CHMP2B_S199	NA
CHMP3	S	200	Q9Y3E7	PGAMAASEDEEEEE	VT(0.003)DALPEPEPPGAMAAS(0.997)EDEEEEEEALEAMQSR	1	-2.37755	-1.68281	0.749891	FALSE	FALSE	0.334586	1	TRUE		None	FALSE	CHMP3_S200	NA
CHMP3	S	200	Q9Y3E7	PGAMAASEDEEEEE	VT(0.003)DALPEPEPPGAMAAS(0.997)EDEEEEEEALEAMQSR	2	NA	NA	NA	FALSE	FALSE	1	1	TRUE		None	FALSE	CHMP3_S200	NA
CHMP3	S	200	Q9Y3E7	PGAMAASEDEEEEE	VT(0.003)DALPEPEPPGAMAAS(0.997)EDEEEEEEALEAMQSR	3	NA	NA	NA	FALSE	FALSE	1	1	TRUE		None	FALSE	CHMP3_S200	NA
CHMP7	S	417	Q8WUX9	VPNPRISDAELEAE	IS(1)DAELEAELEK	1	-0.372456	-0.297992	-0.00171802	FALSE	FALSE	0.084459	1	TRUE		None	FALSE	CHMP7_S417	NA
CHMP7	S	417	Q8WUX9	VPNPRISDAELEAE	IS(1)DAELEAELEK	2	NA	NA	NA	FALSE	FALSE	1	1	TRUE		None	FALSE	CHMP7_S417	NA
CHMP7	S	417	Q8WUX9	VPNPRISDAELEAE	IS(1)DAELEAELEK	3	NA	NA	NA	FALSE	FALSE	1	1	TRUE		None	FALSE	CHMP7_S417	NA
CHTF18	S	64	Q8WVB6	RGDAASSPAPAASV	GDAAS(0.038)S(0.962)PAPAAS(0.001)VGSSQGGAR	1	-0.113435	-0.00483609	0.17016	FALSE	FALSE	1	1	FALSE		None	FALSE	CHTF18_S64	NA
CHTF18	S	871	Q8WVB6	SPQVDGSPPGLEGL	VENSPQVDGS(1)PPGLEGLLGGIGEK	1	-0.110779	0.0915067	0.235178	FALSE	TRUE	0.151165	0.0399333	FALSE		None	FALSE	CHTF18_S871	NA
CHTF18	S	64	Q8WVB6	RGDAASSPAPAASV	GDAAS(0.038)S(0.962)PAPAAS(0.001)VGSSQGGAR	2	NA	NA	NA	FALSE	FALSE	1	1	FALSE		None	FALSE	CHTF18_S64	NA
CHTF18	S	871	Q8WVB6	SPQVDGSPPGLEGL	VENSPQVDGS(1)PPGLEGLLGGIGEK	2	NA	NA	NA	FALSE	FALSE	1	1	FALSE		None	FALSE	CHTF18_S871	NA
CHTF18	S	64	Q8WVB6	RGDAASSPAPAASV	GDAAS(0.038)S(0.962)PAPAAS(0.001)VGSSQGGAR	3	NA	NA	NA	FALSE	FALSE	1	1	FALSE		None	FALSE	CHTF18_S64	NA
CHTF18	S	871	Q8WVB6	SPQVDGSPPGLEGL	VENSPQVDGS(1)PPGLEGLLGGIGEK	3	NA	NA	NA	FALSE	FALSE	1	1	FALSE		None	FALSE	CHTF18_S871	NA
CIAPIN1	S	183	Q6FI81	SITKKSSPSVKPAV	KS(0.14)S(0.859)PS(0.001)VKPAVDPAAAK	1	-0.861893	-0.0671829	0.860208	FALSE	FALSE	1	1	TRUE		None	FALSE	CIAPIN1_S183	NA
CIAPIN1	S	183	Q6FI81	SITKKSSPSVKPAV	KS(0.14)S(0.859)PS(0.001)VKPAVDPAAAK	2	NA	NA	NA	FALSE	FALSE	1	1	TRUE		None	FALSE	CIAPIN1_S183	NA
CIAPIN1	S	183	Q6FI81	SITKKSSPSVKPAV	KS(0.14)S(0.859)PS(0.001)VKPAVDPAAAK	3	NA	NA	NA	FALSE	FALSE	1	1	TRUE		None	FALSE	CIAPIN1_S183	NA
CIC	S	1373	Q96RK0	PEEVLPSPTLQSLA	FAELPEFRPEEVLPS(0.951)PT(0.04)LQS(0.017)LAT(0.163)S(0.829)PR	1	NA	NA	NA	FALSE	FALSE	1	1	TRUE		None	FALSE	CIC_S1373	NA
CIC	S	1382	Q96RK0	LQSLATSPRAILGS	FAELPEFRPEEVLPS(0.951)PT(0.04)LQS(0.017)LAT(0.163)S(0.829)PR	1	NA	NA	NA	FALSE	FALSE	1	1	FALSE		None	FALSE	CIC_S1382	NA
CIC	S	1373	Q96RK0	PEEVLPSPTLQSLA	FAELPEFRPEEVLPS(0.951)PT(0.04)LQS(0.017)LAT(0.163)S(0.829)PR	2	0.73373	0.694473	0.000149807	FALSE	FALSE	0.493199	1	TRUE		None	FALSE	CIC_S1373	NA
CIC	S	1382	Q96RK0	LQSLATSPRAILGS	FAELPEFRPEEVLPS(0.951)PT(0.04)LQS(0.017)LAT(0.163)S(0.829)PR	2	0.73373	0.694473	0.000149807	FALSE	FALSE	0.493199	1	FALSE		None	FALSE	CIC_S1382	NA
CIC	S	1373	Q96RK0	PEEVLPSPTLQSLA	FAELPEFRPEEVLPS(0.951)PT(0.04)LQS(0.017)LAT(0.163)S(0.829)PR	3	NA	NA	NA	FALSE	FALSE	1	1	TRUE		None	FALSE	CIC_S1373	NA
CIC	S	1382	Q96RK0	LQSLATSPRAILGS	FAELPEFRPEEVLPS(0.951)PT(0.04)LQS(0.017)LAT(0.163)S(0.829)PR	3	NA	NA	NA	FALSE	FALSE	1	1	FALSE		None	FALSE	CIC_S1382	NA
CIR1	S	202	Q86X95	SQEYVASEGEEDPE	NLTANDPSQEYVAS(1)EGEEDPEVEFLK	1	-1.09754	-0.580541	0.482143	TRUE	FALSE	0.00276533	0.250979	TRUE		Down	FALSE	CIR1_S202	NA
CIR1	S	202	Q86X95	SQEYVASEGEEDPE	NLTANDPSQEYVAS(1)EGEEDPEVEFLK	2	NA	NA	NA	FALSE	FALSE	1	1	TRUE		None	FALSE	CIR1_S202	NA
CIR1	S	202	Q86X95	SQEYVASEGEEDPE	NLTANDPSQEYVAS(1)EGEEDPEVEFLK	3	NA	NA	NA	FALSE	FALSE	1	1	TRUE		None	FALSE	CIR1_S202	NA
CIT	S	436	O14578	RSESVVSGLDSPAK	SES(0.001)VVS(0.822)GLDS(0.178)PAK	1	0.384907	0.481991	0.116388	FALSE	FALSE	1	1	TRUE		None	FALSE	CIT_S436	NA
CIT	S	440	O14578	VVSGLDSPAKTSSM	SESVVS(0.026)GLDS(0.974)PAK	1	0.274696	0.547528	0.269478	FALSE	FALSE	0.6048	0.233769	FALSE		None	FALSE	CIT_S440	NA
CIT	S	436	O14578	RSESVVSGLDSPAK	SES(0.001)VVS(0.822)GLDS(0.178)PAK	2	NA	NA	NA	FALSE	FALSE	1	1	TRUE		None	FALSE	CIT_S436	NA
CIT	S	440	O14578	VVSGLDSPAKTSSM	SESVVS(0.026)GLDS(0.974)PAK	2	NA	NA	NA	FALSE	FALSE	1	1	FALSE		None	FALSE	CIT_S440	NA
CIT	S	436	O14578	RSESVVSGLDSPAK	SES(0.001)VVS(0.822)GLDS(0.178)PAK	3	NA	NA	NA	FALSE	FALSE	1	1	TRUE		None	FALSE	CIT_S436	NA
CIT	S	440	O14578	VVSGLDSPAKTSSM	SESVVS(0.026)GLDS(0.974)PAK	3	NA	NA	NA	FALSE	FALSE	1	1	FALSE		None	FALSE	CIT_S440	NA
CKAP5	T	832	Q14008	KHSTSGTDEGEDGD	HS(0.382)T(0.382)S(0.382)GT(0.855)DEGEDGDEPDDGSNDVVDLLPR	1	-0.188437	0.607366	0.773278	FALSE	FALSE	0.827995	0.512245	FALSE		None	FALSE	CKAP5_T832	NA
CKAP5	T	832	Q14008	KHSTSGTDEGEDGD	HS(0.382)T(0.382)S(0.382)GT(0.855)DEGEDGDEPDDGSNDVVDLLPR	2	NA	NA	NA	FALSE	FALSE	1	1	FALSE		None	FALSE	CKAP5_T832	NA
CKAP5	T	832	Q14008	KHSTSGTDEGEDGD	HS(0.382)T(0.382)S(0.382)GT(0.855)DEGEDGDEPDDGSNDVVDLLPR	3	NA	NA	NA	FALSE	FALSE	1	1	FALSE		None	FALSE	CKAP5_T832	NA
CLASP1	S	1091	Q7Z460	SNTSVGSPSNTIGR	NSSNTSVGS(0.964)PS(0.035)NT(0.001)IGR	1	0.293618	0.713677	0.482758	FALSE	FALSE	0.217157	0.19612	TRUE		None	FALSE	CLASP1_S1091	NA
CLASP1	S	646	Q7Z460	IRTRRQSSGSATNV	RQS(0.998)S(0.002)GSATNVASTPDNR	1	-0.234788	-0.0456995	0.305445	FALSE	FALSE	1	1	TRUE		None	FALSE	CLASP1_S646	NA
CLASP1	S	600	Q7Z460	SLQRSRSDIDVNAA	S(0.003)RS(0.997)DIDVNAAASAK	1	-0.152955	0.11152	0.278229	FALSE	FALSE	0.28705	0.104744	TRUE		None	FALSE	CLASP1_S600	NA
CLASP1	S	1091	Q7Z460	SNTSVGSPSNTIGR	NSSNTSVGS(0.964)PS(0.035)NT(0.001)IGR	2	NA	NA	NA	FALSE	FALSE	1	1	TRUE		None	FALSE	CLASP1_S1091	NA
CLASP1	S	646	Q7Z460	IRTRRQSSGSATNV	RQS(0.998)S(0.002)GSATNVASTPDNR	2	NA	NA	NA	FALSE	FALSE	1	1	TRUE		None	FALSE	CLASP1_S646	NA
CLASP1	S	600	Q7Z460	SLQRSRSDIDVNAA	S(0.003)RS(0.997)DIDVNAAASAK	2	NA	NA	NA	FALSE	FALSE	1	1	TRUE		None	FALSE	CLASP1_S600	NA
CLASP1	S	1091	Q7Z460	SNTSVGSPSNTIGR	NSSNTSVGS(0.964)PS(0.035)NT(0.001)IGR	3	NA	NA	NA	FALSE	FALSE	1	1	TRUE		None	FALSE	CLASP1_S1091	NA
CLASP1	S	646	Q7Z460	IRTRRQSSGSATNV	RQS(0.998)S(0.002)GSATNVASTPDNR	3	NA	NA	NA	FALSE	FALSE	1	1	TRUE		None	FALSE	CLASP1_S646	NA
CLASP1	S	600	Q7Z460	SLQRSRSDIDVNAA	S(0.003)RS(0.997)DIDVNAAASAK	3	NA	NA	NA	FALSE	FALSE	1	1	TRUE		None	FALSE	CLASP1_S600	NA
CLASP2	S	370	O75122	SLQRSRSDIDVNAA	S(0.001)RS(0.999)DIDVNAAAGAK	1	-0.33975	-0.45095	-0.092217	TRUE	FALSE	0.0429619	1	TRUE		None	FALSE	CLASP2_S370	NA
CLASP2	S	596	O75122	RVLNTGSDVEEAVA	VLNTGS(1)DVEEAVADALK	1	-2.57933	-2.49635	0.128726	FALSE	FALSE	0.0794612	1	TRUE		None	FALSE	CLASP2_S596	NA
CLASP2	S	370	O75122	SLQRSRSDIDVNAA	S(0.001)RS(0.999)DIDVNAAAGAK	2	NA	NA	NA	FALSE	FALSE	1	1	TRUE		None	FALSE	CLASP2_S370	NA
CLASP2	S	596	O75122	RVLNTGSDVEEAVA	VLNTGS(1)DVEEAVADALK	2	NA	NA	NA	FALSE	FALSE	1	1	TRUE		None	FALSE	CLASP2_S596	NA
CLASP2	S	370	O75122	SLQRSRSDIDVNAA	S(0.001)RS(0.999)DIDVNAAAGAK	3	NA	NA	NA	FALSE	FALSE	1	1	TRUE		None	FALSE	CLASP2_S370	NA
CLASP2	S	596	O75122	RVLNTGSDVEEAVA	VLNTGS(1)DVEEAVADALK	3	NA	NA	NA	FALSE	FALSE	1	1	TRUE		None	FALSE	CLASP2_S596	NA
CLCC1	S	509	Q96S66	SGNTEGSPAAEKAQ	ESSTES(0.001)S(0.001)QS(0.002)AKPVS(0.016)GQDT(0.024)S(0.024)GNT(0.085)EGS(0.845)PAAEK	1	0.371181	0.28781	-0.0968091	FALSE	FALSE	0.319209	1	FALSE		None	FALSE	CLCC1_S509	NA
CLCC1	S	509	Q96S66	SGNTEGSPAAEKAQ	ESSTES(0.001)S(0.001)QS(0.002)AKPVS(0.016)GQDT(0.024)S(0.024)GNT(0.085)EGS(0.845)PAAEK	2	NA	NA	NA	FALSE	FALSE	1	1	FALSE		None	FALSE	CLCC1_S509	NA
CLCC1	S	509	Q96S66	SGNTEGSPAAEKAQ	ESSTES(0.001)S(0.001)QS(0.002)AKPVS(0.016)GQDT(0.024)S(0.024)GNT(0.085)EGS(0.845)PAAEK	3	NA	NA	NA	FALSE	FALSE	1	1	FALSE		None	FALSE	CLCC1_S509	NA
CLGN	S	601	O14967	GDGPIKSVRKRRVR	EADESTGSGDGPIKS(1)VR	1	3.20477	0.464296	-2.74172	FALSE	FALSE	0.0915125	0.474048	FALSE		None	FALSE	CLGN_S601	NA
CLGN	S	601	O14967	GDGPIKSVRKRRVR	EADESTGSGDGPIKS(1)VR	2	NA	NA	NA	FALSE	FALSE	1	1	FALSE		None	FALSE	CLGN_S601	NA
CLGN	S	601	O14967	GDGPIKSVRKRRVR	EADESTGSGDGPIKS(1)VR	3	NA	NA	NA	FALSE	FALSE	1	1	FALSE		None	FALSE	CLGN_S601	NA
CLINT1	S	299	Q14677	YTGDKASPDQNAST	AS(1)PDQNASTHTPQSSVK	1	-0.140329	0.0668767	0.195115	FALSE	FALSE	1	0.823388	FALSE		None	FALSE	CLINT1_S299	NA
CLINT1	S	299	Q14677	YTGDKASPDQNAST	AS(1)PDQNASTHTPQSSVK	2	NA	NA	NA	FALSE	FALSE	1	1	FALSE		None	FALSE	CLINT1_S299	NA
CLINT1	S	299	Q14677	YTGDKASPDQNAST	AS(1)PDQNASTHTPQSSVK	3	NA	NA	NA	FALSE	FALSE	1	1	FALSE		None	FALSE	CLINT1_S299	NA
CLIP1	S	200	P30622	ESISNLSEAGSIKK	TASESISNLS(1)EAGS(1)IK	1	NA	NA	NA	FALSE	FALSE	1	1	FALSE		None	FALSE	CLIP1_S200	NA
CLIP1	S	204	P30622	NLSEAGSIKKGERE	TASESIS(0.001)NLS(0.999)EAGS(1)IK	1	NA	NA	NA	FALSE	FALSE	1	1	FALSE		None	FALSE	CLIP1_S204	NA
CLIP1	S	200	P30622	ESISNLSEAGSIKK	TASESISNLS(1)EAGS(1)IK	2	0.307944	0.516306	0.190002	TRUE	FALSE	0.0294351	0.279656	FALSE		None	FALSE	CLIP1_S200	NA
CLIP1	S	204	P30622	NLSEAGSIKKGERE	TASESIS(0.001)NLS(0.999)EAGS(1)IK	2	0.307944	0.516306	0.190002	TRUE	FALSE	0.0294351	0.279656	FALSE		None	FALSE	CLIP1_S204	NA
CLIP1	S	200	P30622	ESISNLSEAGSIKK	TASESISNLS(1)EAGS(1)IK	3	0.565223	0.621291	0.0873268	FALSE	FALSE	0.149014	1	FALSE		None	FALSE	CLIP1_S200	NA
CLIP1	S	204	P30622	NLSEAGSIKKGERE	TASESIS(0.001)NLS(0.999)EAGS(1)IK	3	0.565223	0.621291	0.0873268	FALSE	FALSE	0.149014	1	FALSE		None	FALSE	CLIP1_S204	NA
CLK1	S	140	P49759	RRKRTRSVEDDEEG	S(0.999)VEDDEEGHLICQS(0.001)GDVLSAR	1	0.16633	0.418136	0.0192037	FALSE	FALSE	1	1	TRUE		None	FALSE	CLK1_S140	NA
CLK1	S	140	P49759	RRKRTRSVEDDEEG	S(0.999)VEDDEEGHLICQS(0.001)GDVLSAR	2	NA	NA	NA	FALSE	FALSE	1	1	TRUE		None	FALSE	CLK1_S140	NA
CLK1	S	140	P49759	RRKRTRSVEDDEEG	S(0.999)VEDDEEGHLICQS(0.001)GDVLSAR	3	NA	NA	NA	FALSE	FALSE	1	1	TRUE		None	FALSE	CLK1_S140	NA
CLK2	S	129	P49760	RRSRTFSRSSSQHS	RRSRTFS(1)R	1	NA	NA	NA	FALSE	FALSE	1	1	TRUE		None	FALSE	CLK2_S129	NA
CLK2	S	129	P49760	RRSRTFSRSSSQHS	RRSRTFS(1)R	2	NA	NA	NA	FALSE	FALSE	1	1	TRUE		None	FALSE	CLK2_S129	NA
CLK2	S	129	P49760	RRSRTFSRSSSQHS	RRSRTFS(1)R	3	NA	NA	NA	FALSE	FALSE	1	1	TRUE		None	FALSE	CLK2_S129	NA
CLNS1A	S	102	P54105	DEEEEDSDDDVEPI	FEEESKEPVADEEEEDS(1)DDDVEPITEFR	1	-0.209701	-0.466976	-0.244255	TRUE	TRUE	0.0261506	0.00691436	TRUE		None	FALSE	CLNS1A_S102	NA
CLNS1A	S	102	P54105	DEEEEDSDDDVEPI	FEEESKEPVADEEEEDS(1)DDDVEPITEFR	2	NA	NA	NA	FALSE	FALSE	1	1	TRUE		None	FALSE	CLNS1A_S102	NA
CLNS1A	S	102	P54105	DEEEEDSDDDVEPI	FEEESKEPVADEEEEDS(1)DDDVEPITEFR	3	NA	NA	NA	FALSE	FALSE	1	1	TRUE		None	FALSE	CLNS1A_S102	NA
CLSPN	S	950	Q9HAW4	CSGKFTSQDASTPA	FT(0.13)S(0.858)QDAS(0.011)T(0.002)PASSELNK	1	NA	NA	NA	FALSE	FALSE	1	1	FALSE		None	FALSE	CLSPN_S950	NA
CLSPN	S	954	Q9HAW4	FTSQDASTPASSEL	FT(0.001)S(0.001)QDAS(0.786)T(0.208)PAS(0.004)S(0.001)ELNK	1	-0.017701	0.27881	0.244271	FALSE	FALSE	1	1	FALSE		None	FALSE	CLSPN_S954	NA
CLSPN	S	65	Q9HAW4	RKVLQDSDSETEDT	VLQDS(1)DS(0.806)ET(0.194)EDTNASPEK	1	NA	NA	NA	FALSE	FALSE	1	1	TRUE		None	FALSE	CLSPN_S65	NA
CLSPN	S	67	Q9HAW4	VLQDSDSETEDTNA	VLQDS(0.998)DS(0.935)ET(0.067)EDTNASPEK	1	NA	NA	NA	FALSE	FALSE	1	1	TRUE	CDC7	None	FALSE	CLSPN_S67	KINASE-PSP_CDC7
CLSPN	S	950	Q9HAW4	CSGKFTSQDASTPA	FT(0.13)S(0.858)QDAS(0.011)T(0.002)PASSELNK	2	NA	NA	NA	FALSE	FALSE	1	1	FALSE		None	FALSE	CLSPN_S950	NA
CLSPN	S	954	Q9HAW4	FTSQDASTPASSEL	FT(0.001)S(0.001)QDAS(0.786)T(0.208)PAS(0.004)S(0.001)ELNK	2	NA	NA	NA	FALSE	FALSE	1	1	FALSE		None	FALSE	CLSPN_S954	NA
CLSPN	S	65	Q9HAW4	RKVLQDSDSETEDT	VLQDS(1)DS(0.806)ET(0.194)EDTNASPEK	2	NA	NA	NA	FALSE	FALSE	1	1	TRUE		None	FALSE	CLSPN_S65	NA
CLSPN	S	67	Q9HAW4	VLQDSDSETEDTNA	VLQDS(0.998)DS(0.935)ET(0.067)EDTNASPEK	2	NA	NA	NA	FALSE	FALSE	1	1	TRUE	CDC7	None	FALSE	CLSPN_S67	KINASE-PSP_CDC7
CLSPN	S	950	Q9HAW4	CSGKFTSQDASTPA	FT(0.13)S(0.858)QDAS(0.011)T(0.002)PASSELNK	3	NA	NA	NA	FALSE	FALSE	1	1	FALSE		None	FALSE	CLSPN_S950	NA
CLSPN	S	954	Q9HAW4	FTSQDASTPASSEL	FT(0.001)S(0.001)QDAS(0.786)T(0.208)PAS(0.004)S(0.001)ELNK	3	NA	NA	NA	FALSE	FALSE	1	1	FALSE		None	FALSE	CLSPN_S954	NA
CLSPN	S	65	Q9HAW4	RKVLQDSDSETEDT	VLQDS(1)DS(0.806)ET(0.194)EDTNASPEK	3	NA	NA	NA	FALSE	FALSE	1	1	TRUE		None	FALSE	CLSPN_S65	NA
CLSPN	S	67	Q9HAW4	VLQDSDSETEDTNA	VLQDS(0.998)DS(0.935)ET(0.067)EDTNASPEK	3	NA	NA	NA	FALSE	FALSE	1	1	TRUE	CDC7	None	FALSE	CLSPN_S67	KINASE-PSP_CDC7
CLTA	S	105	P09496	QVDRLQSEPESIRK	LQS(1)EPESIR	1	-0.0928156	0.385269	0.486637	FALSE	FALSE	1	0.799883	TRUE		None	FALSE	CLTA_S105	PERT-P100-DIA_METHYLSTAT:PERT-P100-DIA_BIX-01294:PERT-P100-DIA_GELDANAMYCIN:PERT-P100-DIA_CI-994:PERT-P100-DIA_EPZ-5687:PERT-P100-DIA_LY-294002:PERT-P100-DIA_EX527:PERT-P100-DIA_BELINOSTAT:PERT-P100-DIA_BIX-01338:PERT-P100-DIA_1271738-62-5:PERT-P100-DIA_CPI-169:PERT-P100-DIA_JQ1-S:PERT-P100-DIA_MS-275:PERT-P100-DIA_UNC-0321:PERT-P100-DIA_RESVERATROL:PERT-P100-DIA_TRICHOSTATIN_A:PERT-P100-DIA_STAU…
CLTA	S	105	P09496	QVDRLQSEPESIRK	LQS(1)EPESIR	2	NA	NA	NA	FALSE	FALSE	1	1	TRUE		None	FALSE	CLTA_S105	PERT-P100-DIA_METHYLSTAT:PERT-P100-DIA_BIX-01294:PERT-P100-DIA_GELDANAMYCIN:PERT-P100-DIA_CI-994:PERT-P100-DIA_EPZ-5687:PERT-P100-DIA_LY-294002:PERT-P100-DIA_EX527:PERT-P100-DIA_BELINOSTAT:PERT-P100-DIA_BIX-01338:PERT-P100-DIA_1271738-62-5:PERT-P100-DIA_CPI-169:PERT-P100-DIA_JQ1-S:PERT-P100-DIA_MS-275:PERT-P100-DIA_UNC-0321:PERT-P100-DIA_RESVERATROL:PERT-P100-DIA_TRICHOSTATIN_A:PERT-P100-DIA_STAU…
CLTA	S	105	P09496	QVDRLQSEPESIRK	LQS(1)EPESIR	3	NA	NA	NA	FALSE	FALSE	1	1	TRUE		None	FALSE	CLTA_S105	PERT-P100-DIA_METHYLSTAT:PERT-P100-DIA_BIX-01294:PERT-P100-DIA_GELDANAMYCIN:PERT-P100-DIA_CI-994:PERT-P100-DIA_EPZ-5687:PERT-P100-DIA_LY-294002:PERT-P100-DIA_EX527:PERT-P100-DIA_BELINOSTAT:PERT-P100-DIA_BIX-01338:PERT-P100-DIA_1271738-62-5:PERT-P100-DIA_CPI-169:PERT-P100-DIA_JQ1-S:PERT-P100-DIA_MS-275:PERT-P100-DIA_UNC-0321:PERT-P100-DIA_RESVERATROL:PERT-P100-DIA_TRICHOSTATIN_A:PERT-P100-DIA_STAU…
CLUH	S	664	O75153	PGQEAGSEEEGSSA	SEDPPGQEAGS(0.999)EEEGSSASGLAK	1	-0.37805	0.00242112	0.371312	TRUE	FALSE	0.0100216	0.108918	TRUE		None	FALSE	CLUH_S664	NA
CLUH	S	664	O75153	PGQEAGSEEEGSSA	SEDPPGQEAGS(0.999)EEEGSSASGLAK	2	NA	NA	NA	FALSE	FALSE	1	1	TRUE		None	FALSE	CLUH_S664	NA
CLUH	S	664	O75153	PGQEAGSEEEGSSA	SEDPPGQEAGS(0.999)EEEGSSASGLAK	3	NA	NA	NA	FALSE	FALSE	1	1	TRUE		None	FALSE	CLUH_S664	NA
CMTR1	S	49	Q8N1G2	AKASTTSLSGSDSE	AS(0.005)T(0.006)T(0.018)S(0.788)LS(0.215)GS(0.76)DS(0.058)ET(0.149)EGK	1	NA	NA	NA	FALSE	FALSE	1	1	TRUE		None	FALSE	CMTR1_S49	NA
CMTR1	S	51	Q8N1G2	ASTTSLSGSDSETE	AS(0.007)T(0.008)T(0.01)S(0.007)LS(0.968)GS(0.994)DS(0.958)ET(0.046)EGK	1	2.47	2.12545	-0.339112	TRUE	FALSE	0.0282752	0.326672	TRUE		Up	FALSE	CMTR1_S51	NA
CMTR1	S	53	Q8N1G2	TTSLSGSDSETEGK	AS(0.007)T(0.008)T(0.01)S(0.007)LS(0.968)GS(0.994)DS(0.958)ET(0.046)EGK	1	1.28351	0.842214	-0.400911	FALSE	FALSE	1	1	TRUE		None	FALSE	CMTR1_S53	NA
CMTR1	S	49	Q8N1G2	AKASTTSLSGSDSE	AS(0.005)T(0.006)T(0.018)S(0.788)LS(0.215)GS(0.76)DS(0.058)ET(0.149)EGK	2	2.31609	2.3315	0.0408223	FALSE	FALSE	1	1	TRUE		None	FALSE	CMTR1_S49	NA
CMTR1	S	51	Q8N1G2	ASTTSLSGSDSETE	AS(0.007)T(0.008)T(0.01)S(0.007)LS(0.968)GS(0.994)DS(0.958)ET(0.046)EGK	2	2.12423	2.26246	0.154324	FALSE	FALSE	1	1	TRUE		None	FALSE	CMTR1_S51	NA
CMTR1	S	53	Q8N1G2	TTSLSGSDSETEGK	AS(0.007)T(0.008)T(0.01)S(0.007)LS(0.968)GS(0.994)DS(0.958)ET(0.046)EGK	2	2.22016	2.29698	0.0975731	FALSE	FALSE	0.174842	1	TRUE		None	FALSE	CMTR1_S53	NA
CMTR1	S	49	Q8N1G2	AKASTTSLSGSDSE	AS(0.005)T(0.006)T(0.018)S(0.788)LS(0.215)GS(0.76)DS(0.058)ET(0.149)EGK	3	NA	NA	NA	FALSE	FALSE	1	1	TRUE		None	FALSE	CMTR1_S49	NA
CMTR1	S	51	Q8N1G2	ASTTSLSGSDSETE	AS(0.007)T(0.008)T(0.01)S(0.007)LS(0.968)GS(0.994)DS(0.958)ET(0.046)EGK	3	NA	NA	NA	FALSE	FALSE	1	1	TRUE		None	FALSE	CMTR1_S51	NA
CMTR1	S	53	Q8N1G2	TTSLSGSDSETEGK	AS(0.007)T(0.008)T(0.01)S(0.007)LS(0.968)GS(0.994)DS(0.958)ET(0.046)EGK	3	NA	NA	NA	FALSE	FALSE	1	1	TRUE		None	FALSE	CMTR1_S53	NA
CNN3	S	323	Q15417	PRDYQYSDQGIDY_	DYQYS(1)DQGIDY	1	NA	NA	NA	FALSE	FALSE	1	1	FALSE		None	FALSE	CNN3_S323	NA
CNN3	S	323	Q15417	PRDYQYSDQGIDY_	DYQYS(1)DQGIDY	2	NA	NA	NA	FALSE	FALSE	1	1	FALSE		None	FALSE	CNN3_S323	NA
CNN3	S	323	Q15417	PRDYQYSDQGIDY_	DYQYS(1)DQGIDY	3	NA	NA	NA	FALSE	FALSE	1	1	FALSE		None	FALSE	CNN3_S323	NA
CNNM4	S	664	Q6P4Q7	PLSRSASLSYPDRT	S(0.009)AS(0.984)LS(0.006)YPDR	1	0.00598975	0.69879	0.711369	FALSE	FALSE	1	1	TRUE		None	FALSE	CNNM4_S664	NA
CNNM4	S	664	Q6P4Q7	PLSRSASLSYPDRT	S(0.009)AS(0.984)LS(0.006)YPDR	2	NA	NA	NA	FALSE	FALSE	1	1	TRUE		None	FALSE	CNNM4_S664	NA
CNNM4	S	664	Q6P4Q7	PLSRSASLSYPDRT	S(0.009)AS(0.984)LS(0.006)YPDR	3	NA	NA	NA	FALSE	FALSE	1	1	TRUE		None	FALSE	CNNM4_S664	NA
CNTN4	Y	940	Q8IWV2	KGYKVLYRWNRQSS	VLY(1)RWNRQS(0.998)S(0.985)T(0.824)S(0.163)VIET(0.03)NK	1	NA	NA	NA	FALSE	FALSE	1	1	FALSE		None	FALSE	CNTN4_Y940	NA
CNTN4	Y	940	Q8IWV2	KGYKVLYRWNRQSS	VLY(1)RWNRQS(0.998)S(0.985)T(0.824)S(0.163)VIET(0.03)NK	2	NA	NA	NA	FALSE	FALSE	1	1	FALSE		None	FALSE	CNTN4_Y940	NA
CNTN4	Y	940	Q8IWV2	KGYKVLYRWNRQSS	VLY(1)RWNRQS(0.998)S(0.985)T(0.824)S(0.163)VIET(0.03)NK	3	NA	NA	NA	FALSE	FALSE	1	1	FALSE		None	FALSE	CNTN4_Y940	NA
COBLL1	S	256	Q53SF7	KRDQTASAPATPLV	RDQT(0.011)AS(0.991)APAT(0.999)PLVNK	1	NA	NA	NA	FALSE	FALSE	1	1	FALSE		None	FALSE	COBLL1_S256	NA
COBLL1	T	260	Q53SF7	TASAPATPLVNKHR	RDQT(0.011)AS(0.991)APAT(0.999)PLVNK	1	NA	NA	NA	FALSE	FALSE	1	1	FALSE		None	FALSE	COBLL1_T260	NA
COBLL1	S	256	Q53SF7	KRDQTASAPATPLV	RDQT(0.011)AS(0.991)APAT(0.999)PLVNK	2	NA	NA	NA	FALSE	FALSE	1	1	FALSE		None	FALSE	COBLL1_S256	NA
COBLL1	T	260	Q53SF7	TASAPATPLVNKHR	RDQT(0.011)AS(0.991)APAT(0.999)PLVNK	2	NA	NA	NA	FALSE	FALSE	1	1	FALSE		None	FALSE	COBLL1_T260	NA
COBLL1	S	256	Q53SF7	KRDQTASAPATPLV	RDQT(0.011)AS(0.991)APAT(0.999)PLVNK	3	NA	NA	NA	FALSE	FALSE	1	1	FALSE		None	FALSE	COBLL1_S256	NA
COBLL1	T	260	Q53SF7	TASAPATPLVNKHR	RDQT(0.011)AS(0.991)APAT(0.999)PLVNK	3	NA	NA	NA	FALSE	FALSE	1	1	FALSE		None	FALSE	COBLL1_T260	NA
COIL	S	566	P38432	PRLIIESPSNTSST	LIIES(0.987)PS(0.013)NT(0.001)SSTEPA	1	NA	NA	NA	FALSE	FALSE	1	1	TRUE		None	FALSE	COIL_S566	NA
COIL	S	568	P38432	LIIESPSNTSSTEP	LIIES(0.131)PS(0.862)NT(0.075)S(0.284)S(0.363)T(0.284)EPA	1	NA	NA	NA	FALSE	FALSE	1	1	TRUE		None	FALSE	COIL_S568	NA
COIL	S	271	P38432	TLEARNSSEKLPTE	NS(0.931)S(0.068)EKLPTELSK	1	0.529188	0.392747	-0.270104	FALSE	FALSE	0.171434	0.900366	TRUE		None	FALSE	COIL_S271	NA
COIL	T	122	P38432	LEEGEETEPDCKYS	AFQLEEGEET(1)EPDCK	1	-2.38694	-2.65741	-0.223152	TRUE	FALSE	0.00183192	0.842839	TRUE		Down	FALSE	COIL_T122	NA
COIL	S	566	P38432	PRLIIESPSNTSST	LIIES(0.987)PS(0.013)NT(0.001)SSTEPA	2	NA	NA	NA	FALSE	FALSE	1	1	TRUE		None	FALSE	COIL_S566	NA
COIL	S	568	P38432	LIIESPSNTSSTEP	LIIES(0.131)PS(0.862)NT(0.075)S(0.284)S(0.363)T(0.284)EPA	2	NA	NA	NA	FALSE	FALSE	1	1	TRUE		None	FALSE	COIL_S568	NA
COIL	S	271	P38432	TLEARNSSEKLPTE	NS(0.931)S(0.068)EKLPTELSK	2	NA	NA	NA	FALSE	FALSE	1	1	TRUE		None	FALSE	COIL_S271	NA
COIL	T	122	P38432	LEEGEETEPDCKYS	AFQLEEGEET(1)EPDCK	2	NA	NA	NA	FALSE	FALSE	1	1	TRUE		None	FALSE	COIL_T122	NA
COIL	S	566	P38432	PRLIIESPSNTSST	LIIES(0.987)PS(0.013)NT(0.001)SSTEPA	3	NA	NA	NA	FALSE	FALSE	1	1	TRUE		None	FALSE	COIL_S566	NA
COIL	S	568	P38432	LIIESPSNTSSTEP	LIIES(0.131)PS(0.862)NT(0.075)S(0.284)S(0.363)T(0.284)EPA	3	NA	NA	NA	FALSE	FALSE	1	1	TRUE		None	FALSE	COIL_S568	NA
COIL	S	271	P38432	TLEARNSSEKLPTE	NS(0.931)S(0.068)EKLPTELSK	3	NA	NA	NA	FALSE	FALSE	1	1	TRUE		None	FALSE	COIL_S271	NA
COIL	T	122	P38432	LEEGEETEPDCKYS	AFQLEEGEET(1)EPDCK	3	NA	NA	NA	FALSE	FALSE	1	1	TRUE		None	FALSE	COIL_T122	NA
COL6A1	Y	77	P12109	DNLRDRYYRCDRNL	FIDNLRDRY(1)Y(1)R	1	NA	NA	NA	FALSE	FALSE	1	1	FALSE		None	FALSE	COL6A1_Y77	NA
COL6A1	Y	78	P12109	NLRDRYYRCDRNLV	FIDNLRDRY(1)Y(1)R	1	NA	NA	NA	FALSE	FALSE	1	1	FALSE		None	FALSE	COL6A1_Y78	NA
COL6A1	Y	77	P12109	DNLRDRYYRCDRNL	FIDNLRDRY(1)Y(1)R	2	-5.70589	-3.29904	2.15466	FALSE	FALSE	0.125107	1	FALSE		None	FALSE	COL6A1_Y77	NA
COL6A1	Y	78	P12109	NLRDRYYRCDRNLV	FIDNLRDRY(1)Y(1)R	2	-5.70589	-3.29904	2.15466	FALSE	FALSE	0.125107	1	FALSE		None	FALSE	COL6A1_Y78	NA
COL6A1	Y	77	P12109	DNLRDRYYRCDRNL	FIDNLRDRY(1)Y(1)R	3	NA	NA	NA	FALSE	FALSE	1	1	FALSE		None	FALSE	COL6A1_Y77	NA
COL6A1	Y	78	P12109	NLRDRYYRCDRNLV	FIDNLRDRY(1)Y(1)R	3	NA	NA	NA	FALSE	FALSE	1	1	FALSE		None	FALSE	COL6A1_Y78	NA
COPA	S	173	P53621	LRKKNLSPGAVESD	NLS(1)PGAVESDVR	1	-0.110773	-0.174154	-0.0123498	TRUE	FALSE	0.0498508	1	FALSE		None	FALSE	COPA_S173	PERT-PSP_NOCODAZOLE
COPA	S	173	P53621	LRKKNLSPGAVESD	NLS(1)PGAVESDVR	2	NA	NA	NA	FALSE	FALSE	1	1	FALSE		None	FALSE	COPA_S173	PERT-PSP_NOCODAZOLE
COPA	S	173	P53621	LRKKNLSPGAVESD	NLS(1)PGAVESDVR	3	NA	NA	NA	FALSE	FALSE	1	1	FALSE		None	FALSE	COPA_S173	PERT-PSP_NOCODAZOLE
COPB2	S	859	P35606	LDGKPASPTPVIVA	S(0.001)TAQQELDGKPAS(0.984)PT(0.015)PVIVASHTANK	1	-0.0428825	-0.00980614	0.0539819	FALSE	FALSE	0.613728	0.734313	TRUE		None	FALSE	COPB2_S859	NA
COPB2	S	859	P35606	LDGKPASPTPVIVA	S(0.001)TAQQELDGKPAS(0.984)PT(0.015)PVIVASHTANK	2	NA	NA	NA	FALSE	FALSE	1	1	TRUE		None	FALSE	COPB2_S859	NA
COPB2	S	859	P35606	LDGKPASPTPVIVA	S(0.001)TAQQELDGKPAS(0.984)PT(0.015)PVIVASHTANK	3	NA	NA	NA	FALSE	FALSE	1	1	TRUE		None	FALSE	COPB2_S859	NA
CPSF6	S	181	Q16630	TQSGQMSGEGKAGP	T(0.997)T(0.998)QS(0.006)GQMS(0.999)GEGKAGPPGGSSR	1	NA	NA	NA	FALSE	FALSE	1	1	TRUE		None	FALSE	CPSF6_S181	NA
CPSF6	T	174	Q16630	EMQSRKTTQSGQMS	T(0.997)T(0.998)QS(0.006)GQMS(0.999)GEGKAGPPGGSSR	1	NA	NA	NA	FALSE	FALSE	1	1	TRUE		None	FALSE	CPSF6_T174	NA
CPSF6	T	175	Q16630	MQSRKTTQSGQMSG	T(0.997)T(0.998)QS(0.006)GQMS(0.999)GEGKAGPPGGSSR	1	NA	NA	NA	FALSE	FALSE	1	1	FALSE		None	FALSE	CPSF6_T175	NA
CPSF6	S	181	Q16630	TQSGQMSGEGKAGP	T(0.997)T(0.998)QS(0.006)GQMS(0.999)GEGKAGPPGGSSR	2	NA	NA	NA	FALSE	FALSE	1	1	TRUE		None	FALSE	CPSF6_S181	NA
CPSF6	T	174	Q16630	EMQSRKTTQSGQMS	T(0.997)T(0.998)QS(0.006)GQMS(0.999)GEGKAGPPGGSSR	2	NA	NA	NA	FALSE	FALSE	1	1	TRUE		None	FALSE	CPSF6_T174	NA
CPSF6	T	175	Q16630	MQSRKTTQSGQMSG	T(0.997)T(0.998)QS(0.006)GQMS(0.999)GEGKAGPPGGSSR	2	NA	NA	NA	FALSE	FALSE	1	1	FALSE		None	FALSE	CPSF6_T175	NA
CPSF6	S	181	Q16630	TQSGQMSGEGKAGP	T(0.997)T(0.998)QS(0.006)GQMS(0.999)GEGKAGPPGGSSR	3	NA	NA	NA	FALSE	FALSE	1	1	TRUE		None	FALSE	CPSF6_S181	NA
CPSF6	T	174	Q16630	EMQSRKTTQSGQMS	T(0.997)T(0.998)QS(0.006)GQMS(0.999)GEGKAGPPGGSSR	3	NA	NA	NA	FALSE	FALSE	1	1	TRUE		None	FALSE	CPSF6_T174	NA
CPSF6	T	175	Q16630	MQSRKTTQSGQMSG	T(0.997)T(0.998)QS(0.006)GQMS(0.999)GEGKAGPPGGSSR	3	NA	NA	NA	FALSE	FALSE	1	1	FALSE		None	FALSE	CPSF6_T175	NA
CPSF7	T	203	Q8N684	SADGRATPSENLVP	DSSDS(0.002)ADGRAT(0.994)PS(0.004)ENLVPSSAR	1	-1.3163	-1.52208	-0.229814	TRUE	FALSE	0.000932689	0.28112	TRUE		Down	FALSE	CPSF7_T203	NA
CPSF7	T	203	Q8N684	SADGRATPSENLVP	DSSDS(0.002)ADGRAT(0.994)PS(0.004)ENLVPSSAR	2	NA	NA	NA	FALSE	FALSE	1	1	TRUE		None	FALSE	CPSF7_T203	NA
CPSF7	T	203	Q8N684	SADGRATPSENLVP	DSSDS(0.002)ADGRAT(0.994)PS(0.004)ENLVPSSAR	3	NA	NA	NA	FALSE	FALSE	1	1	TRUE		None	FALSE	CPSF7_T203	NA
CREBRF	S	210	Q8IUR6	ASKPTSSTQIMVKT	PT(0.095)S(0.274)S(0.829)T(0.803)QIMVKTNMYHNEK	1	NA	NA	NA	FALSE	FALSE	1	1	FALSE		None	FALSE	CREBRF_S210	NA
CREBRF	T	211	Q8IUR6	SKPTSSTQIMVKTN	PT(0.095)S(0.274)S(0.829)T(0.803)QIMVKTNMYHNEK	1	NA	NA	NA	FALSE	FALSE	1	1	FALSE		None	FALSE	CREBRF_T211	NA
CREBRF	S	210	Q8IUR6	ASKPTSSTQIMVKT	PT(0.095)S(0.274)S(0.829)T(0.803)QIMVKTNMYHNEK	2	-0.314432	-0.326161	-0.0221085	TRUE	FALSE	0.0195306	1	FALSE		None	FALSE	CREBRF_S210	NA
CREBRF	T	211	Q8IUR6	SKPTSSTQIMVKTN	PT(0.095)S(0.274)S(0.829)T(0.803)QIMVKTNMYHNEK	2	-0.318856	-0.365995	-0.0336437	FALSE	FALSE	0.111578	1	FALSE		None	FALSE	CREBRF_T211	NA
CREBRF	S	210	Q8IUR6	ASKPTSSTQIMVKT	PT(0.095)S(0.274)S(0.829)T(0.803)QIMVKTNMYHNEK	3	NA	NA	NA	FALSE	FALSE	1	1	FALSE		None	FALSE	CREBRF_S210	NA
CREBRF	T	211	Q8IUR6	SKPTSSTQIMVKTN	PT(0.095)S(0.274)S(0.829)T(0.803)QIMVKTNMYHNEK	3	NA	NA	NA	FALSE	FALSE	1	1	FALSE		None	FALSE	CREBRF_T211	NA
CRTC3	S	329	Q6UUV7	GLQSSRSNPSIQAT	S(0.998)NPS(0.002)IQATLNK	1	-0.363705	0.145904	0.575714	FALSE	FALSE	0.198388	0.0908018	TRUE		None	FALSE	CRTC3_S329	NA
CRTC3	S	329	Q6UUV7	GLQSSRSNPSIQAT	S(0.998)NPS(0.002)IQATLNK	2	NA	NA	NA	FALSE	FALSE	1	1	TRUE		None	FALSE	CRTC3_S329	NA
CRTC3	S	329	Q6UUV7	GLQSSRSNPSIQAT	S(0.998)NPS(0.002)IQATLNK	3	NA	NA	NA	FALSE	FALSE	1	1	TRUE		None	FALSE	CRTC3_S329	NA
CRYBG3	S	457	Q68DQ2	ESTNLPSPNKSIRH	SDGSDTTEQESTNLPS(1)PNK	1	-0.192508	-0.174253	0.0469714	FALSE	FALSE	1	1	FALSE		None	FALSE	CRYBG3_S457	NA
CRYBG3	S	457	Q68DQ2	ESTNLPSPNKSIRH	SDGSDTTEQESTNLPS(1)PNK	2	NA	NA	NA	FALSE	FALSE	1	1	FALSE		None	FALSE	CRYBG3_S457	NA
CRYBG3	S	457	Q68DQ2	ESTNLPSPNKSIRH	SDGSDTTEQESTNLPS(1)PNK	3	NA	NA	NA	FALSE	FALSE	1	1	FALSE		None	FALSE	CRYBG3_S457	NA
CSDC2	S	47	Q9Y534	PPRDLPSPLPTKRT	DLPS(1)PLPTK	1	-1.90064	-2.36428	-0.414612	TRUE	TRUE	0.000130957	0.010142	FALSE		Down	FALSE	CSDC2_S47	NA
CSDC2	S	47	Q9Y534	PPRDLPSPLPTKRT	DLPS(1)PLPTK	2	NA	NA	NA	FALSE	FALSE	1	1	FALSE		None	FALSE	CSDC2_S47	NA
CSDC2	S	47	Q9Y534	PPRDLPSPLPTKRT	DLPS(1)PLPTK	3	NA	NA	NA	FALSE	FALSE	1	1	FALSE		None	FALSE	CSDC2_S47	NA
CSNK1A1	T	321	P48729	QGQQAQTPTGKQTD	AAQQAASSSGQGQQAQT(0.818)PT(0.182)GK	1	0.479623	0.780854	-0.0894312	FALSE	FALSE	1	1	FALSE		None	FALSE	CSNK1A1_T321	NA
CSNK1A1	T	321	P48729	QGQQAQTPTGKQTD	AAQQAASSSGQGQQAQT(0.818)PT(0.182)GK	2	NA	NA	NA	FALSE	FALSE	1	1	FALSE		None	FALSE	CSNK1A1_T321	NA
CSNK1A1	T	321	P48729	QGQQAQTPTGKQTD	AAQQAASSSGQGQQAQT(0.818)PT(0.182)GK	3	NA	NA	NA	FALSE	FALSE	1	1	FALSE		None	FALSE	CSNK1A1_T321	NA
CSRP1	S	192	P21291	AGALVHSE______	GFGFGQGAGALVHS(1)E	1	NA	NA	NA	FALSE	FALSE	1	1	FALSE		None	FALSE	CSRP1_S192	NA
CSRP1	S	192	P21291	AGALVHSE______	GFGFGQGAGALVHS(1)E	2	NA	NA	NA	FALSE	FALSE	1	1	FALSE		None	FALSE	CSRP1_S192	NA
CSRP1	S	192	P21291	AGALVHSE______	GFGFGQGAGALVHS(1)E	3	NA	NA	NA	FALSE	FALSE	1	1	FALSE		None	FALSE	CSRP1_S192	NA
CST8	Y	56	O60676	WFAMQEYNKESEDK	QCLWFAMQEY(0.786)NKES(0.214)EDK	1	-0.325344	-0.232673	0.0569392	FALSE	FALSE	0.273221	1	FALSE		None	FALSE	CST8_Y56	NA
CST8	Y	56	O60676	WFAMQEYNKESEDK	QCLWFAMQEY(0.786)NKES(0.214)EDK	2	NA	NA	NA	FALSE	FALSE	1	1	FALSE		None	FALSE	CST8_Y56	NA
CST8	Y	56	O60676	WFAMQEYNKESEDK	QCLWFAMQEY(0.786)NKES(0.214)EDK	3	NA	NA	NA	FALSE	FALSE	1	1	FALSE		None	FALSE	CST8_Y56	NA
CSTF2	S	524	P33240	SQPGGFSPGQNQVT	QVPVMQGTGMQGASIQGGS(0.002)QPGGFS(0.822)PGQNQVT(0.176)PQDHEK	1	0.0687396	0.446997	0.348346	FALSE	FALSE	1	1	FALSE		None	FALSE	CSTF2_S524	NA
CSTF2	S	524	P33240	SQPGGFSPGQNQVT	QVPVMQGTGMQGASIQGGS(0.002)QPGGFS(0.822)PGQNQVT(0.176)PQDHEK	2	NA	NA	NA	FALSE	FALSE	1	1	FALSE		None	FALSE	CSTF2_S524	NA
CSTF2	S	524	P33240	SQPGGFSPGQNQVT	QVPVMQGTGMQGASIQGGS(0.002)QPGGFS(0.822)PGQNQVT(0.176)PQDHEK	3	NA	NA	NA	FALSE	FALSE	1	1	FALSE		None	FALSE	CSTF2_S524	NA
CTDP1	S	869	Q9Y5B0	DILGEGSDDSDSEK	EVDDILGEGS(0.999)DDS(0.89)DS(0.111)EK	1	NA	NA	NA	FALSE	FALSE	1	1	TRUE		None	FALSE	CTDP1_S869	NA
CTDP1	S	872	Q9Y5B0	GEGSDDSDSEKRRP	EDLESMDKEVDDILGEGS(0.898)DDS(0.898)DS(0.203)EK	1	NA	NA	NA	FALSE	FALSE	1	1	TRUE		None	FALSE	CTDP1_S872	NA
CTDP1	S	874	Q9Y5B0	GSDDSDSEKRRPEE	EVDDILGEGS(0.925)DDS(0.315)DS(0.76)EK	1	NA	NA	NA	FALSE	FALSE	1	1	FALSE		None	FALSE	CTDP1_S874	NA
CTDP1	S	869	Q9Y5B0	DILGEGSDDSDSEK	EVDDILGEGS(0.999)DDS(0.89)DS(0.111)EK	2	NA	NA	NA	FALSE	FALSE	1	1	TRUE		None	FALSE	CTDP1_S869	NA
CTDP1	S	872	Q9Y5B0	GEGSDDSDSEKRRP	EDLESMDKEVDDILGEGS(0.898)DDS(0.898)DS(0.203)EK	2	NA	NA	NA	FALSE	FALSE	1	1	TRUE		None	FALSE	CTDP1_S872	NA
CTDP1	S	874	Q9Y5B0	GSDDSDSEKRRPEE	EVDDILGEGS(0.925)DDS(0.315)DS(0.76)EK	2	NA	NA	NA	FALSE	FALSE	1	1	FALSE		None	FALSE	CTDP1_S874	NA
CTDP1	S	869	Q9Y5B0	DILGEGSDDSDSEK	EVDDILGEGS(0.999)DDS(0.89)DS(0.111)EK	3	NA	NA	NA	FALSE	FALSE	1	1	TRUE		None	FALSE	CTDP1_S869	NA
CTDP1	S	872	Q9Y5B0	GEGSDDSDSEKRRP	EDLESMDKEVDDILGEGS(0.898)DDS(0.898)DS(0.203)EK	3	NA	NA	NA	FALSE	FALSE	1	1	TRUE		None	FALSE	CTDP1_S872	NA
CTDP1	S	874	Q9Y5B0	GSDDSDSEKRRPEE	EVDDILGEGS(0.925)DDS(0.315)DS(0.76)EK	3	NA	NA	NA	FALSE	FALSE	1	1	FALSE		None	FALSE	CTDP1_S874	NA
CTNNA1	S	641	P35221	PEELDDSDFETEDF	TPEELDDS(1)DFETEDFDVR	1	-0.449742	-0.522217	-0.0205204	TRUE	FALSE	0.000390962	1	TRUE	CK2A1	None	FALSE	CTNNA1_S641	KINASE-PSP_CK2A1/CSNK2A1:DISEASE-PSP_glioblastoma_multiforme
CTNNA1	T	634	P35221	AVLMIRTPEELDDS	T(0.959)PEELDDS(0.041)DFETEDFDVR	1	-0.442225	-0.549333	-0.00663832	FALSE	FALSE	0.279513	1	TRUE		None	FALSE	CTNNA1_T634	NA
CTNNA1	S	641	P35221	PEELDDSDFETEDF	TPEELDDS(1)DFETEDFDVR	2	NA	NA	NA	FALSE	FALSE	1	1	TRUE	CK2A1	None	FALSE	CTNNA1_S641	KINASE-PSP_CK2A1/CSNK2A1:DISEASE-PSP_glioblastoma_multiforme
CTNNA1	T	634	P35221	AVLMIRTPEELDDS	T(0.959)PEELDDS(0.041)DFETEDFDVR	2	NA	NA	NA	FALSE	FALSE	1	1	TRUE		None	FALSE	CTNNA1_T634	NA
CTNNA1	S	641	P35221	PEELDDSDFETEDF	TPEELDDS(1)DFETEDFDVR	3	NA	NA	NA	FALSE	FALSE	1	1	TRUE	CK2A1	None	FALSE	CTNNA1_S641	KINASE-PSP_CK2A1/CSNK2A1:DISEASE-PSP_glioblastoma_multiforme
CTNNA1	T	634	P35221	AVLMIRTPEELDDS	T(0.959)PEELDDS(0.041)DFETEDFDVR	3	NA	NA	NA	FALSE	FALSE	1	1	TRUE		None	FALSE	CTNNA1_T634	NA
CTNNA2;CTNNA1	S	651;652	P26232;P35221	EDFDVRSRTSVQTE	S(0.942)RT(0.918)S(0.489)VQT(0.65)EDDQLIAGQSAR	1	NA	NA	NA	FALSE	FALSE	1	1	TRUE		None	FALSE	CTNNA2_S651;CTNNA1_S652	NA;NA
CTNNA2;CTNNA1	S	654;655	P26232;P35221	DVRSRTSVQTEDDQ	S(0.795)RT(0.937)S(0.937)VQT(0.33)EDDQLIAGQSAR	1	NA	NA	NA	FALSE	FALSE	1	1	TRUE		None	FALSE	CTNNA2_S654;CTNNA1_S655	NA;NA
CTNNA2;CTNNA1	T	653;654	P26232;P35221	YDVRSRTSVQTEDD	S(0.795)RT(0.937)S(0.937)VQT(0.33)EDDQLIAGQSAR	1	NA	NA	NA	FALSE	FALSE	1	1	FALSE		None	FALSE	CTNNA2_T653;CTNNA1_T654	NA;NA
CTNNA2;CTNNA1	T	657;658	P26232;P35221	SRTSVQTEDDQLIA	S(0.439)RT(0.334)S(0.334)VQT(0.893)EDDQLIAGQSAR	1	NA	NA	NA	FALSE	FALSE	1	1	TRUE		None	FALSE	CTNNA2_T657;CTNNA1_T658	NA;NA
CTNNA2;CTNNA1	S	651;652	P26232;P35221	EDFDVRSRTSVQTE	S(0.942)RT(0.918)S(0.489)VQT(0.65)EDDQLIAGQSAR	2	-0.172982	0.15723	0.378083	FALSE	FALSE	0.559141	0.833075	TRUE		None	FALSE	CTNNA2_S651;CTNNA1_S652	NA;NA
CTNNA2;CTNNA1	S	654;655	P26232;P35221	DVRSRTSVQTEDDQ	S(0.795)RT(0.937)S(0.937)VQT(0.33)EDDQLIAGQSAR	2	-0.204942	0.365524	0.554207	FALSE	FALSE	1	0.682464	TRUE		None	FALSE	CTNNA2_S654;CTNNA1_S655	NA;NA
CTNNA2;CTNNA1	T	653;654	P26232;P35221	YDVRSRTSVQTEDD	S(0.795)RT(0.937)S(0.937)VQT(0.33)EDDQLIAGQSAR	2	-0.236067	0.193346	0.418139	FALSE	FALSE	0.434813	0.759635	FALSE		None	FALSE	CTNNA2_T653;CTNNA1_T654	NA;NA
CTNNA2;CTNNA1	T	657;658	P26232;P35221	SRTSVQTEDDQLIA	S(0.439)RT(0.334)S(0.334)VQT(0.893)EDDQLIAGQSAR	2	-0.247054	0.152229	0.371877	FALSE	FALSE	0.0854696	0.0598319	TRUE		None	FALSE	CTNNA2_T657;CTNNA1_T658	NA;NA
CTNNA2;CTNNA1	S	651;652	P26232;P35221	EDFDVRSRTSVQTE	S(0.942)RT(0.918)S(0.489)VQT(0.65)EDDQLIAGQSAR	3	0.404499	1.04027	0.621099	FALSE	FALSE	0.0732929	0.18655	TRUE		None	FALSE	CTNNA2_S651;CTNNA1_S652	NA;NA
CTNNA2;CTNNA1	S	654;655	P26232;P35221	DVRSRTSVQTEDDQ	S(0.795)RT(0.937)S(0.937)VQT(0.33)EDDQLIAGQSAR	3	0.300391	1.06427	0.80892	FALSE	FALSE	0.485376	0.107788	TRUE		None	FALSE	CTNNA2_S654;CTNNA1_S655	NA;NA
CTNNA2;CTNNA1	T	653;654	P26232;P35221	YDVRSRTSVQTEDD	S(0.795)RT(0.937)S(0.937)VQT(0.33)EDDQLIAGQSAR	3	0.404499	1.04027	0.621099	FALSE	FALSE	0.0732929	0.18655	FALSE		None	FALSE	CTNNA2_T653;CTNNA1_T654	NA;NA
CTNNA2;CTNNA1	T	657;658	P26232;P35221	SRTSVQTEDDQLIA	S(0.439)RT(0.334)S(0.334)VQT(0.893)EDDQLIAGQSAR	3	0.471084	1.06482	0.573485	FALSE	FALSE	0.0560041	0.456929	TRUE		None	FALSE	CTNNA2_T657;CTNNA1_T658	NA;NA
CTNNB1	S	191	P35222	RHAIMRSPQMVSAI	S(0.999)PQMVS(0.001)AIVR	1	-0.0828815	0.104605	0.121944	FALSE	FALSE	1	1	FALSE	CDK5	None	FALSE	CTNNB1_S191	KINASE-PSP_CDK5
CTNNB1	S	191	P35222	RHAIMRSPQMVSAI	S(0.999)PQMVS(0.001)AIVR	2	NA	NA	NA	FALSE	FALSE	1	1	FALSE	CDK5	None	FALSE	CTNNB1_S191	KINASE-PSP_CDK5
CTNNB1	S	191	P35222	RHAIMRSPQMVSAI	S(0.999)PQMVS(0.001)AIVR	3	NA	NA	NA	FALSE	FALSE	1	1	FALSE	CDK5	None	FALSE	CTNNB1_S191	KINASE-PSP_CDK5
CTNND1	S	252	O60716	EGYRAPSRQDVYGP	APS(0.999)RQDVY(0.001)GPQPQVR	1	-0.82309	-0.778903	0.160533	FALSE	FALSE	1	1	TRUE		None	FALSE	CTNND1_S252	NA
CTNND1	S	346	O60716	AQHERGSLASLDSL	GS(1)LAS(1)LDS(1)LRK	1	NA	NA	NA	FALSE	FALSE	1	1	TRUE		None	FALSE	CTNND1_S346	NA
CTNND1	S	349	O60716	ERGSLASLDSLRKG	GS(1)LAS(1)LDS(1)LRK	1	NA	NA	NA	FALSE	FALSE	1	1	TRUE		None	FALSE	CTNND1_S349	NA
CTNND1	S	352	O60716	SLASLDSLRKGGPP	GS(1)LAS(1)LDS(1)LRK	1	NA	NA	NA	FALSE	FALSE	1	1	FALSE		None	FALSE	CTNND1_S352	NA
CTNND1	S	230	O60716	GSDNYGSLSRVTRI	HYEDGYPGGSDNY(0.008)GS(0.992)LS(0.001)R	1	-0.427875	-0.155628	0.297397	TRUE	TRUE	0.0148954	0.023694	TRUE		None	FALSE	CTNND1_S230	NA
CTNND1	S	288	O60716	LEDDQRSMGYDDLD	S(0.998)MGY(0.002)DDLDYGMMSDYGTAR	1	NA	NA	NA	FALSE	FALSE	1	1	TRUE		None	FALSE	CTNND1_S288	NA
CTNND1	S	268	O60716	QVRVGGSSVDLHRF	VGGS(0.995)S(0.005)VDLHR	1	-1.13788	-0.434294	0.72241	TRUE	FALSE	0.00947367	0.0906236	TRUE	PKCE	Down	FALSE	CTNND1_S268	KINASE-PSP_PKCE/PRKCE:KINASE-PSP_CK1E/CSNK1E:DISEASE-PSP_tuberous_sclerosis:PATH-NP_TSLP_PATHWAY
CTNND1	T	201	O60716	GQAGTATLPRNFHY	NGNGGPGPYVGQAGT(0.091)AT(0.909)LPR	1	-0.309295	-0.251538	0.149994	FALSE	FALSE	1	1	FALSE		None	FALSE	CTNND1_T201	NA
CTNND1	S	252	O60716	EGYRAPSRQDVYGP	APS(0.999)RQDVY(0.001)GPQPQVR	2	NA	NA	NA	FALSE	FALSE	1	1	TRUE		None	FALSE	CTNND1_S252	NA
CTNND1	S	346	O60716	AQHERGSLASLDSL	GS(1)LAS(1)LDS(1)LRK	2	NA	NA	NA	FALSE	FALSE	1	1	TRUE		None	FALSE	CTNND1_S346	NA
CTNND1	S	349	O60716	ERGSLASLDSLRKG	GS(1)LAS(1)LDS(1)LRK	2	0.216127	0.748059	0.553184	TRUE	TRUE	0.0410761	0.00690497	TRUE		None	FALSE	CTNND1_S349	NA
CTNND1	S	352	O60716	SLASLDSLRKGGPP	GS(1)LAS(1)LDS(1)LRK	2	0.216127	0.748059	0.553184	TRUE	TRUE	0.0410761	0.00690497	FALSE		None	FALSE	CTNND1_S352	NA
CTNND1	S	230	O60716	GSDNYGSLSRVTRI	HYEDGYPGGSDNY(0.008)GS(0.992)LS(0.001)R	2	NA	NA	NA	FALSE	FALSE	1	1	TRUE		None	FALSE	CTNND1_S230	NA
CTNND1	S	288	O60716	LEDDQRSMGYDDLD	S(0.998)MGY(0.002)DDLDYGMMSDYGTAR	2	NA	NA	NA	FALSE	FALSE	1	1	TRUE		None	FALSE	CTNND1_S288	NA
CTNND1	S	268	O60716	QVRVGGSSVDLHRF	VGGS(0.995)S(0.005)VDLHR	2	NA	NA	NA	FALSE	FALSE	1	1	TRUE	PKCE	None	FALSE	CTNND1_S268	KINASE-PSP_PKCE/PRKCE:KINASE-PSP_CK1E/CSNK1E:DISEASE-PSP_tuberous_sclerosis:PATH-NP_TSLP_PATHWAY
CTNND1	T	201	O60716	GQAGTATLPRNFHY	NGNGGPGPYVGQAGT(0.091)AT(0.909)LPR	2	NA	NA	NA	FALSE	FALSE	1	1	FALSE		None	FALSE	CTNND1_T201	NA
CTNND1	S	252	O60716	EGYRAPSRQDVYGP	APS(0.999)RQDVY(0.001)GPQPQVR	3	NA	NA	NA	FALSE	FALSE	1	1	TRUE		None	FALSE	CTNND1_S252	NA
CTNND1	S	346	O60716	AQHERGSLASLDSL	GS(1)LAS(1)LDS(1)LRK	3	0.302405	0.491395	0.15502	TRUE	FALSE	0.00767368	0.101839	TRUE		None	FALSE	CTNND1_S346	NA
CTNND1	S	349	O60716	ERGSLASLDSLRKG	GS(1)LAS(1)LDS(1)LRK	3	0.302405	0.491395	0.15502	TRUE	FALSE	0.00767368	0.101839	TRUE		None	FALSE	CTNND1_S349	NA
CTNND1	S	352	O60716	SLASLDSLRKGGPP	GS(1)LAS(1)LDS(1)LRK	3	0.302405	0.491395	0.15502	TRUE	FALSE	0.00767368	0.101839	FALSE		None	FALSE	CTNND1_S352	NA
CTNND1	S	230	O60716	GSDNYGSLSRVTRI	HYEDGYPGGSDNY(0.008)GS(0.992)LS(0.001)R	3	NA	NA	NA	FALSE	FALSE	1	1	TRUE		None	FALSE	CTNND1_S230	NA
CTNND1	S	288	O60716	LEDDQRSMGYDDLD	S(0.998)MGY(0.002)DDLDYGMMSDYGTAR	3	NA	NA	NA	FALSE	FALSE	1	1	TRUE		None	FALSE	CTNND1_S288	NA
CTNND1	S	268	O60716	QVRVGGSSVDLHRF	VGGS(0.995)S(0.005)VDLHR	3	NA	NA	NA	FALSE	FALSE	1	1	TRUE	PKCE	None	FALSE	CTNND1_S268	KINASE-PSP_PKCE/PRKCE:KINASE-PSP_CK1E/CSNK1E:DISEASE-PSP_tuberous_sclerosis:PATH-NP_TSLP_PATHWAY
CTNND1	T	201	O60716	GQAGTATLPRNFHY	NGNGGPGPYVGQAGT(0.091)AT(0.909)LPR	3	NA	NA	NA	FALSE	FALSE	1	1	FALSE		None	FALSE	CTNND1_T201	NA
CTPS1	S	568	P17812	SPRDTYSDRSGSSS	DT(0.023)Y(0.059)S(0.916)DRS(0.504)GS(0.679)S(0.825)S(0.867)PDS(0.102)EIT(0.024)ELK	1	NA	NA	NA	FALSE	FALSE	1	1	TRUE		None	FALSE	CTPS1_S568	NA
CTPS1	S	571	P17812	DTYSDRSGSSSPDS	DTYS(0.032)DRS(0.953)GS(0.014)S(0.152)S(0.848)PDSEITELK	1	NA	NA	NA	FALSE	FALSE	1	1	TRUE	GSK3A	None	FALSE	CTPS1_S571	KINASE-PSP_GSK3A
CTPS1	S	573	P17812	YSDRSGSSSPDSEI	S(0.052)GS(0.943)S(0.744)S(0.261)PDSEITELK	1	NA	NA	NA	FALSE	FALSE	1	1	TRUE		None	FALSE	CTPS1_S573	NA
CTPS1	S	574	P17812	SDRSGSSSPDSEIT	S(0.001)GS(0.003)S(0.996)S(0.999)PDS(0.001)EITELK	1	0.649501	0.306121	-0.362089	TRUE	TRUE	0.00582771	0.00753346	TRUE		Up	TRUE	CTPS1_S574	NA
CTPS1	S	575	P17812	DRSGSSSPDSEITE	S(0.001)GS(0.003)S(0.996)S(0.999)PDS(0.001)EITELK	1	0.480535	0.223444	-0.260558	TRUE	FALSE	0.00133874	0.207389	TRUE		None	FALSE	CTPS1_S575	NA
CTPS1	S	568	P17812	SPRDTYSDRSGSSS	DT(0.023)Y(0.059)S(0.916)DRS(0.504)GS(0.679)S(0.825)S(0.867)PDS(0.102)EIT(0.024)ELK	2	-0.567299	-0.769654	-0.147699	FALSE	FALSE	0.333932	1	TRUE		None	FALSE	CTPS1_S568	NA
CTPS1	S	571	P17812	DTYSDRSGSSSPDS	DTYS(0.032)DRS(0.953)GS(0.014)S(0.152)S(0.848)PDSEITELK	2	-0.258679	-0.45481	-0.227539	FALSE	TRUE	0.554347	0.0234707	TRUE	GSK3A	None	FALSE	CTPS1_S571	KINASE-PSP_GSK3A
CTPS1	S	573	P17812	YSDRSGSSSPDSEI	S(0.052)GS(0.943)S(0.744)S(0.261)PDSEITELK	2	-0.466326	-0.637234	-0.21846	FALSE	FALSE	0.108531	0.0598748	TRUE		None	FALSE	CTPS1_S573	NA
CTPS1	S	574	P17812	SDRSGSSSPDSEIT	S(0.001)GS(0.003)S(0.996)S(0.999)PDS(0.001)EITELK	2	-0.273486	-0.39515	-0.151335	FALSE	FALSE	0.806134	0.12901	TRUE		None	FALSE	CTPS1_S574	NA
CTPS1	S	575	P17812	DRSGSSSPDSEITE	S(0.001)GS(0.003)S(0.996)S(0.999)PDS(0.001)EITELK	2	-0.069513	-0.265962	-0.212043	FALSE	TRUE	0.853411	0.0248604	TRUE		None	FALSE	CTPS1_S575	NA
CTPS1	S	568	P17812	SPRDTYSDRSGSSS	DT(0.023)Y(0.059)S(0.916)DRS(0.504)GS(0.679)S(0.825)S(0.867)PDS(0.102)EIT(0.024)ELK	3	0.195221	-0.197368	-0.315343	FALSE	FALSE	1	1	TRUE		None	FALSE	CTPS1_S568	NA
CTPS1	S	571	P17812	DTYSDRSGSSSPDS	DTYS(0.032)DRS(0.953)GS(0.014)S(0.152)S(0.848)PDSEITELK	3	0.365637	-0.0261389	-0.384292	FALSE	FALSE	1	0.828917	TRUE	GSK3A	None	FALSE	CTPS1_S571	KINASE-PSP_GSK3A
CTPS1	S	573	P17812	YSDRSGSSSPDSEI	S(0.052)GS(0.943)S(0.744)S(0.261)PDSEITELK	3	-0.235552	-0.462515	-0.249239	FALSE	FALSE	1	1	TRUE		None	FALSE	CTPS1_S573	NA
CTPS1	S	574	P17812	SDRSGSSSPDSEIT	S(0.001)GS(0.003)S(0.996)S(0.999)PDS(0.001)EITELK	3	0.00997387	-0.283704	-0.296105	FALSE	FALSE	1	0.119384	TRUE		None	FALSE	CTPS1_S574	NA
CTPS1	S	575	P17812	DRSGSSSPDSEITE	S(0.001)GS(0.003)S(0.996)S(0.999)PDS(0.001)EITELK	3	0.00997387	-0.283704	-0.296105	FALSE	FALSE	1	0.119384	TRUE		None	FALSE	CTPS1_S575	NA
CTR9	S	970	Q6PD62	PKGEEGSDDDETEN	GEEGS(1)DDDETENGPKPK	1	-0.00754006	-0.175493	-0.232821	FALSE	FALSE	1	0.132029	TRUE		None	FALSE	CTR9_S970	NA
CTR9	S	941	Q6PD62	KKRRKGSGSEQEGE	RKGS(1)GS(1)EQEGEDEEGGER	1	NA	NA	NA	FALSE	FALSE	1	1	TRUE		None	FALSE	CTR9_S941	NA
CTR9	S	943	Q6PD62	RRKGSGSEQEGEDE	RKGS(1)GS(1)EQEGEDEEGGER	1	NA	NA	NA	FALSE	FALSE	1	1	TRUE		None	FALSE	CTR9_S943	NA
CTR9	T	925	Q6PD62	EFVNDDTDDDLPIS	KGGEFDEFVNDDT(1)DDDLPISK	1	-0.785509	-0.811773	-0.0780266	TRUE	FALSE	0.0278641	0.350298	TRUE		Down	FALSE	CTR9_T925	NA
CTR9	S	970	Q6PD62	PKGEEGSDDDETEN	GEEGS(1)DDDETENGPKPK	2	NA	NA	NA	FALSE	FALSE	1	1	TRUE		None	FALSE	CTR9_S970	NA
CTR9	S	941	Q6PD62	KKRRKGSGSEQEGE	RKGS(1)GS(1)EQEGEDEEGGER	2	-0.785974	-0.694445	0.129506	FALSE	FALSE	0.100593	1	TRUE		None	FALSE	CTR9_S941	NA
CTR9	S	943	Q6PD62	RRKGSGSEQEGEDE	RKGS(1)GS(1)EQEGEDEEGGER	2	-0.785974	-0.694445	0.129506	FALSE	FALSE	0.100593	1	TRUE		None	FALSE	CTR9_S943	NA
CTR9	T	925	Q6PD62	EFVNDDTDDDLPIS	KGGEFDEFVNDDT(1)DDDLPISK	2	NA	NA	NA	FALSE	FALSE	1	1	TRUE		None	FALSE	CTR9_T925	NA
CTR9	S	970	Q6PD62	PKGEEGSDDDETEN	GEEGS(1)DDDETENGPKPK	3	NA	NA	NA	FALSE	FALSE	1	1	TRUE		None	FALSE	CTR9_S970	NA
CTR9	S	941	Q6PD62	KKRRKGSGSEQEGE	RKGS(1)GS(1)EQEGEDEEGGER	3	NA	NA	NA	FALSE	FALSE	1	1	TRUE		None	FALSE	CTR9_S941	NA
CTR9	S	943	Q6PD62	RRKGSGSEQEGEDE	RKGS(1)GS(1)EQEGEDEEGGER	3	NA	NA	NA	FALSE	FALSE	1	1	TRUE		None	FALSE	CTR9_S943	NA
CTR9	T	925	Q6PD62	EFVNDDTDDDLPIS	KGGEFDEFVNDDT(1)DDDLPISK	3	NA	NA	NA	FALSE	FALSE	1	1	TRUE		None	FALSE	CTR9_T925	NA
CTTN	S	417	Q14247	TEERLPSSPVYEDA	LPS(0.99)S(0.01)PVYEDAASFK	1	0.651308	0.565508	-0.0554623	FALSE	FALSE	0.0701512	0.881426	FALSE		None	FALSE	CTTN_S417	NA
CTTN	S	418	Q14247	EERLPSSPVYEDAA	LPS(0.014)S(0.986)PVYEDAASFK	1	0.398265	0.490888	0.12027	FALSE	FALSE	0.341458	1	TRUE	ERK1;ERK2;PAK1	None	FALSE	CTTN_S418	KINASE-PSP_PAK1:KINASE-PSP_ERK2/MAPK1:KINASE-PSP_ERK1/MAPK3:PERT-PSP_EGF:PERT-PSP_ANTI_CD3
CTTN	S	405	Q14247	TQTPPVSPAPQPTE	T(0.016)QT(0.984)PPVS(1)PAPQPTEER	1	NA	NA	NA	FALSE	FALSE	1	1	FALSE	ERK1;CDK1;CDK2;ERK2;PAK1	None	FALSE	CTTN_S405	KINASE-PSP_PKCD/PRKCD:KINASE-PSP_PAK1:KINASE-PSP_ERK2/MAPK1:KINASE-PSP_ERK1/MAPK3:KINASE-PSP_CDK2:KINASE-PSP_CDK1
CTTN	T	399	Q14247	EQARAKTQTPPVSP	T(0.915)QT(0.09)PPVS(0.994)PAPQPT(0.001)EER	1	0.394624	0.237809	-0.0874421	FALSE	FALSE	1	1	FALSE		None	FALSE	CTTN_T399	NA
CTTN	T	401	Q14247	ARAKTQTPPVSPAP	T(0.016)QT(0.984)PPVS(1)PAPQPTEER	1	0.336488	0.338107	-0.00726059	TRUE	FALSE	0.0334416	1	FALSE		None	FALSE	CTTN_T401	KINASE-PSP_AMPKA1/PRKAA1
CTTN	S	417	Q14247	TEERLPSSPVYEDA	LPS(0.99)S(0.01)PVYEDAASFK	2	NA	NA	NA	FALSE	FALSE	1	1	FALSE		None	FALSE	CTTN_S417	NA
CTTN	S	418	Q14247	EERLPSSPVYEDAA	LPS(0.014)S(0.986)PVYEDAASFK	2	NA	NA	NA	FALSE	FALSE	1	1	TRUE	ERK1;ERK2;PAK1	None	FALSE	CTTN_S418	KINASE-PSP_PAK1:KINASE-PSP_ERK2/MAPK1:KINASE-PSP_ERK1/MAPK3:PERT-PSP_EGF:PERT-PSP_ANTI_CD3
CTTN	S	405	Q14247	TQTPPVSPAPQPTE	T(0.016)QT(0.984)PPVS(1)PAPQPTEER	2	0.423344	0.230879	-0.144155	FALSE	FALSE	0.050841	0.860703	FALSE	ERK1;CDK1;CDK2;ERK2;PAK1	None	FALSE	CTTN_S405	KINASE-PSP_PKCD/PRKCD:KINASE-PSP_PAK1:KINASE-PSP_ERK2/MAPK1:KINASE-PSP_ERK1/MAPK3:KINASE-PSP_CDK2:KINASE-PSP_CDK1
CTTN	T	399	Q14247	EQARAKTQTPPVSP	T(0.915)QT(0.09)PPVS(0.994)PAPQPT(0.001)EER	2	0.523897	0.278999	-0.211731	FALSE	FALSE	1	1	FALSE		None	FALSE	CTTN_T399	NA
CTTN	T	401	Q14247	ARAKTQTPPVSPAP	T(0.016)QT(0.984)PPVS(1)PAPQPTEER	2	0.403113	0.236411	-0.17707	TRUE	FALSE	0.0251368	0.256383	FALSE		None	FALSE	CTTN_T401	KINASE-PSP_AMPKA1/PRKAA1
CTTN	S	417	Q14247	TEERLPSSPVYEDA	LPS(0.99)S(0.01)PVYEDAASFK	3	NA	NA	NA	FALSE	FALSE	1	1	FALSE		None	FALSE	CTTN_S417	NA
CTTN	S	418	Q14247	EERLPSSPVYEDAA	LPS(0.014)S(0.986)PVYEDAASFK	3	NA	NA	NA	FALSE	FALSE	1	1	TRUE	ERK1;ERK2;PAK1	None	FALSE	CTTN_S418	KINASE-PSP_PAK1:KINASE-PSP_ERK2/MAPK1:KINASE-PSP_ERK1/MAPK3:PERT-PSP_EGF:PERT-PSP_ANTI_CD3
CTTN	S	405	Q14247	TQTPPVSPAPQPTE	T(0.016)QT(0.984)PPVS(1)PAPQPTEER	3	NA	NA	NA	FALSE	FALSE	1	1	FALSE	ERK1;CDK1;CDK2;ERK2;PAK1	None	FALSE	CTTN_S405	KINASE-PSP_PKCD/PRKCD:KINASE-PSP_PAK1:KINASE-PSP_ERK2/MAPK1:KINASE-PSP_ERK1/MAPK3:KINASE-PSP_CDK2:KINASE-PSP_CDK1
CTTN	T	399	Q14247	EQARAKTQTPPVSP	T(0.915)QT(0.09)PPVS(0.994)PAPQPT(0.001)EER	3	NA	NA	NA	FALSE	FALSE	1	1	FALSE		None	FALSE	CTTN_T399	NA
CTTN	T	401	Q14247	ARAKTQTPPVSPAP	T(0.016)QT(0.984)PPVS(1)PAPQPTEER	3	NA	NA	NA	FALSE	FALSE	1	1	FALSE		None	FALSE	CTTN_T401	KINASE-PSP_AMPKA1/PRKAA1
CTTNBP2NL	S	488	Q9P2B4	PPSRDLSPTLIDNS	DLS(0.999)PT(0.001)LIDNSAAK	1	0.865732	0.817179	-0.0707414	FALSE	FALSE	0.078345	1	TRUE		None	FALSE	CTTNBP2NL_S488	NA
CTTNBP2NL	S	488	Q9P2B4	PPSRDLSPTLIDNS	DLS(0.999)PT(0.001)LIDNSAAK	2	NA	NA	NA	FALSE	FALSE	1	1	TRUE		None	FALSE	CTTNBP2NL_S488	NA
CTTNBP2NL	S	488	Q9P2B4	PPSRDLSPTLIDNS	DLS(0.999)PT(0.001)LIDNSAAK	3	NA	NA	NA	FALSE	FALSE	1	1	TRUE		None	FALSE	CTTNBP2NL_S488	NA
CTU2	S	508	Q2VPK5	DCLIEDSDDEAGQS	DCLIEDS(1)DDEAGQS	1	NA	NA	NA	FALSE	FALSE	1	1	TRUE		None	FALSE	CTU2_S508	NA
CTU2	S	508	Q2VPK5	DCLIEDSDDEAGQS	DCLIEDS(1)DDEAGQS	2	NA	NA	NA	FALSE	FALSE	1	1	TRUE		None	FALSE	CTU2_S508	NA
CTU2	S	508	Q2VPK5	DCLIEDSDDEAGQS	DCLIEDS(1)DDEAGQS	3	NA	NA	NA	FALSE	FALSE	1	1	TRUE		None	FALSE	CTU2_S508	NA
CUBN	S	1478	O60494	ENPMQVSSTGNELA	S(0.004)PENPMQVS(0.996)S(1)T(1)GNELAIRFK	1	NA	NA	NA	FALSE	FALSE	1	1	TRUE		None	FALSE	CUBN_S1478	NA
CUBN	S	1479	O60494	NPMQVSSTGNELAI	S(0.004)PENPMQVS(0.996)S(1)T(1)GNELAIRFK	1	NA	NA	NA	FALSE	FALSE	1	1	FALSE		None	FALSE	CUBN_S1479	NA
CUBN	T	1480	O60494	PMQVSSTGNELAIR	S(0.004)PENPMQVS(0.996)S(1)T(1)GNELAIRFK	1	NA	NA	NA	FALSE	FALSE	1	1	TRUE		None	FALSE	CUBN_T1480	NA
CUBN	S	1478	O60494	ENPMQVSSTGNELA	S(0.004)PENPMQVS(0.996)S(1)T(1)GNELAIRFK	2	NA	NA	NA	FALSE	FALSE	1	1	TRUE		None	FALSE	CUBN_S1478	NA
CUBN	S	1479	O60494	NPMQVSSTGNELAI	S(0.004)PENPMQVS(0.996)S(1)T(1)GNELAIRFK	2	NA	NA	NA	FALSE	FALSE	1	1	FALSE		None	FALSE	CUBN_S1479	NA
CUBN	T	1480	O60494	PMQVSSTGNELAIR	S(0.004)PENPMQVS(0.996)S(1)T(1)GNELAIRFK	2	NA	NA	NA	FALSE	FALSE	1	1	TRUE		None	FALSE	CUBN_T1480	NA
CUBN	S	1478	O60494	ENPMQVSSTGNELA	S(0.004)PENPMQVS(0.996)S(1)T(1)GNELAIRFK	3	-1.49865	-2.0458	-0.076353	FALSE	FALSE	0.401781	1	TRUE		None	FALSE	CUBN_S1478	NA
CUBN	S	1479	O60494	NPMQVSSTGNELAI	S(0.004)PENPMQVS(0.996)S(1)T(1)GNELAIRFK	3	-1.49865	-2.0458	-0.076353	FALSE	FALSE	0.401781	1	FALSE		None	FALSE	CUBN_S1479	NA
CUBN	T	1480	O60494	PMQVSSTGNELAIR	S(0.004)PENPMQVS(0.996)S(1)T(1)GNELAIRFK	3	-1.49865	-2.0458	-0.076353	FALSE	FALSE	0.401781	1	TRUE		None	FALSE	CUBN_T1480	NA
CXorf21	S	273	Q9HAI6	ARDIVFSRLLQLMS	NLETSKARDIVFS(1)R	1	NA	NA	NA	FALSE	FALSE	1	1	FALSE		None	FALSE	CXorf21_S273	NA
CXorf21	S	273	Q9HAI6	ARDIVFSRLLQLMS	NLETSKARDIVFS(1)R	2	NA	NA	NA	FALSE	FALSE	1	1	FALSE		None	FALSE	CXorf21_S273	NA
CXorf21	S	273	Q9HAI6	ARDIVFSRLLQLMS	NLETSKARDIVFS(1)R	3	NA	NA	NA	FALSE	FALSE	1	1	FALSE		None	FALSE	CXorf21_S273	NA
CXorf67	S	410	Q86X51	VRMRASSPSPPGRF	ASS(1)PS(1)PPGR	1	NA	NA	NA	FALSE	FALSE	1	1	TRUE		None	FALSE	CXorf67_S410	NA
CXorf67	S	412	Q86X51	MRASSPSPPGRFFL	ASS(1)PS(1)PPGR	1	NA	NA	NA	FALSE	FALSE	1	1	FALSE		None	FALSE	CXorf67_S412	NA
CXorf67	S	259	Q86X51	LDPARLSPESAPGP	LS(1)PESAPGPAR	1	-0.53116	-0.357983	0.200748	TRUE	TRUE	0.000814371	0.009492	TRUE		None	FALSE	CXorf67_S259	NA
CXorf67	S	361	Q86X51	ALLSRRSLSGSADE	S(0.925)LS(0.068)GS(0.007)ADENPSCGTGSER	1	-0.658319	-0.605504	0.11989	FALSE	FALSE	0.972339	1	TRUE		None	FALSE	CXorf67_S361	NA
CXorf67	S	363	Q86X51	LSRRSLSGSADENP	S(0.009)LS(0.989)GS(0.002)ADENPSCGTGSER	1	-0.88891	-0.721352	0.192713	TRUE	FALSE	0.0221262	0.799883	TRUE		Down	FALSE	CXorf67_S363	NA
CXorf67	S	365	Q86X51	RRSLSGSADENPSC	S(0.342)LS(0.659)GS(1)ADENPSCGTGSER	1	-2.37586	-2.03098	0.393559	FALSE	FALSE	0.0749115	1	TRUE		None	FALSE	CXorf67_S365	NA
CXorf67	S	385	Q86X51	LAFQSRSGSPDPEV	S(0.818)GS(0.182)PDPEVPSR	1	-0.0646601	0.362918	0.458215	FALSE	FALSE	1	0.129384	TRUE		None	FALSE	CXorf67_S385	NA
CXorf67	S	387	Q86X51	FQSRSGSPDPEVPS	S(0.068)GS(0.932)PDPEVPSR	1	-0.107008	0.205276	0.34056	FALSE	FALSE	0.0906035	0.0596158	FALSE		None	FALSE	CXorf67_S387	NA
CXorf67	S	394	Q86X51	PDPEVPSRASPPVW	S(0.419)GS(0.581)PDPEVPS(0.906)RAS(0.094)PPVWHAVR	1	NA	NA	NA	FALSE	FALSE	1	1	TRUE		None	FALSE	CXorf67_S394	NA
CXorf67	S	462	Q86X51	LGLRSISTPSPESL	S(0.001)IS(0.962)T(0.04)PS(0.994)PES(0.003)LR	1	NA	NA	NA	FALSE	FALSE	1	1	TRUE		None	FALSE	CXorf67_S462	NA
CXorf67	S	465	Q86X51	RSISTPSPESLRYA	SIS(0.921)T(0.079)PS(1)PESLR	1	0.223763	0.455428	0.279167	TRUE	TRUE	0.0129	0.010142	TRUE		None	FALSE	CXorf67_S465	NA
CXorf67	S	443	Q86X51	SSSPSRSPGLSPSS	S(1)PGLS(1)PS(0.021)S(0.6)PS(0.378)PEFLGLR	1	NA	NA	NA	FALSE	FALSE	1	1	FALSE		None	FALSE	CXorf67_S443	NA
CXorf67	S	447	Q86X51	SRSPGLSPSSPSPE	S(1)PGLS(1)PS(0.021)S(0.6)PS(0.378)PEFLGLR	1	NA	NA	NA	FALSE	FALSE	1	1	TRUE		None	FALSE	CXorf67_S447	NA
CXorf67	S	450	Q86X51	PGLSPSSPSPEFLG	S(0.989)PGLS(0.011)PS(0.168)S(0.818)PS(0.014)PEFLGLR	1	NA	NA	NA	FALSE	FALSE	1	1	TRUE		None	FALSE	CXorf67_S450	NA
CXorf67	S	338	Q86X51	AGHRSTSTTPGTGL	S(0.002)T(0.002)S(0.968)T(0.022)T(0.005)PGT(0.001)GLR	1	-1.61955	-1.22973	0.40817	FALSE	FALSE	0.139766	0.246625	TRUE		None	FALSE	CXorf67_S338	NA
CXorf67	T	463	Q86X51	GLRSISTPSPESLR	SIS(0.003)T(0.997)PS(1)PESLR	1	NA	NA	NA	FALSE	FALSE	1	1	FALSE		None	FALSE	CXorf67_T463	NA
CXorf67	S	410	Q86X51	VRMRASSPSPPGRF	ASS(1)PS(1)PPGR	2	-0.87622	-0.600462	0.293038	TRUE	TRUE	0.00279688	0.0153624	TRUE		Down	FALSE	CXorf67_S410	NA
CXorf67	S	412	Q86X51	MRASSPSPPGRFFL	ASS(1)PS(1)PPGR	2	-0.87622	-0.600462	0.293038	TRUE	TRUE	0.00279688	0.0153624	FALSE		Down	FALSE	CXorf67_S412	NA
CXorf67	S	259	Q86X51	LDPARLSPESAPGP	LS(1)PESAPGPAR	2	NA	NA	NA	FALSE	FALSE	1	1	TRUE		None	FALSE	CXorf67_S259	NA
CXorf67	S	361	Q86X51	ALLSRRSLSGSADE	S(0.925)LS(0.068)GS(0.007)ADENPSCGTGSER	2	NA	NA	NA	FALSE	FALSE	1	1	TRUE		None	FALSE	CXorf67_S361	NA
CXorf67	S	363	Q86X51	LSRRSLSGSADENP	S(0.009)LS(0.989)GS(0.002)ADENPSCGTGSER	2	NA	NA	NA	FALSE	FALSE	1	1	TRUE		None	FALSE	CXorf67_S363	NA
CXorf67	S	365	Q86X51	RRSLSGSADENPSC	S(0.342)LS(0.659)GS(1)ADENPSCGTGSER	2	NA	NA	NA	FALSE	FALSE	1	1	TRUE		None	FALSE	CXorf67_S365	NA
CXorf67	S	385	Q86X51	LAFQSRSGSPDPEV	S(0.818)GS(0.182)PDPEVPSR	2	NA	NA	NA	FALSE	FALSE	1	1	TRUE		None	FALSE	CXorf67_S385	NA
CXorf67	S	387	Q86X51	FQSRSGSPDPEVPS	S(0.068)GS(0.932)PDPEVPSR	2	-0.966963	-1.0408	-0.0398157	FALSE	FALSE	0.084359	1	FALSE		None	FALSE	CXorf67_S387	NA
CXorf67	S	394	Q86X51	PDPEVPSRASPPVW	S(0.419)GS(0.581)PDPEVPS(0.906)RAS(0.094)PPVWHAVR	2	-0.966963	-1.0408	-0.0398157	FALSE	FALSE	0.084359	1	TRUE		None	FALSE	CXorf67_S394	NA
CXorf67	S	462	Q86X51	LGLRSISTPSPESL	S(0.001)IS(0.962)T(0.04)PS(0.994)PES(0.003)LR	2	-0.737508	-0.557428	0.19882	FALSE	FALSE	0.30354	0.608338	TRUE		None	FALSE	CXorf67_S462	NA
CXorf67	S	465	Q86X51	RSISTPSPESLRYA	SIS(0.921)T(0.079)PS(1)PESLR	2	-0.761434	-0.666928	0.1461	TRUE	FALSE	0.000394344	0.0847131	TRUE		Down	FALSE	CXorf67_S465	NA
CXorf67	S	443	Q86X51	SSSPSRSPGLSPSS	S(1)PGLS(1)PS(0.021)S(0.6)PS(0.378)PEFLGLR	2	0.405681	0.599676	0.220793	TRUE	TRUE	0.0135832	0.0227408	FALSE		None	FALSE	CXorf67_S443	NA
CXorf67	S	447	Q86X51	SRSPGLSPSSPSPE	S(1)PGLS(1)PS(0.021)S(0.6)PS(0.378)PEFLGLR	2	NA	NA	NA	FALSE	FALSE	1	1	TRUE		None	FALSE	CXorf67_S447	NA
CXorf67	S	450	Q86X51	PGLSPSSPSPEFLG	S(0.989)PGLS(0.011)PS(0.168)S(0.818)PS(0.014)PEFLGLR	2	0.356932	0.607033	0.243101	FALSE	FALSE	0.0551472	0.193798	TRUE		None	FALSE	CXorf67_S450	NA
CXorf67	S	338	Q86X51	AGHRSTSTTPGTGL	S(0.002)T(0.002)S(0.968)T(0.022)T(0.005)PGT(0.001)GLR	2	NA	NA	NA	FALSE	FALSE	1	1	TRUE		None	FALSE	CXorf67_S338	NA
CXorf67	T	463	Q86X51	GLRSISTPSPESLR	SIS(0.003)T(0.997)PS(1)PESLR	2	-0.777385	-0.739928	0.110954	TRUE	FALSE	0.00216569	0.197107	FALSE		Down	FALSE	CXorf67_T463	NA
CXorf67	S	410	Q86X51	VRMRASSPSPPGRF	ASS(1)PS(1)PPGR	3	NA	NA	NA	FALSE	FALSE	1	1	TRUE		None	FALSE	CXorf67_S410	NA
CXorf67	S	412	Q86X51	MRASSPSPPGRFFL	ASS(1)PS(1)PPGR	3	NA	NA	NA	FALSE	FALSE	1	1	FALSE		None	FALSE	CXorf67_S412	NA
CXorf67	S	259	Q86X51	LDPARLSPESAPGP	LS(1)PESAPGPAR	3	NA	NA	NA	FALSE	FALSE	1	1	TRUE		None	FALSE	CXorf67_S259	NA
CXorf67	S	361	Q86X51	ALLSRRSLSGSADE	S(0.925)LS(0.068)GS(0.007)ADENPSCGTGSER	3	NA	NA	NA	FALSE	FALSE	1	1	TRUE		None	FALSE	CXorf67_S361	NA
CXorf67	S	363	Q86X51	LSRRSLSGSADENP	S(0.009)LS(0.989)GS(0.002)ADENPSCGTGSER	3	NA	NA	NA	FALSE	FALSE	1	1	TRUE		None	FALSE	CXorf67_S363	NA
CXorf67	S	365	Q86X51	RRSLSGSADENPSC	S(0.342)LS(0.659)GS(1)ADENPSCGTGSER	3	NA	NA	NA	FALSE	FALSE	1	1	TRUE		None	FALSE	CXorf67_S365	NA
CXorf67	S	385	Q86X51	LAFQSRSGSPDPEV	S(0.818)GS(0.182)PDPEVPSR	3	NA	NA	NA	FALSE	FALSE	1	1	TRUE		None	FALSE	CXorf67_S385	NA
CXorf67	S	387	Q86X51	FQSRSGSPDPEVPS	S(0.068)GS(0.932)PDPEVPSR	3	NA	NA	NA	FALSE	FALSE	1	1	FALSE		None	FALSE	CXorf67_S387	NA
CXorf67	S	394	Q86X51	PDPEVPSRASPPVW	S(0.419)GS(0.581)PDPEVPS(0.906)RAS(0.094)PPVWHAVR	3	NA	NA	NA	FALSE	FALSE	1	1	TRUE		None	FALSE	CXorf67_S394	NA
CXorf67	S	462	Q86X51	LGLRSISTPSPESL	S(0.001)IS(0.962)T(0.04)PS(0.994)PES(0.003)LR	3	NA	NA	NA	FALSE	FALSE	1	1	TRUE		None	FALSE	CXorf67_S462	NA
CXorf67	S	465	Q86X51	RSISTPSPESLRYA	SIS(0.921)T(0.079)PS(1)PESLR	3	NA	NA	NA	FALSE	FALSE	1	1	TRUE		None	FALSE	CXorf67_S465	NA
CXorf67	S	443	Q86X51	SSSPSRSPGLSPSS	S(1)PGLS(1)PS(0.021)S(0.6)PS(0.378)PEFLGLR	3	-0.390983	-0.149777	0.367036	FALSE	FALSE	1	1	FALSE		None	FALSE	CXorf67_S443	NA
CXorf67	S	447	Q86X51	SRSPGLSPSSPSPE	S(1)PGLS(1)PS(0.021)S(0.6)PS(0.378)PEFLGLR	3	-0.390983	-0.149777	0.367036	FALSE	FALSE	1	1	TRUE		None	FALSE	CXorf67_S447	NA
CXorf67	S	450	Q86X51	PGLSPSSPSPEFLG	S(0.989)PGLS(0.011)PS(0.168)S(0.818)PS(0.014)PEFLGLR	3	-0.390983	-0.149777	0.367036	FALSE	FALSE	1	1	TRUE		None	FALSE	CXorf67_S450	NA
CXorf67	S	338	Q86X51	AGHRSTSTTPGTGL	S(0.002)T(0.002)S(0.968)T(0.022)T(0.005)PGT(0.001)GLR	3	NA	NA	NA	FALSE	FALSE	1	1	TRUE		None	FALSE	CXorf67_S338	NA
CXorf67	T	463	Q86X51	GLRSISTPSPESLR	SIS(0.003)T(0.997)PS(1)PESLR	3	NA	NA	NA	FALSE	FALSE	1	1	FALSE		None	FALSE	CXorf67_T463	NA
CYP2C19	S	429	P33261	NYFMPFSAGKRICV	KS(0.095)NY(0.92)FMPFS(0.985)AGK	1	NA	NA	NA	FALSE	FALSE	1	1	FALSE		None	FALSE	CYP2C19_S429	NA
CYP2C19	Y	424	P33261	NFKKSNYFMPFSAG	KS(0.095)NY(0.92)FMPFS(0.985)AGK	1	NA	NA	NA	FALSE	FALSE	1	1	FALSE		None	FALSE	CYP2C19_Y424	NA
CYP2C19	S	429	P33261	NYFMPFSAGKRICV	KS(0.095)NY(0.92)FMPFS(0.985)AGK	2	-1.60546	-1.56879	-0.0120243	FALSE	FALSE	1	1	FALSE		None	FALSE	CYP2C19_S429	NA
CYP2C19	Y	424	P33261	NFKKSNYFMPFSAG	KS(0.095)NY(0.92)FMPFS(0.985)AGK	2	-1.60546	-1.56879	-0.0120243	FALSE	FALSE	1	1	FALSE		None	FALSE	CYP2C19_Y424	NA
CYP2C19	S	429	P33261	NYFMPFSAGKRICV	KS(0.095)NY(0.92)FMPFS(0.985)AGK	3	NA	NA	NA	FALSE	FALSE	1	1	FALSE		None	FALSE	CYP2C19_S429	NA
CYP2C19	Y	424	P33261	NFKKSNYFMPFSAG	KS(0.095)NY(0.92)FMPFS(0.985)AGK	3	NA	NA	NA	FALSE	FALSE	1	1	FALSE		None	FALSE	CYP2C19_Y424	NA
DAGLB	S	579	Q8NCG7	YSFSSDSPLDSSPK	WSPAYS(0.001)FS(0.041)S(0.158)DS(0.8)PLDS(0.095)S(0.905)PK	1	NA	NA	NA	FALSE	FALSE	1	1	TRUE		None	FALSE	DAGLB_S579	NA
DAGLB	S	584	Q8NCG7	DSPLDSSPKYPPLY	WSPAYS(0.001)FS(0.041)S(0.158)DS(0.8)PLDS(0.095)S(0.905)PK	1	NA	NA	NA	FALSE	FALSE	1	1	TRUE		None	FALSE	DAGLB_S584	NA
DAGLB	S	579	Q8NCG7	YSFSSDSPLDSSPK	WSPAYS(0.001)FS(0.041)S(0.158)DS(0.8)PLDS(0.095)S(0.905)PK	2	-0.324889	-0.693574	-0.389678	FALSE	FALSE	1	1	TRUE		None	FALSE	DAGLB_S579	NA
DAGLB	S	584	Q8NCG7	DSPLDSSPKYPPLY	WSPAYS(0.001)FS(0.041)S(0.158)DS(0.8)PLDS(0.095)S(0.905)PK	2	-0.324889	-0.693574	-0.389678	FALSE	FALSE	1	1	TRUE		None	FALSE	DAGLB_S584	NA
DAGLB	S	579	Q8NCG7	YSFSSDSPLDSSPK	WSPAYS(0.001)FS(0.041)S(0.158)DS(0.8)PLDS(0.095)S(0.905)PK	3	NA	NA	NA	FALSE	FALSE	1	1	TRUE		None	FALSE	DAGLB_S579	NA
DAGLB	S	584	Q8NCG7	DSPLDSSPKYPPLY	WSPAYS(0.001)FS(0.041)S(0.158)DS(0.8)PLDS(0.095)S(0.905)PK	3	NA	NA	NA	FALSE	FALSE	1	1	TRUE		None	FALSE	DAGLB_S584	NA
DAXX	S	495	Q9UER7	GKDGDKSPMSSLQI	DGDKS(0.943)PMS(0.004)S(0.053)LQISNEK	1	0.00354996	0.259894	0.189836	FALSE	FALSE	1	1	TRUE		None	FALSE	DAXX_S495	NA
DAXX	S	688	Q9UER7	SSTRVDSPSHGLVT	VDS(0.834)PS(0.131)HGLVT(0.025)S(0.005)S(0.005)LCIPS(1)PAR	1	NA	NA	NA	FALSE	FALSE	1	1	TRUE		None	FALSE	DAXX_S688	NA
DAXX	S	702	Q9UER7	SSLCIPSPARLSQT	VDS(0.834)PS(0.131)HGLVT(0.025)S(0.005)S(0.005)LCIPS(1)PAR	1	NA	NA	NA	FALSE	FALSE	1	1	FALSE		None	FALSE	DAXX_S702	NA
DAXX	S	495	Q9UER7	GKDGDKSPMSSLQI	DGDKS(0.943)PMS(0.004)S(0.053)LQISNEK	2	NA	NA	NA	FALSE	FALSE	1	1	TRUE		None	FALSE	DAXX_S495	NA
DAXX	S	688	Q9UER7	SSTRVDSPSHGLVT	VDS(0.834)PS(0.131)HGLVT(0.025)S(0.005)S(0.005)LCIPS(1)PAR	2	-0.7355	-0.247012	0.595217	FALSE	FALSE	1	1	TRUE		None	FALSE	DAXX_S688	NA
DAXX	S	702	Q9UER7	SSLCIPSPARLSQT	VDS(0.834)PS(0.131)HGLVT(0.025)S(0.005)S(0.005)LCIPS(1)PAR	2	-0.7355	-0.247012	0.595217	FALSE	FALSE	1	1	FALSE		None	FALSE	DAXX_S702	NA
DAXX	S	495	Q9UER7	GKDGDKSPMSSLQI	DGDKS(0.943)PMS(0.004)S(0.053)LQISNEK	3	NA	NA	NA	FALSE	FALSE	1	1	TRUE		None	FALSE	DAXX_S495	NA
DAXX	S	688	Q9UER7	SSTRVDSPSHGLVT	VDS(0.834)PS(0.131)HGLVT(0.025)S(0.005)S(0.005)LCIPS(1)PAR	3	NA	NA	NA	FALSE	FALSE	1	1	TRUE		None	FALSE	DAXX_S688	NA
DAXX	S	702	Q9UER7	SSLCIPSPARLSQT	VDS(0.834)PS(0.131)HGLVT(0.025)S(0.005)S(0.005)LCIPS(1)PAR	3	NA	NA	NA	FALSE	FALSE	1	1	FALSE		None	FALSE	DAXX_S702	NA
DBN1	S	142	Q16643	GLARLSSPVLHRLR	LSS(1)PVLHR	1	-1.21784	-0.813105	0.406286	FALSE	FALSE	0.0786918	0.928269	FALSE	CDK5	None	FALSE	DBN1_S142	KINASE-PSP_CDK5:DISEASE-PSP_prostate_cancer
DBN1	S	337	Q16643	TPIPTRSPSDSSTA	S(0.866)PS(0.134)DSSTASTPVAEQIER	1	-0.132136	-0.023237	0.139353	TRUE	FALSE	0.0209304	0.100067	TRUE		None	FALSE	DBN1_S337	NA
DBN1	S	339	Q16643	IPTRSPSDSSTAST	S(0.229)PS(0.771)DSSTASTPVAEQIER	1	-0.140905	0.0513026	0.211261	FALSE	FALSE	1	1	TRUE		None	FALSE	DBN1_S339	NA
DBN1	S	342	Q16643	RSPSDSSTASTPVA	S(0.155)PS(0.738)DS(0.127)S(0.876)T(0.089)AS(0.013)T(0.003)PVAEQIER	1	NA	NA	NA	FALSE	FALSE	1	1	TRUE		None	FALSE	DBN1_S342	NA
DBN1	T	331	Q16643	HRRMAPTPIPTRSP	MAPT(0.915)PIPT(0.094)RS(0.149)PS(0.414)DS(0.076)S(0.15)T(0.019)AS(0.029)T(0.154)PVAEQIER	1	NA	NA	NA	FALSE	FALSE	1	1	FALSE		None	FALSE	DBN1_T331	NA
DBN1	T	335	Q16643	APTPIPTRSPSDSS	MAPT(0.007)PIPT(0.795)RS(0.356)PS(0.352)DS(0.399)S(0.044)T(0.044)AS(0.001)TPVAEQIER	1	NA	NA	NA	FALSE	FALSE	1	1	FALSE		None	FALSE	DBN1_T335	NA
DBN1	T	346	Q16643	DSSTASTPVAEQIE	SPSDS(0.025)S(0.119)T(0.324)AS(0.564)T(0.968)PVAEQIER	1	NA	NA	NA	FALSE	FALSE	1	1	FALSE		None	FALSE	DBN1_T346	NA
DBN1	S	142	Q16643	GLARLSSPVLHRLR	LSS(1)PVLHR	2	NA	NA	NA	FALSE	FALSE	1	1	FALSE	CDK5	None	FALSE	DBN1_S142	KINASE-PSP_CDK5:DISEASE-PSP_prostate_cancer
DBN1	S	337	Q16643	TPIPTRSPSDSSTA	S(0.866)PS(0.134)DSSTASTPVAEQIER	2	0	0.323889	0.289008	FALSE	FALSE	1	1	TRUE		None	FALSE	DBN1_S337	NA
DBN1	S	339	Q16643	IPTRSPSDSSTAST	S(0.229)PS(0.771)DSSTASTPVAEQIER	2	-0.117508	0.307281	0.438615	FALSE	FALSE	0.452776	0.140465	TRUE		None	FALSE	DBN1_S339	NA
DBN1	S	342	Q16643	RSPSDSSTASTPVA	S(0.155)PS(0.738)DS(0.127)S(0.876)T(0.089)AS(0.013)T(0.003)PVAEQIER	2	0.784336	1.29966	0.567935	FALSE	FALSE	1	1	TRUE		None	FALSE	DBN1_S342	NA
DBN1	T	331	Q16643	HRRMAPTPIPTRSP	MAPT(0.915)PIPT(0.094)RS(0.149)PS(0.414)DS(0.076)S(0.15)T(0.019)AS(0.029)T(0.154)PVAEQIER	2	-1.38771	-0.270051	1.23401	FALSE	FALSE	1	1	FALSE		None	FALSE	DBN1_T331	NA
DBN1	T	335	Q16643	APTPIPTRSPSDSS	MAPT(0.007)PIPT(0.795)RS(0.356)PS(0.352)DS(0.399)S(0.044)T(0.044)AS(0.001)TPVAEQIER	2	-0.0616777	0.260751	0.308348	FALSE	FALSE	1	0.399971	FALSE		None	FALSE	DBN1_T335	NA
DBN1	T	346	Q16643	DSSTASTPVAEQIE	SPSDS(0.025)S(0.119)T(0.324)AS(0.564)T(0.968)PVAEQIER	2	1.17587	1.38038	0.257662	FALSE	FALSE	0.915577	1	FALSE		None	FALSE	DBN1_T346	NA
DBN1	S	142	Q16643	GLARLSSPVLHRLR	LSS(1)PVLHR	3	NA	NA	NA	FALSE	FALSE	1	1	FALSE	CDK5	None	FALSE	DBN1_S142	KINASE-PSP_CDK5:DISEASE-PSP_prostate_cancer
DBN1	S	337	Q16643	TPIPTRSPSDSSTA	S(0.866)PS(0.134)DSSTASTPVAEQIER	3	NA	NA	NA	FALSE	FALSE	1	1	TRUE		None	FALSE	DBN1_S337	NA
DBN1	S	339	Q16643	IPTRSPSDSSTAST	S(0.229)PS(0.771)DSSTASTPVAEQIER	3	NA	NA	NA	FALSE	FALSE	1	1	TRUE		None	FALSE	DBN1_S339	NA
DBN1	S	342	Q16643	RSPSDSSTASTPVA	S(0.155)PS(0.738)DS(0.127)S(0.876)T(0.089)AS(0.013)T(0.003)PVAEQIER	3	NA	NA	NA	FALSE	FALSE	1	1	TRUE		None	FALSE	DBN1_S342	NA
DBN1	T	331	Q16643	HRRMAPTPIPTRSP	MAPT(0.915)PIPT(0.094)RS(0.149)PS(0.414)DS(0.076)S(0.15)T(0.019)AS(0.029)T(0.154)PVAEQIER	3	NA	NA	NA	FALSE	FALSE	1	1	FALSE		None	FALSE	DBN1_T331	NA
DBN1	T	335	Q16643	APTPIPTRSPSDSS	MAPT(0.007)PIPT(0.795)RS(0.356)PS(0.352)DS(0.399)S(0.044)T(0.044)AS(0.001)TPVAEQIER	3	NA	NA	NA	FALSE	FALSE	1	1	FALSE		None	FALSE	DBN1_T335	NA
DBN1	T	346	Q16643	DSSTASTPVAEQIE	SPSDS(0.025)S(0.119)T(0.324)AS(0.564)T(0.968)PVAEQIER	3	NA	NA	NA	FALSE	FALSE	1	1	FALSE		None	FALSE	DBN1_T346	NA
DBNL	S	269	Q9UJU6	QKERAMSTTSISSP	AMS(0.999)T(0.001)TSISSPQPGK	1	-1.22777	-0.580232	0.678608	FALSE	FALSE	0.0982164	0.35323	TRUE		None	FALSE	DBNL_S269	PERT-PSP_U0126
DBNL	S	232	Q9UJU6	EQGGEASPQRTWEQ	YQEQGGEAS(1)PQR	1	0.804329	1.10256	0.278516	TRUE	FALSE	0.048488	0.577781	FALSE		Up	FALSE	DBNL_S232	NA
DBNL	S	269	Q9UJU6	QKERAMSTTSISSP	AMS(0.999)T(0.001)TSISSPQPGK	2	NA	NA	NA	FALSE	FALSE	1	1	TRUE		None	FALSE	DBNL_S269	PERT-PSP_U0126
DBNL	S	232	Q9UJU6	EQGGEASPQRTWEQ	YQEQGGEAS(1)PQR	2	NA	NA	NA	FALSE	FALSE	1	1	FALSE		None	FALSE	DBNL_S232	NA
DBNL	S	269	Q9UJU6	QKERAMSTTSISSP	AMS(0.999)T(0.001)TSISSPQPGK	3	NA	NA	NA	FALSE	FALSE	1	1	TRUE		None	FALSE	DBNL_S269	PERT-PSP_U0126
DBNL	S	232	Q9UJU6	EQGGEASPQRTWEQ	YQEQGGEAS(1)PQR	3	NA	NA	NA	FALSE	FALSE	1	1	FALSE		None	FALSE	DBNL_S232	NA
DCAF6	S	649	Q58WW2	ETSTRDSALQDTDD	DS(0.965)ALQDT(0.963)DDS(0.072)DDDPVLIPGAR	1	NA	NA	NA	FALSE	FALSE	1	1	FALSE		None	FALSE	DCAF6_S649	NA
DCAF6	S	657	Q58WW2	LQDTDDSDDDPVLI	DS(0.106)ALQDT(0.909)DDS(0.986)DDDPVLIPGAR	1	1.45483	1.34882	-0.0914234	FALSE	FALSE	0.203538	1	TRUE		None	FALSE	DCAF6_S657	NA
DCAF6	T	654	Q58WW2	DSALQDTDDSDDDP	DS(0.62)ALQDT(0.999)DDS(0.381)DDDPVLIPGAR	1	1.65752	1.54864	-0.0410486	FALSE	FALSE	0.623513	1	TRUE		None	FALSE	DCAF6_T654	NA
DCAF6	S	649	Q58WW2	ETSTRDSALQDTDD	DS(0.965)ALQDT(0.963)DDS(0.072)DDDPVLIPGAR	2	-1.44281	-1.18566	0.302919	TRUE	FALSE	0.00305199	0.534579	FALSE		Down	FALSE	DCAF6_S649	NA
DCAF6	S	657	Q58WW2	LQDTDDSDDDPVLI	DS(0.106)ALQDT(0.909)DDS(0.986)DDDPVLIPGAR	2	-1.25174	-1.17916	0.0498011	TRUE	FALSE	0.000517162	1	TRUE		Down	FALSE	DCAF6_S657	NA
DCAF6	T	654	Q58WW2	DSALQDTDDSDDDP	DS(0.62)ALQDT(0.999)DDS(0.381)DDDPVLIPGAR	2	-1.54733	-1.18924	0.423386	TRUE	FALSE	0.000713751	0.148326	TRUE		Down	FALSE	DCAF6_T654	NA
DCAF6	S	649	Q58WW2	ETSTRDSALQDTDD	DS(0.965)ALQDT(0.963)DDS(0.072)DDDPVLIPGAR	3	NA	NA	NA	FALSE	FALSE	1	1	FALSE		None	FALSE	DCAF6_S649	NA
DCAF6	S	657	Q58WW2	LQDTDDSDDDPVLI	DS(0.106)ALQDT(0.909)DDS(0.986)DDDPVLIPGAR	3	NA	NA	NA	FALSE	FALSE	1	1	TRUE		None	FALSE	DCAF6_S657	NA
DCAF6	T	654	Q58WW2	DSALQDTDDSDDDP	DS(0.62)ALQDT(0.999)DDS(0.381)DDDPVLIPGAR	3	NA	NA	NA	FALSE	FALSE	1	1	TRUE		None	FALSE	DCAF6_T654	NA
DCK	S	74	P27707	FEELTMSQKNGGNV	WCNVQSTQDEFEELT(0.002)MS(0.998)QK	1	-1.19029	-1.76947	-0.707523	FALSE	FALSE	0.0827296	0.45492	FALSE	CK1D;ATM	None	FALSE	DCK_S74	KINASE-PSP_CK1D/CSNK1D:KINASE-PSP_ATR:KINASE-PSP_ATM:PERT-PSP_GENISTEIN:PERT-PSP_UV:PERT-PSP_SORBITOL:PERT-PSP_OKADAIC_ACID:PERT-PSP_IONIZING_RADIATION
DCK	S	74	P27707	FEELTMSQKNGGNV	WCNVQSTQDEFEELT(0.002)MS(0.998)QK	2	NA	NA	NA	FALSE	FALSE	1	1	FALSE	CK1D;ATM	None	FALSE	DCK_S74	KINASE-PSP_CK1D/CSNK1D:KINASE-PSP_ATR:KINASE-PSP_ATM:PERT-PSP_GENISTEIN:PERT-PSP_UV:PERT-PSP_SORBITOL:PERT-PSP_OKADAIC_ACID:PERT-PSP_IONIZING_RADIATION
DCK	S	74	P27707	FEELTMSQKNGGNV	WCNVQSTQDEFEELT(0.002)MS(0.998)QK	3	NA	NA	NA	FALSE	FALSE	1	1	FALSE	CK1D;ATM	None	FALSE	DCK_S74	KINASE-PSP_CK1D/CSNK1D:KINASE-PSP_ATR:KINASE-PSP_ATM:PERT-PSP_GENISTEIN:PERT-PSP_UV:PERT-PSP_SORBITOL:PERT-PSP_OKADAIC_ACID:PERT-PSP_IONIZING_RADIATION
DCP1A	S	525	Q9NPI6	RKASSPSPLTIGTP	AS(0.083)S(0.083)PS(0.825)PLT(0.009)IGTPESQR	1	NA	NA	NA	FALSE	FALSE	1	1	TRUE		None	FALSE	DCP1A_S525	NA
DCP1A	S	525	Q9NPI6	RKASSPSPLTIGTP	AS(0.083)S(0.083)PS(0.825)PLT(0.009)IGTPESQR	2	NA	NA	NA	FALSE	FALSE	1	1	TRUE		None	FALSE	DCP1A_S525	NA
DCP1A	S	525	Q9NPI6	RKASSPSPLTIGTP	AS(0.083)S(0.083)PS(0.825)PLT(0.009)IGTPESQR	3	NA	NA	NA	FALSE	FALSE	1	1	TRUE		None	FALSE	DCP1A_S525	NA
DCP1B	S	275	Q8IZD4	GVVRSLSYEEPRRH	SLS(1)YEEPR	1	-0.415612	-0.433536	0.080424	TRUE	FALSE	0.0143356	1	TRUE		None	FALSE	DCP1B_S275	NA
DCP1B	S	275	Q8IZD4	GVVRSLSYEEPRRH	SLS(1)YEEPR	2	NA	NA	NA	FALSE	FALSE	1	1	TRUE		None	FALSE	DCP1B_S275	NA
DCP1B	S	275	Q8IZD4	GVVRSLSYEEPRRH	SLS(1)YEEPR	3	NA	NA	NA	FALSE	FALSE	1	1	TRUE		None	FALSE	DCP1B_S275	NA
DDB2	S	26	Q92466	RNKRSRSPLELEPE	S(1)RS(1)PLELEPEAK	1	-0.354225	-0.732186	-0.422579	FALSE	TRUE	0.0597553	0.0120263	TRUE		None	FALSE	DDB2_S26	NA
DDB2	S	26	Q92466	RNKRSRSPLELEPE	S(1)RS(1)PLELEPEAK	2	-2.702	-1.91137	0.728399	FALSE	FALSE	1	1	TRUE		None	FALSE	DDB2_S26	NA
DDB2	S	26	Q92466	RNKRSRSPLELEPE	S(1)RS(1)PLELEPEAK	3	NA	NA	NA	FALSE	FALSE	1	1	TRUE		None	FALSE	DDB2_S26	NA
DDX20	S	703	Q9UHI6	EQPPNGSDTPNPEK	ISLEQPPNGS(0.989)DT(0.011)PNPEK	1	-0.903842	-0.305691	0.598326	TRUE	TRUE	0.00708283	0.0103132	TRUE		Down	TRUE	DDX20_S703	NA
DDX20	S	678	Q9UHI6	SYLEGSSDNQLKDS	SYLEGS(1)S(1)DNQLK	1	NA	NA	NA	FALSE	FALSE	1	1	FALSE		None	FALSE	DDX20_S678	NA
DDX20	S	703	Q9UHI6	EQPPNGSDTPNPEK	ISLEQPPNGS(0.989)DT(0.011)PNPEK	2	NA	NA	NA	FALSE	FALSE	1	1	TRUE		None	FALSE	DDX20_S703	NA
DDX20	S	678	Q9UHI6	SYLEGSSDNQLKDS	SYLEGS(1)S(1)DNQLK	2	NA	NA	NA	FALSE	FALSE	1	1	FALSE		None	FALSE	DDX20_S678	NA
DDX20	S	703	Q9UHI6	EQPPNGSDTPNPEK	ISLEQPPNGS(0.989)DT(0.011)PNPEK	3	NA	NA	NA	FALSE	FALSE	1	1	TRUE		None	FALSE	DDX20_S703	NA
DDX20	S	678	Q9UHI6	SYLEGSSDNQLKDS	SYLEGS(1)S(1)DNQLK	3	NA	NA	NA	FALSE	FALSE	1	1	FALSE		None	FALSE	DDX20_S678	NA
DDX21	S	71	Q9NR30	SEVDMNSPKSKKAK	AEPSEVDMNS(1)PK	1	-1.1114	-1.11406	0.0568111	TRUE	FALSE	0.00767823	0.823026	TRUE		Down	FALSE	DDX21_S71	NA
DDX21	S	89	Q9NR30	PSQNDISPKTKSLR	KEEPSQNDIS(1)PK	1	-0.198071	-0.164719	-0.0389986	FALSE	FALSE	0.224739	1	TRUE		None	FALSE	DDX21_S89	NA
DDX21	S	168	Q9NR30	NPSEAASEESNSEI	LKNGFPHPEPDCNPS(0.197)EAAS(0.936)EES(0.894)NS(0.974)EIEQEIPVEQK	1	1.27666	0.795361	-0.491902	FALSE	FALSE	0.154955	0.273046	TRUE		None	FALSE	DDX21_S168	NA
DDX21	S	171	Q9NR30	EAASEESNSEIEQE	LKNGFPHPEPDCNPS(0.197)EAAS(0.936)EES(0.894)NS(0.974)EIEQEIPVEQK	1	NA	NA	NA	FALSE	FALSE	1	1	TRUE		None	FALSE	DDX21_S171	NA
DDX21	S	173	Q9NR30	ASEESNSEIEQEIP	LKNGFPHPEPDCNPS(0.197)EAAS(0.936)EES(0.894)NS(0.974)EIEQEIPVEQK	1	1.41063	1.00512	-0.418938	FALSE	FALSE	0.105138	1	TRUE		None	FALSE	DDX21_S173	NA
DDX21	S	121	Q9NR30	TKNEEPSEEEIDAP	NEEPS(1)EEEIDAPKPK	1	-1.31851	-1.21025	0.0503609	TRUE	FALSE	0.000114865	1	TRUE		Down	FALSE	DDX21_S121	NA
DDX21	S	71	Q9NR30	SEVDMNSPKSKKAK	AEPSEVDMNS(1)PK	2	NA	NA	NA	FALSE	FALSE	1	1	TRUE		None	FALSE	DDX21_S71	NA
DDX21	S	89	Q9NR30	PSQNDISPKTKSLR	KEEPSQNDIS(1)PK	2	NA	NA	NA	FALSE	FALSE	1	1	TRUE		None	FALSE	DDX21_S89	NA
DDX21	S	168	Q9NR30	NPSEAASEESNSEI	LKNGFPHPEPDCNPS(0.197)EAAS(0.936)EES(0.894)NS(0.974)EIEQEIPVEQK	2	-0.65524	-1.03975	-0.486408	FALSE	FALSE	1	1	TRUE		None	FALSE	DDX21_S168	NA
DDX21	S	171	Q9NR30	EAASEESNSEIEQE	LKNGFPHPEPDCNPS(0.197)EAAS(0.936)EES(0.894)NS(0.974)EIEQEIPVEQK	2	-0.65524	-1.03975	-0.486408	FALSE	FALSE	1	1	TRUE		None	FALSE	DDX21_S171	NA
DDX21	S	173	Q9NR30	ASEESNSEIEQEIP	LKNGFPHPEPDCNPS(0.197)EAAS(0.936)EES(0.894)NS(0.974)EIEQEIPVEQK	2	NA	NA	NA	FALSE	FALSE	1	1	TRUE		None	FALSE	DDX21_S173	NA
DDX21	S	121	Q9NR30	TKNEEPSEEEIDAP	NEEPS(1)EEEIDAPKPK	2	NA	NA	NA	FALSE	FALSE	1	1	TRUE		None	FALSE	DDX21_S121	NA
DDX21	S	71	Q9NR30	SEVDMNSPKSKKAK	AEPSEVDMNS(1)PK	3	NA	NA	NA	FALSE	FALSE	1	1	TRUE		None	FALSE	DDX21_S71	NA
DDX21	S	89	Q9NR30	PSQNDISPKTKSLR	KEEPSQNDIS(1)PK	3	NA	NA	NA	FALSE	FALSE	1	1	TRUE		None	FALSE	DDX21_S89	NA
DDX21	S	168	Q9NR30	NPSEAASEESNSEI	LKNGFPHPEPDCNPS(0.197)EAAS(0.936)EES(0.894)NS(0.974)EIEQEIPVEQK	3	NA	NA	NA	FALSE	FALSE	1	1	TRUE		None	FALSE	DDX21_S168	NA
DDX21	S	171	Q9NR30	EAASEESNSEIEQE	LKNGFPHPEPDCNPS(0.197)EAAS(0.936)EES(0.894)NS(0.974)EIEQEIPVEQK	3	NA	NA	NA	FALSE	FALSE	1	1	TRUE		None	FALSE	DDX21_S171	NA
DDX21	S	173	Q9NR30	ASEESNSEIEQEIP	LKNGFPHPEPDCNPS(0.197)EAAS(0.936)EES(0.894)NS(0.974)EIEQEIPVEQK	3	NA	NA	NA	FALSE	FALSE	1	1	TRUE		None	FALSE	DDX21_S173	NA
DDX21	S	121	Q9NR30	TKNEEPSEEEIDAP	NEEPS(1)EEEIDAPKPK	3	NA	NA	NA	FALSE	FALSE	1	1	TRUE		None	FALSE	DDX21_S121	NA
DDX24	S	82	Q9GZR7	RKAQAVSEEEEEEE	AQAVS(1)EEEEEEEGK	1	-2.96317	-2.82858	0.712608	FALSE	FALSE	0.0721145	0.977367	TRUE	Chk1	None	FALSE	DDX24_S82	KINASE-PSP_Chk1/CHEK1
DDX24	S	82	Q9GZR7	RKAQAVSEEEEEEE	AQAVS(1)EEEEEEEGK	2	NA	NA	NA	FALSE	FALSE	1	1	TRUE	Chk1	None	FALSE	DDX24_S82	KINASE-PSP_Chk1/CHEK1
DDX24	S	82	Q9GZR7	RKAQAVSEEEEEEE	AQAVS(1)EEEEEEEGK	3	NA	NA	NA	FALSE	FALSE	1	1	TRUE	Chk1	None	FALSE	DDX24_S82	KINASE-PSP_Chk1/CHEK1
DDX41	S	21	Q9UJV9	EVPAGGSRSEAEDE	T(0.016)DEVPAGGS(0.991)RS(0.991)EAEDEDDEDY(0.002)VPYVPLR	1	NA	NA	NA	FALSE	FALSE	1	1	TRUE		None	FALSE	DDX41_S21	NA
DDX41	S	23	Q9UJV9	PAGGSRSEAEDEDD	T(0.016)DEVPAGGS(0.991)RS(0.991)EAEDEDDEDY(0.002)VPYVPLR	1	NA	NA	NA	FALSE	FALSE	1	1	TRUE		None	FALSE	DDX41_S23	NA
DDX41	S	21	Q9UJV9	EVPAGGSRSEAEDE	T(0.016)DEVPAGGS(0.991)RS(0.991)EAEDEDDEDY(0.002)VPYVPLR	2	-3.18076	-3.31086	-0.131345	FALSE	FALSE	1	1	TRUE		None	FALSE	DDX41_S21	NA
DDX41	S	23	Q9UJV9	PAGGSRSEAEDEDD	T(0.016)DEVPAGGS(0.991)RS(0.991)EAEDEDDEDY(0.002)VPYVPLR	2	-3.18076	-3.31086	-0.131345	FALSE	FALSE	1	1	TRUE		None	FALSE	DDX41_S23	NA
DDX41	S	21	Q9UJV9	EVPAGGSRSEAEDE	T(0.016)DEVPAGGS(0.991)RS(0.991)EAEDEDDEDY(0.002)VPYVPLR	3	NA	NA	NA	FALSE	FALSE	1	1	TRUE		None	FALSE	DDX41_S21	NA
DDX41	S	23	Q9UJV9	PAGGSRSEAEDEDD	T(0.016)DEVPAGGS(0.991)RS(0.991)EAEDEDDEDY(0.002)VPYVPLR	3	NA	NA	NA	FALSE	FALSE	1	1	TRUE		None	FALSE	DDX41_S23	NA
DDX42	S	185	Q86XP3	DNLEYDSDGNPIAP	YMAENPTAGVVQEEEEDNLEY(0.174)DS(0.824)DGNPIAPT(0.003)KK	1	-0.0996435	-0.333593	-0.189097	FALSE	FALSE	0.251152	0.682464	FALSE		None	FALSE	DDX42_S185	NA
DDX42	Y	183	Q86XP3	EEDNLEYDSDGNPI	YMAENPT(0.001)AGVVQEEEEDNLEY(0.814)DS(0.185)DGNPIAPT(0.001)KK	1	-0.179322	-0.21932	-0.224521	FALSE	FALSE	0.813154	0.634743	FALSE		None	FALSE	DDX42_Y183	NA
DDX42	S	185	Q86XP3	DNLEYDSDGNPIAP	YMAENPTAGVVQEEEEDNLEY(0.174)DS(0.824)DGNPIAPT(0.003)KK	2	NA	NA	NA	FALSE	FALSE	1	1	FALSE		None	FALSE	DDX42_S185	NA
DDX42	Y	183	Q86XP3	EEDNLEYDSDGNPI	YMAENPT(0.001)AGVVQEEEEDNLEY(0.814)DS(0.185)DGNPIAPT(0.001)KK	2	NA	NA	NA	FALSE	FALSE	1	1	FALSE		None	FALSE	DDX42_Y183	NA
DDX42	S	185	Q86XP3	DNLEYDSDGNPIAP	YMAENPTAGVVQEEEEDNLEY(0.174)DS(0.824)DGNPIAPT(0.003)KK	3	NA	NA	NA	FALSE	FALSE	1	1	FALSE		None	FALSE	DDX42_S185	NA
DDX42	Y	183	Q86XP3	EEDNLEYDSDGNPI	YMAENPT(0.001)AGVVQEEEEDNLEY(0.814)DS(0.185)DGNPIAPT(0.001)KK	3	NA	NA	NA	FALSE	FALSE	1	1	FALSE		None	FALSE	DDX42_Y183	NA
DDX43	S	612	Q9NXZ2	LERANQSIPEELVS	ANQS(1)IPEELVS(1)MAER	1	NA	NA	NA	FALSE	FALSE	1	1	TRUE		None	FALSE	DDX43_S612	NA
DDX43	S	619	Q9NXZ2	IPEELVSMAERFKA	ANQS(1)IPEELVS(1)MAER	1	NA	NA	NA	FALSE	FALSE	1	1	TRUE		None	FALSE	DDX43_S619	NA
DDX43	S	612	Q9NXZ2	LERANQSIPEELVS	ANQS(1)IPEELVS(1)MAER	2	-2.33657	-2.43604	-0.128882	FALSE	FALSE	1	1	TRUE		None	FALSE	DDX43_S612	NA
DDX43	S	619	Q9NXZ2	IPEELVSMAERFKA	ANQS(1)IPEELVS(1)MAER	2	-2.33657	-2.43604	-0.128882	FALSE	FALSE	1	1	TRUE		None	FALSE	DDX43_S619	NA
DDX43	S	612	Q9NXZ2	LERANQSIPEELVS	ANQS(1)IPEELVS(1)MAER	3	NA	NA	NA	FALSE	FALSE	1	1	TRUE		None	FALSE	DDX43_S612	NA
DDX43	S	619	Q9NXZ2	IPEELVSMAERFKA	ANQS(1)IPEELVS(1)MAER	3	NA	NA	NA	FALSE	FALSE	1	1	TRUE		None	FALSE	DDX43_S619	NA
DDX46	S	804	Q7L014	ALGLQDSDDEDAAV	AALGLQDS(1)DDEDAAVDIDEQIESMFNSK	1	0.0996318	0.6107	0.621712	FALSE	FALSE	1	1	TRUE		None	FALSE	DDX46_S804	NA
DDX46	S	804	Q7L014	ALGLQDSDDEDAAV	AALGLQDS(1)DDEDAAVDIDEQIESMFNSK	2	NA	NA	NA	FALSE	FALSE	1	1	TRUE		None	FALSE	DDX46_S804	NA
DDX46	S	804	Q7L014	ALGLQDSDDEDAAV	AALGLQDS(1)DDEDAAVDIDEQIESMFNSK	3	NA	NA	NA	FALSE	FALSE	1	1	TRUE		None	FALSE	DDX46_S804	NA
DDX47	S	9	Q9H0S4	APEEHDSPTEASQP	AAPEEHDS(0.999)PT(0.001)EASQPIVEEEETK	1	0.0447523	-0.202704	-0.283103	FALSE	TRUE	1	0.0230919	TRUE		None	FALSE	DDX47_S9	NA
DDX47	T	11	Q9H0S4	EEHDSPTEASQPIV	AAPEEHDS(0.227)PT(0.769)EAS(0.004)QPIVEEEETK	1	-0.0748057	-0.168625	-0.196806	FALSE	FALSE	1	1	TRUE		None	FALSE	DDX47_T11	NA
DDX47	S	9	Q9H0S4	APEEHDSPTEASQP	AAPEEHDS(0.999)PT(0.001)EASQPIVEEEETK	2	NA	NA	NA	FALSE	FALSE	1	1	TRUE		None	FALSE	DDX47_S9	NA
DDX47	T	11	Q9H0S4	EEHDSPTEASQPIV	AAPEEHDS(0.227)PT(0.769)EAS(0.004)QPIVEEEETK	2	NA	NA	NA	FALSE	FALSE	1	1	TRUE		None	FALSE	DDX47_T11	NA
DDX47	S	9	Q9H0S4	APEEHDSPTEASQP	AAPEEHDS(0.999)PT(0.001)EASQPIVEEEETK	3	NA	NA	NA	FALSE	FALSE	1	1	TRUE		None	FALSE	DDX47_S9	NA
DDX47	T	11	Q9H0S4	EEHDSPTEASQPIV	AAPEEHDS(0.227)PT(0.769)EAS(0.004)QPIVEEEETK	3	NA	NA	NA	FALSE	FALSE	1	1	TRUE		None	FALSE	DDX47_T11	NA
DDX51	S	83	Q8N8A6	NDAEPGSPEAPQGK	VNDAEPGS(1)PEAPQGK	1	-0.39322	-0.512815	-0.121306	TRUE	FALSE	0.0254564	0.960175	TRUE		None	FALSE	DDX51_S83	NA
DDX51	S	83	Q8N8A6	NDAEPGSPEAPQGK	VNDAEPGS(1)PEAPQGK	2	NA	NA	NA	FALSE	FALSE	1	1	TRUE		None	FALSE	DDX51_S83	NA
DDX51	S	83	Q8N8A6	NDAEPGSPEAPQGK	VNDAEPGS(1)PEAPQGK	3	NA	NA	NA	FALSE	FALSE	1	1	TRUE		None	FALSE	DDX51_S83	NA
DDX54	S	39	Q8TDD1	ASQARGSDSEDGEF	GS(1)DS(1)EDGEFEIQAEDDAR	1	NA	NA	NA	FALSE	FALSE	1	1	TRUE		None	FALSE	DDX54_S39	NA
DDX54	S	41	Q8TDD1	QARGSDSEDGEFEI	GS(1)DS(1)EDGEFEIQAEDDAR	1	NA	NA	NA	FALSE	FALSE	1	1	FALSE		None	FALSE	DDX54_S41	NA
DDX54	S	782	Q8TDD1	KIDDRDSDEEGASD	IDDRDS(1)DEEGASDR	1	-0.0412638	-0.354861	-0.254787	FALSE	FALSE	1	0.147242	TRUE		None	FALSE	DDX54_S782	NA
DDX54	S	75	Q8TDD1	PTSECTSDVEPDTR	PLPTFPT(0.001)S(0.001)ECT(0.134)S(0.864)DVEPDTR	1	-2.39794	-2.6236	-0.148201	FALSE	FALSE	0.0746252	1	TRUE		None	FALSE	DDX54_S75	PERT-P100-PRM_STAUROSPORINE:PERT-P100-DIA_LY-294002:PERT-P100-DIA_EPZ-5676:PERT-P100-DIA_BIX-01338:PERT-P100-DIA_EPZ-5687:PERT-P100-PRM_ZEBULARINE:PERT-P100-PRM_SALERMIDE:PERT-P100-PRM_LY-294002:PERT-P100-PRM_DECITABINE:PERT-P100-DIA_STAUROSPORINE:PERT-P100-PRM_CI-994:PERT-P100-PRM_EPZ-5687
DDX54	T	74	Q8TDD1	FPTSECTSDVEPDT	PLPT(0.001)FPT(0.081)S(0.063)ECT(0.817)S(0.038)DVEPDTR	1	NA	NA	NA	FALSE	FALSE	1	1	FALSE		None	FALSE	DDX54_T74	NA
DDX54	Y	369	Q8TDD1	VSCAHIYSALDPTA	VS(0.122)CAHIY(0.877)S(0.001)ALDPTAR	1	-0.109561	-0.116911	0.146525	FALSE	FALSE	1	1	FALSE		None	FALSE	DDX54_Y369	NA
DDX54	S	39	Q8TDD1	ASQARGSDSEDGEF	GS(1)DS(1)EDGEFEIQAEDDAR	2	NA	NA	NA	FALSE	FALSE	1	1	TRUE		None	FALSE	DDX54_S39	NA
DDX54	S	41	Q8TDD1	QARGSDSEDGEFEI	GS(1)DS(1)EDGEFEIQAEDDAR	2	NA	NA	NA	FALSE	FALSE	1	1	FALSE		None	FALSE	DDX54_S41	NA
DDX54	S	782	Q8TDD1	KIDDRDSDEEGASD	IDDRDS(1)DEEGASDR	2	NA	NA	NA	FALSE	FALSE	1	1	TRUE		None	FALSE	DDX54_S782	NA
DDX54	S	75	Q8TDD1	PTSECTSDVEPDTR	PLPTFPT(0.001)S(0.001)ECT(0.134)S(0.864)DVEPDTR	2	NA	NA	NA	FALSE	FALSE	1	1	TRUE		None	FALSE	DDX54_S75	PERT-P100-PRM_STAUROSPORINE:PERT-P100-DIA_LY-294002:PERT-P100-DIA_EPZ-5676:PERT-P100-DIA_BIX-01338:PERT-P100-DIA_EPZ-5687:PERT-P100-PRM_ZEBULARINE:PERT-P100-PRM_SALERMIDE:PERT-P100-PRM_LY-294002:PERT-P100-PRM_DECITABINE:PERT-P100-DIA_STAUROSPORINE:PERT-P100-PRM_CI-994:PERT-P100-PRM_EPZ-5687
DDX54	T	74	Q8TDD1	FPTSECTSDVEPDT	PLPT(0.001)FPT(0.081)S(0.063)ECT(0.817)S(0.038)DVEPDTR	2	NA	NA	NA	FALSE	FALSE	1	1	FALSE		None	FALSE	DDX54_T74	NA
DDX54	Y	369	Q8TDD1	VSCAHIYSALDPTA	VS(0.122)CAHIY(0.877)S(0.001)ALDPTAR	2	NA	NA	NA	FALSE	FALSE	1	1	FALSE		None	FALSE	DDX54_Y369	NA
DDX54	S	39	Q8TDD1	ASQARGSDSEDGEF	GS(1)DS(1)EDGEFEIQAEDDAR	3	NA	NA	NA	FALSE	FALSE	1	1	TRUE		None	FALSE	DDX54_S39	NA
DDX54	S	41	Q8TDD1	QARGSDSEDGEFEI	GS(1)DS(1)EDGEFEIQAEDDAR	3	NA	NA	NA	FALSE	FALSE	1	1	FALSE		None	FALSE	DDX54_S41	NA
DDX54	S	782	Q8TDD1	KIDDRDSDEEGASD	IDDRDS(1)DEEGASDR	3	NA	NA	NA	FALSE	FALSE	1	1	TRUE		None	FALSE	DDX54_S782	NA
DDX54	S	75	Q8TDD1	PTSECTSDVEPDTR	PLPTFPT(0.001)S(0.001)ECT(0.134)S(0.864)DVEPDTR	3	NA	NA	NA	FALSE	FALSE	1	1	TRUE		None	FALSE	DDX54_S75	PERT-P100-PRM_STAUROSPORINE:PERT-P100-DIA_LY-294002:PERT-P100-DIA_EPZ-5676:PERT-P100-DIA_BIX-01338:PERT-P100-DIA_EPZ-5687:PERT-P100-PRM_ZEBULARINE:PERT-P100-PRM_SALERMIDE:PERT-P100-PRM_LY-294002:PERT-P100-PRM_DECITABINE:PERT-P100-DIA_STAUROSPORINE:PERT-P100-PRM_CI-994:PERT-P100-PRM_EPZ-5687
DDX54	T	74	Q8TDD1	FPTSECTSDVEPDT	PLPT(0.001)FPT(0.081)S(0.063)ECT(0.817)S(0.038)DVEPDTR	3	NA	NA	NA	FALSE	FALSE	1	1	FALSE		None	FALSE	DDX54_T74	NA
DDX54	Y	369	Q8TDD1	VSCAHIYSALDPTA	VS(0.122)CAHIY(0.877)S(0.001)ALDPTAR	3	NA	NA	NA	FALSE	FALSE	1	1	FALSE		None	FALSE	DDX54_Y369	NA
DDX55	S	544	Q8NHQ9	RKREEGSDIEDEDM	REEGS(1)DIEDEDMEELLNDTR	1	0.0711412	-0.173979	-0.256703	FALSE	FALSE	1	0.105559	TRUE		None	FALSE	DDX55_S544	NA
DDX55	S	594	Q8NHQ9	TVDLGISDLEDDC_	TVDLGIS(1)DLEDDC	1	NA	NA	NA	FALSE	FALSE	1	1	TRUE		None	FALSE	DDX55_S594	NA
DDX55	S	544	Q8NHQ9	RKREEGSDIEDEDM	REEGS(1)DIEDEDMEELLNDTR	2	NA	NA	NA	FALSE	FALSE	1	1	TRUE		None	FALSE	DDX55_S544	NA
DDX55	S	594	Q8NHQ9	TVDLGISDLEDDC_	TVDLGIS(1)DLEDDC	2	NA	NA	NA	FALSE	FALSE	1	1	TRUE		None	FALSE	DDX55_S594	NA
DDX55	S	544	Q8NHQ9	RKREEGSDIEDEDM	REEGS(1)DIEDEDMEELLNDTR	3	NA	NA	NA	FALSE	FALSE	1	1	TRUE		None	FALSE	DDX55_S544	NA
DDX55	S	594	Q8NHQ9	TVDLGISDLEDDC_	TVDLGIS(1)DLEDDC	3	NA	NA	NA	FALSE	FALSE	1	1	TRUE		None	FALSE	DDX55_S594	NA
DEK	S	301	P35659	NSSKKESESEDSSD	KES(0.982)ES(0.507)EDS(0.829)S(0.683)DDEPLIK	1	NA	NA	NA	FALSE	FALSE	1	1	TRUE	CK2A1	None	FALSE	DEK_S301	NA
DEK	S	306	P35659	ESESEDSSDDEPLI	KES(0.963)ES(0.057)EDS(0.991)S(0.988)DDEPLIK	1	NA	NA	NA	FALSE	FALSE	1	1	TRUE	CK2A1	None	FALSE	DEK_S306	NA
DEK	S	307	P35659	SESEDSSDDEPLIK	KES(0.963)ES(0.057)EDS(0.991)S(0.988)DDEPLIK	1	NA	NA	NA	FALSE	FALSE	1	1	TRUE		None	FALSE	DEK_S307	NA
DEK	S	243	P35659	KKNKEESSDDEDKE	NKEES(1)S(1)DDEDKES(1)EEEPPK	1	NA	NA	NA	FALSE	FALSE	1	1	TRUE	CK2A1	None	FALSE	DEK_S243	NA
DEK	S	244	P35659	KNKEESSDDEDKES	NKEES(1)S(1)DDEDKES(1)EEEPPK	1	NA	NA	NA	FALSE	FALSE	1	1	TRUE	CK2A1	None	FALSE	DEK_S244	NA
DEK	S	251	P35659	DDEDKESEEEPPKK	NKEES(1)S(1)DDEDKES(1)EEEPPK	1	NA	NA	NA	FALSE	FALSE	1	1	TRUE	CK2A1	None	FALSE	DEK_S251	NA
DEK	T	13	P35659	AAEGEGTPTQPASE	S(0.001)AS(0.001)APAAEGEGT(0.955)PT(0.044)QPASEKEPEMPGPR	1	0.824626	0.64321	-0.350656	FALSE	FALSE	0.740747	0.778565	FALSE		None	FALSE	DEK_T13	NA
DEK	S	301	P35659	NSSKKESESEDSSD	KES(0.982)ES(0.507)EDS(0.829)S(0.683)DDEPLIK	2	NA	NA	NA	FALSE	FALSE	1	1	TRUE	CK2A1	None	FALSE	DEK_S301	NA
DEK	S	306	P35659	ESESEDSSDDEPLI	KES(0.963)ES(0.057)EDS(0.991)S(0.988)DDEPLIK	2	NA	NA	NA	FALSE	FALSE	1	1	TRUE	CK2A1	None	FALSE	DEK_S306	NA
DEK	S	307	P35659	SESEDSSDDEPLIK	KES(0.963)ES(0.057)EDS(0.991)S(0.988)DDEPLIK	2	NA	NA	NA	FALSE	FALSE	1	1	TRUE		None	FALSE	DEK_S307	NA
DEK	S	243	P35659	KKNKEESSDDEDKE	NKEES(1)S(1)DDEDKES(1)EEEPPK	2	1.56903	1.37794	-0.106002	TRUE	FALSE	0.00779576	0.237565	TRUE	CK2A1	Up	FALSE	DEK_S243	NA
DEK	S	244	P35659	KNKEESSDDEDKES	NKEES(1)S(1)DDEDKES(1)EEEPPK	2	1.56903	1.37794	-0.106002	TRUE	FALSE	0.00779576	0.237565	TRUE	CK2A1	Up	FALSE	DEK_S244	NA
DEK	S	251	P35659	DDEDKESEEEPPKK	NKEES(1)S(1)DDEDKES(1)EEEPPK	2	NA	NA	NA	FALSE	FALSE	1	1	TRUE	CK2A1	None	FALSE	DEK_S251	NA
DEK	T	13	P35659	AAEGEGTPTQPASE	S(0.001)AS(0.001)APAAEGEGT(0.955)PT(0.044)QPASEKEPEMPGPR	2	NA	NA	NA	FALSE	FALSE	1	1	FALSE		None	FALSE	DEK_T13	NA
DEK	S	301	P35659	NSSKKESESEDSSD	KES(0.982)ES(0.507)EDS(0.829)S(0.683)DDEPLIK	3	2.15821	1.59761	-0.608263	FALSE	FALSE	0.0994442	0.3587	TRUE	CK2A1	None	FALSE	DEK_S301	NA
DEK	S	306	P35659	ESESEDSSDDEPLI	KES(0.963)ES(0.057)EDS(0.991)S(0.988)DDEPLIK	3	2.15821	1.59761	-0.608263	FALSE	FALSE	0.0994442	0.3587	TRUE	CK2A1	None	FALSE	DEK_S306	NA
DEK	S	307	P35659	SESEDSSDDEPLIK	KES(0.963)ES(0.057)EDS(0.991)S(0.988)DDEPLIK	3	2.15821	1.59761	-0.608263	FALSE	FALSE	0.0994442	0.3587	TRUE		None	FALSE	DEK_S307	NA
DEK	S	243	P35659	KKNKEESSDDEDKE	NKEES(1)S(1)DDEDKES(1)EEEPPK	3	NA	NA	NA	FALSE	FALSE	1	1	TRUE	CK2A1	None	FALSE	DEK_S243	NA
DEK	S	244	P35659	KNKEESSDDEDKES	NKEES(1)S(1)DDEDKES(1)EEEPPK	3	NA	NA	NA	FALSE	FALSE	1	1	TRUE	CK2A1	None	FALSE	DEK_S244	NA
DEK	S	251	P35659	DDEDKESEEEPPKK	NKEES(1)S(1)DDEDKES(1)EEEPPK	3	NA	NA	NA	FALSE	FALSE	1	1	TRUE	CK2A1	None	FALSE	DEK_S251	NA
DEK	T	13	P35659	AAEGEGTPTQPASE	S(0.001)AS(0.001)APAAEGEGT(0.955)PT(0.044)QPASEKEPEMPGPR	3	NA	NA	NA	FALSE	FALSE	1	1	FALSE		None	FALSE	DEK_T13	NA
DENND4C	S	1278	Q5VZ89	ALERRSSLPLDHGS	RS(0.112)S(0.887)LPLDHGS(0.001)PAQENPESEK	1	0.590553	0.761726	0.15172	FALSE	FALSE	0.0960902	0.523058	FALSE		None	FALSE	DENND4C_S1278	NA
DENND4C	S	1278	Q5VZ89	ALERRSSLPLDHGS	RS(0.112)S(0.887)LPLDHGS(0.001)PAQENPESEK	2	NA	NA	NA	FALSE	FALSE	1	1	FALSE		None	FALSE	DENND4C_S1278	NA
DENND4C	S	1278	Q5VZ89	ALERRSSLPLDHGS	RS(0.112)S(0.887)LPLDHGS(0.001)PAQENPESEK	3	NA	NA	NA	FALSE	FALSE	1	1	FALSE		None	FALSE	DENND4C_S1278	NA
DENR	S	73	O43583	KLTVENSPKQEAGI	LTVENS(1)PK	1	0.231254	0.170297	-0.0407676	TRUE	FALSE	0.0200283	1	FALSE		None	FALSE	DENR_S73	NA
DENR	S	81	O43583	KQEAGISEGQGTAG	QEAGIS(1)EGQGT(1)AGEEEEKKK	1	NA	NA	NA	FALSE	FALSE	1	1	FALSE		None	FALSE	DENR_S81	NA
DENR	T	86	O43583	ISEGQGTAGEEEEK	QEAGIS(1)EGQGT(1)AGEEEEKKK	1	NA	NA	NA	FALSE	FALSE	1	1	TRUE		None	FALSE	DENR_T86	NA
DENR	S	73	O43583	KLTVENSPKQEAGI	LTVENS(1)PK	2	NA	NA	NA	FALSE	FALSE	1	1	FALSE		None	FALSE	DENR_S73	NA
DENR	S	81	O43583	KQEAGISEGQGTAG	QEAGIS(1)EGQGT(1)AGEEEEKKK	2	NA	NA	NA	FALSE	FALSE	1	1	FALSE		None	FALSE	DENR_S81	NA
DENR	T	86	O43583	ISEGQGTAGEEEEK	QEAGIS(1)EGQGT(1)AGEEEEKKK	2	NA	NA	NA	FALSE	FALSE	1	1	TRUE		None	FALSE	DENR_T86	NA
DENR	S	73	O43583	KLTVENSPKQEAGI	LTVENS(1)PK	3	NA	NA	NA	FALSE	FALSE	1	1	FALSE		None	FALSE	DENR_S73	NA
DENR	S	81	O43583	KQEAGISEGQGTAG	QEAGIS(1)EGQGT(1)AGEEEEKKK	3	NA	NA	NA	FALSE	FALSE	1	1	FALSE		None	FALSE	DENR_S81	NA
DENR	T	86	O43583	ISEGQGTAGEEEEK	QEAGIS(1)EGQGT(1)AGEEEEKKK	3	NA	NA	NA	FALSE	FALSE	1	1	TRUE		None	FALSE	DENR_T86	NA
DFFA	S	315	O00273	ISASKASPPGDLQN	AS(1)PPGDLQNPK	1	-0.139637	-0.228635	-0.0780567	TRUE	TRUE	0.0124461	0.0193364	FALSE		None	FALSE	DFFA_S315	NA
DFFA	S	315	O00273	ISASKASPPGDLQN	AS(1)PPGDLQNPK	2	NA	NA	NA	FALSE	FALSE	1	1	FALSE		None	FALSE	DFFA_S315	NA
DFFA	S	315	O00273	ISASKASPPGDLQN	AS(1)PPGDLQNPK	3	NA	NA	NA	FALSE	FALSE	1	1	FALSE		None	FALSE	DFFA_S315	NA
DGKH	Y	808	Q86XP1	TKNLMWYGVLGTRE	S(1)RT(1)KNLMWY(0.995)GVLGT(0.005)R	1	NA	NA	NA	FALSE	FALSE	1	1	FALSE		None	FALSE	DGKH_Y808	NA
DGKH	Y	808	Q86XP1	TKNLMWYGVLGTRE	S(1)RT(1)KNLMWY(0.995)GVLGT(0.005)R	2	NA	NA	NA	FALSE	FALSE	1	1	FALSE		None	FALSE	DGKH_Y808	NA
DGKH	Y	808	Q86XP1	TKNLMWYGVLGTRE	S(1)RT(1)KNLMWY(0.995)GVLGT(0.005)R	3	0.257614	0.153805	-0.0961134	FALSE	FALSE	1	1	FALSE		None	FALSE	DGKH_Y808	NA
DHX16	S	103	O60231	YRLLEDSEESSEET	LLEDS(1)EES(0.972)S(0.028)EETVSR	1	NA	NA	NA	FALSE	FALSE	1	1	TRUE		None	FALSE	DHX16_S103	PERT-P100-PRM_VX-970:PERT-P100-PRM_EVEROLIMUS:PERT-P100-PRM_BYL719:PERT-P100-PRM_FLAVOPIRIDOL:PERT-P100-DIA_UNC-0646:PERT-P100-DIA_UNC-0321:PERT-P100-DIA_RESVERATROL:PERT-P100-DIA_METHYLSTAT:PERT-P100-DIA_LY-294002:PERT-P100-DIA_EX527:PERT-P100-DIA_EPZ-5676:PERT-P100-DIA_BELINOSTAT:PERT-P100-PRM_PS-1145:PERT-P100-PRM_VORINOSTAT:PERT-P100-DIA_VORINOSTAT:PERT-P100-DIA_JQ1-S:PERT-P100-DIA_CPI-169:PE…
DHX16	S	106	O60231	LEDSEESSEETVSR	LLEDS(1)EES(1)S(0.998)EET(0.003)VSR	1	NA	NA	NA	FALSE	FALSE	1	1	TRUE		None	FALSE	DHX16_S106	NA
DHX16	S	107	O60231	EDSEESSEETVSRA	LLEDS(1)EES(1)S(0.998)EET(0.003)VSR	1	NA	NA	NA	FALSE	FALSE	1	1	TRUE		None	FALSE	DHX16_S107	NA
DHX16	S	103	O60231	YRLLEDSEESSEET	LLEDS(1)EES(0.972)S(0.028)EETVSR	2	-2.44274	-1.65896	0.826515	TRUE	TRUE	0.00160058	0.0385284	TRUE		Down	FALSE	DHX16_S103	PERT-P100-PRM_VX-970:PERT-P100-PRM_EVEROLIMUS:PERT-P100-PRM_BYL719:PERT-P100-PRM_FLAVOPIRIDOL:PERT-P100-DIA_UNC-0646:PERT-P100-DIA_UNC-0321:PERT-P100-DIA_RESVERATROL:PERT-P100-DIA_METHYLSTAT:PERT-P100-DIA_LY-294002:PERT-P100-DIA_EX527:PERT-P100-DIA_EPZ-5676:PERT-P100-DIA_BELINOSTAT:PERT-P100-PRM_PS-1145:PERT-P100-PRM_VORINOSTAT:PERT-P100-DIA_VORINOSTAT:PERT-P100-DIA_JQ1-S:PERT-P100-DIA_CPI-169:PE…
DHX16	S	106	O60231	LEDSEESSEETVSR	LLEDS(1)EES(1)S(0.998)EET(0.003)VSR	2	-2.38131	-1.53496	0.875302	TRUE	FALSE	0.0176227	0.0826078	TRUE		Down	FALSE	DHX16_S106	NA
DHX16	S	107	O60231	EDSEESSEETVSRA	LLEDS(1)EES(1)S(0.998)EET(0.003)VSR	2	-2.15402	-1.52736	0.65397	FALSE	FALSE	0.141291	0.828816	TRUE		None	FALSE	DHX16_S107	NA
DHX16	S	103	O60231	YRLLEDSEESSEET	LLEDS(1)EES(0.972)S(0.028)EETVSR	3	NA	NA	NA	FALSE	FALSE	1	1	TRUE		None	FALSE	DHX16_S103	PERT-P100-PRM_VX-970:PERT-P100-PRM_EVEROLIMUS:PERT-P100-PRM_BYL719:PERT-P100-PRM_FLAVOPIRIDOL:PERT-P100-DIA_UNC-0646:PERT-P100-DIA_UNC-0321:PERT-P100-DIA_RESVERATROL:PERT-P100-DIA_METHYLSTAT:PERT-P100-DIA_LY-294002:PERT-P100-DIA_EX527:PERT-P100-DIA_EPZ-5676:PERT-P100-DIA_BELINOSTAT:PERT-P100-PRM_PS-1145:PERT-P100-PRM_VORINOSTAT:PERT-P100-DIA_VORINOSTAT:PERT-P100-DIA_JQ1-S:PERT-P100-DIA_CPI-169:PE…
DHX16	S	106	O60231	LEDSEESSEETVSR	LLEDS(1)EES(1)S(0.998)EET(0.003)VSR	3	NA	NA	NA	FALSE	FALSE	1	1	TRUE		None	FALSE	DHX16_S106	NA
DHX16	S	107	O60231	EDSEESSEETVSRA	LLEDS(1)EES(1)S(0.998)EET(0.003)VSR	3	NA	NA	NA	FALSE	FALSE	1	1	TRUE		None	FALSE	DHX16_S107	NA
DHX57	S	127	Q6P158	QDADAGSERGLSGE	DLQEQDADAGS(1)ER	1	-0.302675	-0.361848	-0.0472814	TRUE	FALSE	0.00361669	0.734313	FALSE		None	FALSE	DHX57_S127	NA
DHX57	S	127	Q6P158	QDADAGSERGLSGE	DLQEQDADAGS(1)ER	2	NA	NA	NA	FALSE	FALSE	1	1	FALSE		None	FALSE	DHX57_S127	NA
DHX57	S	127	Q6P158	QDADAGSERGLSGE	DLQEQDADAGS(1)ER	3	NA	NA	NA	FALSE	FALSE	1	1	FALSE		None	FALSE	DHX57_S127	NA
DIDO1	S	805	Q9BTC0	IPDLEDSPPVSDSE	QEAIPDLEDS(0.999)PPVS(0.768)DS(0.181)EEQQES(0.052)AR	1	NA	NA	NA	FALSE	FALSE	1	1	FALSE		None	FALSE	DIDO1_S805	NA
DIDO1	S	809	Q9BTC0	EDSPPVSDSEEQQE	QEAIPDLEDS(0.404)PPVS(0.904)DS(0.69)EEQQES(0.003)AR	1	NA	NA	NA	FALSE	FALSE	1	1	TRUE		None	FALSE	DIDO1_S809	NA
DIDO1	S	1040	Q9BTC0	STSESRSPPEGDTT	S(0.999)PPEGDT(0.001)T(0.001)LFLSR	1	-0.0613604	0.342668	0.50284	FALSE	FALSE	1	1	TRUE		None	FALSE	DIDO1_S1040	NA
DIDO1	S	805	Q9BTC0	IPDLEDSPPVSDSE	QEAIPDLEDS(0.999)PPVS(0.768)DS(0.181)EEQQES(0.052)AR	2	-0.906477	-0.500213	0.499771	TRUE	TRUE	0.00220841	0.00883835	FALSE		Down	TRUE	DIDO1_S805	NA
DIDO1	S	809	Q9BTC0	EDSPPVSDSEEQQE	QEAIPDLEDS(0.404)PPVS(0.904)DS(0.69)EEQQES(0.003)AR	2	-0.894235	-0.491726	0.456865	TRUE	FALSE	0.0234453	0.184282	TRUE		Down	FALSE	DIDO1_S809	NA
DIDO1	S	1040	Q9BTC0	STSESRSPPEGDTT	S(0.999)PPEGDT(0.001)T(0.001)LFLSR	2	NA	NA	NA	FALSE	FALSE	1	1	TRUE		None	FALSE	DIDO1_S1040	NA
DIDO1	S	805	Q9BTC0	IPDLEDSPPVSDSE	QEAIPDLEDS(0.999)PPVS(0.768)DS(0.181)EEQQES(0.052)AR	3	NA	NA	NA	FALSE	FALSE	1	1	FALSE		None	FALSE	DIDO1_S805	NA
DIDO1	S	809	Q9BTC0	EDSPPVSDSEEQQE	QEAIPDLEDS(0.404)PPVS(0.904)DS(0.69)EEQQES(0.003)AR	3	NA	NA	NA	FALSE	FALSE	1	1	TRUE		None	FALSE	DIDO1_S809	NA
DIDO1	S	1040	Q9BTC0	STSESRSPPEGDTT	S(0.999)PPEGDT(0.001)T(0.001)LFLSR	3	NA	NA	NA	FALSE	FALSE	1	1	TRUE		None	FALSE	DIDO1_S1040	NA
DIS3L2	S	875	Q8IYB7	EKEEEESDGEPEDS	RPGTQGHLGPEKEEEES(0.996)DGEPEDS(0.001)S(0.001)T(0.001)S(0.001)	1	-0.387563	-0.451563	-0.159331	FALSE	FALSE	1	1	TRUE		None	FALSE	DIS3L2_S875	NA
[truncated: 7,961 more rows]

## Sheet: Inhibited by CX-4945
Gene Names	Amino Acid	Positions Within Proteins	Proteins	Sequence Window	Phospho (STY) Probabilities	Multiplicity	Mean ML	Mean HL	Mean HM	T-test Significant M/L	T-test Significant H/M	T-test M/L q-value	T-test H/M q-value	CK2 Motif	PSP Kinase	Regulation	Rescued	Site	PTMsigDB Signature
AATF	S	316	Q9NY61	TKPNAGSEEISSED	YLVDGTKPNAGS(1)EEIS(1)S(1)EDDELVEEK	3	-1.12602	-1.07626	0.0212621	TRUE	FALSE	5.3426e-05	1	TRUE		Down	FALSE	AATF_S316	NA
AATF	S	320	Q9NY61	AGSEEISSEDDELV	YLVDGTKPNAGS(1)EEIS(1)S(1)EDDELVEEK	3	-1.12602	-1.07626	0.0212621	TRUE	FALSE	5.3426e-05	1	TRUE		Down	FALSE	AATF_S320	NA
AATF	S	321	Q9NY61	GSEEISSEDDELVE	YLVDGTKPNAGS(1)EEIS(1)S(1)EDDELVEEK	3	-1.12602	-1.07626	0.0212621	TRUE	FALSE	5.3426e-05	1	TRUE		Down	FALSE	AATF_S321	NA
ABCF1	S	105	Q8NE71	ERLKKLSVPTSDEE	LS(1)VPT(1)S(1)DEEDEVPAPKPR	3	-2.27542	-1.64088	0.846737	TRUE	TRUE	0.0354319	0.0226674	TRUE		Down	FALSE	ABCF1_S105	NA
ABCF1	S	109	Q8NE71	KLSVPTSDEEDEVP	LS(1)VPT(1)S(1)DEEDEVPAPKPR	3	-2.27542	-1.64088	0.846737	TRUE	TRUE	0.0354319	0.0226674	TRUE	CK2A1	Down	FALSE	ABCF1_S109	KINASE-PSP_CK2A1/CSNK2A1
ABCF1	T	108	Q8NE71	KKLSVPTSDEEDEV	LS(1)VPT(1)S(1)DEEDEVPAPKPR	3	-2.27542	-1.64088	0.846737	TRUE	TRUE	0.0354319	0.0226674	TRUE		Down	FALSE	ABCF1_T108	NA
ACLY	S	455	P53396	APSRTASFSESRAD	TAS(0.998)FS(0.001)ESR	1	-1.27803	-1.18493	0.127345	TRUE	FALSE	0.02144	1	TRUE		Down	FALSE	ACLY_S455	NA
ADD3	S	681	Q9UEY8	EGSPSKSPSKKKKK	IEEVLSPEGS(0.991)PS(0.009)KS(1)PSK	1	-0.873003	-0.594311	0.224687	TRUE	FALSE	0.00937495	0.351986	TRUE		Down	FALSE	ADD3_S681	NA
ADNP	S	953	Q9H2P0	KLMHNASDSEVDQD	LMHNAS(1)DS(1)EVDQDDVVEWK	2	-1.19846	-1.0812	0.0985807	TRUE	FALSE	0.0237302	1	TRUE		Down	FALSE	ADNP_S953	NA
ADNP	S	955	Q9H2P0	MHNASDSEVDQDDV	LMHNAS(1)DS(1)EVDQDDVVEWK	2	-1.19846	-1.0812	0.0985807	TRUE	FALSE	0.0237302	1	TRUE		Down	FALSE	ADNP_S955	NA
AHNAK	S	5830	Q09666	TFGGLGSKSKGHYE	FGTFGGLGS(1)K	1	-0.856022	1.5	2.25122	TRUE	TRUE	0.0105408	0.00697427	TRUE		Down	FALSE	AHNAK_S5830	NA
AHNAK	S	5841	Q09666	HYEVTGSDDETGKL	GHYEVTGS(1)DDETGK	1	-2.64903	-1.80214	0.857597	TRUE	TRUE	0.000338534	0.0102609	TRUE		Down	FALSE	AHNAK_S5841	NA
AHNAK	S	5857	Q09666	SGVSLASKKSRLSS	LQGS(1)GVS(1)LAS(1)K	1	-1.34324	0.832936	2.17095	TRUE	TRUE	0.00701478	0.00690497	TRUE		Down	FALSE	AHNAK_S5857	NA
AHNAK	S	5731	Q09666	KGGVTGSPEASISG	GGVTGS(1)PEASISGSK	2	-1.42539	-0.188605	1.19584	TRUE	FALSE	0.0127765	0.062112	TRUE		Down	FALSE	AHNAK_S5731	NA
AHNAK	S	5735	Q09666	TGSPEASISGSKGD	GGVT(0.003)GS(0.997)PEAS(0.999)IS(0.014)GS(0.987)KGDLK	2	-1.13139	-0.246276	0.982271	TRUE	TRUE	0.0347727	0.0437675	TRUE		Down	TRUE	AHNAK_S5735	NA
AHNAK	S	5854	Q09666	LQGSGVSLASKKSR	LQGS(1)GVS(1)LAS(1)K	2	-1.22006	-0.354959	0.844749	TRUE	TRUE	0.00215169	0.0456032	TRUE		Down	TRUE	AHNAK_S5854	NA
AHNAK	S	5857	Q09666	SGVSLASKKSRLSS	LQGS(1)GVS(1)LAS(1)K	2	-1.22006	-0.354959	0.844749	TRUE	TRUE	0.00215169	0.0456032	TRUE		Down	TRUE	AHNAK_S5857	NA
AHNAK	S	5731	Q09666	KGGVTGSPEASISG	GGVTGS(1)PEASISGSK	3	-1.88784	-0.854775	1.00889	TRUE	TRUE	0.000689761	0.0057526	TRUE		Down	FALSE	AHNAK_S5731	NA
AHNAK	S	5735	Q09666	TGSPEASISGSKGD	GGVT(0.003)GS(0.997)PEAS(0.999)IS(0.014)GS(0.987)KGDLK	3	-1.96355	-0.533236	1.35759	TRUE	TRUE	0.000817655	0.0362101	TRUE		Down	TRUE	AHNAK_S5735	NA
AHNAK	S	5737	Q09666	SPEASISGSKGDLK	GGVT(0.606)GS(0.394)PEAS(0.985)IS(0.862)GS(0.152)KGDLK	3	-1.98348	-0.239518	1.5677	TRUE	FALSE	0.0169411	0.323275	TRUE		Down	FALSE	AHNAK_S5737	NA
AHNAK	S	5739	Q09666	EASISGSKGDLKSS	GGVT(0.003)GS(0.997)PEAS(0.932)IS(0.068)GS(1)K	3	-1.89384	-0.692668	1.14983	TRUE	FALSE	0.000689761	0.0727582	TRUE		Down	FALSE	AHNAK_S5739	NA
AHNAK	S	5851	Q09666	TGKLQGSGVSLASK	LQGS(1)GVS(1)LAS(1)K	3	-0.62399	-0.0117743	0.609889	TRUE	TRUE	0.00867313	0.0203894	TRUE		Down	TRUE	AHNAK_S5851	NA
AHNAK	S	5854	Q09666	LQGSGVSLASKKSR	LQGS(1)GVS(1)LAS(1)K	3	-0.62399	-0.0117743	0.609889	TRUE	TRUE	0.00867313	0.0203894	TRUE		Down	TRUE	AHNAK_S5854	NA
AHNAK	S	5857	Q09666	SGVSLASKKSRLSS	LQGS(1)GVS(1)LAS(1)K	3	-0.62399	-0.0117743	0.609889	TRUE	TRUE	0.00867313	0.0203894	TRUE		Down	TRUE	AHNAK_S5857	NA
AKAP12	S	598	Q02952	AEEGATSDGEKKRE	GLAEVQQDGEAEEGAT(0.015)S(0.985)DGEK	1	-1.28699	-1.90353	-0.642842	TRUE	FALSE	0.00809096	0.310351	TRUE		Down	FALSE	AKAP12_S598	NA
AKT1S1	T	246	Q96B36	PRPRLNTSDFQKLK	LNT(1)SDFQK	1	-3.43151	-3.17882	0.267754	TRUE	FALSE	0.00340723	1	FALSE	Akt1;DYRK3	Down	FALSE	AKT1S1_T246	KINASE-PSP_Akt1/AKT1:PERT-PSP_INSULIN:PERT-PSP_SU11274:PERT-PSP_IMATINIB:PERT-PSP_GEFITINIB:PERT-PSP_EGF:PATH-NP_TSH_PATHWAY:PATH-NP_TNF_ALPHA_PATHWAY
ANKRD17	S	2401	O75179	SGVRAPSPAPSSVP	APS(0.999)PAPS(0.001)S(0.001)VPLGSEKPSNVSQDR	1	-1.56214	-1.54376	0.061212	TRUE	FALSE	0.0180208	1	FALSE	CDK2	Down	FALSE	ANKRD17_S2401	KINASE-PSP_CDK2
ANLN	S	54	Q9NQW6	SNQQPLSGGEEKSC	QPLSEASNQQPLS(1)GGEEK	1	-3.38765	-2.86289	0.46855	TRUE	FALSE	0.00913801	0.961003	TRUE		Down	FALSE	ANLN_S54	NA
AP3B1	S	276	O00203	GKNFYESDDDQKEK	NFYES(1)DDDQKEK	1	-1.42334	-1.11071	0.285668	TRUE	FALSE	0.00110633	0.33314	TRUE		Down	FALSE	AP3B1_S276	NA
ARHGAP12	S	240	Q8IWW6	NQGRPDSPVYANLQ	AT(0.5)T(0.5)PPNQGRPDS(0.997)PVY(0.003)ANLQELK	2	-1.13981	-0.833265	0.312485	TRUE	FALSE	0.0102579	0.0924519	TRUE		Down	FALSE	ARHGAP12_S240	NA
ARHGAP12	T	230	Q8IWW6	TEQIRATTPPNQGR	AT(0.924)T(0.076)PPNQGRPDS(0.987)PVY(0.013)ANLQELK	2	-1.21754	-0.860386	0.32248	TRUE	FALSE	0.00364502	0.30137	FALSE		Down	FALSE	ARHGAP12_T230	NA
ARHGEF16	S	230	Q5VV41	LNTSQESDDDILDE	GLNT(0.014)S(0.014)QES(0.972)DDDILDESSSPEGTQK	1	-1.48998	-2.10943	-0.611659	TRUE	FALSE	0.00226494	0.253002	TRUE		Down	FALSE	ARHGEF16_S230	NA
ARHGEF2	S	645	Q92974	GLFRSESLESPRGE	SES(1)LESPR	1	-0.985453	-0.950664	0.0773456	TRUE	FALSE	0.0211336	1	TRUE		Down	FALSE	ARHGEF2_S645	NA
ARID4B	S	790	Q4LE39	KDIEVLSEDTDYEE	DIEVLS(0.999)EDT(0.59)DY(0.087)EEDEVT(0.324)KK	2	-2.30899	-2.49315	-0.183405	TRUE	FALSE	0.0050245	1	TRUE		Down	FALSE	ARID4B_S790	NA
ARID4B	T	793	Q4LE39	EVLSEDTDYEEDEV	DIEVLS(0.993)EDT(0.999)DY(0.008)EEDEVTK	2	-2.24625	-2.62132	-0.36993	TRUE	FALSE	0.0276114	1	TRUE		Down	FALSE	ARID4B_T793	NA
ARID4B	T	801	Q4LE39	YEEDEVTKKRKDVK	DIEVLS(0.843)EDT(0.165)DY(0.166)EEDEVT(0.826)KK	2	-2.51826	-2.73458	-0.248643	TRUE	FALSE	0.0438161	0.594998	FALSE		Down	FALSE	ARID4B_T801	NA
ARID4B	Y	795	Q4LE39	LSEDTDYEEDEVTK	DIEVLS(0.806)EDT(0.414)DY(0.78)EEDEVTK	2	-2.16966	-2.12906	0.0336844	TRUE	FALSE	0.0229572	1	FALSE		Down	FALSE	ARID4B_Y795	NA
ARL6IP4	S	332	Q66PJ3	LDQWHRSAGEEEDG	S(1)AGEEEDGPVLTDEQK	1	-4.15908	-4.08741	0.0541142	TRUE	FALSE	0.0044181	1	TRUE		Down	FALSE	ARL6IP4_S332	NA
ASAP1	S	717	Q9ULH1	QEEIDESDDDLDDK	QEEIDES(1)DDDLDDKPS(1)PIKK	1	-1.68056	-0.392941	1.29603	TRUE	TRUE	0.00424373	0.0162307	TRUE		Down	TRUE	ASAP1_S717	NA
ASAP1	S	717	Q9ULH1	QEEIDESDDDLDDK	QEEIDES(1)DDDLDDKPS(1)PIKK	2	-1.13863	-0.210455	1.01642	TRUE	TRUE	0.00215661	0.0203894	TRUE		Down	TRUE	ASAP1_S717	NA
ASAP1	S	726	Q9ULH1	DLDDKPSPIKKERS	QEEIDES(1)DDDLDDKPS(1)PIKK	2	-1.13863	-0.210455	1.01642	TRUE	TRUE	0.00215661	0.0203894	FALSE		Down	TRUE	ASAP1_S726	NA
ASMTL	S	239	O95671	DTFEDLSDVEGGGS	HDSIPAADT(0.008)FEDLS(0.992)DVEGGGSEPTQR	1	-3.78563	-3.55934	0.257673	TRUE	FALSE	0.00480737	1	TRUE		Down	FALSE	ASMTL_S239	NA
ATP2B1	S	1155	P20020	EFRIEDSEPHIPLI	IEDS(1)EPHIPLIDDT(1)DAEDDAPTK	2	-2.00582	-2.92928	-0.91558	TRUE	TRUE	0.000468848	0.0248604	FALSE		Down	FALSE	ATP2B1_S1155	NA
ATP2B1	T	1165	P20020	IPLIDDTDAEDDAP	IEDS(1)EPHIPLIDDT(1)DAEDDAPTK	2	-2.00582	-2.92928	-0.91558	TRUE	TRUE	0.000468848	0.0248604	TRUE		Down	FALSE	ATP2B1_T1165	NA
BAG6	S	973	P46379	PQRENASPAPGTTA	ENAS(1)PAPGTTAEEAMSR	1	-0.668343	-0.524977	0.100672	TRUE	FALSE	0.032757	1	FALSE		Down	FALSE	BAG6_S973	NA
BAIAP2L1	S	331	Q9UHR4	SLQRSVSVATGLNM	SVS(1)VATGLNMMK	1	-0.840582	-0.741545	0.0923735	TRUE	FALSE	0.0313843	1	TRUE		Down	FALSE	BAIAP2L1_S331	KINASE-PSP_Chk2/CHEK2
BAIAP2L1	S	261	Q9UHR4	SGTPQASPMIERSN	TPASTPVS(0.008)GT(0.992)PQAS(1)PMIER	2	-1.84628	-2.60745	-0.710491	TRUE	FALSE	0.00367402	0.0554278	FALSE		Down	FALSE	BAIAP2L1_S261	NA
BAIAP2L1	T	257	Q9UHR4	STPVSGTPQASPMI	TPASTPVS(0.008)GT(0.992)PQAS(1)PMIER	2	-1.84628	-2.60745	-0.710491	TRUE	FALSE	0.00367402	0.0554278	FALSE		Down	FALSE	BAIAP2L1_T257	NA
BAZ1B	S	1468	Q9UIG0	AEDEGDSEPEAVGQ	LAEDEGDS(1)EPEAVGQSR	1	-2.62067	-1.97847	0.684374	TRUE	FALSE	3.11035e-05	0.0565171	TRUE		Down	FALSE	BAZ1B_S1468	NA
BCLAF1	S	385	Q9NYF8	EALDYFSDKESGKQ	AEGEWEDQEALDY(0.006)FS(0.973)DKES(0.021)GK	1	-1.97642	-2.31653	-0.344196	TRUE	FALSE	0.000383461	0.0643822	TRUE		Down	FALSE	BCLAF1_S385	NA
BCLAF1	S	268	Q9NYF8	SHSIQHSPERSGSG	NTPSQHS(0.001)HS(0.005)IQHS(0.994)PER	1	-0.831849	-1.101	-0.254476	TRUE	FALSE	0.0145588	0.0546642	TRUE		Down	FALSE	BCLAF1_S268	NA
BOD1L1	S	482	Q8NFC6	LYSKYYSDSDDELT	YYS(1)DS(1)DDELTVEQR	2	-2.16369	-3.43901	-1.06403	TRUE	TRUE	0.000862189	0.0203894	TRUE		Down	FALSE	BOD1L1_S482	NA
BOD1L1	S	484	Q8NFC6	SKYYSDSDDELTVE	YYS(0.999)DS(1)DDELTVEQR	2	-1.94385	-3.33591	-1.11427	TRUE	TRUE	0.00247992	0.020909	TRUE		Down	FALSE	BOD1L1_S484	NA
BTK	S	86	Q06187	PRRGEESSEMEQIS	GEES(0.95)S(0.049)EMEQISIIER	1	-2.23189	-2.60602	-0.304401	TRUE	FALSE	0.0145588	1	TRUE		Down	FALSE	BTK_S86	NA
C15orf52	S	201	Q6ZUT6	GGRVTRSPPTQVAI	S(1)PPTQVAISSDSAR	1	-0.634368	-0.706033	-0.0340952	TRUE	FALSE	0.00100051	1	TRUE		Down	FALSE	C15orf52_S201	NA
C7orf50	S	175	Q9BRJ6	ELDEEGSDPPLPGR	ELDEEGS(1)DPPLPGR	1	-1.47083	-1.82512	-0.304041	TRUE	FALSE	0.000689761	0.301268	FALSE		Down	FALSE	C7orf50_S175	NA
CAD	S	1859	P27708	PRIHRASDPGLPAE	IHRAS(1)DPGLPAEEPK	1	-1.10173	-1.28661	-0.142241	TRUE	FALSE	0.0014957	0.268091	FALSE	PKACA;p70S6K	Down	FALSE	CAD_S1859	KINASE-PSP_PKACA/PRKACA:KINASE-PSP_p70S6K/RPS6KB1:PERT-PSP_EGF:PATH-NP_TSLP_PATHWAY
CALD1	S	724	Q05682	KGNVFSSPTAAGTP	GNVFS(0.067)S(0.912)PT(0.756)AAGT(0.241)PNKET(0.024)AGLK	2	-1.42053	-1.07815	0.284595	TRUE	FALSE	0.00785785	0.682393	TRUE		Down	FALSE	CALD1_S724	NA
CANX	S	554	P27824	LEEKQKSDAEEDGG	QKS(1)DAEEDGGTVSQEEEDR	2	-3.73776	-3.65195	0.0557338	TRUE	FALSE	0.00461656	1	TRUE		Down	FALSE	CANX_S554	NA
CANX	S	564	P27824	EDGGTVSQEEEDRK	SDAEEDGGT(0.001)VS(0.999)QEEEDR	2	-3.84036	-3.77358	0.0170204	TRUE	FALSE	0.00309067	1	TRUE		Down	FALSE	CANX_S564	NA
CARHSP1	S	41	Q9Y2V2	RGNVVPSPLPTRRT	GNVVPS(0.998)PLPT(0.002)R	1	-1.36846	-1.38858	0.0218846	TRUE	FALSE	0.00214495	1	FALSE	DYRK2	Down	FALSE	CARHSP1_S41	KINASE-PSP_DYRK2:PERT-PSP_SII_ANGIOTENSIN_2
CCDC86	S	80	Q9H6F5	QGAGLESPQGQPEP	LQQGAGLES(1)PQGQPEPGAAS(1)PQR	2	-0.911548	-0.9894	-0.0358074	TRUE	FALSE	0.0150634	1	FALSE		Down	FALSE	CCDC86_S80	NA
CCDC86	S	91	Q9H6F5	PEPGAASPQRQQDL	LQQGAGLES(1)PQGQPEPGAAS(1)PQR	2	-0.911548	-0.9894	-0.0358074	TRUE	FALSE	0.0150634	1	FALSE		Down	FALSE	CCDC86_S91	NA
CCND2	S	271	P30279	QRDGSKSEDELDQA	DGS(0.005)KS(0.995)EDELDQASTPTDVR	1	-3.69197	-3.06359	0.914319	TRUE	FALSE	0.0113957	0.0958107	TRUE		Down	FALSE	CCND2_S271	NA
CD44	S	706	P16070	NGEASKSQEMVHLV	S(1)QEMVHLVNK	1	-0.938537	-1.13958	-0.171561	TRUE	FALSE	0.00949169	0.663562	TRUE	CAMK2A	Down	FALSE	CD44_S706	KINASE-PSP_CAMK2A:PERT-PSP_PHORBOL_ESTER
CDC42EP4	S	118	Q9H3Q1	FVKNAMSLPQLNEK	NAMS(1)LPQLNEK	1	-0.697852	-0.407826	0.292151	TRUE	FALSE	0.00102294	0.0614178	FALSE		Down	FALSE	CDC42EP4_S118	NA
CDC42EP4	S	292	Q9H3Q1	WAAAAPSPGSARSM	AGPDLPSLPSHALEDEGWAAAAPS(1)PGS(1)AR	2	-1.22434	-1.58993	-0.277794	TRUE	FALSE	0.00712567	0.0851538	TRUE		Down	FALSE	CDC42EP4_S292	NA
CDC42EP4	S	295	Q9H3Q1	AAPSPGSARSMGSH	AGPDLPSLPSHALEDEGWAAAAPS(1)PGS(1)AR	2	-1.22434	-1.58993	-0.277794	TRUE	FALSE	0.00712567	0.0851538	TRUE		Down	FALSE	CDC42EP4_S295	NA
CDC42EP4	S	138	Q9H3Q1	TSKLPKSLSSSPVK	S(0.998)LS(0.003)S(0.199)S(0.801)PVKK	2	-1.11611	-1.07708	0.100616	TRUE	FALSE	0.00423638	0.564173	TRUE		Down	FALSE	CDC42EP4_S138	NA
CDC42EP4	S	142	Q9H3Q1	PKSLSSSPVKKAND	S(0.968)LS(0.032)S(0.052)S(0.948)PVKK	2	-1.11611	-1.07708	0.100616	TRUE	FALSE	0.00423638	0.564173	FALSE		Down	FALSE	CDC42EP4_S142	NA
CDCA8	S	219	Q53HL2	NISGNGSPLADSKE	IYNISGNGS(1)PLADSK	1	-0.623018	-0.267596	0.389223	TRUE	TRUE	0.0101209	0.018717	FALSE	AurB	Down	TRUE	CDCA8_S219	KINASE-PSP_AurB/AURKB:PERT-PSP_NOCODAZOLE
CDK1;CDK2;CDK3	T	14;14;14	P06493;P24941;Q00526	EKIGEGTYGVVYKG	IGEGT(1)Y(1)GVVYK	1	-1.20804	-1.23115	0.0253955	TRUE	FALSE	0.000491406	1	FALSE	Myt1;Wee1	Down	FALSE	CDK1_T14;CDK2_T14;CDK3_T14	DISEASE-PSP_neuroblastoma:PATH-NP_EGFR1_PATHWAY:PATH-NP_T_CELL_RECEPTOR_PATHWAY:PATH-NP_PROLACTIN_PATHWAY:PATH-NP_FGF1_PATHWAY;PERT-PSP_NOCODAZOLE;NA
CDK1;CDK2;CDK3	T	14;14;14	P06493;P24941;Q00526	EKIGEGTYGVVYKG	IGEGT(1)Y(1)GVVYK	2	-1.45287	-1.0938	0.337077	TRUE	TRUE	0.000446922	0.0111682	FALSE	Myt1;Wee1	Down	FALSE	CDK1_T14;CDK2_T14;CDK3_T14	DISEASE-PSP_neuroblastoma:PATH-NP_EGFR1_PATHWAY:PATH-NP_T_CELL_RECEPTOR_PATHWAY:PATH-NP_PROLACTIN_PATHWAY:PATH-NP_FGF1_PATHWAY;PERT-PSP_NOCODAZOLE;NA
CDK1;CDK2;CDK3	Y	15;15;15	P06493;P24941;Q00526	KIGEGTYGVVYKGR	IGEGT(1)Y(1)GVVYK	2	-1.45287	-1.0938	0.337077	TRUE	TRUE	0.000446922	0.0111682	FALSE	HER2;Src;Myt1;Wee1	Down	FALSE	CDK1_Y15;CDK2_Y15;CDK3_Y15	KINASE-PSP_Src/SRC:KINASE-PSP_HER2/ERBB2:PERT-PSP_U0126:PERT-PSP_RESVERATROL:PERT-PSP_ADRIAMYCIN:PERT-PSP_UV:PERT-PSP_ETOPOSIDE:PERT-PSP_CISPLATIN:PERT-PSP_HYDROXYUREA:DISEASE-PSP_neuroblastoma:PATH-NP_EGFR1_PATHWAY:PATH-WP_Cell_Cycle:PATH-NP_T_CELL_RECEPTOR_PATHWAY:PATH-NP_GLP1_PATHWAY:PATH-NP_PROLACTIN_PATHWAY:PATH-NP_FGF1_PATHWAY;PERT-PSP_NOCODAZOLE:DISEASE-PSP_neuroblastoma:PATH-NP_EGFR1_PATH…
CDK12	S	333	Q9NYV4	YGRRRSSSPFLSKR	S(0.028)S(0.972)S(0.995)PFLS(0.005)K	2	-2.00991	-1.91543	0.11769	TRUE	FALSE	0.00121889	1	FALSE		Down	FALSE	CDK12_S333	NA
CDK12	S	334	Q9NYV4	GRRRSSSPFLSKRS	SSS(1)PFLSK	2	-2.00991	-1.91543	0.11769	TRUE	FALSE	0.00121889	1	FALSE		Down	FALSE	CDK12_S334	NA
CEP170	S	1112	Q5SW79	ARLGEASDSELADA	LGEAS(1)DS(1)ELADADK	1	-2.70358	-2.76607	-0.0586754	TRUE	FALSE	0.0477112	1	TRUE		Down	FALSE	CEP170_S1112	NA
CHAMP1	S	651	Q96JM3	DIKGQESSSDQEQV	GQES(0.984)S(0.885)S(0.131)DQEQVDVESIDFSK	2	-0.900042	-0.671163	0.238577	TRUE	FALSE	0.0313843	0.361562	TRUE		Down	FALSE	CHAMP1_S651	NA
CHAMP1	S	652	Q96JM3	IKGQESSSDQEQVD	GQES(0.113)S(0.944)S(0.944)DQEQVDVESIDFSK	2	-0.957313	-0.759208	0.149521	TRUE	FALSE	0.000481394	0.182661	FALSE		Down	FALSE	CHAMP1_S652	NA
CHAMP1	S	653	Q96JM3	KGQESSSDQEQVDV	GQES(0.519)S(0.519)S(0.962)DQEQVDVESIDFSK	2	-0.87178	-0.635709	0.195724	TRUE	TRUE	0.00176728	0.00697427	TRUE		Down	FALSE	CHAMP1_S653	NA
CHMP2B	S	199	Q9UQN3	TSKATISDEEIERQ	ATIS(1)DEEIER	1	-1.89556	-1.4037	0.507856	TRUE	TRUE	0.000388587	0.0289605	TRUE		Down	FALSE	CHMP2B_S199	NA
CIR1	S	202	Q86X95	SQEYVASEGEEDPE	NLTANDPSQEYVAS(1)EGEEDPEVEFLK	1	-1.09754	-0.580541	0.482143	TRUE	FALSE	0.00276533	0.250979	TRUE		Down	FALSE	CIR1_S202	NA
COIL	T	122	P38432	LEEGEETEPDCKYS	AFQLEEGEET(1)EPDCK	1	-2.38694	-2.65741	-0.223152	TRUE	FALSE	0.00183192	0.842839	TRUE		Down	FALSE	COIL_T122	NA
CPSF7	T	203	Q8N684	SADGRATPSENLVP	DSSDS(0.002)ADGRAT(0.994)PS(0.004)ENLVPSSAR	1	-1.3163	-1.52208	-0.229814	TRUE	FALSE	0.000932688	0.28112	TRUE		Down	FALSE	CPSF7_T203	NA
CSDC2	S	47	Q9Y534	PPRDLPSPLPTKRT	DLPS(1)PLPTK	1	-1.90064	-2.36428	-0.414612	TRUE	TRUE	0.000130957	0.0101419	FALSE		Down	FALSE	CSDC2_S47	NA
CTNND1	S	268	O60716	QVRVGGSSVDLHRF	VGGS(0.995)S(0.005)VDLHR	1	-1.13788	-0.434294	0.72241	TRUE	FALSE	0.00947367	0.0906236	TRUE	PKCE	Down	FALSE	CTNND1_S268	KINASE-PSP_PKCE/PRKCE:KINASE-PSP_CK1E/CSNK1E:DISEASE-PSP_tuberous_sclerosis:PATH-NP_TSLP_PATHWAY
CTR9	T	925	Q6PD62	EFVNDDTDDDLPIS	KGGEFDEFVNDDT(1)DDDLPISK	1	-0.785509	-0.811773	-0.0780266	TRUE	FALSE	0.027864	0.350298	TRUE		Down	FALSE	CTR9_T925	NA
CXorf67	S	363	Q86X51	LSRRSLSGSADENP	S(0.009)LS(0.989)GS(0.002)ADENPSCGTGSER	1	-0.88891	-0.721352	0.192713	TRUE	FALSE	0.0221262	0.799883	TRUE		Down	FALSE	CXorf67_S363	NA
CXorf67	S	410	Q86X51	VRMRASSPSPPGRF	ASS(1)PS(1)PPGR	2	-0.87622	-0.600462	0.293038	TRUE	TRUE	0.00279688	0.0153624	TRUE		Down	FALSE	CXorf67_S410	NA
CXorf67	S	412	Q86X51	MRASSPSPPGRFFL	ASS(1)PS(1)PPGR	2	-0.87622	-0.600462	0.293038	TRUE	TRUE	0.00279688	0.0153624	FALSE		Down	FALSE	CXorf67_S412	NA
CXorf67	S	465	Q86X51	RSISTPSPESLRYA	SIS(0.921)T(0.079)PS(1)PESLR	2	-0.761434	-0.666928	0.1461	TRUE	FALSE	0.000394344	0.0847131	TRUE		Down	FALSE	CXorf67_S465	NA
CXorf67	T	463	Q86X51	GLRSISTPSPESLR	SIS(0.003)T(0.997)PS(1)PESLR	2	-0.777385	-0.739928	0.110954	TRUE	FALSE	0.00216569	0.197107	FALSE		Down	FALSE	CXorf67_T463	NA
DCAF6	S	649	Q58WW2	ETSTRDSALQDTDD	DS(0.965)ALQDT(0.963)DDS(0.072)DDDPVLIPGAR	2	-1.44281	-1.18566	0.302919	TRUE	FALSE	0.00305198	0.534579	FALSE		Down	FALSE	DCAF6_S649	NA
DCAF6	S	657	Q58WW2	LQDTDDSDDDPVLI	DS(0.106)ALQDT(0.909)DDS(0.986)DDDPVLIPGAR	2	-1.25174	-1.17916	0.0498011	TRUE	FALSE	0.000517162	1	TRUE		Down	FALSE	DCAF6_S657	NA
DCAF6	T	654	Q58WW2	DSALQDTDDSDDDP	DS(0.62)ALQDT(0.999)DDS(0.381)DDDPVLIPGAR	2	-1.54733	-1.18924	0.423386	TRUE	FALSE	0.000713751	0.148326	TRUE		Down	FALSE	DCAF6_T654	NA
DDX20	S	703	Q9UHI6	EQPPNGSDTPNPEK	ISLEQPPNGS(0.989)DT(0.011)PNPEK	1	-0.903842	-0.305691	0.598326	TRUE	TRUE	0.00708283	0.0103132	TRUE		Down	TRUE	DDX20_S703	NA
DDX21	S	71	Q9NR30	SEVDMNSPKSKKAK	AEPSEVDMNS(1)PK	1	-1.1114	-1.11405	0.0568111	TRUE	FALSE	0.00767823	0.823026	TRUE		Down	FALSE	DDX21_S71	NA
DDX21	S	121	Q9NR30	TKNEEPSEEEIDAP	NEEPS(1)EEEIDAPKPK	1	-1.31851	-1.21025	0.0503609	TRUE	FALSE	0.000114865	1	TRUE		Down	FALSE	DDX21_S121	NA
DHX16	S	103	O60231	YRLLEDSEESSEET	LLEDS(1)EES(0.972)S(0.028)EETVSR	2	-2.44275	-1.65896	0.826515	TRUE	TRUE	0.00160058	0.0385284	TRUE		Down	FALSE	DHX16_S103	PERT-P100-PRM_VX-970:PERT-P100-PRM_EVEROLIMUS:PERT-P100-PRM_BYL719:PERT-P100-PRM_FLAVOPIRIDOL:PERT-P100-DIA_UNC-0646:PERT-P100-DIA_UNC-0321:PERT-P100-DIA_RESVERATROL:PERT-P100-DIA_METHYLSTAT:PERT-P100-DIA_LY-294002:PERT-P100-DIA_EX527:PERT-P100-DIA_EPZ-5676:PERT-P100-DIA_BELINOSTAT:PERT-P100-PRM_PS-1145:PERT-P100-PRM_VORINOSTAT:PERT-P100-DIA_VORINOSTAT:PERT-P100-DIA_JQ1-S:PERT-P100-DIA_CPI-169:PE…
DHX16	S	106	O60231	LEDSEESSEETVSR	LLEDS(1)EES(1)S(0.998)EET(0.003)VSR	2	-2.38131	-1.53496	0.875302	TRUE	FALSE	0.0176227	0.0826078	TRUE		Down	FALSE	DHX16_S106	NA
DIDO1	S	805	Q9BTC0	IPDLEDSPPVSDSE	QEAIPDLEDS(0.999)PPVS(0.768)DS(0.181)EEQQES(0.052)AR	2	-0.906477	-0.500213	0.499771	TRUE	TRUE	0.0022084	0.00883835	FALSE		Down	TRUE	DIDO1_S805	NA
DIDO1	S	809	Q9BTC0	EDSPPVSDSEEQQE	QEAIPDLEDS(0.404)PPVS(0.904)DS(0.69)EEQQES(0.003)AR	2	-0.894235	-0.491726	0.456865	TRUE	FALSE	0.0234453	0.184282	TRUE		Down	FALSE	DIDO1_S809	NA
DKC1	S	513	O60832	KEVELVSE______	EVELVS(1)E	1	-2.86651	-2.281	0.592825	TRUE	FALSE	0.000641168	0.118565	FALSE		Down	FALSE	DKC1_S513	NA
DKC1	S	451	O60832	AKRKRESESESDET	RES(1)ES(0.999)ES(0.001)DETPPAAPQLIK	2	-0.828696	-0.206185	0.624286	TRUE	TRUE	0.0012011	0.0226674	TRUE		Down	TRUE	DKC1_S451	NA
DKC1	S	453	O60832	RKRESESESDETPP	RES(1)ES(1)ES(0.999)DET(0.001)PPAAPQLIK	2	-0.812136	-0.1803	0.644044	TRUE	TRUE	0.000689761	0.0405801	TRUE		Down	TRUE	DKC1_S453	NA
DKC1	S	455	O60832	RESESESDETPPAA	RES(1)ES(1)ES(1)DET(0.001)PPAAPQLIK	2	-0.754884	0.0931442	0.976307	TRUE	TRUE	0.00426863	0.00992336	TRUE		Down	TRUE	DKC1_S455	NA
DNAJC1	S	479	Q96KC8	IAEQNESSDEESLR	DFDIAEQNES(1)S(1)DEESLRK	2	-1.3045	-0.880275	0.419811	TRUE	TRUE	0.00112795	0.0158272	TRUE		Down	FALSE	DNAJC1_S479	NA
DNAJC1	S	480	Q96KC8	AEQNESSDEESLRK	DFDIAEQNES(1)S(1)DEESLRK	2	-1.27434	-0.857107	0.415698	TRUE	TRUE	0.00305198	0.0180289	TRUE		Down	FALSE	DNAJC1_S480	NA
DNAJC2	S	47	Q99543	RRNRNASASFQELE	NAS(1)AS(1)FQELEDK	2	-3.4828	-3.94848	-0.453066	TRUE	FALSE	0.00158554	0.923912	TRUE		Down	FALSE	DNAJC2_S47	PERT-PSP_RAPAMYCIN
DNAJC2	S	49	Q99543	NRNASASFQELEDK	NAS(1)AS(1)FQELEDK	2	-3.4828	-3.94848	-0.453066	TRUE	FALSE	0.00158554	0.923912	TRUE		Down	FALSE	DNAJC2_S49	PERT-PSP_RAPAMYCIN
EDC4	S	875	Q6P2E9	RDSQDASAEQSDHD	DS(0.064)QDAS(0.845)AEQS(0.064)DHDDEVAS(0.027)LASASGGFGTK	1	-3.20483	-2.38084	0.834566	TRUE	FALSE	0.0282989	0.683988	TRUE		Down	FALSE	EDC4_S875	NA
EEF1D	S	162	P29692	DIDLFGSDNEEEDK	KPAT(1)PAEDDEDDDIDLFGS(1)DNEEEDKEAAQLR	2	-0.699183	-0.915941	-0.125923	TRUE	FALSE	0.000465961	0.682393	TRUE	CK2A1	Down	FALSE	EEF1D_S162	KINASE-PSP_CK2A1/CSNK2A1
EEF1D	T	147	P29692	PAKKPATPAEDDED	KPAT(1)PAEDDEDDDIDLFGS(1)DNEEEDKEAAQLR	2	-0.699183	-0.915941	-0.125923	TRUE	FALSE	0.000465961	0.682393	TRUE		Down	FALSE	EEF1D_T147	NA
EIF2S2	S	2	P20042	_____MSGDEMIFD	S(1)GDEMIFDPTMSK	1	-1.50262	-1.22005	0.306954	TRUE	FALSE	0.00956716	0.657756	TRUE	CK2A1	Down	FALSE	EIF2S2_S2	KINASE-PSP_CK2A1/CSNK2A1:PATH-NP_TSLP_PATHWAY
EIF3A	S	882	Q14152	RRLGDSSLSRKDSR	LGDS(0.025)S(0.973)LS(0.002)R	1	-0.868588	-1.06851	-0.191264	TRUE	FALSE	0.0206943	0.666415	TRUE		Down	FALSE	EIF3A_S882	NA
EIF3C;EIF3CL	S	39;39	Q99613;B5ME19	KQPLLLSEDEEDTK	QPLLLS(1)EDEEDTKR	1	-1.22958	-0.407126	0.839856	TRUE	TRUE	0.000394344	0.00349208	TRUE		Down	TRUE	EIF3C_S39;EIF3CL_S39	NA;NA
EIF3G	S	42	O75821	LATGDTSPEPELLP	GIPLAT(0.535)GDT(0.535)S(0.93)PEPELLPGAPLPPPK	2	-1.40281	-1.08675	0.311364	TRUE	FALSE	0.000194514	0.0942656	TRUE		Down	FALSE	EIF3G_S42	NA
EIF3G	T	38	O75821	KGIPLATGDTSPEP	GIPLAT(0.849)GDT(0.439)S(0.712)PEPELLPGAPLPPPK	2	-1.41553	-1.10515	0.284066	TRUE	FALSE	0.0176227	0.695993	FALSE		Down	FALSE	EIF3G_T38	NA
EIF3G	T	41	O75821	PLATGDTSPEPELL	GIPLAT(0.443)GDT(0.982)S(0.574)PEPELLPGAPLPPPK	2	-1.36287	-1.0986	0.272863	TRUE	FALSE	0.00524163	0.646926	TRUE		Down	FALSE	EIF3G_T41	NA
EIF3J	S	11	O75822	AAAAGDSDSWDADA	AAAAAAAGDS(0.999)DS(0.998)WDADAFS(0.003)VEDPVRK	1	-1.54094	-1.63637	-0.0904904	TRUE	FALSE	0.00283447	1	TRUE		Down	FALSE	EIF3J_S11	NA
EIF3J	S	13	O75822	AAGDSDSWDADAFS	AAAAAAAGDS(0.999)DS(0.998)WDADAFS(0.003)VEDPVRK	1	-1.52154	-1.6232	-0.0543127	TRUE	FALSE	0.0279787	1	FALSE		Down	FALSE	EIF3J_S13	NA
EIF4B	S	504	P23588	SDTEQQSPTSGGGK	S(0.029)QS(0.055)S(0.915)DT(0.001)EQQS(0.995)PT(0.004)S(0.001)GGGK	2	-1.42836	-1.09376	0.235079	TRUE	FALSE	0.00751123	0.918739	TRUE		Down	FALSE	EIF4B_S504	NA
EIF4G1	S	1187	Q04637	ATKRSFSKEVEERS	SFS(1)KEVEER	1	-0.632404	-0.518338	0.106868	TRUE	FALSE	0.0373962	1	TRUE		Down	FALSE	EIF4G1_S1187	NA
EIF5B	S	164	O60841	NKKWDGSEEDEDNS	KWDGS(1)EEDEDNSK	1	-0.86539	-0.725828	0.0591803	TRUE	FALSE	0.00949169	1	TRUE		Down	FALSE	EIF5B_S164	NA
EIF5B	S	214	O60841	PGPNIESGNEDDDA	NKPGPNIES(1)GNEDDDASFK	1	-3.87204	-1.63507	2.21059	TRUE	TRUE	0.000781772	0.00413284	TRUE		Down	FALSE	EIF5B_S214	NA
EPB41L2	S	87	O43491	WLKKQKSYTLVVAK	S(0.999)Y(0.001)TLVVAK	1	-1.62388	-0.373885	1.30006	TRUE	TRUE	0.00217819	0.012338	TRUE		Down	TRUE	EPB41L2_S87	NA
EPB41L3	S	460	Q9Y2J2	ATTKGISQTNLITT	GIS(0.998)QT(0.002)NLITTVTPEK	1	-1.21113	-1.1245	0.0222349	TRUE	FALSE	0.000817655	1	TRUE		Down	FALSE	EPB41L3_S460	NA
EPB41L3	S	760	Q9Y2J2	EWEKRLSTSPVRLA	RLS(0.979)T(0.175)S(0.846)PVR	2	-0.802976	-0.599088	0.224388	TRUE	FALSE	0.044387	0.830095	TRUE		Down	FALSE	EPB41L3_S760	NA
EPB41L3	S	762	Q9Y2J2	EKRLSTSPVRLAAR	RLS(0.979)T(0.175)S(0.846)PVR	2	-0.802976	-0.599088	0.224388	TRUE	FALSE	0.044387	0.830095	FALSE		Down	FALSE	EPB41L3_S762	NA
EPN2	S	173	O95208	TFGRGSSQPNLSTS	GS(0.042)S(0.958)QPNLSTSHSEQEYGK	1	-0.687606	0.0434759	0.779392	TRUE	TRUE	0.0144746	0.0323818	FALSE		Down	TRUE	EPN2_S173	NA
ERCC5	S	562	P28715	FDSSLLSSDDETKC	FDSSLLS(1)S(1)DDETK	2	-2.3939	-2.44082	-0.0179376	TRUE	FALSE	0.0101765	1	TRUE		Down	FALSE	ERCC5_S562	NA
ERCC5	S	563	P28715	DSSLLSSDDETKCK	FDSSLLS(1)S(1)DDETK	2	-2.3939	-2.44082	-0.0179376	TRUE	FALSE	0.0101765	1	TRUE		Down	FALSE	ERCC5_S563	NA
ESF1	S	657	Q9H501	ALAEEASEEELPSD	ALAEEAS(1)EEELPS(1)DVDLNDPYFAEEVK	2	-3.16603	-4.44325	-1.28598	TRUE	TRUE	0.000430415	0.0187912	TRUE		Down	FALSE	ESF1_S657	NA
ESF1	S	663	Q9H501	SEEELPSDVDLNDP	ALAEEAS(1)EEELPS(1)DVDLNDPYFAEEVK	2	-3.16603	-4.44325	-1.28598	TRUE	TRUE	0.000430415	0.0187912	TRUE		Down	FALSE	ESF1_S663	NA
EXOSC9	S	306	Q06265	KAPIDTSDVEEKAE	APIDT(0.002)S(0.998)DVEEK	1	-2.36234	-1.92294	0.423702	TRUE	TRUE	3.11035e-05	0.0295788	TRUE		Down	FALSE	EXOSC9_S306	NA
F13B	S	630	P05160	ELYITGSILRMQCD	GDT(0.538)Y(0.462)PAELY(1)IT(1)GS(1)ILR	3	-2.61921	-2.6174	0.0765707	TRUE	FALSE	5.3426e-05	1	FALSE		Down	FALSE	F13B_S630	NA
F13B	Y	626	P05160	TYPAELYITGSILR	GDT(0.538)Y(0.462)PAELY(1)IT(1)GS(1)ILR	3	-2.61921	-2.6174	0.0765707	TRUE	FALSE	5.3426e-05	1	FALSE		Down	FALSE	F13B_Y626	NA
FAM134A	S	145	Q8NC44	DSEGAGSGARPHLL	FLPDVS(0.001)AS(0.002)S(0.002)PEEPHS(0.013)DS(0.008)EGAGS(0.974)GAR	1	-1.13185	-1.10733	0.00282035	TRUE	FALSE	0.0465813	1	FALSE		Down	FALSE	FAM134A_S145	NA
FAM134A	S	385	Q8NC44	SRQALDSEEEEEDV	QALDS(1)EEEEEDVAAK	1	-2.57554	-2.85955	-0.268864	TRUE	FALSE	0.00820246	1	TRUE		Down	FALSE	FAM134A_S385	NA
FKBP15	S	1164	Q5T1M5	SQRSSLSGDEEDEL	S(0.37)S(0.63)LS(1)GDEEDELFK	2	-0.958431	-0.984441	-0.0208541	TRUE	FALSE	0.00116076	1	TRUE		Down	FALSE	FKBP15_S1164	NA
FLNC	S	2233	Q14315	GRERLGSFGSITRQ	LGS(1)FGS(0.948)IT(0.052)R	1	-2.67718	-2.91606	-0.231734	TRUE	FALSE	0.000128736	0.263973	TRUE	Akt2;Akt1	Down	FALSE	FLNC_S2233	KINASE-PSP_Akt2/AKT2:KINASE-PSP_Akt1/AKT1
FLNC	S	2233	Q14315	GRERLGSFGSITRQ	LGS(1)FGS(0.948)IT(0.052)R	2	-1.73488	-2.02255	-0.23014	TRUE	FALSE	0.0137224	1	TRUE	Akt2;Akt1	Down	FALSE	FLNC_S2233	KINASE-PSP_Akt2/AKT2:KINASE-PSP_Akt1/AKT1
FLNC	S	2236	Q14315	RLGSFGSITRQQEG	LGS(1)FGS(0.967)IT(0.033)R	2	-1.73488	-2.02255	-0.23014	TRUE	FALSE	0.0137224	1	TRUE		Down	FALSE	FLNC_S2236	NA
FNBP1L	S	295	Q5T0N5	HIYRTISDGTISAS	TIS(1)DGTISASK	1	-0.708802	0.0233473	0.732073	TRUE	TRUE	0.000332955	0.0241016	TRUE		Down	TRUE	FNBP1L_S295	NA
FOXK1	S	445	P85037	CLSREGSPIPHDPE	EGS(1)PIPHDPEFGSK	1	-0.868276	-0.584835	0.264809	TRUE	FALSE	0.000438238	0.0515143	FALSE		Down	FALSE	FOXK1_S445	NA
FOXK1	S	416	P85037	GPLSSRSAPASPTH	S(1)APAS(1)PTHPGLMSPR	3	-0.899632	-0.62311	0.33244	TRUE	TRUE	0.000699518	0.0147374	FALSE		Down	FALSE	FOXK1_S416	NA
FOXK1	S	420	P85037	SRSAPASPTHPGLM	S(1)APAS(1)PTHPGLMSPR	3	-0.899632	-0.62311	0.33244	TRUE	TRUE	0.000699518	0.0147374	TRUE		Down	FALSE	FOXK1_S420	NA
FOXK1	S	428	P85037	THPGLMSPRSGGLQ	S(0.992)APAS(0.946)PT(0.063)HPGLMS(1)PR	3	-0.899632	-0.62311	0.33244	TRUE	TRUE	0.000699518	0.0147374	TRUE		Down	FALSE	FOXK1_S428	NA
FOXK2	S	398	Q01167	SLSREGSPAPLEPE	EGS(1)PAPLEPEPGAAQPK	1	-0.936004	-1.04628	-0.0953587	TRUE	FALSE	0.00126531	0.159547	FALSE		Down	FALSE	FOXK2_S398	NA
G3BP1	S	149	Q13283	TEPQEESEEEVEEP	YQDEVFGGFVTEPQEES(1)EEEVEEPEER	1	-0.613948	-0.698456	-0.0150595	TRUE	FALSE	0.000686376	1	TRUE		Down	FALSE	G3BP1_S149	KINASE-PSP_CK2A1/CSNK2A1
GATAD2A	S	100	Q86YP4	SERRPPSPDVIVLS	RPPS(1)PDVIVLS(1)DNEQPS(0.096)S(0.904)PR	3	-1.03402	-1.08234	-0.00035312	TRUE	FALSE	0.000934992	1	FALSE		Down	FALSE	GATAD2A_S100	NA
GATAD2A	S	107	Q86YP4	PDVIVLSDNEQPSS	RPPS(1)PDVIVLS(1)DNEQPS(0.096)S(0.904)PR	3	-1.03402	-1.08234	-0.00035312	TRUE	FALSE	0.000934992	1	TRUE		Down	FALSE	GATAD2A_S107	NA
GATAD2A	S	114	Q86YP4	DNEQPSSPRVNGLT	RPPS(1)PDVIVLS(1)DNEQPS(0.002)S(0.998)PR	3	-1.03402	-1.08234	-0.00035312	TRUE	FALSE	0.000934992	1	FALSE		Down	FALSE	GATAD2A_S114	NA
GATAD2B	S	129	Q8WXI9	PDIIVLSDNEASSP	GRLT(1)PS(1)PDIIVLS(0.999)DNEAS(0.001)SPR	3	-2.7873	-2.56452	0.285679	TRUE	FALSE	0.00181518	1	TRUE		Down	FALSE	GATAD2B_S129	NA
GBF1	S	1298	Q92538	PDAGAQSDSELPSY	ADAPDAGAQS(0.979)DS(0.021)ELPSYHQNDVSLDR	1	-4.87872	-4.41363	0.685734	TRUE	FALSE	0.00246115	0.682464	TRUE		Down	FALSE	GBF1_S1298	NA
GBF1	S	1300	Q92538	AGAQSDSELPSYHQ	ADAPDAGAQS(0.176)DS(0.823)ELPS(0.001)Y(0.001)HQNDVSLDR	1	-4.1537	-3.78309	0.375708	TRUE	FALSE	0.00752539	0.499843	FALSE		Down	FALSE	GBF1_S1300	NA
GBF1	S	1318	Q92538	LDRGYTSDSEVYTD	GYT(0.017)S(0.967)DS(0.014)EVY(0.002)TDHGRPGK	1	-2.82046	-1.9323	0.896464	TRUE	FALSE	0.00690289	0.0790703	TRUE		Down	FALSE	GBF1_S1318	NA
GIGYF2	T	382	Q6Y7W6	SSARPGTPSDHQSQ	PGT(0.871)PS(0.128)DHQS(0.001)QEASQFER	1	-0.623502	-0.842264	-0.170719	TRUE	FALSE	0.0261436	1	TRUE		Down	FALSE	GIGYF2_T382	NA
GIT1	S	592	Q9Y2X7	KLSRHGSGADSDYE	HGS(0.999)GADS(0.974)DY(0.021)ENT(0.001)QS(0.005)GDPLLGLEGK	2	-1.04403	-0.887399	0.154075	TRUE	FALSE	0.00209223	0.323883	TRUE		Down	FALSE	GIT1_S592	PERT-PSP_SII_ANGIOTENSIN_2
GIT1	S	596	Q9Y2X7	HGSGADSDYENTQS	HGS(0.999)GADS(0.974)DY(0.021)ENT(0.001)QS(0.005)GDPLLGLEGK	2	-1.03268	-0.89853	0.131531	TRUE	FALSE	0.00167484	0.293802	TRUE		Down	FALSE	GIT1_S596	NA
GIT1	Y	598	Q9Y2X7	SGADSDYENTQSGD	HGS(0.21)GADS(0.72)DY(0.838)ENT(0.209)QS(0.023)GDPLLGLEGK	2	-1.07108	-0.926433	0.142905	TRUE	FALSE	0.00306973	0.494994	FALSE		Down	FALSE	GIT1_Y598	NA
GPATCH2L	S	86	Q9NWQ4	APVTNFSDSDDTMV	EVAPVTNFS(1)DS(0.956)DDT(0.044)MVAK	2	-2.53573	-2.10252	0.449223	TRUE	FALSE	0.00919183	1	TRUE		Down	FALSE	GPATCH2L_S86	NA
GPATCH2L	S	88	Q9NWQ4	VTNFSDSDDTMVAK	EVAPVT(0.002)NFS(0.998)DS(0.998)DDT(0.001)MVAK	2	-2.53573	-2.10252	0.449223	TRUE	FALSE	0.00919183	1	TRUE		Down	FALSE	GPATCH2L_S88	NA
HIRIP3	S	142	Q9BW71	SKAVEESSDEERQR	AVEES(1)S(1)DEERQR	2	-1.09248	-0.628939	0.436163	TRUE	FALSE	0.000328726	0.0792077	TRUE		Down	FALSE	HIRIP3_S142	NA
HIRIP3	S	143	Q9BW71	KAVEESSDEERQRD	AVEES(1)S(1)DEERQR	2	-1.09248	-0.628939	0.436163	TRUE	FALSE	0.000328726	0.0792077	TRUE		Down	FALSE	HIRIP3_S143	NA
HIRIP3	S	223	Q9BW71	TKSLKESEQESEEE	S(0.01)LKES(0.99)EQES(1)EEEILAQK	2	-4.02803	-3.23601	0.736255	TRUE	FALSE	0.00305428	0.109347	TRUE		Down	FALSE	HIRIP3_S223	NA
HIRIP3	S	227	Q9BW71	KESEQESEEEILAQ	S(0.01)LKES(0.99)EQES(1)EEEILAQK	2	-3.96661	-3.20256	0.736265	TRUE	TRUE	0.000530395	0.0289605	TRUE		Down	FALSE	HIRIP3_S227	NA
HIST1H1E;HIST1H1D;HIST1H1C	S	36;37;36	P10412;P16402;P16403	AGKRKASGPPVSEL	AS(1)GPPVSELITK	1	-0.837058	-0.867671	-0.103623	TRUE	FALSE	0.0133367	1	FALSE	PKACA;Chk2	Down	FALSE	HIST1H1E_S36;HIST1H1D_S37;HIST1H1C_S36	KINASE-PSP_PKACA/PRKACA:PERT-PSP_NOCODAZOLE;NA;KINASE-PSP_Chk2/CHEK2
HMGA1	S	102	P17096	EGISQESSEEEQ__	LEKEEEEGIS(1)QES(1)S(1)EEEQ	1	-1.63899	-1.65736	-0.00808547	TRUE	FALSE	0.00909034	1	TRUE	CK2A1	Down	FALSE	HMGA1_S102	NA
HMGA1	S	103	P17096	GISQESSEEEQ___	LEKEEEEGIS(1)QES(1)S(1)EEEQ	1	-1.59612	-1.45604	0.125478	TRUE	FALSE	0.00337056	0.828866	TRUE	CK2A1	Down	FALSE	HMGA1_S103	NA
HMGA1	S	36	P17096	RKQPPVSPGTALVG	KQPPVS(0.992)PGT(0.008)ALVGSQK	1	-0.877682	-0.584608	0.256793	TRUE	FALSE	0.0382822	1	TRUE	CDK1;CDK2;HIPK2	Down	FALSE	HMGA1_S36	KINASE-PSP_HIPK2:KINASE-PSP_CDK2:KINASE-PSP_CDK1
HMGA1	S	102	P17096	EGISQESSEEEQ__	LEKEEEEGIS(1)QES(1)S(1)EEEQ	2	-4.26143	-5.01528	-0.32364	TRUE	FALSE	0.000699518	0.652604	TRUE	CK2A1	Down	FALSE	HMGA1_S102	NA
HMGA1	S	103	P17096	GISQESSEEEQ___	LEKEEEEGIS(1)QES(1)S(1)EEEQ	2	-4.26143	-5.01528	-0.32364	TRUE	FALSE	0.000699518	0.652604	TRUE	CK2A1	Down	FALSE	HMGA1_S103	NA
HNRNPA1	S	4	P09651	___MSKSESPKEPE	S(0.002)KS(0.998)ES(1)PKEPEQLRK	2	-0.630036	-0.691023	-0.0210741	TRUE	FALSE	0.000387521	1	TRUE		Down	FALSE	HNRNPA1_S4	NA
HNRNPA1	S	6	P09651	_MSKSESPKEPEQL	S(0.318)KS(0.682)ES(1)PKEPEQLR	2	-0.628674	-0.770363	-0.0796201	TRUE	FALSE	0.000235911	0.652604	TRUE		Down	FALSE	HNRNPA1_S6	KINASE-PSP_P70S6KB/RPS6KB2:DISEASE-PSP_colorectal_cancer
HNRNPA2B1	S	259	P22626	GGNFGGSPGYGGGR	GFGDGYNGY(0.001)GGGPGGGNFGGS(0.985)PGY(0.015)GGGR	1	-1.07775	-0.755553	0.411905	TRUE	FALSE	0.00364502	0.169373	TRUE		Down	FALSE	HNRNPA2B1_S259	NA
HUWE1	S	1907	Q7Z6Z7	RGSGTASDDEFENL	GSGTAS(1)DDEFENLR	1	-1.3071	-1.06097	0.295373	TRUE	TRUE	0.000214998	0.00413284	TRUE		Down	FALSE	HUWE1_S1907	NA
IGSF5	S	387	Q9NSI5	RPPRPASHPQASFN	PPRPAS(1)HPQAS(1)FNLAS(1)PEK	3	-2.52071	-2.89402	-0.364949	TRUE	FALSE	0.0150634	0.511	FALSE		Down	FALSE	IGSF5_S387	NA
IGSF5	S	392	Q9NSI5	ASHPQASFNLASPE	PPRPAS(1)HPQAS(1)FNLAS(1)PEK	3	-2.52071	-2.89402	-0.364949	TRUE	FALSE	0.0150634	0.511	FALSE		Down	FALSE	IGSF5_S392	NA
IGSF5	S	397	Q9NSI5	ASFNLASPEKVSNT	PPRPAS(1)HPQAS(1)FNLAS(1)PEK	3	-2.52071	-2.89402	-0.364949	TRUE	FALSE	0.0150634	0.511	TRUE		Down	FALSE	IGSF5_S397	NA
IRF2BP2	S	175	Q7Z5L9	PELNRQSPNPRRGH	LEEPPELNRQS(1)PNPR	1	-0.683071	-0.75677	-0.0819495	TRUE	FALSE	0.00464278	0.640033	FALSE		Down	FALSE	IRF2BP2_S175	NA
IWS1	S	398	Q96ST2	RKAAVLSDSEDEEK	AAVLS(1)DS(1)EDEEK	2	-2.85044	-0.979205	1.80117	TRUE	TRUE	5.3426e-05	0.00125803	TRUE		Down	FALSE	IWS1_S398	NA
IWS1	S	400	Q96ST2	AAVLSDSEDEEKAS	AAVLS(1)DS(1)EDEEK	2	-2.85044	-0.979205	1.80117	TRUE	TRUE	5.3426e-05	0.00125803	TRUE		Down	FALSE	IWS1_S400	NA
IWS1	S	235	Q96ST2	PPRHQASDSENEEL	HQAS(1)DS(1)ENEELPKPR	2	-0.668325	-0.459149	0.212186	TRUE	TRUE	0.00209223	0.00410522	TRUE		Down	TRUE	IWS1_S235	NA
IWS1	S	237	Q96ST2	RHQASDSENEELPK	HQAS(1)DS(1)ENEELPKPR	2	-0.668325	-0.459149	0.212186	TRUE	TRUE	0.00209223	0.00410522	TRUE		Down	TRUE	IWS1_S237	NA
IWS1	S	248	Q96ST2	LPKPRISDSESEDP	IS(1)DS(0.996)ES(0.004)EDPPR	2	-1.72356	-1.52359	0.23869	TRUE	FALSE	0.000156571	0.0740229	TRUE		Down	FALSE	IWS1_S248	NA
IWS1	S	250	Q96ST2	KPRISDSESEDPPR	IS(1)DS(0.996)ES(0.004)EDPPR	2	-1.72356	-1.52359	0.23869	TRUE	FALSE	0.000156571	0.0740229	TRUE		Down	FALSE	IWS1_S250	NA
KDM2A	S	28	Q9Y2K7	YEDDGISDDEIEGK	YEDDGIS(1)DDEIEGK	1	-0.824463	-0.866488	-0.0156629	TRUE	FALSE	0.027005	1	TRUE		Down	FALSE	KDM2A_S28	NA
KDM5C;KDM5D	S	200;200	P41229;Q9BY66	SIPLRQSVQPSKFN	PHSIPLRQS(1)VQPS(1)K	2	-1.28057	-0.409502	0.87761	TRUE	TRUE	0.00141349	0.00410522	FALSE		Down	TRUE	KDM5C_S200;KDM5D_S200	NA;NA
KDM5C;KDM5D	S	204;204	P41229;Q9BY66	RQSVQPSKFNSYGR	PHS(0.001)IPLRQS(0.999)VQPS(1)K	2	-1.28057	-0.409502	0.87761	TRUE	TRUE	0.00141349	0.00410522	TRUE		Down	TRUE	KDM5C_S204;KDM5D_S204	NA;NA
KIAA1143	S	50	Q96AT1	DEDGDHSDKEDEQP	IQPQPPDEDGDHS(1)DKEDEQPQVVVLK	1	-0.822715	-0.974365	-0.208506	TRUE	FALSE	0.00209538	0.105567	TRUE		Down	FALSE	KIAA1143_S50	NA
KIF23	S	867	Q02241	THQELASDGEIETK	YMLTHQELAS(1)DGEIETK	1	-1.48238	-1.28348	0.151048	TRUE	FALSE	0.000194514	0.148326	TRUE		Down	FALSE	KIF23_S867	NA
KPNA2	S	62	P52292	FPDDATSPLQENRN	NVSSFPDDAT(0.003)S(0.997)PLQENR	1	-0.714947	-0.695589	0.0812316	TRUE	FALSE	0.0222873	1	FALSE		Down	FALSE	KPNA2_S62	NA
KPNA3	S	60	O00505	EESLEDSDVDADFK	NVPQEESLEDS(1)DVDADFK	1	-3.41572	-2.69367	0.647608	TRUE	FALSE	8.50316e-05	0.189738	TRUE		Down	FALSE	KPNA3_S60	NA
KPNA4	S	60	O00629	EDICEDSDIDGDYR	NVPHEDICEDS(1)DIDGDYR	1	-2.67624	-4.10428	-0.958963	TRUE	TRUE	0.011196	0.0449879	TRUE		Down	FALSE	KPNA4_S60	NA
KRI1	S	171	Q8N9T8	RAFVEDSEDEDGAG	AFVEDS(1)EDEDGAGEGGSSLLQK	1	-0.746326	-0.546961	0.174582	TRUE	TRUE	0.00079019	0.0417566	TRUE		Down	TRUE	KRI1_S171	NA
KTN1	S	75	Q86UP2	NGNLHESDSESVPR	KEIQNGNLHES(0.999)DS(0.848)ES(0.153)VPR	1	-0.736799	-0.517733	0.255602	TRUE	TRUE	0.000280533	0.0143802	TRUE		Down	TRUE	KTN1_S75	NA
KTN1	S	75	Q86UP2	NGNLHESDSESVPR	KEIQNGNLHES(0.999)DS(0.848)ES(0.153)VPR	2	-0.875149	-1.03083	-0.233854	TRUE	FALSE	0.00285545	0.525717	TRUE		Down	FALSE	KTN1_S75	NA
KTN1	S	77	Q86UP2	NLHESDSESVPRDF	KEIQNGNLHES(0.976)DS(0.934)ES(0.09)VPR	2	-0.875149	-1.03083	-0.233854	TRUE	FALSE	0.00285545	0.525717	TRUE		Down	FALSE	KTN1_S77	NA
LARP1	S	90	Q6PKG0	AEGPAISDGEEGGG	PLQLPGAEGPAIS(1)DGEEGGGEPGAGGGAAGAAGAGR	1	-0.913892	-0.881067	0.0530487	TRUE	FALSE	0.00560054	1	TRUE		Down	FALSE	LARP1_S90	NA
LARP1	S	517	Q6PKG0	YQKETESAPGSPRA	ETES(1)APGS(1)PR	2	-0.699206	-0.679978	0.0117172	TRUE	FALSE	0.000814371	1	FALSE		Down	FALSE	LARP1_S517	NA
LARP1	S	521	Q6PKG0	TESAPGSPRAVTPV	ETES(1)APGS(1)PR	2	-0.699206	-0.679978	0.0117172	TRUE	FALSE	0.000814371	1	FALSE		Down	FALSE	LARP1_S521	NA
LARP1	S	627	Q6PKG0	NTFTAWSDEESDYE	NTFTAWS(0.999)DEES(0.946)DY(0.055)EIDDRDVNK	2	-0.960116	-1.14261	-0.180244	TRUE	FALSE	0.000348496	0.087745	TRUE		Down	FALSE	LARP1_S627	NA
LARP1	S	631	Q6PKG0	AWSDEESDYEIDDR	NT(0.013)FT(0.063)AWS(0.947)DEES(0.965)DY(0.011)EIDDR	2	-0.960116	-1.14261	-0.180244	TRUE	FALSE	0.000348496	0.087745	TRUE		Down	FALSE	LARP1_S631	NA
LARP1	S	766	Q6PKG0	PSTIARSLPTTVPE	S(0.994)LPT(0.002)T(0.004)VPES(1)PNYR	2	-2.98639	-3.22781	-0.137165	TRUE	FALSE	0.00213499	0.659017	TRUE	mTOR	Down	FALSE	LARP1_S766	KINASE-PSP_mTOR/MTOR
LARP1	S	774	Q6PKG0	PTTVPESPNYRNTR	S(0.994)LPT(0.002)T(0.004)VPES(1)PNYR	2	-2.18533	-2.22375	0.00390372	TRUE	FALSE	0.00792633	1	TRUE	CDK2;mTOR	Down	FALSE	LARP1_S774	KINASE-PSP_mTOR/MTOR:KINASE-PSP_CDK2
LARP7	S	261	Q4G0J3	RPTSEGSDIESTEP	S(0.001)RPT(0.162)S(0.838)EGS(1)DIESTEPQK	1	-1.0917	-0.917075	0.161604	TRUE	FALSE	0.00364064	0.791482	TRUE		Down	FALSE	LARP7_S261	NA
LARP7	S	337	Q4G0J3	NRDIEISTEEEKDT	DIEIS(1)T(1)EEEK	2	-2.8676	-2.91751	-0.0777365	TRUE	FALSE	0.00128016	1	TRUE		Down	FALSE	LARP7_S337	NA
LARP7	S	258	Q4G0J3	KRSRPTSEGSDIES	S(0.027)RPT(0.98)S(0.985)EGS(0.009)DIESTEPQK	2	-1.12973	-0.667726	0.440496	TRUE	FALSE	0.037228	0.276371	TRUE		Down	FALSE	LARP7_S258	NA
LARP7	S	261	Q4G0J3	RPTSEGSDIESTEP	S(0.001)RPT(0.162)S(0.838)EGS(1)DIESTEPQK	2	-1.13521	-0.680307	0.436775	TRUE	FALSE	0.00332794	0.127128	TRUE		Down	FALSE	LARP7_S261	NA
LARP7	T	338	Q4G0J3	RDIEISTEEEKDTG	DIEIS(1)T(1)EEEK	2	-2.64688	-2.92031	-0.301259	TRUE	FALSE	0.00081403	0.716176	TRUE		Down	FALSE	LARP7_T338	NA
LARP7	T	344	Q4G0J3	TEEEKDTGDLKDSS	DIEIS(0.503)T(0.503)EEEKDT(0.993)GDLK	2	-3.60846	-3.18148	0.350377	TRUE	FALSE	0.0497819	1	FALSE		Down	FALSE	LARP7_T344	NA
LAT2	S	44	Q9GZY6	KIYQQRSLREDQQS	S(1)LREDQQS(0.868)FT(0.124)GS(0.008)R	2	-0.941267	-0.221226	0.668088	TRUE	FALSE	0.0123364	0.734313	TRUE		Down	FALSE	LAT2_S44	NA
LAT2	S	51	Q9GZY6	LREDQQSFTGSRTY	S(1)LREDQQS(0.963)FT(0.035)GS(0.002)R	2	-0.939507	-0.164798	0.734705	TRUE	FALSE	0.0116326	0.873375	TRUE		Down	FALSE	LAT2_S51	NA
LEO1	S	658	Q8WVC0	HKKYVISDEEEEDD	KYVIS(1)DEEEEDDD	1	-0.970544	-0.850582	0.108338	TRUE	FALSE	0.000170024	0.631331	TRUE		Down	FALSE	LEO1_S658	NA
LIG1	S	141	P18858	EVLEEQSEDEDREA	TIQEVLEEQS(1)EDEDREAK	1	-3.23868	-3.1434	0.0975405	TRUE	FALSE	0.00126415	1	TRUE		Down	FALSE	LIG1_S141	NA
LIG1	S	66	P18858	AARVLGSEGEEEDE	VLGS(1)EGEEEDEALS(1)PAK	1	-2.10593	-2.58153	-0.463839	TRUE	FALSE	0.00213499	0.257702	TRUE	CK2A1	Down	FALSE	LIG1_S66	KINASE-PSP_CK2A1/CSNK2A1:PERT-PSP_NOCODAZOLE
LIG1	S	66	P18858	AARVLGSEGEEEDE	VLGS(1)EGEEEDEALS(1)PAK	2	-3.12905	-2.71962	0.425377	TRUE	TRUE	0.000105988	0.00691436	TRUE	CK2A1	Down	FALSE	LIG1_S66	KINASE-PSP_CK2A1/CSNK2A1:PERT-PSP_NOCODAZOLE
LIG1	S	76	P18858	EEDEALSPAKGQKP	VLGS(1)EGEEEDEALS(1)PAK	2	-3.12905	-2.71962	0.425377	TRUE	TRUE	0.000105988	0.00691436	FALSE	Chk1;CDK1;CDK2	Down	FALSE	LIG1_S76	KINASE-PSP_Chk1/CHEK1:KINASE-PSP_CDK2:KINASE-PSP_CDK1:PERT-PSP_NOCODAZOLE
LMNA	S	390	P02545	EERLRLSPSPTSQR	LRLS(1)PS(0.125)PT(0.775)S(0.101)QR	2	-0.68386	-0.568876	0.204308	TRUE	FALSE	0.00998709	0.282206	TRUE	CDK1	Down	FALSE	LMNA_S390	KINASE-PSP_CDK1
LMNA	S	395	P02545	LSPSPTSQRSRGRA	LRLS(0.999)PS(0.004)PT(0.001)S(0.996)QR	2	-0.756326	-0.588219	0.206287	TRUE	FALSE	0.00235863	0.129384	TRUE		Down	FALSE	LMNA_S395	NA
LMNB1	S	23	P20700	GPTTPLSPTRLSRL	AGGPT(0.046)T(0.954)PLS(1)PTR	2	-1.28954	-0.620309	0.718323	TRUE	FALSE	0.0187746	0.129384	TRUE	CDK1	Down	FALSE	LMNB1_S23	KINASE-PSP_CDK1
LMNB1	T	20	P20700	RAGGPTTPLSPTRL	AGGPT(0.025)T(0.975)PLS(1)PTR	2	-1.28954	-0.620309	0.718323	TRUE	FALSE	0.0187746	0.129384	TRUE		Down	FALSE	LMNB1_T20	NA
LMNB1;LMNB2	S	391;405	P20700;Q03252	EERLKLSPSPSSRV	LKLS(1)PS(0.995)PS(0.004)S(0.001)R	2	-1.15424	-0.87973	0.265297	TRUE	FALSE	0.00712567	0.0598748	TRUE		Down	FALSE	LMNB1_S391;LMNB2_S405	NA;NA
LMNB1;LMNB2	S	393;407	P20700;Q03252	RLKLSPSPSSRVTV	LKLS(1)PS(0.995)PS(0.004)S(0.001)R	2	-1.15424	-0.87973	0.265297	TRUE	FALSE	0.00712567	0.0598748	TRUE	CDK1	Down	FALSE	LMNB1_S393;LMNB2_S407	KINASE-PSP_CDK1;NA
LUZP1	S	659	Q86V48	GREKPDSDDDLDIA	EKPDS(1)DDDLDIASLVTAK	1	-2.31588	-1.87983	0.40824	TRUE	FALSE	0.000787321	0.363084	TRUE		Down	FALSE	LUZP1_S659	NA
MAF1	S	75	Q9H063	PSRLSKSQGGEEEG	S(1)QGGEEEGPLSDK	1	-2.41707	-2.2423	0.18181	TRUE	FALSE	0.000545454	0.999486	FALSE	mTOR	Down	FALSE	MAF1_S75	KINASE-PSP_mTOR/MTOR:PERT-PSP_UV:PERT-PSP_TORIN1:PERT-PSP_RAPAMYCIN
MAP1A	S	667	P78559	MEEVHPSDEEEEDA	AELEEMEEVHPS(0.884)DEEEEDAT(0.116)K	1	-0.850073	-0.663025	0.183372	TRUE	FALSE	0.0310859	1	TRUE		Down	FALSE	MAP1A_S667	NA
MAP1A	S	2019	P78559	AEKELSSPISPKSL	ELS(0.011)S(0.989)PIS(1)PK	2	-1.05635	1.43434	2.48641	TRUE	TRUE	0.00220125	0.00697427	TRUE		Down	FALSE	MAP1A_S2019	NA
MAP1A	S	2022	P78559	ELSSPISPKSLQSD	ELS(0.011)S(0.989)PIS(1)PK	2	-1.05635	1.43434	2.48641	TRUE	TRUE	0.00220125	0.00697427	TRUE		Down	FALSE	MAP1A_S2022	NA
MAP1A	S	526	P78559	HRELVLSSPEDLTQ	ELVLS(1)S(1)PEDLTQDFEEMK	2	-1.26792	-0.605438	0.677789	TRUE	TRUE	0.00394718	0.0186163	TRUE		Down	FALSE	MAP1A_S526	NA
MAP1A	S	527	P78559	RELVLSSPEDLTQD	ELVLS(1)S(1)PEDLTQDFEEMK	2	-1.26792	-0.605438	0.677789	TRUE	TRUE	0.00394718	0.0186163	TRUE		Down	FALSE	MAP1A_S527	NA
MAP1A	S	612	P78559	KDRGLDSGAETEEE	GLDS(1)GAET(1)EEEKDTWEEK	2	-2.71891	-3.04401	-0.352913	TRUE	FALSE	0.00126974	0.235401	TRUE		Down	FALSE	MAP1A_S612	DISEASE-PSP_FTLD
MAP1A	T	616	P78559	LDSGAETEEEKDTW	GLDS(1)GAET(1)EEEKDTWEEK	2	-2.71891	-3.04401	-0.352913	TRUE	FALSE	0.00126974	0.235401	TRUE		Down	FALSE	MAP1A_T616	NA
MCM2	S	26	P49736	GNDPLTSSPGRSSR	GNDPLT(0.008)S(0.996)S(0.997)PGR	2	-0.95194	-1.2473	-0.248816	TRUE	FALSE	0.000817655	0.123197	FALSE		Down	FALSE	MCM2_S26	NA
MCM2	S	27	P49736	NDPLTSSPGRSSRR	GNDPLTS(0.001)S(0.999)PGR	2	-0.95194	-1.2473	-0.248816	TRUE	FALSE	0.000817655	0.123197	FALSE	CK2A1;CDK7;CDC7;CDK2	Down	FALSE	MCM2_S27	KINASE-PSP_CK2A1/CSNK2A1:KINASE-PSP_CDK7:KINASE-PSP_CDK2:KINASE-PSP_CDC7
MDC1	S	329	Q14676	PFGFIDSDTDAEEE	AQPFGFIDS(1)DT(1)DAEEER	2	-1.7546	-2.78771	-0.992133	TRUE	TRUE	0.0349156	0.0304173	TRUE	CK2A1	Down	FALSE	MDC1_S329	KINASE-PSP_CK2A1/CSNK2A1
MDC1	T	331	Q14676	GFIDSDTDAEEERI	AQPFGFIDS(1)DT(1)DAEEER	2	-1.7546	-2.78771	-0.992133	TRUE	TRUE	0.0349156	0.0304173	TRUE	CK2A1	Down	FALSE	MDC1_T331	KINASE-PSP_CK2A1/CSNK2A1
MEPCE	S	217	Q7L2J0	AETPKSSPLPAKGR	TLNAET(1)PKS(0.001)S(0.999)PLPAK	2	-0.606872	-0.449858	0.131783	TRUE	FALSE	0.00633322	1	FALSE		Down	FALSE	MEPCE_S217	NA
MEPCE	T	213	Q7L2J0	RTLNAETPKSSPLP	TLNAET(1)PKS(0.001)S(0.999)PLPAK	2	-0.679263	-0.456679	0.237399	TRUE	FALSE	0.00647117	0.426475	TRUE		Down	FALSE	MEPCE_T213	NA
MFAP1	S	116	P55081	PEVVGESDSEVEGD	KIVEPEVVGES(1)DS(1)EVEGDAWR	2	-2.29157	-2.09764	0.256424	TRUE	FALSE	0.000105988	0.129384	TRUE		Down	FALSE	MFAP1_S116	KINASE-PSP_CDC7
MFAP1	S	118	P55081	VVGESDSEVEGDAW	KIVEPEVVGES(1)DS(1)EVEGDAWR	2	-2.29157	-2.09764	0.256424	TRUE	FALSE	0.000105988	0.129384	TRUE		Down	FALSE	MFAP1_S118	NA
MFAP1	S	52	P55081	DYAPMESSDEEDEE	RPDYAPMES(1)S(1)DEEDEEFQFIK	2	-0.618312	-0.412029	0.20854	TRUE	TRUE	0.000430415	0.0295788	TRUE		Down	TRUE	MFAP1_S52	NA
MFAP1	S	53	P55081	YAPMESSDEEDEEF	RPDYAPMES(1)S(1)DEEDEEFQFIK	2	-0.618312	-0.412029	0.20854	TRUE	TRUE	0.000430415	0.0295788	TRUE		Down	TRUE	MFAP1_S53	NA
MISP	S	394	Q8IVT2	GLRRALSSDSILSP	ALS(1)SDSILSPAPDAR	2	-0.61311	-1.00141	-0.324129	TRUE	FALSE	0.0390959	0.850154	TRUE		Down	FALSE	MISP_S394	NA
MISP	S	397	Q8IVT2	RALSSDSILSPAPD	ALS(0.965)S(0.035)DS(1)ILSPAPDAR	2	-0.61311	-1.00141	-0.324129	TRUE	FALSE	0.0390959	0.850154	TRUE		Down	FALSE	MISP_S397	NA
MKI67	S	308	P46013	AVAEPASPEQELDQ	SGGSGHAVAEPAS(1)PEQELDQNK	1	-0.799157	-0.918595	-0.121313	TRUE	FALSE	0.0402322	0.445464	TRUE		Down	FALSE	MKI67_S308	NA
MORC2	S	779	Q9Y6X9	SNELSDSAGEEDSA	KDSNELS(1)DS(1)AGEEDSADLKR	2	-1.80281	-1.8368	-0.0592525	TRUE	FALSE	0.00471063	1	TRUE		Down	FALSE	MORC2_S779	NA
MPHOSPH10	S	163	O00566	KSDLRKSPVFSDED	S(1)PVFS(1)DEDS(1)DLDFDISK	3	-1.23376	-1.25548	0.00984069	TRUE	FALSE	0.001362	1	FALSE		Down	FALSE	MPHOSPH10_S163	NA
MPHOSPH10	S	167	O00566	RKSPVFSDEDSDLD	S(1)PVFS(1)DEDS(1)DLDFDISK	3	-1.23376	-1.25548	0.00984069	TRUE	FALSE	0.001362	1	TRUE		Down	FALSE	MPHOSPH10_S167	NA
MPHOSPH10	S	171	O00566	VFSDEDSDLDFDIS	SPVFS(1)DEDS(1)DLDFDISK	3	-1.23376	-1.25548	0.00984069	TRUE	FALSE	0.001362	1	TRUE		Down	FALSE	MPHOSPH10_S171	NA
MYBBP1A	S	11	Q9BQG0	DPAQPMSPGEATQS	DPAQPMS(1)PGEATQSGAR	1	-1.32023	-1.21789	0.138933	TRUE	FALSE	0.00256081	0.337434	TRUE		Down	FALSE	MYBBP1A_S11	NA
MYL12A;MYL12B;MYL9	S	19;20;20	P19105;O14950;P24844	RPQRATSNVFAMFD	AT(1)S(1)NVFAMFDQSQIQEFK	2	-2.33737	-2.35816	-0.0245445	TRUE	FALSE	0.000880899	1	FALSE	ILK;DLK;DAPK1;ROCK1;AurB;smMLCK;DAPK3;CAMK1A;CRIK;MRCKA;PKCA;PAK1	Down	FALSE	MYL12A_S19;MYL12B_S20;MYL9_S20	NA;KINASE-PSP_smMLCK/MYLK:KINASE-PSP_ROCK1:KINASE-PSP_ILK:KINASE-PSP_DAPK3:KINASE-PSP_DAPK1:KINASE-PSP_AurB/AURKB:PERT-PSP_THROMBIN:PERT-PSP_Y27632:PATH-NP_EGFR1_PATHWAY;KINASE-PSP_smMLCK/MYLK:KINASE-PSP_ROCK1:KINASE-PSP_PAK1:KINASE-PSP_MRCKA/CDC42BPA:KINASE-PSP_CAMK1A/CAMK1:PERT-PSP_Y27632:PERT-PSP_THROMBIN:PATH-NP_LEPTIN_PATHWAY:PATH-NP_TIE2_PATHWAY
MYL12A;MYL12B;MYL9	T	18;19;19	P19105;O14950;P24844	KRPQRATSNVFAMF	AT(1)S(1)NVFAMFDQSQIQEFK	2	-2.33737	-2.35816	-0.0245445	TRUE	FALSE	0.000880899	1	FALSE	ILK;DLK;ROCK1;smMLCK;DAPK3;CRIK	Down	FALSE	MYL12A_T18;MYL12B_T19;MYL9_T19	NA;KINASE-PSP_smMLCK/MYLK:KINASE-PSP_ROCK1:KINASE-PSP_ILK:KINASE-PSP_DAPK3:PERT-PSP_THROMBIN:PERT-PSP_Y27632;KINASE-PSP_smMLCK/MYLK:KINASE-PSP_ROCK1:PATH-NP_LEPTIN_PATHWAY:PATH-NP_TIE2_PATHWAY
MYO18A	S	1970	Q92614	NKLEGDSDVDSELE	NKLEGDS(1)DVDS(1)ELEDRVDGVK	2	-2.21908	-1.25119	0.996036	TRUE	TRUE	0.000918535	0.0191143	TRUE		Down	FALSE	MYO18A_S1970	NA
MYO18A	S	1974	Q92614	GDSDVDSELEDRVD	NKLEGDS(1)DVDS(1)ELEDRVDGVK	2	-2.21908	-1.25119	0.996036	TRUE	TRUE	0.000918535	0.0191143	TRUE		Down	FALSE	MYO18A_S1974	NA
MYO18A	S	2041	Q92614	YSHSYLSDSDTEAK	YSHSYLS(1)DS(1)DTEAK	2	-2.3543	-2.14894	0.208437	TRUE	FALSE	0.000194514	1	TRUE		Down	FALSE	MYO18A_S2041	NA
MYO18A	S	2043	Q92614	HSYLSDSDTEAKLT	YSHSYLS(1)DS(1)DTEAK	2	-2.3543	-2.14894	0.208437	TRUE	FALSE	0.000194514	1	TRUE		Down	FALSE	MYO18A_S2043	NA
NAF1	S	315	Q96HR8	PEALDFSDDEKEKE	NDQEPPPEALDFS(1)DDEKEK	1	-0.739462	-0.933319	-0.226662	TRUE	TRUE	0.00107502	0.0316846	TRUE		Down	FALSE	NAF1_S315	NA
NAP1L4	S	7	Q99733	MADHSFSDGVPSDS	ADHS(1)FS(1)DGVPSDSVEAAK	1	-1.86061	-1.84274	0.0354293	TRUE	FALSE	0.00361669	1	FALSE		Down	FALSE	NAP1L4_S7	NA
NAP1L4	S	5	Q99733	__MADHSFSDGVPS	ADHS(1)FS(1)DGVPSDSVEAAK	2	-1.51367	-1.15372	0.378571	TRUE	FALSE	0.0426495	0.354461	TRUE		Down	FALSE	NAP1L4_S5	NA
NASP	S	497	P49321	EEMPNDSVLENKSL	TEEMPNDS(1)VLENK	1	-0.792857	-0.724341	0.133494	TRUE	FALSE	0.0261	0.648089	TRUE		Down	FALSE	NASP_S497	NA
NDRG1	S	330	Q92597	MRSRTASGSSVTSL	T(0.006)AS(0.994)GSSVTSLDGTR	1	-1.53983	-0.755538	0.780604	TRUE	FALSE	0.0016159	0.0607434	TRUE	PKACA;SGK1	Down	FALSE	NDRG1_S330	KINASE-PSP_SGK1:KINASE-PSP_PKACA/PRKACA
NELFE	S	115	P18615	PFQRSISADDDLQE	SIS(1)ADDDLQESSR	1	-0.774078	-1.05538	-0.244252	TRUE	FALSE	0.000689761	0.1141	TRUE		Down	FALSE	NELFE_S115	KINASE-PSP_MAPKAPK2
NEXN	S	80	Q0ZGT2	IKEMLASDDEEDVS	EMLAS(1)DDEEDVSSK	1	-1.04429	-0.664116	0.364163	TRUE	TRUE	0.000388587	0.00349208	TRUE		Down	FALSE	NEXN_S80	NA
NFKB2	S	23	Q00653	DFKLNSSIVEPKEP	LNS(0.007)S(0.993)IVEPK	1	-0.713177	-0.797341	-0.0580953	TRUE	FALSE	0.0300634	1	TRUE		Down	FALSE	NFKB2_S23	NA
NMD3	S	468	Q96D46	SAIPVESDTDDEGA	DSAIPVES(1)DT(1)DDEGAPR	1	-1.69426	-1.50274	0.265467	TRUE	FALSE	0.0419769	0.491084	TRUE		Down	FALSE	NMD3_S468	NA
NMD3	T	470	Q96D46	IPVESDTDDEGAPR	DSAIPVES(1)DT(1)DDEGAPR	1	-2.92462	-2.73339	0.298303	TRUE	FALSE	0.0212596	0.766261	TRUE		Down	FALSE	NMD3_T470	NA
NMD3	S	468	Q96D46	SAIPVESDTDDEGA	DSAIPVES(1)DT(1)DDEGAPR	2	-3.59157	-4.24101	-0.610248	TRUE	FALSE	0.00164676	0.216432	TRUE		Down	FALSE	NMD3_S468	NA
NMD3	T	470	Q96D46	IPVESDTDDEGAPR	DSAIPVES(1)DT(1)DDEGAPR	2	-3.59157	-4.24101	-0.610248	TRUE	FALSE	0.00164676	0.216432	TRUE		Down	FALSE	NMD3_T470	NA
NOB1	S	201	Q9ULX3	EDRKDDSDDDGGGW	KDDS(1)DDDGGGWITPSNIK	1	-1.46135	-1.40803	0.0281332	TRUE	FALSE	0.000128736	1	TRUE		Down	FALSE	NOB1_S201	NA
NOL8	S	890	Q76FK4	RFLETDSEEEQEEV	FLET(1)DS(1)EEEQEEVNEKK	2	-0.952526	-0.59617	0.379064	TRUE	TRUE	0.0075462	0.0188556	TRUE		Down	FALSE	NOL8_S890	NA
NOL8	T	888	Q76FK4	DSRFLETDSEEEQE	FLET(1)DS(1)EEEQEEVNEKK	2	-0.952526	-0.59617	0.379064	TRUE	TRUE	0.0075462	0.0188556	TRUE		Down	FALSE	NOL8_T888	NA
NOLC1	T	607	Q14978	KKIKLQTPNTFPKR	LQT(1)PNT(1)FPK	2	-1.47825	-1.02958	0.504671	TRUE	FALSE	0.0444166	0.457338	FALSE	CDK1	Down	FALSE	NOLC1_T607	KINASE-PSP_CDK1
NOLC1	T	610	Q14978	KLQTPNTFPKRKKG	LQT(1)PNT(1)FPK	2	-1.47825	-1.02958	0.504671	TRUE	FALSE	0.0444166	0.457338	FALSE	CDK1	Down	FALSE	NOLC1_T610	KINASE-PSP_CDK1:PERT-P100-DIA_BIX-01294:PERT-P100-DIA_EX527:PERT-P100-PRM_STAUROSPORINE:PERT-P100-DIA_JQ1-S:PERT-P100-PRM_BMS-345541:PERT-P100-PRM_SP600125:PERT-P100-DIA_MS-275:PERT-P100-PRM_VERTEPORFIN:PERT-P100-DIA_EPZ-5687:PERT-P100-DIA_UNC-0646:PERT-P100-DIA_UNC-0321:PERT-P100-DIA_BELINOSTAT:PERT-P100-DIA_RESVERATROL:PERT-P100-DIA_BIX-01338:PERT-P100-DIA_EPZ-5676:PERT-P100-PRM_VORINOSTAT:PERT…
NOP2	S	732	P46087	QTPAVLSPSKTQAT	GTDTQTPAVLS(0.999)PS(0.001)K	1	-0.877097	-1.45438	-0.486938	TRUE	TRUE	0.00147747	0.00697427	TRUE		Down	FALSE	NOP2_S732	NA
NOP2	S	181	P46087	AAGIQWSEEETEDE	EAAAGIQWS(1)EEET(1)EDEEEEKEVTPESGPPK	2	-4.16207	-3.55382	0.56312	TRUE	FALSE	0.000446922	0.489827	TRUE		Down	FALSE	NOP2_S181	NA
NOP2	T	185	P46087	QWSEEETEDEEEEK	EAAAGIQWS(1)EEET(1)EDEEEEKEVTPESGPPK	2	-4.16207	-3.55382	0.56312	TRUE	FALSE	0.000446922	0.489827	TRUE		Down	FALSE	NOP2_T185	NA
NOP56	S	519	O00567	SKEELMSSDLEETA	EELMS(1)S(1)DLEETAGSTSIPK	1	-2.9117	-2.03387	0.867587	TRUE	TRUE	0.000128736	0.00697427	FALSE		Down	FALSE	NOP56_S519	NA
NOP56	S	520	O00567	KEELMSSDLEETAG	EELMS(1)S(1)DLEETAGSTSIPK	1	-2.71121	-1.96365	0.819527	TRUE	FALSE	0.00357917	0.0557395	TRUE		Down	FALSE	NOP56_S520	NA
NOP56	S	570	O00567	KEEPVSSGPEEAVG	EEPVS(1)S(1)GPEEAVGK	1	-4.50531	-2.8793	1.61633	TRUE	TRUE	0.000108463	0.00632194	TRUE		Down	FALSE	NOP56_S570	NA
NOP56	S	519	O00567	SKEELMSSDLEETA	EELMS(1)S(1)DLEETAGSTSIPK	2	-3.50026	-3.89067	-0.301989	TRUE	FALSE	5.3426e-05	0.273946	FALSE		Down	FALSE	NOP56_S519	NA
NOP56	S	520	O00567	KEELMSSDLEETAG	EELMS(1)S(1)DLEETAGSTSIPK	2	-3.50026	-3.89067	-0.301989	TRUE	FALSE	5.3426e-05	0.273946	TRUE		Down	FALSE	NOP56_S520	NA
NOP56	S	569	O00567	SKEEPVSSGPEEAV	EEPVS(1)S(1)GPEEAVGK	2	-5.2292	-4.5454	0.668185	TRUE	FALSE	4.33064e-05	1	FALSE		Down	FALSE	NOP56_S569	NA
NOP56	S	570	O00567	KEEPVSSGPEEAVG	EEPVS(1)S(1)GPEEAVGK	2	-5.2292	-4.5454	0.668185	TRUE	FALSE	4.33064e-05	1	TRUE		Down	FALSE	NOP56_S570	NA
NOP58	S	502	Q9Y2X3	IKEEPLSEEEPCTS	EEPLS(1)EEEPCTSTAIAS(1)PEK	1	-1.38724	-0.958509	0.483108	TRUE	TRUE	0.00208009	0.0147374	TRUE		Down	FALSE	NOP58_S502	NA
NOP58	S	502	Q9Y2X3	IKEEPLSEEEPCTS	EEPLS(1)EEEPCTSTAIAS(1)PEK	2	-1.81038	-1.88266	-0.0199776	TRUE	FALSE	0.000130957	0.978949	TRUE		Down	FALSE	NOP58_S502	NA
NOP58	S	514	Q9Y2X3	TSTAIASPEKKKKK	EEPLSEEEPCTSTAIAS(1)PEK	2	-1.83482	-1.89578	-0.0495656	TRUE	FALSE	3.11035e-05	0.261448	TRUE		Down	FALSE	NOP58_S514	NA
NOTCH2	S	1778	Q04721	EDEALLSEEDDPID	AEDEALLS(1)EEDDPIDR	1	-1.71266	-2.18983	-0.412045	TRUE	FALSE	0.0462205	1	TRUE		Down	FALSE	NOTCH2_S1778	NA
NSUN5P2	S	260	Q63ZY6	APERTPSPAPKRKK	ASAPERT(1)PS(1)PAPK	2	-0.96368	-1.03486	-0.156748	TRUE	FALSE	0.0132296	0.426233	FALSE		Down	FALSE	NSUN5P2_S260	NA
NSUN5P2	T	258	Q63ZY6	ASAPERTPSPAPKR	ASAPERT(1)PS(1)PAPK	2	-0.911284	-1.01908	-0.193366	TRUE	FALSE	0.0285334	0.594998	FALSE		Down	FALSE	NSUN5P2_T258	NA
NUCKS1	S	19	Q9H1E3	YSQFQESDDADEDY	VVDYSQFQES(1)DDADEDYGR	1	-2.49174	-1.97088	0.65037	TRUE	TRUE	0.000390962	0.0338184	FALSE		Down	FALSE	NUCKS1_S19	NA
NUCKS1	T	202	Q9H1E3	KASKEKTPSPKEED	EKT(1)PS(1)PKEEDEEPES(1)PPEKK	2	-0.948259	-0.71755	0.28384	TRUE	FALSE	0.00226617	0.491493	FALSE		Down	FALSE	NUCKS1_T202	NA
NUFIP2	S	212	Q7Z417	GADNDGSGSESGYT	GADNDGS(0.999)GS(0.001)ESGYTTPK	1	-1.52364	-1.45936	0.0936506	TRUE	FALSE	0.00364502	0.255541	TRUE		Down	FALSE	NUFIP2_S212	NA
NUFIP2	S	112	Q7Z417	ISLKNLSSDEATNP	NLS(0.996)S(0.004)DEATNPISR	1	-3.37612	-2.68136	0.740295	TRUE	FALSE	0.00285545	0.254985	TRUE		Down	FALSE	NUFIP2_S112	NA
OGFR	S	315	Q9NZT2	KVEEEGSPGDPDHE	KVEEEGS(1)PGDPDHEASTQGR	1	-0.612576	-0.342862	0.258747	TRUE	TRUE	0.0125883	0.0227408	TRUE		Down	TRUE	OGFR_S315	NA
OGFR	S	349	Q9NZT2	EGPQPRSVEPQDAG	S(1)VEPQDAGPLER	1	-0.812719	-0.646406	0.244319	TRUE	FALSE	0.0283944	0.550517	TRUE		Down	FALSE	OGFR_S349	NA
OTUD4	S	1023	Q01804	QRPKEESSEDENEV	EES(1)S(1)EDENEVSNILR	2	-1.87579	-1.99244	-0.0731656	TRUE	FALSE	0.00011086	1	TRUE		Down	FALSE	OTUD4_S1023	NA
OTUD4	S	1024	Q01804	RPKEESSEDENEVS	EES(1)S(1)EDENEVSNILR	2	-1.87579	-1.99244	-0.0731656	TRUE	FALSE	0.00011086	1	TRUE		Down	FALSE	OTUD4_S1024	NA
PARD3	S	852	Q8TEW0	KTRKSKSMDLGIAD	S(1)MDLGIADETK	1	-0.638838	-0.524487	0.135268	TRUE	FALSE	0.0138838	1	FALSE		Down	FALSE	PARD3_S852	NA
PARN	S	619	O95453	RMKKELSPAGSISK	KELS(0.999)PAGS(0.001)ISK	1	-0.841826	-1.21223	-0.379703	TRUE	TRUE	0.0349156	0.0236196	FALSE		Down	FALSE	PARN_S619	NA
PCNP	S	119	Q8WW12	FNEDEDSEPEEMPP	TLSVAAAFNEDEDS(1)EPEEMPPEAK	1	-1.24064	-1.49252	-0.252396	TRUE	FALSE	0.00161595	0.32236	TRUE		Down	FALSE	PCNP_S119	NA
PDLIM4	S	112	P50479	PEIQDGSPTTSRRP	IHIDPEIQDGS(1)PTTSR	1	-0.994915	-1.1688	-0.137237	TRUE	FALSE	0.00043828	0.216432	TRUE		Down	FALSE	PDLIM4_S112	NA
PDS5B	S	1182	Q9NTI5	SSEMDHSENEDYTM	GRLDS(0.013)S(0.013)EMDHS(0.9)ENEDY(0.065)T(0.003)MS(0.003)S(0.003)PLPGK	1	-1.43893	-1.82264	-0.403397	TRUE	FALSE	0.016498	0.426018	TRUE		Down	FALSE	PDS5B_S1182	NA
PHC2	S	621	Q8IXK0	HTTTTDSEMEEPYL	LPQQDHT(0.101)T(0.101)T(0.159)T(0.638)DS(0.998)EMEEPY(0.002)LQESK	2	-3.16368	-3.35727	-0.198942	TRUE	FALSE	0.000195158	0.971706	TRUE		Down	FALSE	PHC2_S621	NA
PHIP	S	1783	Q8WWQ0	FYNEDDSEEEQRQL	TAFYNEDDS(1)EEEQR	1	-0.778356	-0.661712	0.228905	TRUE	FALSE	0.00310341	0.354461	TRUE		Down	FALSE	PHIP_S1783	NA
PHRF1	S	915	Q9P1Y6	VAAEGASDTEREEP	GAVAAEGAS(0.99)DT(0.987)EREEPT(0.016)ES(0.007)QGLAAR	1	-1.17091	-0.0195372	1.23206	TRUE	FALSE	0.0293791	0.543941	TRUE		Down	FALSE	PHRF1_S915	NA
PHRF1	S	1359	Q9P1Y6	EKAEAPSSPDVAPA	AEAPS(1)S(1)PDVAPAGK	2	-1.78702	-1.48951	0.512005	TRUE	FALSE	0.043246	0.310904	TRUE		Down	FALSE	PHRF1_S1359	NA
PLCD3	S	496	Q8N3E9	EDGRALSDREEEEE	ALS(1)DREEEEEDDEEEEEEVEAAAQR	1	-2.13474	-2.34763	-0.150019	TRUE	FALSE	0.000530395	0.258641	TRUE		Down	FALSE	PLCD3_S496	NA
PLEC	S	4386	Q15149	FRSRSSSVGSSSSY	S(0.089)S(0.122)S(0.789)VGS(0.906)S(0.047)S(0.035)S(0.003)Y(0.008)PISPAVSR	1	-0.964953	-0.951357	0.0623894	TRUE	FALSE	0.0075462	1	TRUE		Down	FALSE	PLEC_S4386	NA
PLEC	S	4622	Q15149	SVSGSGSTAGSRTG	GYYSPYSVSGS(0.008)GS(0.981)T(0.947)AGS(0.064)R	2	-1.09263	-1.32885	-0.169028	TRUE	FALSE	0.000841421	0.291096	FALSE		Down	FALSE	PLEC_S4622	NA
PLEC	S	4626	Q15149	SGSTAGSRTGSRTG	GY(0.075)Y(0.2)S(0.707)PY(0.018)S(0.063)VS(0.116)GS(0.407)GS(0.375)T(0.04)AGS(1)R	2	-1.11714	-1.29286	-0.109793	TRUE	FALSE	0.00353864	1	TRUE		Down	FALSE	PLEC_S4626	NA
PLEC	T	4623	Q15149	VSGSGSTAGSRTGS	GYYSPYSVSGS(0.008)GS(0.981)T(0.947)AGS(0.064)R	2	-1.07607	-1.22206	-0.062632	TRUE	FALSE	0.00311472	1	TRUE		Down	FALSE	PLEC_T4623	NA
PLEKHF1	S	227	Q96S99	EEQGAGSPGQPAHL	QEEAEEQGAGS(1)PGQPAHLAR	1	-2.0203	-1.88533	-0.00980778	TRUE	FALSE	0.0121602	1	FALSE		Down	FALSE	PLEKHF1_S227	NA
POLR2A	S	1913	P24928	PKYSPTSPTYSPTS	YSPT(0.001)S(0.998)PT(0.001)YSPT(0.006)S(0.994)PK	2	-1.51583	-0.9887	0.534596	TRUE	FALSE	0.00712567	0.232101	TRUE		Down	FALSE	POLR2A_S1913	NA
POLR3E	S	503	Q9NVU0	IKEEPVSEEGEEDE	IKEEPVS(1)EEGEEDEEQEAEEEPMDTSPSGLHSK	1	-1.70234	-1.81977	-0.153863	TRUE	FALSE	0.0409903	1	TRUE		Down	FALSE	POLR3E_S503	NA
PPAN	S	359	Q9NQ55	KARVGGSDEEASGI	VGGS(1)DEEASGIPSR	1	-1.1159	-1.13986	-0.00819748	TRUE	FALSE	0.000348496	1	TRUE		Down	FALSE	PPAN_S359	NA
PPP1R2;PPP1R2P3	S	121;121	P41236;Q6NXS1	RIQEQESSGEEDSD	IQEQES(1)S(1)GEEDSDLSPEER	2	-1.69454	-1.48649	0.248389	TRUE	TRUE	0.000128736	0.0142802	TRUE	CK2A1	Down	FALSE	PPP1R2_S121;PPP1R2P3_S121	KINASE-PSP_CK2A1/CSNK2A1;NA
PPP1R2;PPP1R2P3	S	122;122	P41236;Q6NXS1	IQEQESSGEEDSDL	IQEQES(1)S(1)GEEDSDLSPEER	2	-1.69454	-1.48649	0.248389	TRUE	TRUE	0.000128736	0.0142802	TRUE	CK2A1	Down	FALSE	PPP1R2_S122;PPP1R2P3_S122	KINASE-PSP_CK2A1/CSNK2A1;NA
PPP1R7	S	24	Q15435	VDRRVESEESGDEE	VES(1)EES(1)GDEEGK	2	-1.10486	-1.0674	0.0784961	TRUE	FALSE	0.001362	0.951384	TRUE		Down	FALSE	PPP1R7_S24	KINASE-PSP_PLK1
PPP1R7	S	27	Q15435	RVESEESGDEEGKK	VES(1)EES(1)GDEEGK	2	-1.10486	-1.0674	0.0784961	TRUE	FALSE	0.001362	0.951384	TRUE		Down	FALSE	PPP1R7_S27	KINASE-PSP_PLK1
PPP6R3	S	617	Q5H9R7	QFDDGGSDEEDIWE	IQQFDDGGS(1)DEEDIWEEK	1	-1.24843	-0.8045	0.406287	TRUE	TRUE	3.11035e-05	0.0191143	TRUE		Down	FALSE	PPP6R3_S617	NA
PRCC	S	157	Q92733	ELHKGDSDSEEDEP	IAAPELHKGDS(1)DS(1)EEDEPTK	2	-2.66604	-1.87856	0.779795	TRUE	TRUE	0.000553529	0.0206884	TRUE		Down	FALSE	PRCC_S157	NA
PRCC	S	159	Q92733	HKGDSDSEEDEPTK	IAAPELHKGDS(1)DS(1)EEDEPTK	2	-2.49912	-1.83686	0.655116	TRUE	FALSE	0.00674263	0.26087	TRUE		Down	FALSE	PRCC_S159	NA
PRPF38B	S	529	Q5VTL8	DRRRSQSIEQESQE	RRS(1)QS(1)IEQESQEK	1	-1.56471	-1.29382	0.267173	TRUE	FALSE	0.00116076	0.659937	TRUE		Down	FALSE	PRPF38B_S529	NA
PRPF38B	S	527	Q5VTL8	KHDRRRSQSIEQES	RRS(1)QS(1)IEQESQEK	2	-2.89917	-2.71992	0.144273	TRUE	FALSE	0.0055554	0.734313	TRUE		Down	FALSE	PRPF38B_S527	NA
PRPF38B	S	529	Q5VTL8	DRRRSQSIEQESQE	RRS(1)QS(1)IEQESQEK	2	-2.89917	-2.71992	0.144273	TRUE	FALSE	0.0055554	0.734313	TRUE		Down	FALSE	PRPF38B_S529	NA
PRR12	S	1379	Q9ULL5	NLETLPSFSSDEED	NLETLPS(0.973)FS(0.549)S(0.435)DEEDS(0.043)VAK	2	-0.907813	-0.44211	0.484564	TRUE	FALSE	0.0293791	0.152256	TRUE		Down	FALSE	PRR12_S1379	NA
PRR12	S	1381	Q9ULL5	ETLPSFSSDEEDSV	NLETLPS(0.265)FS(0.863)S(0.863)DEEDS(0.01)VAK	2	-0.882624	-0.498227	0.405626	TRUE	FALSE	0.00560054	0.268086	TRUE		Down	FALSE	PRR12_S1381	NA
PRR12	S	1382	Q9ULL5	TLPSFSSDEEDSVA	NLETLPS(0.265)FS(0.863)S(0.863)DEEDS(0.01)VAK	2	-0.910931	-0.46379	0.465232	TRUE	FALSE	0.00712567	0.109347	TRUE		Down	FALSE	PRR12_S1382	NA
PSIP1	S	106	O75475	KQSNASSDVEVEEK	QS(0.002)NAS(0.033)S(0.965)DVEVEEK	1	-0.630425	-0.201156	0.387237	TRUE	FALSE	0.02302	0.0994038	TRUE		Down	FALSE	PSIP1_S106	NA
PTPN12	S	435	Q05209	KLERNLSFEIKKVP	NLS(1)FEIK	1	-1.02944	-0.430424	0.604841	TRUE	FALSE	0.00176551	0.169354	TRUE	PKACA;PKCA	Down	FALSE	PTPN12_S435	KINASE-PSP_PKCA/PRKCA:KINASE-PSP_PKACA/PRKACA
PTPN12	S	603	Q05209	FTNPLHSDDSDSDE	TPLSFTNPLHS(1)DDS(0.983)DS(0.017)DER	2	-1.12216	-1.26082	-0.0199674	TRUE	FALSE	0.00317873	1	TRUE		Down	FALSE	PTPN12_S603	NA
PTPN12	S	606	Q05209	PLHSDDSDSDERNS	TPLSFTNPLHS(1)DDS(0.983)DS(0.017)DER	2	-1.13618	-1.29309	-0.0668527	TRUE	FALSE	0.00285545	1	TRUE		Down	FALSE	PTPN12_S606	NA
PTPN14	S	593	Q15678	HKYVSGSSPDLVTR	YVSGS(1)S(1)PDLVTR	2	-1.64489	-1.16327	0.454069	TRUE	TRUE	0.000170024	0.0253729	TRUE		Down	FALSE	PTPN14_S593	NA
PTPN14	S	594	Q15678	KYVSGSSPDLVTRK	YVS(0.002)GS(0.998)S(1)PDLVTR	2	-1.64489	-1.16327	0.454069	TRUE	TRUE	0.000170024	0.0253729	FALSE		Down	FALSE	PTPN14_S594	NA
RABL6	S	596	Q3YEC7	PVRDDPSDVTDEDE	RADDFPVRDDPS(1)DVT(1)DEDEGPAEPPPPPK	2	-1.22999	-0.314766	0.877817	TRUE	TRUE	0.000446922	0.00533712	TRUE		Down	TRUE	RABL6_S596	NA
RABL6	S	640	Q3YEC7	EAGPKESSEEGKEG	NDSDLFGLGLEEAGPKES(1)S(1)EEGKEGK	2	-1.20368	-0.460458	0.778975	TRUE	FALSE	0.00826445	0.126446	TRUE		Down	FALSE	RABL6_S640	NA
RABL6	S	641	Q3YEC7	AGPKESSEEGKEGK	NDSDLFGLGLEEAGPKES(1)S(1)EEGKEGK	2	-1.20368	-0.460458	0.778975	TRUE	FALSE	0.00826445	0.126446	TRUE		Down	FALSE	RABL6_S641	NA
RABL6	T	599	Q3YEC7	DDPSDVTDEDEGPA	RADDFPVRDDPS(1)DVT(1)DEDEGPAEPPPPPK	2	-1.22999	-0.314766	0.877817	TRUE	TRUE	0.000446922	0.00533712	TRUE		Down	TRUE	RABL6_T599	NA
RACGAP1	S	203	Q9H0H5	PVKKTRSIGSAVDQ	S(1)IGS(1)AVDQGNESIVAK	1	-0.750897	-0.88496	-0.050735	TRUE	FALSE	0.00829527	1	TRUE	Chk1	Down	FALSE	RACGAP1_S203	KINASE-PSP_Chk1/CHEK1
RACGAP1	S	154	Q9H0H5	ESGSILSDISFDKT	LS(0.001)T(0.001)IDES(0.002)GS(0.008)ILS(0.988)DIS(1)FDK	2	-1.2575	-1.41967	-0.150264	TRUE	FALSE	0.0150634	1	TRUE		Down	FALSE	RACGAP1_S154	NA
RACGAP1	S	157	Q9H0H5	SILSDISFDKTDES	LSTIDES(0.017)GS(0.227)ILS(0.756)DIS(1)FDK	2	-1.2575	-1.41967	-0.150264	TRUE	FALSE	0.0150634	1	FALSE	PLK1	Down	FALSE	RACGAP1_S157	KINASE-PSP_PLK1
RAD18	S	471	Q9NS91	LQDTEISPRQNRRT	NDLQDTEIS(1)PR	1	-0.892087	-1.00943	-0.115441	TRUE	FALSE	0.00900017	1	FALSE		Down	FALSE	RAD18_S471	NA
RALBP1	S	92	Q15311	AAFQEDSSGDEAES	RTEGYAAFQEDS(1)S(1)GDEAESPSK	2	-0.670475	-0.0687206	0.604003	TRUE	FALSE	0.0247924	0.116924	TRUE		Down	FALSE	RALBP1_S92	NA
RALBP1	S	93	Q15311	AFQEDSSGDEAESP	RTEGYAAFQEDS(1)S(1)GDEAESPSK	2	-0.670475	-0.0687206	0.604003	TRUE	FALSE	0.0247924	0.116924	TRUE		Down	FALSE	RALBP1_S93	NA
RASAL2	S	736	Q9UJF2	PIRLTGSQLSITQV	LT(0.049)GS(0.951)QLS(0.897)IT(0.103)QVASIK	2	-0.945853	-0.759811	0.169565	TRUE	FALSE	0.00700396	1	TRUE		Down	FALSE	RASAL2_S736	NA
RASAL2	S	739	Q9UJF2	LTGSQLSITQVASI	LT(0.049)GS(0.951)QLS(0.897)IT(0.103)QVASIK	2	-0.945853	-0.759811	0.169565	TRUE	FALSE	0.00700396	1	TRUE		Down	FALSE	RASAL2_S739	NA
RBL1	S	1037	P28749	RVIAIDSDAESPAK	VIAIDS(1)DAES(1)PAK	2	-1.96293	-1.88906	0.110303	TRUE	FALSE	0.00426863	1	TRUE		Down	FALSE	RBL1_S1037	NA
RBL1	S	1041	P28749	IDSDAESPAKRVCQ	VIAIDS(1)DAES(1)PAK	2	-1.96293	-1.88906	0.110303	TRUE	FALSE	0.00426863	1	FALSE		Down	FALSE	RBL1_S1041	NA
RBM15	S	294	Q96T37	GGQRSLSPGGAALG	S(1)LS(1)PGGAALGYR	1	-2.17846	-1.5664	0.649339	TRUE	TRUE	0.000390962	0.0261613	FALSE		Down	FALSE	RBM15_S294	NA
RBM25	S	703	P49756	KFEDEDSDDVPRKR	FEDEDS(1)DDVPR	1	-1.00934	-1.2805	-0.068869	TRUE	FALSE	0.00504727	1	FALSE		Down	FALSE	RBM25_S703	NA
RBM5	S	624	P52756	AAYSGDSDNEEELV	GLVAAYSGDS(1)DNEEELVER	1	-1.0459	-0.666418	0.44038	TRUE	FALSE	0.00216569	0.0839833	TRUE		Down	FALSE	RBM5_S624	NA
RBMX;RBMXL1	S	208;208	P38159;Q96E39	RRDVYLSPRDDGYS	DVYLS(1)PR	1	-1.4839	-1.05167	0.45309	TRUE	FALSE	0.000776574	0.136093	TRUE		Down	FALSE	RBMX_S208;RBMXL1_S208	NA;NA
REEP4	S	152	Q9H6H4	GRLRSFSMQDLRSI	SFS(1)MQDLR	1	-1.63626	-1.41114	0.316024	TRUE	FALSE	0.001362	0.506029	TRUE		Down	FALSE	REEP4_S152	NA
RELL1	S	244	Q8IUW5	NQKERRSLMSVSGA	S(0.999)LMS(0.998)VS(0.003)GAETVNGEVPATPVK	2	-0.765419	-0.125091	0.656829	TRUE	TRUE	0.00602649	0.0447874	TRUE		Down	TRUE	RELL1_S244	NA
RELL1	S	247	Q8IUW5	ERRSLMSVSGAETV	S(0.999)LMS(0.998)VS(0.003)GAETVNGEVPATPVK	2	-0.765419	-0.125091	0.656829	TRUE	TRUE	0.00602649	0.0447874	TRUE		Down	TRUE	RELL1_S247	NA
RFC1	S	69	P35251	KRIIYDSDSESEET	IIYDS(1)DS(1)ESEETLQVK	2	-3.01145	-2.54263	0.45211	TRUE	TRUE	3.11035e-05	0.0123539	TRUE		Down	FALSE	RFC1_S69	NA
RFC1	S	71	P35251	IIYDSDSESEETLQ	IIYDS(1)DS(1)ESEETLQVK	2	-2.99746	-2.53659	0.431947	TRUE	TRUE	4.33064e-05	0.0203894	TRUE		Down	FALSE	RFC1_S71	NA
RFC1	Y	67	P35251	KKKRIIYDSDSESE	RIIY(0.965)DS(0.588)DS(0.444)ES(0.003)EET(0.001)LQVK	2	-2.90891	-2.2824	0.64947	TRUE	FALSE	0.0168915	0.148122	FALSE		Down	FALSE	RFC1_Y67	NA
RGPD1;RGPD2;RANBP2;RGPD4;RGPD5;RGPD8	S	1463;1471;2454;1479;1478;1478	P0DJD0;P0DJD1;P49792;Q7Z3J3;Q99666;O14715	LITPHVSRSSTPRE	DSLIT(1)PHVS(1)R	2	-1.04069	-0.922263	0.167449	TRUE	FALSE	0.00216643	0.224639	TRUE		Down	FALSE	RGPD1_S1463;RGPD2_S1471;RANBP2_S2454;RGPD4_S1479;RGPD5_S1478;RGPD8_S1478	NA;NA;NA;NA;NA;NA
RGPD1;RGPD2;RANBP2;RGPD4;RGPD5;RGPD8	T	1459;1467;2450;1475;1474;1474	P0DJD0;P0DJD1;P49792;Q7Z3J3;Q99666;O14715	EKDSLITPHVSRSS	DSLIT(1)PHVS(1)R	2	-1.04069	-0.922263	0.167449	TRUE	FALSE	0.00216643	0.224639	FALSE		Down	FALSE	RGPD1_T1459;RGPD2_T1467;RANBP2_T2450;RGPD4_T1475;RGPD5_T1474;RGPD8_T1474	NA;NA;NA;NA;NA;NA
RICTOR	S	21	Q6R327	VRGRNDSGEENVPL	NDS(1)GEENVPLDLTR	1	-1.51599	-1.22333	0.34375	TRUE	FALSE	0.0354319	0.372328	TRUE		Down	FALSE	RICTOR_S21	NA
RIN1	S	351	Q13671	PLLRSMSAAFCSLL	S(0.069)MS(0.931)AAFCSLLAPER	1	-1.00282	-0.870411	0.181923	TRUE	FALSE	0.0362875	1	FALSE	PKD1	Down	FALSE	RIN1_S351	KINASE-PSP_PRKD1
RIOK1	S	22	Q9BRS2	FDDADSSDSENRDL	VVPGQFDDADS(0.014)S(0.873)DS(0.113)ENR	1	-2.5626	-2.65058	-0.0678772	TRUE	FALSE	0.0175042	1	TRUE		Down	FALSE	RIOK1_S22	NA
RNF113A	S	84	O15541	AAYGDLSSEEEEEN	AAY(0.011)GDLS(0.995)S(0.995)EEEEENEPESLGVVYK	2	-1.48889	-0.714928	0.763944	TRUE	TRUE	0.00043828	0.00413284	TRUE		Down	FALSE	RNF113A_S84	NA
RNF113A	S	85	O15541	AYGDLSSEEEEENE	AAY(0.011)GDLS(0.995)S(0.995)EEEEENEPESLGVVYK	2	-1.48482	-0.69835	0.776866	TRUE	TRUE	0.000468848	0.00413284	TRUE		Down	FALSE	RNF113A_S85	NA
RP1L1	S	320	Q8IWN7	RMNEDGSLSVEMKV	MNEDGS(0.908)LS(0.092)VEMKVR	1	-0.670144	-0.659679	0.0467598	TRUE	FALSE	0.0125041	1	TRUE		Down	FALSE	RP1L1_S320	NA
RP1L1	S	322	Q8IWN7	NEDGSLSVEMKVRF	MNEDGS(0.215)LS(0.785)VEMKVR	1	-0.657688	-0.607463	0.0454026	TRUE	FALSE	0.00185172	1	TRUE		Down	FALSE	RP1L1_S322	NA
RPRD2	S	374	Q5VT52	VEDMELSDVEDDGS	DVEDMELS(1)DVEDDGSK	1	-0.744638	-0.481789	0.295037	TRUE	TRUE	9.07475e-05	0.0363335	TRUE		Down	TRUE	RPRD2_S374	NA
RPS6	S	236	P62753	KRRRLSSLRASTSK	RLS(1)S(1)LRAS(0.15)T(0.85)S(0.001)K	2	-7.93509	-7.69375	0.256826	TRUE	FALSE	0.00259039	1	FALSE	PKCD;p90RSK;p70S6K;RSK2	Down	FALSE	RPS6_S236	KINASE-PSP_RSK2/RPS6KA3:KINASE-PSP_PKCD/PRKCD:KINASE-PSP_p90RSK/RPS6KA1:KINASE-PSP_p70S6K/RPS6KB1:PERT-PSP_PHORBOL_ESTER:PERT-PSP_LY294002:PERT-PSP_SIRNA:PERT-PSP_SERUM:PERT-PSP_EGF:PERT-PSP_IGF_1:PERT-PSP_INSULIN:PERT-PSP_RAPAMYCIN:PERT-PSP_AMINO_ACIDS:PERT-PSP_AZD8055:PERT-PSP_SU11274:PERT-PSP_GEFITINIB:DISEASE-PSP_Kaposi's_sarcoma:PERT-PSP_TORIN1:PERT-PSP_LAPATINIB:PATH-NP_TSLP_PATHWAY:PATH-NP…
RPS6	S	240	P62753	LSSLRASTSKSESS	LS(0.058)S(0.942)LRAS(0.991)T(0.009)SK	2	-8.03316	-7.71847	0.323058	TRUE	FALSE	0.000446922	0.565692	TRUE	p70S6K	Down	FALSE	RPS6_S240	KINASE-PSP_p70S6K/RPS6KB1:PERT-PSP_INSULIN:PERT-PSP_SERUM:PERT-PSP_PHORBOL_ESTER:DISEASE-PSP_tuberous_sclerosis:PERT-PSP_RAPAMYCIN:PERT-PSP_AMINO_ACIDS:PERT-PSP_GEFITINIB:PERT-PSP_EGF:PATH-NP_CCR7_PATHWAY:PATH-NP_GLP1_PATHWAY
RPTOR	S	859	Q8N122	TSSLTQSAPASPTN	VLDTSSLTQS(1)APAS(0.748)PT(0.252)NK	2	-1.64425	-1.83558	-0.210535	TRUE	FALSE	0.000390962	0.0598748	FALSE	ULK1;mTOR	Down	FALSE	RPTOR_S859	KINASE-PSP_ULK1:KINASE-PSP_mTOR/MTOR:KINASE-PSP_GSK3B
RPTOR	S	863	Q8N122	TQSAPASPTNKGVH	VLDTSSLT(0.01)QS(0.99)APAS(1)PTNK	2	-1.67188	-1.77753	-0.133815	TRUE	FALSE	0.00104345	0.594801	TRUE	P38B;ERK1;ERK2;mTOR;JNK1	Down	FALSE	RPTOR_S863	KINASE-PSP_P38B/MAPK11:KINASE-PSP_NLK:KINASE-PSP_mTOR/MTOR:KINASE-PSP_JNK1/MAPK8:KINASE-PSP_GSK3B:KINASE-PSP_ERK2/MAPK1:KINASE-PSP_ERK1/MAPK3:PERT-PSP_INSULIN:PERT-PSP_PHORBOL_ESTER:PERT-PSP_EGF
RRAS2	S	186	P62070	EQECPPSPEPTRKE	FQEQECPPS(0.999)PEPT(0.001)R	1	-0.862461	-0.760651	0.0480172	TRUE	FALSE	0.0165509	1	TRUE		Down	FALSE	RRAS2_S186	KINASE-PSP_ERK2/MAPK1:KINASE-PSP_ERK1/MAPK3
RRP1B	S	513	Q14684	PQGPRGSPTGGAQL	GS(0.999)PT(0.001)GGAQLLK	1	-0.967524	-1.0347	-0.147541	TRUE	FALSE	0.0175094	0.715146	TRUE		Down	FALSE	RRP1B_S513	NA
RRP8	S	62	O43159	PPSLCISDSEEEEE	ALEAASLSQHPPSLCIS(1)DS(1)EEEEEER	2	-0.92264	-0.989372	-0.037686	TRUE	FALSE	0.00254099	1	TRUE		Down	FALSE	RRP8_S62	NA
RRP8	S	64	O43159	SLCISDSEEEEEER	ALEAASLSQHPPSLCIS(1)DS(1)EEEEEER	2	-0.92264	-0.989372	-0.037686	TRUE	FALSE	0.00254099	1	TRUE		Down	FALSE	RRP8_S64	NA
RSL1D1	S	361	O76021	VKATNESEDEIPQL	AT(0.007)NES(0.993)EDEIPQLVPIGK	1	-2.10915	-2.09207	0.0407288	TRUE	FALSE	0.000128736	1	TRUE		Down	FALSE	RSL1D1_S361	NA
RSL1D1	T	358	O76021	KAQVKATNESEDEI	AT(0.878)NES(0.122)EDEIPQLVPIGK	1	-2.18707	-2.027	0.166213	TRUE	FALSE	0.00054305	0.283671	TRUE		Down	FALSE	RSL1D1_T358	NA
RTN4	S	7	Q9NQC3	MEDLDQSPLVSSSD	MEDLDQS(0.999)PLVS(0.007)S(0.007)S(0.038)DS(0.949)PPRPQPAFK	2	-0.782544	0.932929	1.7215	TRUE	TRUE	0.0226831	0.0198938	FALSE		Down	FALSE	RTN4_S7	NA
RTN4	S	15	Q9NQC3	LVSSSDSPPRPQPA	MEDLDQSPLVSSSDS(1)PPRPQPAFK	2	-0.857835	0.779708	1.63509	TRUE	TRUE	0.00820246	0.0366634	FALSE		Down	FALSE	RTN4_S15	NA
SART1	S	448	O43290	RGRRRVSEVEEEKE	RVS(1)EVEEEKEPVPQPLPSDDTR	1	-0.731065	-0.895362	-0.193974	TRUE	FALSE	0.0189555	1	TRUE		Down	FALSE	SART1_S448	NA
SCAF1	S	734	Q9H7N4	REVLYDSEGLSGEE	EVLYDS(1)EGLS(1)GEER	2	-2.96543	-2.25051	0.637395	TRUE	FALSE	0.000530395	0.0616359	FALSE		Down	FALSE	SCAF1_S734	NA
SCAF1	S	738	Q9H7N4	YDSEGLSGEERGGK	REVLYDS(1)EGLS(1)GEER	2	-2.96543	-2.25051	0.637395	TRUE	FALSE	0.000530395	0.0616359	TRUE		Down	FALSE	SCAF1_S738	NA
SCARF2	S	651	Q96GP6	IGGLSLSPSPERRK	GEIGGLSLS(1)PS(1)PER	2	-1.88226	-2.06597	-0.157185	TRUE	FALSE	0.000654703	1	TRUE		Down	FALSE	SCARF2_S651	NA
SCARF2	S	653	Q96GP6	GLSLSPSPERRKPP	GEIGGLSLS(1)PS(1)PER	2	-1.88226	-2.06597	-0.157185	TRUE	FALSE	0.000654703	1	TRUE		Down	FALSE	SCARF2_S653	NA
SDAD1	S	585	Q9NVU7	KYIEIDSDEEPRGE	YIEIDS(1)DEEPR	1	-1.59174	-1.73468	-0.0241035	TRUE	FALSE	0.00285545	1	TRUE		Down	FALSE	SDAD1_S585	NA
SDE2	T	274	Q6IQ49	RARVVNTDHGSPEQ	VVNT(0.808)DHGS(0.192)PEQLQIPVTDSGR	1	-0.600068	-0.593779	0.0180162	TRUE	FALSE	0.00436113	1	FALSE		Down	FALSE	SDE2_T274	NA
SEC31A	S	527	O94979	SDQVAQSDGEESPA	DSDQVAQS(1)DGEES(1)PAAEEQLLGEHIK	1	-1.38959	-1.21356	0.171657	TRUE	FALSE	0.000128736	0.0851538	TRUE		Down	FALSE	SEC31A_S527	NA
SEC31A	S	527	O94979	SDQVAQSDGEESPA	DSDQVAQS(1)DGEES(1)PAAEEQLLGEHIK	2	-0.67987	-0.493124	0.131761	TRUE	FALSE	0.000517162	0.497817	TRUE		Down	FALSE	SEC31A_S527	NA
SEC31A	S	532	O94979	QSDGEESPAAEEQL	DSDQVAQS(1)DGEES(1)PAAEEQLLGEHIK	2	-0.67987	-0.493124	0.131761	TRUE	FALSE	0.000517162	0.497817	FALSE		Down	FALSE	SEC31A_S532	NA
SETX	S	1017	Q7Z333	GQVIIISDSDDDDD	GQVIIIS(1)DS(1)DDDDDER	2	-1.3172	-1.17261	0.193926	TRUE	FALSE	0.00279688	0.833074	TRUE		Down	FALSE	SETX_S1017	NA
SETX	S	1019	Q7Z333	VIIISDSDDDDDER	GQVIIIS(1)DS(1)DDDDDER	2	-1.3172	-1.17261	0.193926	TRUE	FALSE	0.00279688	0.833074	TRUE		Down	FALSE	SETX_S1019	NA
SF3B1	T	223	O75533	SWDQAETPGHTPSL	LSSWDQAET(0.999)PGHT(0.683)PS(0.318)LR	2	-2.23984	-2.03562	0.271859	TRUE	FALSE	0.00247458	0.181531	FALSE		Down	FALSE	SF3B1_T223	NA
SF3B1	T	227	O75533	AETPGHTPSLRWDE	LS(0.001)S(0.008)WDQAET(0.99)PGHT(0.997)PS(0.003)LR	2	-2.23984	-2.03562	0.271859	TRUE	FALSE	0.00247458	0.181531	FALSE		Down	FALSE	SF3B1_T227	NA
SF3B2	S	307	Q13435	RSSLGQSASETEED	S(0.003)S(0.005)LGQS(0.992)AS(0.936)ET(0.064)EEDTVSVSK	2	-2.35184	-1.8411	0.507988	TRUE	FALSE	0.0393013	0.663562	TRUE		Down	FALSE	SF3B2_S307	NA
SF3B2	S	309	Q13435	SLGQSASETEEDTV	S(0.011)S(0.015)LGQS(0.975)AS(0.999)ET(0.001)EEDTVSVSK	2	-2.54156	-2.01205	0.535706	TRUE	FALSE	0.00430281	0.25399	TRUE		Down	FALSE	SF3B2_S309	NA
SLC12A4	S	967	Q9UP95	RLESLYSDEEDESA	LESLYS(1)DEEDESAVGADK	1	-2.98288	-1.9649	1.0162	TRUE	FALSE	0.00350129	0.112463	TRUE		Down	FALSE	SLC12A4_S967	NA
SLC4A1AP	S	712	Q9BWU0	ENMSQLSEEEQNKD	ETQTHENMSQLS(1)EEEQNK	1	-2.24841	-2.10394	0.12964	TRUE	FALSE	0.0331612	1	TRUE		Down	FALSE	SLC4A1AP_S712	NA
SLTM	S	553	Q9NWH9	KRISSKSPGHMVIL	S(1)PGHMVILDQTK	1	-3.20042	-3.40873	-0.194215	TRUE	FALSE	0.0015295	1	FALSE		Down	FALSE	SLTM_S553	NA
SLTM	S	553	Q9NWH9	KRISSKSPGHMVIL	S(1)PGHMVILDQTK	2	-4.50753	-4.94072	-0.448157	TRUE	FALSE	0.0394475	1	FALSE		Down	FALSE	SLTM_S553	NA
SMAP	S	15	O00193	PHGVKRSASPDDDL	RS(0.795)AS(0.148)PDDDLGS(0.046)S(0.012)NWEAADLGNEER	1	-0.658672	-0.615606	-0.00475612	TRUE	FALSE	0.022664	1	TRUE		Down	FALSE	SMAP_S15	NA
SMAP	S	17	O00193	GVKRSASPDDDLGS	S(0.132)AS(0.864)PDDDLGS(0.004)SNWEAADLGNEER	1	-0.786361	-0.664254	0.188141	TRUE	FALSE	0.000814371	0.593795	TRUE		Down	FALSE	SMAP_S17	NA
SMARCAD1	S	124	Q9H4L7	DTVIIVSEPSEDEE	DTVIIVS(0.964)EPS(0.886)EDEES(0.147)QGLPT(0.002)MAR	2	-2.51152	-2.07293	0.468537	TRUE	TRUE	0.000135949	0.022139	TRUE		Down	FALSE	SMARCAD1_S124	NA
SMARCAD1	S	127	Q9H4L7	IIVSEPSEDEESQG	DT(0.107)VIIVS(0.901)EPS(0.988)EDEES(0.005)QGLPTMAR	2	-2.56151	-2.05273	0.510731	TRUE	FALSE	0.000921611	0.183072	TRUE		Down	FALSE	SMARCAD1_S127	NA
SMARCAD1	S	132	Q9H4L7	PSEDEESQGLPTMA	DT(0.002)VIIVS(0.831)EPS(0.239)EDEES(0.925)QGLPT(0.003)MAR	2	-2.47013	-2.10479	0.402218	TRUE	FALSE	0.0126794	0.116924	FALSE		Down	FALSE	SMARCAD1_S132	NA
SMN1	S	28	Q16637	RRGTGQSDDSDIWD	GTGQS(1)DDS(1)DIWDDTALIK	2	-0.77174	-0.895449	-0.10838	TRUE	FALSE	0.00200861	0.564265	TRUE		Down	FALSE	SMN1_S28	NA
SMN1	S	31	Q16637	TGQSDDSDIWDDTA	GT(0.014)GQS(0.986)DDS(1)DIWDDTALIK	2	-0.770552	-0.912887	-0.118071	TRUE	FALSE	0.000323476	0.53991	FALSE		Down	FALSE	SMN1_S31	NA
SMN1	T	25	Q16637	VLFRRGTGQSDDSD	RGT(1)GQS(1)DDS(1)DIWDDT(0.001)ALIK	2	-0.752589	-0.881046	-0.162141	TRUE	FALSE	0.0126303	0.431606	TRUE		Down	FALSE	SMN1_T25	NA
SMN1	S	28	Q16637	RRGTGQSDDSDIWD	GTGQS(1)DDS(1)DIWDDTALIK	3	-2.10073	-1.82532	0.277632	TRUE	FALSE	0.000545454	0.734313	TRUE		Down	FALSE	SMN1_S28	NA
SMN1	S	31	Q16637	TGQSDDSDIWDDTA	GT(0.014)GQS(0.986)DDS(1)DIWDDTALIK	3	-2.10073	-1.82532	0.277632	TRUE	FALSE	0.000545454	0.734313	FALSE		Down	FALSE	SMN1_S31	NA
SMN1	T	25	Q16637	VLFRRGTGQSDDSD	RGT(1)GQS(1)DDS(1)DIWDDT(0.001)ALIK	3	-2.10073	-1.82532	0.277632	TRUE	FALSE	0.000545454	0.734313	TRUE		Down	FALSE	SMN1_T25	NA
SORBS3	S	530	O60504	GPQLPTSPRLTAAA	LCDDGPQLPT(0.031)S(0.969)PR	1	-1.49278	-1.49849	0.063601	TRUE	FALSE	0.000128736	1	FALSE		Down	FALSE	SORBS3_S530	NA
SPECC1L	S	220	Q69YQ0	GINEDHSEGDEKSE	AQLGINEDHS(1)EGDEK	1	-0.735421	-0.604869	0.145719	TRUE	FALSE	0.00694772	0.489483	TRUE		Down	FALSE	SPECC1L_S220	NA
SPTBN1	S	2319	Q01082	VSASTQSTPASSRA	HEVSAS(0.001)T(0.003)QS(0.996)T(0.997)PAS(0.003)SR	2	-3.70529	-3.67319	0.146995	TRUE	FALSE	0.00251486	1	FALSE		Down	FALSE	SPTBN1_S2319	NA
SPTBN1	T	2320	Q01082	SASTQSTPASSRAQ	HEVSAS(0.014)T(0.621)QS(0.365)T(1)PASSR	2	-3.64282	-3.68708	0.102312	TRUE	FALSE	0.00372567	1	TRUE		Down	FALSE	SPTBN1_T2320	NA
SQSTM1	S	272	Q13501	SRLTPVSPESSSTE	LTPVS(0.995)PES(0.003)S(0.001)STEEK	1	-1.58262	-2.25221	-0.655696	TRUE	FALSE	0.000517162	0.0535009	TRUE	CDK1	Down	FALSE	SQSTM1_S272	KINASE-PSP_P38D/MAPK13:KINASE-PSP_CDK1:PERT-PSP_NOCODAZOLE:DISEASE-PSP_prostate_cancer
SRPK2	S	494	P78362	DRSRTVSASSTGDL	TVS(1)AS(0.002)S(0.081)T(0.917)GDLPK	2	-1.14331	-0.550071	0.602093	TRUE	TRUE	0.000594848	0.0226674	TRUE		Down	TRUE	SRPK2_S494	NA
SRPK2	T	498	P78362	TVSASSTGDLPKAK	TVS(1)AS(0.002)S(0.081)T(0.917)GDLPK	2	-1.14331	-0.550071	0.602093	TRUE	TRUE	0.000594848	0.0226674	FALSE		Down	TRUE	SRPK2_T498	NA
SRRM1	S	874	Q8IYB3	PKKETESEAEDNLD	KET(1)ES(1)EAEDNLDDLEK	1	-1.92381	-0.629384	1.28046	TRUE	TRUE	0.000156571	0.00413284	TRUE		Down	FALSE	SRRM1_S874	NA
SRRM1	S	874	Q8IYB3	PKKETESEAEDNLD	KET(1)ES(1)EAEDNLDDLEK	2	-4.81276	-4.29071	0.538096	TRUE	FALSE	4.33064e-05	0.187103	TRUE		Down	FALSE	SRRM1_S874	NA
SRRM1	S	463	Q8IYB3	PRKVELSESEEDKG	KVELS(1)ES(1)EEDKGGK	2	-1.65731	-1.69967	-0.0143163	TRUE	FALSE	0.000446922	1	TRUE		Down	FALSE	SRRM1_S463	NA
SRRM1	S	465	Q8IYB3	KVELSESEEDKGGK	KVELS(1)ES(1)EEDKGGK	2	-1.65731	-1.69967	-0.0143163	TRUE	FALSE	0.000446922	1	TRUE		Down	FALSE	SRRM1_S465	NA
SRRM1	S	616	Q8IYB3	PKRRTASPPPPPKR	T(1)AS(1)PPPPPK	2	-3.2906	-3.07345	0.226146	TRUE	FALSE	0.00504727	1	FALSE		Down	FALSE	SRRM1_S616	NA
SRRM1	S	429	Q8IYB3	TRKSRVSVSPGRTS	VS(1)VS(1)PGR	2	-3.67664	-3.49147	0.217943	TRUE	FALSE	0.00704349	1	TRUE		Down	FALSE	SRRM1_S429	NA
SRRM1	S	431	Q8IYB3	KSRVSVSPGRTSGK	VS(1)VS(1)PGR	2	-3.67664	-3.49147	0.217943	TRUE	FALSE	0.00704349	1	FALSE		Down	FALSE	SRRM1_S431	NA
SRRM1	T	872	Q8IYB3	PEPKKETESEAEDN	KET(1)ES(1)EAEDNLDDLEK	2	-4.81276	-4.29071	0.538096	TRUE	FALSE	4.33064e-05	0.187103	TRUE		Down	FALSE	SRRM1_T872	NA
SRRM1	T	614	Q8IYB3	PPPKRRTASPPPPP	T(1)AS(1)PPPPPK	2	-3.2906	-3.07345	0.226146	TRUE	FALSE	0.00504727	1	FALSE		Down	FALSE	SRRM1_T614	NA
SRRM1	S	389	Q8IYB3	RKTRRLSPSASPPR	RLS(1)PS(1)AS(1)PPR	3	-1.59398	-1.55056	0.0385229	TRUE	FALSE	0.00309515	1	TRUE		Down	FALSE	SRRM1_S389	NA
SRRM1	S	391	Q8IYB3	TRRLSPSASPPRRR	RLS(1)PS(1)AS(1)PPR	3	-1.59398	-1.55056	0.0385229	TRUE	FALSE	0.00309515	1	TRUE		Down	FALSE	SRRM1_S391	NA
SRRM1	S	393	Q8IYB3	RLSPSASPPRRRHR	RLS(1)PS(1)AS(1)PPR	3	-1.59398	-1.55056	0.0385229	TRUE	FALSE	0.00309515	1	FALSE		Down	FALSE	SRRM1_S393	NA
SRRM2	S	322	Q9UQ35	TSTQRPSSPETATK	GEGDAPFSEPGT(0.043)T(0.01)S(0.01)T(0.025)QRPS(0.948)S(0.881)PET(0.059)AT(0.024)K	2	-1.27324	-0.380172	0.882023	TRUE	TRUE	0.00348311	0.00413284	TRUE		Down	TRUE	SRRM2_S322	NA
SRRM2	S	323	Q9UQ35	STQRPSSPETATKQ	GEGDAPFS(0.002)EPGT(0.074)T(0.074)S(0.064)T(0.064)QRPS(0.769)S(0.943)PET(0.008)AT(0.002)K	2	-1.20842	-0.303598	0.879971	TRUE	TRUE	0.000148282	0.00252496	TRUE		Down	TRUE	SRRM2_S323	NA
SRRM2	S	875	Q9UQ35	RRSCFESSPDPELK	SCFES(1)S(1)PDPELK	2	-2.02614	-1.48509	0.601005	TRUE	TRUE	0.000228325	0.0304173	TRUE		Down	FALSE	SRRM2_S875	NA
SRRM2	S	876	Q9UQ35	RSCFESSPDPELKS	SCFES(1)S(1)PDPELK	2	-1.78727	-1.38658	0.45121	TRUE	FALSE	0.00324165	0.152256	FALSE		Down	FALSE	SRRM2_S876	NA
SRRM2	S	2100	Q9UQ35	PATRNHSGSRTPPV	NHS(1)GS(1)RT(1)PPVALNSSR	3	-0.698863	-0.808816	-0.0604452	TRUE	FALSE	0.00282356	1	TRUE		Down	FALSE	SRRM2_S2100	NA
SRRM2	S	2102	Q9UQ35	TRNHSGSRTPPVAL	NHS(1)GS(1)RT(1)PPVALNSSR	3	-0.698863	-0.808816	-0.0604452	TRUE	FALSE	0.00282356	1	TRUE		Down	FALSE	SRRM2_S2102	NA
SRRM2	S	778	Q9UQ35	RLSLRRSLSGSSPC	S(1)LS(1)GS(0.015)S(0.985)PCPK	3	-0.780904	-0.821872	-0.0181093	TRUE	FALSE	0.000689761	1	TRUE		Down	FALSE	SRRM2_S778	NA
SRRM2	S	780	Q9UQ35	SLRRSLSGSSPCPK	S(1)LS(1)GS(0.015)S(0.985)PCPK	3	-0.780904	-0.821872	-0.0181093	TRUE	FALSE	0.000689761	1	TRUE		Down	FALSE	SRRM2_S780	NA
SRRM2	S	783	Q9UQ35	RSLSGSSPCPKQKS	S(1)LS(1)GS(0.015)S(0.985)PCPK	3	-0.780904	-0.821872	-0.0181093	TRUE	FALSE	0.000689761	1	FALSE		Down	FALSE	SRRM2_S783	NA
SRRM2	T	2104	Q9UQ35	NHSGSRTPPVALNS	NHS(1)GS(1)RT(1)PPVALNSSR	3	-0.698863	-0.808816	-0.0604452	TRUE	FALSE	0.00282356	1	FALSE		Down	FALSE	SRRM2_T2104	NA
SRSF1	S	199	Q07955	KVDGPRSPSYGRSR	VDGPRS(1)PS(0.006)Y(0.994)GR	2	-2.17315	-2.11985	0.0949416	TRUE	FALSE	0.00299537	1	TRUE		Down	FALSE	SRSF1_S199	NA
SRSF1	S	201	Q07955	DGPRSPSYGRSRSR	VDGPRS(1)PS(0.992)Y(0.008)GR	2	-2.46109	-2.30548	0.134552	TRUE	FALSE	0.00108017	0.315624	FALSE		Down	FALSE	SRSF1_S201	NA
SRSF1	Y	202	Q07955	GPRSPSYGRSRSRS	VDGPRS(1)PS(0.006)Y(0.994)GR	2	-2.01157	-2.00935	0.0285566	TRUE	FALSE	0.00305282	1	FALSE		Down	FALSE	SRSF1_Y202	NA
SRSF1	S	199	Q07955	KVDGPRSPSYGRSR	VDGPRS(1)PS(0.006)Y(0.994)GR	3	-2.59431	-2.3795	0.0360729	TRUE	FALSE	0.00420246	1	TRUE		Down	FALSE	SRSF1_S199	NA
SRSF1	S	201	Q07955	DGPRSPSYGRSRSR	VDGPRS(1)PS(0.992)Y(0.008)GR	3	-2.66169	-2.35451	0.130166	TRUE	FALSE	0.00364502	0.978949	FALSE		Down	FALSE	SRSF1_S201	NA
SRSF1	S	205	Q07955	SPSYGRSRSRSRSR	VDGPRS(0.959)PS(0.57)Y(0.471)GRS(1)R	3	-2.59431	-2.3795	0.0360729	TRUE	FALSE	0.00420246	1	TRUE	SRPK1	Down	FALSE	SRSF1_S205	KINASE-PSP_SRPK1
SRSF10	S	133	O75494	RRSRSRSFDYNYRR	S(1)RS(1)FDYNYR	2	-1.72126	-1.39712	0.328524	TRUE	FALSE	0.0238545	1	TRUE		Down	FALSE	SRSF10_S133	NA
SRSF10	S	131	O75494	ERRRSRSRSFDYNY	S(1)RS(1)FDYNYR	2	-1.45372	-1.347	0.124776	TRUE	FALSE	0.000730651	0.232352	TRUE		Down	FALSE	SRSF10_S131	NA
SRSF11	S	434	Q05519	EEQGYDSEKEKKEE	DYDEEEQGYDS(1)EKEK	1	-0.739331	-0.899662	-0.171268	TRUE	FALSE	0.00353864	0.769909	TRUE		Down	FALSE	SRSF11_S434	NA
SRSF9	S	211	Q13242	PYQSRGSPHYFSPF	GS(1)PHYFS(1)PFRPY	2	-1.31077	-1.30711	0.0665022	TRUE	FALSE	0.000446922	1	TRUE		Down	FALSE	SRSF9_S211	NA
SRSF9	S	216	Q13242	GSPHYFSPFRPY__	GS(1)PHYFS(1)PFRPY	2	-1.31077	-1.30711	0.0665022	TRUE	FALSE	0.000446922	1	FALSE	CDK2	Down	FALSE	SRSF9_S216	KINASE-PSP_CDK2
SSB	S	366	P05455	KKTKFASDDEHDEH	FAS(1)DDEHDEHDENGATGPVK	1	-2.13567	-1.56562	0.568422	TRUE	TRUE	0.000430415	0.00697427	TRUE	CK2A1	Down	FALSE	SSB_S366	KINASE-PSP_CK2A1/CSNK2A1
STK10	S	438	O94804	EQGGDLSPAANRSQ	QVAEQGGDLS(1)PAANR	1	-1.63132	-2.02463	-0.357409	TRUE	FALSE	0.0116925	0.987849	FALSE		Down	FALSE	STK10_S438	NA
STK10	S	450	O94804	SQKASQSRPNSSAL	AS(0.08)QS(0.92)RPNS(0.972)S(0.028)ALETLGGEK	2	-0.843768	-0.733277	0.123941	TRUE	FALSE	0.000338534	0.158305	FALSE		Down	FALSE	STK10_S450	NA
STK10	S	454	O94804	SQSRPNSSALETLG	AS(0.08)QS(0.92)RPNS(0.972)S(0.028)ALETLGGEK	2	-0.815887	-0.749967	0.107557	TRUE	FALSE	0.0012926	0.354682	FALSE		Down	FALSE	STK10_S454	NA
STK10	S	455	O94804	QSRPNSSALETLGG	AS(0.358)QS(0.642)RPNS(0.166)S(0.834)ALETLGGEK	2	-0.876233	-0.754097	0.103211	TRUE	FALSE	0.00144182	1	TRUE		Down	FALSE	STK10_S455	NA
SURF2	T	190	Q15527	TEDGDGTDDFLTDK	KDLGSTEDGDGT(1)DDFLT(1)DKEDEK	2	-5.27686	-4.17346	1.16127	TRUE	FALSE	0.00263743	0.828866	FALSE		Down	FALSE	SURF2_T190	NA
SURF2	T	195	Q15527	GTDDFLTDKEDEKA	KDLGSTEDGDGT(0.999)DDFLT(1)DKEDEK	2	-5.27686	-4.17346	1.16127	TRUE	FALSE	0.00263743	0.828866	TRUE		Down	FALSE	SURF2_T195	NA
TBC1D2B	S	957	Q9UPU7	DKGELVSDEEEDT_	DTSPDKGELVS(1)DEEEDT	1	-1.33398	-0.604832	0.739041	TRUE	TRUE	0.00011086	0.00405441	TRUE		Down	FALSE	TBC1D2B_S957	NA
TBC1D4	S	588	O60343	MRGRLGSVDSFERS	LGS(1)VDSFER	1	-0.706506	-2.04272	-1.27938	TRUE	FALSE	0.00626559	0.116717	TRUE	Chk1	Down	FALSE	TBC1D4_S588	KINASE-PSP_Chk1/CHEK1:KINASE-PSP_Akt1/AKT1:PERT-PSP_INSULIN:DISEASE-PSP_type_2_diabetes
TCOF1	S	171	Q13428	ANTTLVSETEEEGS	SAEPSANT(0.013)T(0.009)LVS(0.979)ET(0.998)EEEGSVPAFGAAAK	2	-3.33776	-3.3702	-0.0141931	TRUE	FALSE	0.01095	1	TRUE		Down	FALSE	TCOF1_S171	NA
TCOF1	S	1376	Q13428	GEGGEASVSPEKTS	LGAGEGGEAS(1)VS(1)PEK	2	-1.46567	-0.718933	0.699917	TRUE	TRUE	0.00130608	0.0405801	TRUE		Down	FALSE	TCOF1_S1376	NA
TCOF1	S	1378	Q13428	GGEASVSPEKTSTT	LGAGEGGEAS(1)VS(1)PEK	2	-1.46567	-0.718933	0.699917	TRUE	TRUE	0.00130608	0.0405801	TRUE		Down	FALSE	TCOF1_S1378	NA
TCOF1	T	173	Q13428	TTLVSETEEEGSVP	SAEPSANT(0.013)T(0.009)LVS(0.979)ET(0.998)EEEGSVPAFGAAAK	2	-3.33776	-3.3702	-0.0141931	TRUE	FALSE	0.01095	1	TRUE		Down	FALSE	TCOF1_T173	NA
TERF2IP	S	203	Q9NYB0	LGDAPVSPSSQKLK	YLLGDAPVS(0.999)PS(0.001)SQK	2	-1.08247	-1.06669	0.0418715	TRUE	FALSE	0.0144746	1	TRUE	CDK2	Down	FALSE	TERF2IP_S203	KINASE-PSP_CDK2
THRAP3	S	379	Q9Y2W1	KEKGSFSDTGLGDG	GS(0.004)FS(0.995)DT(0.001)GLGDGK	1	-3.72357	-2.85456	0.870245	TRUE	FALSE	0.00111883	0.148122	TRUE		Down	FALSE	THRAP3_S379	NA
THUMPD1	S	86	Q9NXG2	DKDQQPSGSEGEDD	FTDKDQQPS(1)GS(1)EGEDDDAEAALK	2	-1.30286	-1.12431	0.177553	TRUE	FALSE	0.000195158	0.0826078	TRUE		Down	FALSE	THUMPD1_S86	NA
THUMPD1	S	88	Q9NXG2	DQQPSGSEGEDDDA	FTDKDQQPS(1)GS(1)EGEDDDAEAALK	2	-1.30286	-1.12431	0.177553	TRUE	FALSE	0.000195158	0.0826078	TRUE		Down	FALSE	THUMPD1_S88	NA
TIMELESS	S	1173	Q9UNS1	KRQLLDSDEEQEED	RQLLDS(1)DEEQEEDEGR	1	-0.877364	-0.519337	0.418068	TRUE	FALSE	0.00348439	0.75041	TRUE		Down	FALSE	TIMELESS_S1173	NA
TJP1	S	125	Q07157	PDPEPVSDNEEDSY	VQIPVS(0.002)RPDPEPVS(0.996)DNEEDS(0.526)Y(0.477)DEEIHDPR	2	-0.717905	-0.167918	0.431847	TRUE	FALSE	0.0159988	0.187103	TRUE		Down	FALSE	TJP1_S125	NA
TJP1	S	131	Q07157	SDNEEDSYDEEIHD	VQIPVSRPDPEPVS(0.967)DNEEDS(0.813)Y(0.219)DEEIHDPR	2	-0.717905	-0.167918	0.431847	TRUE	FALSE	0.0159988	0.187103	TRUE		Down	FALSE	TJP1_S131	NA
TJP2	S	1159	Q9UDY2	TRGSYGSDAEEEEY	GSYGS(1)DAEEEEYR	1	-2.79689	-2.57403	0.269249	TRUE	FALSE	0.0172101	0.842115	TRUE		Down	FALSE	TJP2_S1159	NA
TJP2	S	130	Q9UDY2	VAALQASPPLDQDD	VQVAALQAS(1)PPLDQDDR	1	-0.938176	-1.23425	-0.242978	TRUE	FALSE	0.00829527	0.248875	FALSE		Down	FALSE	TJP2_S130	NA
TMPO	S	66;66	P42166;P42167	KGPPDFSSDEEREP	GPPDFS(1)S(1)DEEREPT(0.992)PVLGS(0.008)GAAAAGR	2	-4.33099	-4.06048	0.293147	TRUE	FALSE	0.000689761	0.286959	TRUE		Down	FALSE	TMPO_S66;TMPO_S66	NA;NA
TMPO	S	67;67	P42166;P42167	GPPDFSSDEEREPT	GPPDFS(1)S(1)DEEREPT(0.992)PVLGS(0.008)GAAAAGR	2	-4.33099	-4.06048	0.293147	TRUE	FALSE	0.000689761	0.286959	TRUE		Down	FALSE	TMPO_S67;TMPO_S67	NA;NA
TMPO	T	74;74	P42166;P42167	DEEREPTPVLGSGA	GPPDFS(0.531)S(0.47)DEEREPT(0.994)PVLGS(0.005)GAAAAGR	2	-1.94291	-2.33733	-0.331542	TRUE	FALSE	0.0118103	0.412121	FALSE		Down	FALSE	TMPO_T74;TMPO_T74	NA;NA
TMPO	S	66;66	P42166;P42167	KGPPDFSSDEEREP	GPPDFS(1)S(1)DEEREPT(0.992)PVLGS(0.008)GAAAAGR	3	-3.46712	-3.48074	0.00902336	TRUE	FALSE	0.00217808	1	TRUE		Down	FALSE	TMPO_S66;TMPO_S66	NA;NA
TMPO	S	67;67	P42166;P42167	GPPDFSSDEEREPT	GPPDFS(1)S(1)DEEREPT(0.992)PVLGS(0.008)GAAAAGR	3	-3.46712	-3.48074	0.00902336	TRUE	FALSE	0.00217808	1	TRUE		Down	FALSE	TMPO_S67;TMPO_S67	NA;NA
TMPO	T	74;74	P42166;P42167	DEEREPTPVLGSGA	GPPDFS(0.531)S(0.47)DEEREPT(0.994)PVLGS(0.005)GAAAAGR	3	-3.46712	-3.48074	0.00902336	TRUE	FALSE	0.00217808	1	FALSE		Down	FALSE	TMPO_T74;TMPO_T74	NA;NA
TNKS1BP1	S	1620	Q9C0C2	RASRVPSSDEEVVE	VPS(1)S(1)DEEVVEEPQSR	2	-0.756022	-0.300876	0.498748	TRUE	TRUE	0.000330039	0.00697427	TRUE		Down	TRUE	TNKS1BP1_S1620	NA
TNKS1BP1	S	1621	Q9C0C2	ASRVPSSDEEVVEE	VPS(1)S(1)DEEVVEEPQSR	2	-0.756022	-0.300876	0.498748	TRUE	TRUE	0.000330039	0.00697427	TRUE		Down	TRUE	TNKS1BP1_S1621	NA
TOMM70A	S	91	O94826	TPEGRASPAPGSGH	AS(0.994)PAPGS(0.006)GHPEGPGAHLDMNSLDR	1	-1.03697	-1.05796	0.0247905	TRUE	FALSE	0.000128736	1	FALSE		Down	FALSE	TOMM70A_S91	NA
TOP1	S	10	P11387	DHLHNDSQIEADFR	S(0.002)GDHLHNDS(0.998)QIEADFR	1	-0.699819	-0.696979	-0.0229786	TRUE	FALSE	0.0411558	1	TRUE	CK2A1	Down	FALSE	TOP1_S10	KINASE-PSP_DNAPK/PRKDC:KINASE-PSP_CK2A1/CSNK2A1:PERT-PSP_NOCODAZOLE
TOP2A	S	1377	P11388	PQKSVVSDLEADDV	S(1)VVS(1)DLEADDVK	1	-3.64218	-3.8645	-0.217803	TRUE	FALSE	0.0012011	1	TRUE	CK2A1	Down	FALSE	TOP2A_S1377	KINASE-PSP_CK2A1/CSNK2A1
TOP2B	S	1466	Q02880	DSAKFDSNEEDSAS	FDS(1)NEEDSASVFSPSFGLK	1	-1.8592	-1.96611	-0.0605917	TRUE	FALSE	0.0013507	1	TRUE		Down	FALSE	TOP2B_S1466	NA
TOP2B	S	1522	Q02880	VVEAVNSDSDSEFG	VVEAVNS(1)DS(1)DS(1)EFGIPK	2	-1.07235	-0.792984	0.296503	TRUE	FALSE	0.000430415	0.0545496	TRUE		Down	FALSE	TOP2B_S1522	NA
TOP2B	S	1524	Q02880	EAVNSDSDSEFGIP	VVEAVNS(1)DS(1)DS(1)EFGIPK	2	-1.06369	-0.803412	0.281754	TRUE	FALSE	0.000654703	0.0700438	TRUE		Down	FALSE	TOP2B_S1524	NA
TOR1AIP1	S	154	Q5JTV8	RRGLRDSHSSEEDE	GLRDS(0.999)HS(0.999)S(0.999)EEDEAS(0.001)S(0.001)QTDLSQTISK	2	-0.989932	-0.956142	0.021152	TRUE	FALSE	0.00176889	1	TRUE		Down	FALSE	TOR1AIP1_S154	NA
TOR1AIP1	S	156	Q5JTV8	GLRDSHSSEEDEAS	GLRDS(0.999)HS(0.999)S(0.999)EEDEAS(0.001)S(0.001)QTDLSQTISK	2	-0.989932	-0.956142	0.021152	TRUE	FALSE	0.00176889	1	TRUE		Down	FALSE	TOR1AIP1_S156	NA
TOR1AIP1	S	157	Q5JTV8	LRDSHSSEEDEASS	GLRDS(0.999)HS(0.999)S(0.999)EEDEAS(0.001)S(0.001)QTDLSQTISK	2	-1.05651	-0.995508	0.0454121	TRUE	FALSE	0.000483451	1	TRUE		Down	FALSE	TOR1AIP1_S157	NA
TP53BP2	S	480	Q13625	TLRKNQSSEDILRD	NQS(1)SEDILR	1	-0.953166	-1.11729	-0.118909	TRUE	FALSE	0.00517705	1	TRUE		Down	FALSE	TP53BP2_S480	NA
TRIM28	S	473	Q13263	GVKRSRSGEGEVSG	S(1)GEGEVSGLMR	1	-1.14799	-1.49376	-0.317304	TRUE	FALSE	0.0187746	0.375843	TRUE	MAPKAPK2;Chk1;Chk2	Down	FALSE	TRIM28_S473	KINASE-PSP_MAPKAPK2:KINASE-PSP_Chk2/CHEK2:KINASE-PSP_Chk1/CHEK1:PERT-PSP_ANTI_CD3:PERT-PSP_IONIZING_RADIATION:PERT-PSP_UV:PERT-PSP_ETOPOSIDE
TRIM56	S	469	Q9BRZ2	FKGRLKSISREPSP	S(0.787)IS(0.217)REPS(0.996)PALGPNLDGSGLLPR	2	-0.616863	-0.530214	0.0775089	TRUE	FALSE	0.0228626	1	TRUE		Down	FALSE	TRIM56_S469	NA
TRIM56	S	471	Q9BRZ2	GRLKSISREPSPAL	S(0.134)IS(0.866)REPS(0.999)PALGPNLDGSGLLPR	2	-0.679615	-0.528132	0.189747	TRUE	FALSE	0.00216569	0.662969	TRUE		Down	FALSE	TRIM56_S471	NA
TRIM56	S	475	Q9BRZ2	SISREPSPALGPNL	S(0.134)IS(0.866)REPS(0.999)PALGPNLDGSGLLPR	2	-0.633103	-0.543116	0.119809	TRUE	FALSE	0.00423638	1	FALSE		Down	FALSE	TRIM56_S475	NA
TSC22D4	S	165	Q9Y3Q8	PGPQARSFTGGLGQ	S(0.818)FT(0.182)GGLGQLVVPSK	1	-1.02468	-0.517635	0.520581	TRUE	FALSE	0.00337136	0.0893983	TRUE		Down	FALSE	TSC22D4_S165	NA
VIM	S	430	P08670	RETNLDSLPLVDTH	ET(0.002)NLDS(0.987)LPLVDT(0.005)HS(0.005)K	1	-0.724251	-0.48962	0.298298	TRUE	FALSE	0.0129708	0.238534	FALSE	DNAPK	Down	FALSE	VIM_S430	KINASE-PSP_DNAPK/PRKDC
WDR44	S	262	Q5JSH3	PPRKRKSELEFETL	S(1)ELEFETLK	1	-0.873118	-0.40382	0.542081	TRUE	FALSE	0.000214998	0.0607434	TRUE		Down	FALSE	WDR44_S262	NA
WDR70	S	638	Q9NW82	MFAQVESDDEEAKN	TMFAQVES(1)DDEEAK	1	-2.50651	-2.14359	0.378358	TRUE	FALSE	0.00191816	0.113473	TRUE		Down	FALSE	WDR70_S638	NA
XPC	S	94	Q01831	IKDEALSDGDDLRD	DEALS(1)DGDDLR	1	-2.50981	-2.02114	0.80563	TRUE	FALSE	0.0394475	0.822291	TRUE		Down	FALSE	XPC_S94	KINASE-PSP_CK2A1/CSNK2A1
ZBTB7A	S	337	O95365	GAAAGDSDEESRAD	AGAAAGDS(1)DEESRADDK	1	-1.19859	0.39602	1.61389	TRUE	FALSE	0.040998	0.249275	TRUE		Down	FALSE	ZBTB7A_S337	NA
ZC3H13	S	875	Q5T200	RPQESRSLSPSHLT	S(1)LS(0.992)PS(0.008)HLTEDR	2	-2.26383	-2.45719	-0.141033	TRUE	FALSE	0.000214998	0.269839	TRUE		Down	FALSE	ZC3H13_S875	NA
ZC3H13	S	877	Q5T200	QESRSLSPSHLTED	S(1)LS(0.992)PS(0.008)HLTEDR	2	-2.26383	-2.45719	-0.141033	TRUE	FALSE	0.000214998	0.269839	TRUE		Down	FALSE	ZC3H13_S877	NA
ZC3H18	S	67	Q86VM9	EEEDNHSDEEDRAS	GPSQEEEDNHS(1)DEEDRASEPK	1	-1.15149	-1.15284	-0.0837104	TRUE	FALSE	0.00712567	1	TRUE		Down	FALSE	ZC3H18_S67	NA
ZC3H18	S	532	Q86VM9	KKKLGVSVSPSRAR	LGVS(1)VS(1)PSR	2	-3.49616	-3.60262	0.07416	TRUE	FALSE	0.00086319	1	TRUE		Down	FALSE	ZC3H18_S532	NA
ZC3H18	S	534	Q86VM9	KLGVSVSPSRARRR	LGVS(1)VS(1)PSR	2	-3.49616	-3.60262	0.07416	TRUE	FALSE	0.00086319	1	TRUE		Down	FALSE	ZC3H18_S534	NA
ZNF106	S	861	Q9H2Y7	ARKRSLSESSVIMD	S(0.005)LS(0.992)ES(0.05)S(0.954)VIMDR	2	-1.83076	-1.80739	0.0773474	TRUE	FALSE	0.00285545	1	TRUE		Down	FALSE	ZNF106_S861	NA
ZNF106	S	864	Q9H2Y7	RSLSESSVIMDRAP	S(0.012)LS(0.9)ES(0.117)S(0.971)VIMDR	2	-1.83076	-1.80739	0.0773474	TRUE	FALSE	0.00285545	1	FALSE		Down	FALSE	ZNF106_S864	NA
ZRANB2	S	120	O95218	YIEREESDGEYDEF	EES(1)DGEYDEFGR	1	-2.23435	-1.88687	0.43378	TRUE	FALSE	0.000654703	0.0507114	TRUE		Down	FALSE	ZRANB2_S120	NA
ZRANB2	S	188	O95218	KYNLDASEEEDSNK	YNLDAS(1)EEEDSNK	1	-2.62013	-2.91257	-0.340525	TRUE	FALSE	0.000387521	0.3587	TRUE		Down	FALSE	ZRANB2_S188	NA

## Sheet: Inhibited & Partial Resue
Gene Names	Amino Acid	Positions Within Proteins	Proteins	Sequence Window	Phospho (STY) Probabilities	Multiplicity	Mean ML	Mean HL	Mean HM	T-test Significant M/L	T-test Significant H/M	T-test M/L q-value	T-test H/M q-value	CK2 Motif	PSP Kinase	Regulation	Rescued	Site	PTMsigDB Signature
ABCF1	S	105	Q8NE71	ERLKKLSVPTSDEE	LS(1)VPT(1)S(1)DEEDEVPAPKPR	3	-2.27542	-1.64088	0.846737	TRUE	TRUE	0.0354319	0.0226674	TRUE		Down	FALSE	ABCF1_S105	NA
ABCF1	S	109	Q8NE71	KLSVPTSDEEDEVP	LS(1)VPT(1)S(1)DEEDEVPAPKPR	3	-2.27542	-1.64088	0.846737	TRUE	TRUE	0.0354319	0.0226674	TRUE	CK2A1	Down	FALSE	ABCF1_S109	KINASE-PSP_CK2A1/CSNK2A1
ABCF1	T	108	Q8NE71	KKLSVPTSDEEDEV	LS(1)VPT(1)S(1)DEEDEVPAPKPR	3	-2.27542	-1.64088	0.846737	TRUE	TRUE	0.0354319	0.0226674	TRUE		Down	FALSE	ABCF1_T108	NA
AHNAK	S	5830	Q09666	TFGGLGSKSKGHYE	FGTFGGLGS(1)K	1	-0.856022	1.5	2.25122	TRUE	TRUE	0.0105408	0.00697427	TRUE		Down	FALSE	AHNAK_S5830	NA
AHNAK	S	5841	Q09666	HYEVTGSDDETGKL	GHYEVTGS(1)DDETGK	1	-2.64903	-1.80214	0.857597	TRUE	TRUE	0.000338534	0.0102609	TRUE		Down	FALSE	AHNAK_S5841	NA
AHNAK	S	5857	Q09666	SGVSLASKKSRLSS	LQGS(1)GVS(1)LAS(1)K	1	-1.34324	0.832936	2.17095	TRUE	TRUE	0.00701478	0.00690497	TRUE		Down	FALSE	AHNAK_S5857	NA
AHNAK	S	5735	Q09666	TGSPEASISGSKGD	GGVT(0.003)GS(0.997)PEAS(0.999)IS(0.014)GS(0.987)KGDLK	2	-1.13139	-0.246276	0.982271	TRUE	TRUE	0.0347727	0.0437675	TRUE		Down	TRUE	AHNAK_S5735	NA
AHNAK	S	5854	Q09666	LQGSGVSLASKKSR	LQGS(1)GVS(1)LAS(1)K	2	-1.22006	-0.354959	0.844749	TRUE	TRUE	0.00215169	0.0456032	TRUE		Down	TRUE	AHNAK_S5854	NA
AHNAK	S	5857	Q09666	SGVSLASKKSRLSS	LQGS(1)GVS(1)LAS(1)K	2	-1.22006	-0.354959	0.844749	TRUE	TRUE	0.00215169	0.0456032	TRUE		Down	TRUE	AHNAK_S5857	NA
AHNAK	S	5731	Q09666	KGGVTGSPEASISG	GGVTGS(1)PEASISGSK	3	-1.88784	-0.854775	1.00889	TRUE	TRUE	0.000689761	0.0057526	TRUE		Down	FALSE	AHNAK_S5731	NA
AHNAK	S	5735	Q09666	TGSPEASISGSKGD	GGVT(0.003)GS(0.997)PEAS(0.999)IS(0.014)GS(0.987)KGDLK	3	-1.96355	-0.533236	1.35759	TRUE	TRUE	0.000817655	0.0362101	TRUE		Down	TRUE	AHNAK_S5735	NA
AHNAK	S	5851	Q09666	TGKLQGSGVSLASK	LQGS(1)GVS(1)LAS(1)K	3	-0.62399	-0.0117743	0.609889	TRUE	TRUE	0.00867313	0.0203894	TRUE		Down	TRUE	AHNAK_S5851	NA
AHNAK	S	5854	Q09666	LQGSGVSLASKKSR	LQGS(1)GVS(1)LAS(1)K	3	-0.62399	-0.0117743	0.609889	TRUE	TRUE	0.00867313	0.0203894	TRUE		Down	TRUE	AHNAK_S5854	NA
AHNAK	S	5857	Q09666	SGVSLASKKSRLSS	LQGS(1)GVS(1)LAS(1)K	3	-0.62399	-0.0117743	0.609889	TRUE	TRUE	0.00867313	0.0203894	TRUE		Down	TRUE	AHNAK_S5857	NA
ASAP1	S	717	Q9ULH1	QEEIDESDDDLDDK	QEEIDES(1)DDDLDDKPS(1)PIKK	1	-1.68056	-0.392941	1.29603	TRUE	TRUE	0.00424373	0.0162307	TRUE		Down	TRUE	ASAP1_S717	NA
ASAP1	S	717	Q9ULH1	QEEIDESDDDLDDK	QEEIDES(1)DDDLDDKPS(1)PIKK	2	-1.13863	-0.210455	1.01642	TRUE	TRUE	0.00215661	0.0203894	TRUE		Down	TRUE	ASAP1_S717	NA
ASAP1	S	726	Q9ULH1	DLDDKPSPIKKERS	QEEIDES(1)DDDLDDKPS(1)PIKK	2	-1.13863	-0.210455	1.01642	TRUE	TRUE	0.00215661	0.0203894	FALSE		Down	TRUE	ASAP1_S726	NA
CDCA8	S	219	Q53HL2	NISGNGSPLADSKE	IYNISGNGS(1)PLADSK	1	-0.623018	-0.267596	0.389223	TRUE	TRUE	0.0101209	0.018717	FALSE	AurB	Down	TRUE	CDCA8_S219	KINASE-PSP_AurB/AURKB:PERT-PSP_NOCODAZOLE
CDK1;CDK2;CDK3	T	14;14;14	P06493;P24941;Q00526	EKIGEGTYGVVYKG	IGEGT(1)Y(1)GVVYK	2	-1.45287	-1.0938	0.337077	TRUE	TRUE	0.000446922	0.0111682	FALSE	Myt1;Wee1	Down	FALSE	CDK1_T14;CDK2_T14;CDK3_T14	DISEASE-PSP_neuroblastoma:PATH-NP_EGFR1_PATHWAY:PATH-NP_T_CELL_RECEPTOR_PATHWAY:PATH-NP_PROLACTIN_PATHWAY:PATH-NP_FGF1_PATHWAY;PERT-PSP_NOCODAZOLE;NA
CDK1;CDK2;CDK3	Y	15;15;15	P06493;P24941;Q00526	KIGEGTYGVVYKGR	IGEGT(1)Y(1)GVVYK	2	-1.45287	-1.0938	0.337077	TRUE	TRUE	0.000446922	0.0111682	FALSE	HER2;Src;Myt1;Wee1	Down	FALSE	CDK1_Y15;CDK2_Y15;CDK3_Y15	KINASE-PSP_Src/SRC:KINASE-PSP_HER2/ERBB2:PERT-PSP_U0126:PERT-PSP_RESVERATROL:PERT-PSP_ADRIAMYCIN:PERT-PSP_UV:PERT-PSP_ETOPOSIDE:PERT-PSP_CISPLATIN:PERT-PSP_HYDROXYUREA:DISEASE-PSP_neuroblastoma:PATH-NP_EGFR1_PATHWAY:PATH-WP_Cell_Cycle:PATH-NP_T_CELL_RECEPTOR_PATHWAY:PATH-NP_GLP1_PATHWAY:PATH-NP_PROLACTIN_PATHWAY:PATH-NP_FGF1_PATHWAY;PERT-PSP_NOCODAZOLE:DISEASE-PSP_neuroblastoma:PATH-NP_EGFR1_PATH…
CHAMP1	S	653	Q96JM3	KGQESSSDQEQVDV	GQES(0.519)S(0.519)S(0.962)DQEQVDVESIDFSK	2	-0.87178	-0.635709	0.195724	TRUE	TRUE	0.00176728	0.00697427	TRUE		Down	FALSE	CHAMP1_S653	NA
CHMP2B	S	199	Q9UQN3	TSKATISDEEIERQ	ATIS(1)DEEIER	1	-1.89556	-1.4037	0.507856	TRUE	TRUE	0.000388587	0.0289605	TRUE		Down	FALSE	CHMP2B_S199	NA
CXorf67	S	410	Q86X51	VRMRASSPSPPGRF	ASS(1)PS(1)PPGR	2	-0.87622	-0.600462	0.293038	TRUE	TRUE	0.00279688	0.0153624	TRUE		Down	FALSE	CXorf67_S410	NA
CXorf67	S	412	Q86X51	MRASSPSPPGRFFL	ASS(1)PS(1)PPGR	2	-0.87622	-0.600462	0.293038	TRUE	TRUE	0.00279688	0.0153624	FALSE		Down	FALSE	CXorf67_S412	NA
DDX20	S	703	Q9UHI6	EQPPNGSDTPNPEK	ISLEQPPNGS(0.989)DT(0.011)PNPEK	1	-0.903842	-0.305691	0.598326	TRUE	TRUE	0.00708283	0.0103132	TRUE		Down	TRUE	DDX20_S703	NA
DHX16	S	103	O60231	YRLLEDSEESSEET	LLEDS(1)EES(0.972)S(0.028)EETVSR	2	-2.44275	-1.65896	0.826515	TRUE	TRUE	0.00160058	0.0385284	TRUE		Down	FALSE	DHX16_S103	PERT-P100-PRM_VX-970:PERT-P100-PRM_EVEROLIMUS:PERT-P100-PRM_BYL719:PERT-P100-PRM_FLAVOPIRIDOL:PERT-P100-DIA_UNC-0646:PERT-P100-DIA_UNC-0321:PERT-P100-DIA_RESVERATROL:PERT-P100-DIA_METHYLSTAT:PERT-P100-DIA_LY-294002:PERT-P100-DIA_EX527:PERT-P100-DIA_EPZ-5676:PERT-P100-DIA_BELINOSTAT:PERT-P100-PRM_PS-1145:PERT-P100-PRM_VORINOSTAT:PERT-P100-DIA_VORINOSTAT:PERT-P100-DIA_JQ1-S:PERT-P100-DIA_CPI-169:PE…
DIDO1	S	805	Q9BTC0	IPDLEDSPPVSDSE	QEAIPDLEDS(0.999)PPVS(0.768)DS(0.181)EEQQES(0.052)AR	2	-0.906477	-0.500213	0.499771	TRUE	TRUE	0.0022084	0.00883835	FALSE		Down	TRUE	DIDO1_S805	NA
DKC1	S	451	O60832	AKRKRESESESDET	RES(1)ES(0.999)ES(0.001)DETPPAAPQLIK	2	-0.828696	-0.206185	0.624286	TRUE	TRUE	0.0012011	0.0226674	TRUE		Down	TRUE	DKC1_S451	NA
DKC1	S	453	O60832	RKRESESESDETPP	RES(1)ES(1)ES(0.999)DET(0.001)PPAAPQLIK	2	-0.812136	-0.1803	0.644044	TRUE	TRUE	0.000689761	0.0405801	TRUE		Down	TRUE	DKC1_S453	NA
DKC1	S	455	O60832	RESESESDETPPAA	RES(1)ES(1)ES(1)DET(0.001)PPAAPQLIK	2	-0.754884	0.0931442	0.976307	TRUE	TRUE	0.00426863	0.00992336	TRUE		Down	TRUE	DKC1_S455	NA
DNAJC1	S	479	Q96KC8	IAEQNESSDEESLR	DFDIAEQNES(1)S(1)DEESLRK	2	-1.3045	-0.880275	0.419811	TRUE	TRUE	0.00112795	0.0158272	TRUE		Down	FALSE	DNAJC1_S479	NA
DNAJC1	S	480	Q96KC8	AEQNESSDEESLRK	DFDIAEQNES(1)S(1)DEESLRK	2	-1.27434	-0.857107	0.415698	TRUE	TRUE	0.00305198	0.0180289	TRUE		Down	FALSE	DNAJC1_S480	NA
EIF3C;EIF3CL	S	39;39	Q99613;B5ME19	KQPLLLSEDEEDTK	QPLLLS(1)EDEEDTKR	1	-1.22958	-0.407126	0.839856	TRUE	TRUE	0.000394344	0.00349208	TRUE		Down	TRUE	EIF3C_S39;EIF3CL_S39	NA;NA
EIF5B	S	214	O60841	PGPNIESGNEDDDA	NKPGPNIES(1)GNEDDDASFK	1	-3.87204	-1.63507	2.21059	TRUE	TRUE	0.000781772	0.00413284	TRUE		Down	FALSE	EIF5B_S214	NA
EPB41L2	S	87	O43491	WLKKQKSYTLVVAK	S(0.999)Y(0.001)TLVVAK	1	-1.62388	-0.373885	1.30006	TRUE	TRUE	0.00217819	0.012338	TRUE		Down	TRUE	EPB41L2_S87	NA
EPN2	S	173	O95208	TFGRGSSQPNLSTS	GS(0.042)S(0.958)QPNLSTSHSEQEYGK	1	-0.687606	0.0434759	0.779392	TRUE	TRUE	0.0144746	0.0323818	FALSE		Down	TRUE	EPN2_S173	NA
EXOSC9	S	306	Q06265	KAPIDTSDVEEKAE	APIDT(0.002)S(0.998)DVEEK	1	-2.36234	-1.92294	0.423702	TRUE	TRUE	3.11035e-05	0.0295788	TRUE		Down	FALSE	EXOSC9_S306	NA
FNBP1L	S	295	Q5T0N5	HIYRTISDGTISAS	TIS(1)DGTISASK	1	-0.708802	0.0233473	0.732073	TRUE	TRUE	0.000332955	0.0241016	TRUE		Down	TRUE	FNBP1L_S295	NA
FOXK1	S	416	P85037	GPLSSRSAPASPTH	S(1)APAS(1)PTHPGLMSPR	3	-0.899632	-0.62311	0.33244	TRUE	TRUE	0.000699518	0.0147374	FALSE		Down	FALSE	FOXK1_S416	NA
FOXK1	S	420	P85037	SRSAPASPTHPGLM	S(1)APAS(1)PTHPGLMSPR	3	-0.899632	-0.62311	0.33244	TRUE	TRUE	0.000699518	0.0147374	TRUE		Down	FALSE	FOXK1_S420	NA
FOXK1	S	428	P85037	THPGLMSPRSGGLQ	S(0.992)APAS(0.946)PT(0.063)HPGLMS(1)PR	3	-0.899632	-0.62311	0.33244	TRUE	TRUE	0.000699518	0.0147374	TRUE		Down	FALSE	FOXK1_S428	NA
HIRIP3	S	227	Q9BW71	KESEQESEEEILAQ	S(0.01)LKES(0.99)EQES(1)EEEILAQK	2	-3.96661	-3.20256	0.736265	TRUE	TRUE	0.000530395	0.0289605	TRUE		Down	FALSE	HIRIP3_S227	NA
HUWE1	S	1907	Q7Z6Z7	RGSGTASDDEFENL	GSGTAS(1)DDEFENLR	1	-1.3071	-1.06097	0.295373	TRUE	TRUE	0.000214998	0.00413284	TRUE		Down	FALSE	HUWE1_S1907	NA
IWS1	S	398	Q96ST2	RKAAVLSDSEDEEK	AAVLS(1)DS(1)EDEEK	2	-2.85044	-0.979205	1.80117	TRUE	TRUE	5.3426e-05	0.00125803	TRUE		Down	FALSE	IWS1_S398	NA
IWS1	S	400	Q96ST2	AAVLSDSEDEEKAS	AAVLS(1)DS(1)EDEEK	2	-2.85044	-0.979205	1.80117	TRUE	TRUE	5.3426e-05	0.00125803	TRUE		Down	FALSE	IWS1_S400	NA
IWS1	S	235	Q96ST2	PPRHQASDSENEEL	HQAS(1)DS(1)ENEELPKPR	2	-0.668325	-0.459149	0.212186	TRUE	TRUE	0.00209223	0.00410522	TRUE		Down	TRUE	IWS1_S235	NA
IWS1	S	237	Q96ST2	RHQASDSENEELPK	HQAS(1)DS(1)ENEELPKPR	2	-0.668325	-0.459149	0.212186	TRUE	TRUE	0.00209223	0.00410522	TRUE		Down	TRUE	IWS1_S237	NA
KDM5C;KDM5D	S	200;200	P41229;Q9BY66	SIPLRQSVQPSKFN	PHSIPLRQS(1)VQPS(1)K	2	-1.28057	-0.409502	0.87761	TRUE	TRUE	0.00141349	0.00410522	FALSE		Down	TRUE	KDM5C_S200;KDM5D_S200	NA;NA
KDM5C;KDM5D	S	204;204	P41229;Q9BY66	RQSVQPSKFNSYGR	PHS(0.001)IPLRQS(0.999)VQPS(1)K	2	-1.28057	-0.409502	0.87761	TRUE	TRUE	0.00141349	0.00410522	TRUE		Down	TRUE	KDM5C_S204;KDM5D_S204	NA;NA
KRI1	S	171	Q8N9T8	RAFVEDSEDEDGAG	AFVEDS(1)EDEDGAGEGGSSLLQK	1	-0.746326	-0.546961	0.174582	TRUE	TRUE	0.00079019	0.0417566	TRUE		Down	TRUE	KRI1_S171	NA
KTN1	S	75	Q86UP2	NGNLHESDSESVPR	KEIQNGNLHES(0.999)DS(0.848)ES(0.153)VPR	1	-0.736799	-0.517733	0.255602	TRUE	TRUE	0.000280533	0.0143802	TRUE		Down	TRUE	KTN1_S75	NA
LIG1	S	66	P18858	AARVLGSEGEEEDE	VLGS(1)EGEEEDEALS(1)PAK	2	-3.12905	-2.71962	0.425377	TRUE	TRUE	0.000105988	0.00691436	TRUE	CK2A1	Down	FALSE	LIG1_S66	KINASE-PSP_CK2A1/CSNK2A1:PERT-PSP_NOCODAZOLE
LIG1	S	76	P18858	EEDEALSPAKGQKP	VLGS(1)EGEEEDEALS(1)PAK	2	-3.12905	-2.71962	0.425377	TRUE	TRUE	0.000105988	0.00691436	FALSE	Chk1;CDK1;CDK2	Down	FALSE	LIG1_S76	KINASE-PSP_Chk1/CHEK1:KINASE-PSP_CDK2:KINASE-PSP_CDK1:PERT-PSP_NOCODAZOLE
MAP1A	S	2019	P78559	AEKELSSPISPKSL	ELS(0.011)S(0.989)PIS(1)PK	2	-1.05635	1.43434	2.48641	TRUE	TRUE	0.00220125	0.00697427	TRUE		Down	FALSE	MAP1A_S2019	NA
MAP1A	S	2022	P78559	ELSSPISPKSLQSD	ELS(0.011)S(0.989)PIS(1)PK	2	-1.05635	1.43434	2.48641	TRUE	TRUE	0.00220125	0.00697427	TRUE		Down	FALSE	MAP1A_S2022	NA
MAP1A	S	526	P78559	HRELVLSSPEDLTQ	ELVLS(1)S(1)PEDLTQDFEEMK	2	-1.26792	-0.605438	0.677789	TRUE	TRUE	0.00394718	0.0186163	TRUE		Down	FALSE	MAP1A_S526	NA
MAP1A	S	527	P78559	RELVLSSPEDLTQD	ELVLS(1)S(1)PEDLTQDFEEMK	2	-1.26792	-0.605438	0.677789	TRUE	TRUE	0.00394718	0.0186163	TRUE		Down	FALSE	MAP1A_S527	NA
MFAP1	S	52	P55081	DYAPMESSDEEDEE	RPDYAPMES(1)S(1)DEEDEEFQFIK	2	-0.618312	-0.412029	0.20854	TRUE	TRUE	0.000430415	0.0295788	TRUE		Down	TRUE	MFAP1_S52	NA
MFAP1	S	53	P55081	YAPMESSDEEDEEF	RPDYAPMES(1)S(1)DEEDEEFQFIK	2	-0.618312	-0.412029	0.20854	TRUE	TRUE	0.000430415	0.0295788	TRUE		Down	TRUE	MFAP1_S53	NA
MYO18A	S	1970	Q92614	NKLEGDSDVDSELE	NKLEGDS(1)DVDS(1)ELEDRVDGVK	2	-2.21908	-1.25119	0.996036	TRUE	TRUE	0.000918535	0.0191143	TRUE		Down	FALSE	MYO18A_S1970	NA
MYO18A	S	1974	Q92614	GDSDVDSELEDRVD	NKLEGDS(1)DVDS(1)ELEDRVDGVK	2	-2.21908	-1.25119	0.996036	TRUE	TRUE	0.000918535	0.0191143	TRUE		Down	FALSE	MYO18A_S1974	NA
NEXN	S	80	Q0ZGT2	IKEMLASDDEEDVS	EMLAS(1)DDEEDVSSK	1	-1.04429	-0.664116	0.364163	TRUE	TRUE	0.000388587	0.00349208	TRUE		Down	FALSE	NEXN_S80	NA
NOL8	S	890	Q76FK4	RFLETDSEEEQEEV	FLET(1)DS(1)EEEQEEVNEKK	2	-0.952526	-0.59617	0.379064	TRUE	TRUE	0.0075462	0.0188556	TRUE		Down	FALSE	NOL8_S890	NA
NOL8	T	888	Q76FK4	DSRFLETDSEEEQE	FLET(1)DS(1)EEEQEEVNEKK	2	-0.952526	-0.59617	0.379064	TRUE	TRUE	0.0075462	0.0188556	TRUE		Down	FALSE	NOL8_T888	NA
NOP56	S	519	O00567	SKEELMSSDLEETA	EELMS(1)S(1)DLEETAGSTSIPK	1	-2.9117	-2.03387	0.867587	TRUE	TRUE	0.000128736	0.00697427	FALSE		Down	FALSE	NOP56_S519	NA
NOP56	S	570	O00567	KEEPVSSGPEEAVG	EEPVS(1)S(1)GPEEAVGK	1	-4.50531	-2.8793	1.61633	TRUE	TRUE	0.000108463	0.00632194	TRUE		Down	FALSE	NOP56_S570	NA
NOP58	S	502	Q9Y2X3	IKEEPLSEEEPCTS	EEPLS(1)EEEPCTSTAIAS(1)PEK	1	-1.38724	-0.958509	0.483108	TRUE	TRUE	0.00208009	0.0147374	TRUE		Down	FALSE	NOP58_S502	NA
NUCKS1	S	19	Q9H1E3	YSQFQESDDADEDY	VVDYSQFQES(1)DDADEDYGR	1	-2.49174	-1.97088	0.65037	TRUE	TRUE	0.000390962	0.0338184	FALSE		Down	FALSE	NUCKS1_S19	NA
OGFR	S	315	Q9NZT2	KVEEEGSPGDPDHE	KVEEEGS(1)PGDPDHEASTQGR	1	-0.612576	-0.342862	0.258747	TRUE	TRUE	0.0125883	0.0227408	TRUE		Down	TRUE	OGFR_S315	NA
PPP1R2;PPP1R2P3	S	121;121	P41236;Q6NXS1	RIQEQESSGEEDSD	IQEQES(1)S(1)GEEDSDLSPEER	2	-1.69454	-1.48649	0.248389	TRUE	TRUE	0.000128736	0.0142802	TRUE	CK2A1	Down	FALSE	PPP1R2_S121;PPP1R2P3_S121	KINASE-PSP_CK2A1/CSNK2A1;NA
PPP1R2;PPP1R2P3	S	122;122	P41236;Q6NXS1	IQEQESSGEEDSDL	IQEQES(1)S(1)GEEDSDLSPEER	2	-1.69454	-1.48649	0.248389	TRUE	TRUE	0.000128736	0.0142802	TRUE	CK2A1	Down	FALSE	PPP1R2_S122;PPP1R2P3_S122	KINASE-PSP_CK2A1/CSNK2A1;NA
PPP6R3	S	617	Q5H9R7	QFDDGGSDEEDIWE	IQQFDDGGS(1)DEEDIWEEK	1	-1.24843	-0.8045	0.406287	TRUE	TRUE	3.11035e-05	0.0191143	TRUE		Down	FALSE	PPP6R3_S617	NA
PRCC	S	157	Q92733	ELHKGDSDSEEDEP	IAAPELHKGDS(1)DS(1)EEDEPTK	2	-2.66604	-1.87856	0.779795	TRUE	TRUE	0.000553529	0.0206884	TRUE		Down	FALSE	PRCC_S157	NA
PTPN14	S	593	Q15678	HKYVSGSSPDLVTR	YVSGS(1)S(1)PDLVTR	2	-1.64489	-1.16327	0.454069	TRUE	TRUE	0.000170024	0.0253729	TRUE		Down	FALSE	PTPN14_S593	NA
PTPN14	S	594	Q15678	KYVSGSSPDLVTRK	YVS(0.002)GS(0.998)S(1)PDLVTR	2	-1.64489	-1.16327	0.454069	TRUE	TRUE	0.000170024	0.0253729	FALSE		Down	FALSE	PTPN14_S594	NA
RABL6	S	596	Q3YEC7	PVRDDPSDVTDEDE	RADDFPVRDDPS(1)DVT(1)DEDEGPAEPPPPPK	2	-1.22999	-0.314766	0.877817	TRUE	TRUE	0.000446922	0.00533712	TRUE		Down	TRUE	RABL6_S596	NA
RABL6	T	599	Q3YEC7	DDPSDVTDEDEGPA	RADDFPVRDDPS(1)DVT(1)DEDEGPAEPPPPPK	2	-1.22999	-0.314766	0.877817	TRUE	TRUE	0.000446922	0.00533712	TRUE		Down	TRUE	RABL6_T599	NA
RBM15	S	294	Q96T37	GGQRSLSPGGAALG	S(1)LS(1)PGGAALGYR	1	-2.17846	-1.5664	0.649339	TRUE	TRUE	0.000390962	0.0261613	FALSE		Down	FALSE	RBM15_S294	NA
RELL1	S	244	Q8IUW5	NQKERRSLMSVSGA	S(0.999)LMS(0.998)VS(0.003)GAETVNGEVPATPVK	2	-0.765419	-0.125091	0.656829	TRUE	TRUE	0.00602649	0.0447874	TRUE		Down	TRUE	RELL1_S244	NA
RELL1	S	247	Q8IUW5	ERRSLMSVSGAETV	S(0.999)LMS(0.998)VS(0.003)GAETVNGEVPATPVK	2	-0.765419	-0.125091	0.656829	TRUE	TRUE	0.00602649	0.0447874	TRUE		Down	TRUE	RELL1_S247	NA
RFC1	S	69	P35251	KRIIYDSDSESEET	IIYDS(1)DS(1)ESEETLQVK	2	-3.01145	-2.54263	0.45211	TRUE	TRUE	3.11035e-05	0.0123539	TRUE		Down	FALSE	RFC1_S69	NA
RFC1	S	71	P35251	IIYDSDSESEETLQ	IIYDS(1)DS(1)ESEETLQVK	2	-2.99746	-2.53659	0.431947	TRUE	TRUE	4.33064e-05	0.0203894	TRUE		Down	FALSE	RFC1_S71	NA
RNF113A	S	84	O15541	AAYGDLSSEEEEEN	AAY(0.011)GDLS(0.995)S(0.995)EEEEENEPESLGVVYK	2	-1.48889	-0.714928	0.763944	TRUE	TRUE	0.00043828	0.00413284	TRUE		Down	FALSE	RNF113A_S84	NA
RNF113A	S	85	O15541	AYGDLSSEEEEENE	AAY(0.011)GDLS(0.995)S(0.995)EEEEENEPESLGVVYK	2	-1.48482	-0.69835	0.776866	TRUE	TRUE	0.000468848	0.00413284	TRUE		Down	FALSE	RNF113A_S85	NA
RPRD2	S	374	Q5VT52	VEDMELSDVEDDGS	DVEDMELS(1)DVEDDGSK	1	-0.744638	-0.481789	0.295037	TRUE	TRUE	9.07475e-05	0.0363335	TRUE		Down	TRUE	RPRD2_S374	NA
RTN4	S	7	Q9NQC3	MEDLDQSPLVSSSD	MEDLDQS(0.999)PLVS(0.007)S(0.007)S(0.038)DS(0.949)PPRPQPAFK	2	-0.782544	0.932929	1.7215	TRUE	TRUE	0.0226831	0.0198938	FALSE		Down	FALSE	RTN4_S7	NA
RTN4	S	15	Q9NQC3	LVSSSDSPPRPQPA	MEDLDQSPLVSSSDS(1)PPRPQPAFK	2	-0.857835	0.779708	1.63509	TRUE	TRUE	0.00820246	0.0366634	FALSE		Down	FALSE	RTN4_S15	NA
SMARCAD1	S	124	Q9H4L7	DTVIIVSEPSEDEE	DTVIIVS(0.964)EPS(0.886)EDEES(0.147)QGLPT(0.002)MAR	2	-2.51152	-2.07293	0.468537	TRUE	TRUE	0.000135949	0.022139	TRUE		Down	FALSE	SMARCAD1_S124	NA
SRPK2	S	494	P78362	DRSRTVSASSTGDL	TVS(1)AS(0.002)S(0.081)T(0.917)GDLPK	2	-1.14331	-0.550071	0.602093	TRUE	TRUE	0.000594848	0.0226674	TRUE		Down	TRUE	SRPK2_S494	NA
SRPK2	T	498	P78362	TVSASSTGDLPKAK	TVS(1)AS(0.002)S(0.081)T(0.917)GDLPK	2	-1.14331	-0.550071	0.602093	TRUE	TRUE	0.000594848	0.0226674	FALSE		Down	TRUE	SRPK2_T498	NA
SRRM1	S	874	Q8IYB3	PKKETESEAEDNLD	KET(1)ES(1)EAEDNLDDLEK	1	-1.92381	-0.629384	1.28046	TRUE	TRUE	0.000156571	0.00413284	TRUE		Down	FALSE	SRRM1_S874	NA
SRRM2	S	322	Q9UQ35	TSTQRPSSPETATK	GEGDAPFSEPGT(0.043)T(0.01)S(0.01)T(0.025)QRPS(0.948)S(0.881)PET(0.059)AT(0.024)K	2	-1.27324	-0.380172	0.882023	TRUE	TRUE	0.00348311	0.00413284	TRUE		Down	TRUE	SRRM2_S322	NA
SRRM2	S	323	Q9UQ35	STQRPSSPETATKQ	GEGDAPFS(0.002)EPGT(0.074)T(0.074)S(0.064)T(0.064)QRPS(0.769)S(0.943)PET(0.008)AT(0.002)K	2	-1.20842	-0.303598	0.879971	TRUE	TRUE	0.000148282	0.00252496	TRUE		Down	TRUE	SRRM2_S323	NA
SRRM2	S	875	Q9UQ35	RRSCFESSPDPELK	SCFES(1)S(1)PDPELK	2	-2.02614	-1.48509	0.601005	TRUE	TRUE	0.000228325	0.0304173	TRUE		Down	FALSE	SRRM2_S875	NA
SSB	S	366	P05455	KKTKFASDDEHDEH	FAS(1)DDEHDEHDENGATGPVK	1	-2.13567	-1.56562	0.568422	TRUE	TRUE	0.000430415	0.00697427	TRUE	CK2A1	Down	FALSE	SSB_S366	KINASE-PSP_CK2A1/CSNK2A1
TBC1D2B	S	957	Q9UPU7	DKGELVSDEEEDT_	DTSPDKGELVS(1)DEEEDT	1	-1.33398	-0.604832	0.739041	TRUE	TRUE	0.00011086	0.00405441	TRUE		Down	FALSE	TBC1D2B_S957	NA
TCOF1	S	1376	Q13428	GEGGEASVSPEKTS	LGAGEGGEAS(1)VS(1)PEK	2	-1.46567	-0.718933	0.699917	TRUE	TRUE	0.00130608	0.0405801	TRUE		Down	FALSE	TCOF1_S1376	NA
TCOF1	S	1378	Q13428	GGEASVSPEKTSTT	LGAGEGGEAS(1)VS(1)PEK	2	-1.46567	-0.718933	0.699917	TRUE	TRUE	0.00130608	0.0405801	TRUE		Down	FALSE	TCOF1_S1378	NA
TNKS1BP1	S	1620	Q9C0C2	RASRVPSSDEEVVE	VPS(1)S(1)DEEVVEEPQSR	2	-0.756022	-0.300876	0.498748	TRUE	TRUE	0.000330039	0.00697427	TRUE		Down	TRUE	TNKS1BP1_S1620	NA
TNKS1BP1	S	1621	Q9C0C2	ASRVPSSDEEVVEE	VPS(1)S(1)DEEVVEEPQSR	2	-0.756022	-0.300876	0.498748	TRUE	TRUE	0.000330039	0.00697427	TRUE		Down	TRUE	TNKS1BP1_S1621	NA

## Sheet: Inhibited & Rescue
Gene Names	Amino Acid	Positions Within Proteins	Proteins	Sequence Window	Phospho (STY) Probabilities	Multiplicity	Mean ML	Mean HL	Mean HM	T-test Significant M/L	T-test Significant H/M	T-test M/L q-value	T-test H/M q-value	CK2 Motif	PSP Kinase	Regulation	Rescued	Site	PTMsigDB Signature
AHNAK	S	5735	Q09666	TGSPEASISGSKGD	GGVT(0.003)GS(0.997)PEAS(0.999)IS(0.014)GS(0.987)KGDLK	2	-1.13139	-0.246276	0.982271	TRUE	TRUE	0.0347727	0.0437675	TRUE		Down	TRUE	AHNAK_S5735	NA
AHNAK	S	5854	Q09666	LQGSGVSLASKKSR	LQGS(1)GVS(1)LAS(1)K	2	-1.22006	-0.354959	0.844749	TRUE	TRUE	0.00215169	0.0456032	TRUE		Down	TRUE	AHNAK_S5854	NA
AHNAK	S	5857	Q09666	SGVSLASKKSRLSS	LQGS(1)GVS(1)LAS(1)K	2	-1.22006	-0.354959	0.844749	TRUE	TRUE	0.00215169	0.0456032	TRUE		Down	TRUE	AHNAK_S5857	NA
AHNAK	S	5735	Q09666	TGSPEASISGSKGD	GGVT(0.003)GS(0.997)PEAS(0.999)IS(0.014)GS(0.987)KGDLK	3	-1.96355	-0.533236	1.35759	TRUE	TRUE	0.000817655	0.0362101	TRUE		Down	TRUE	AHNAK_S5735	NA
AHNAK	S	5851	Q09666	TGKLQGSGVSLASK	LQGS(1)GVS(1)LAS(1)K	3	-0.62399	-0.0117743	0.609889	TRUE	TRUE	0.00867313	0.0203894	TRUE		Down	TRUE	AHNAK_S5851	NA
AHNAK	S	5854	Q09666	LQGSGVSLASKKSR	LQGS(1)GVS(1)LAS(1)K	3	-0.62399	-0.0117743	0.609889	TRUE	TRUE	0.00867313	0.0203894	TRUE		Down	TRUE	AHNAK_S5854	NA
AHNAK	S	5857	Q09666	SGVSLASKKSRLSS	LQGS(1)GVS(1)LAS(1)K	3	-0.62399	-0.0117743	0.609889	TRUE	TRUE	0.00867313	0.0203894	TRUE		Down	TRUE	AHNAK_S5857	NA
ASAP1	S	717	Q9ULH1	QEEIDESDDDLDDK	QEEIDES(1)DDDLDDKPS(1)PIKK	1	-1.68056	-0.392941	1.29603	TRUE	TRUE	0.00424373	0.0162307	TRUE		Down	TRUE	ASAP1_S717	NA
ASAP1	S	717	Q9ULH1	QEEIDESDDDLDDK	QEEIDES(1)DDDLDDKPS(1)PIKK	2	-1.13863	-0.210455	1.01642	TRUE	TRUE	0.00215661	0.0203894	TRUE		Down	TRUE	ASAP1_S717	NA
ASAP1	S	726	Q9ULH1	DLDDKPSPIKKERS	QEEIDES(1)DDDLDDKPS(1)PIKK	2	-1.13863	-0.210455	1.01642	TRUE	TRUE	0.00215661	0.0203894	FALSE		Down	TRUE	ASAP1_S726	NA
CDCA8	S	219	Q53HL2	NISGNGSPLADSKE	IYNISGNGS(1)PLADSK	1	-0.623018	-0.267596	0.389223	TRUE	TRUE	0.0101209	0.018717	FALSE	AurB	Down	TRUE	CDCA8_S219	KINASE-PSP_AurB/AURKB:PERT-PSP_NOCODAZOLE
DDX20	S	703	Q9UHI6	EQPPNGSDTPNPEK	ISLEQPPNGS(0.989)DT(0.011)PNPEK	1	-0.903842	-0.305691	0.598326	TRUE	TRUE	0.00708283	0.0103132	TRUE		Down	TRUE	DDX20_S703	NA
DIDO1	S	805	Q9BTC0	IPDLEDSPPVSDSE	QEAIPDLEDS(0.999)PPVS(0.768)DS(0.181)EEQQES(0.052)AR	2	-0.906477	-0.500213	0.499771	TRUE	TRUE	0.0022084	0.00883835	FALSE		Down	TRUE	DIDO1_S805	NA
[truncated: 27 more rows]
